# Supplementary material for: Uncovering the complex genetics of human character
Source: Mol Psychiatry. 2018 Oct 3;25(10):2295–312. doi: 10.1038/s41380-018-0263-6 (PMC7515844; doi:10.1038/s41380-018-0263-6)
Supplement: Supplementary file 13 — Table S2 [file 41380_2018_263_MOESM13_ESM.xlsx]

## Sheet: table
Table S2. Calculation of the each subject's level on previously validated indicators of ill-being and well-being. Ill-being is indicated by low scores on
SD + CO. Well-being is the product SD x CO x ST. The Boolean risk of ill-being is the bottom decile of its indicator for 1 and 0 otherwise. The
Boolean classification of well-being is the top decile of its indicator for 1 and 0 otherwise. Semi-continuous ratings from 1 to 6 are also given by
separating subjects into 6 equal classes based on their normalized (percentile) rank from 0 to 1.
Subjects	SD + CO	Normalized	Risk		SD x CO x ST	Normalized	Risk		sd1	sd2	sd3	sd4	sd5	co1	co2	co3	co4	co5	st1	st2	st3	Lsd1	Lsd2	Lsd3	Lsd4	Lsd5	Lco1	Lco2	Lco3	Lco4	Lco5	Lst1	Lst2	Lst3
			Boolean ill	Continuous ill			Boolean Well	Continuous Well
1	4.182	0	1	6	15.5799	0.0999099	0	1	1.75	2.13	2.6	1.64	2.33	2.63	3.14	2.13	1	1.56	3.91	2.78	4	4.25	3.88	3.4	4.36	3.67	3.38	2.86	3.88	5	4.44	2.09	3.22	2
2	4.6	0.079771	1	6	7.70408	5.17657e-05	0	1	2.5	3	2.8	1.1	2.27	2.33	2.5	3	2	1.5	2	1.29	1.08	3.5	3	3.2	4.9	3.73	3.67	3.5	3	4	4.5	4	4.71	4.92
3	4.816	0.120992	1	6	12.4735	0.0605231	0	1	3.69	2.44	2.9	1.82	1.96	2.13	2.21	2.56	1.7	2.67	2.64	1.61	2.23	2.31	3.56	3.1	4.18	4.04	3.88	3.79	3.44	4.3	3.33	3.36	4.39	3.77
4	5.198	0.193893	1	6	12.5627	0.061654	0	1	3.44	2.56	2	2.68	2.88	2.88	2.5	2.44	2	2.61	2.77	1.44	1.38	2.56	3.44	4	3.32	3.13	3.13	3.5	3.56	4	3.39	3.23	4.56	4.62
5	5.39	0.230534	1	6	11.2187	0.0446136	0	1	2.13	2.29	1.87	3	3	2.25	2.48	2.92	3.2	3.81	1.97	1.44	1.26	3.88	3.71	4.13	3	3	3.75	3.52	3.08	2.8	2.19	4.03	4.56	4.74
6	5.518	0.254962	1	6	19.7653	0.152977	0	1	2.19	2.38	3.4	2.36	3.38	3.81	2.36	2.88	2.05	2.78	3.59	1.78	2.42	3.81	3.63	2.6	3.64	2.63	2.19	3.64	3.13	3.95	3.22	2.41	4.22	3.58
7	5.57	0.264885	1	6	26.1634	0.234099	0	1	3.25	2.88	2.2	3.09	2.42	3.25	2.71	2.25	2.8	3	4	2.89	3.23	2.75	3.13	3.8	2.91	3.58	2.75	3.29	3.75	3.2	3	2	3.11	2.77
8	5.612	0.272901	1	6	17.5108	0.124392	0	1	2.69	1.94	2.3	3.36	2.33	2.94	2.71	3	3.4	3.39	2.68	1.83	2.23	3.31	4.06	3.7	2.64	3.67	3.06	3.29	3	2.6	2.61	3.32	4.17	3.77
9	5.646	0.279389	1	6	22.4796	0.187392	0	1	2.88	2.5	2.6	2.91	2.58	3.13	3.14	2.63	2.3	3.56	2.55	2.78	3.15	3.13	3.5	3.4	3.09	3.42	2.88	2.86	3.38	3.7	2.44	3.45	3.22	2.85
10	5.722	0.293893	1	6	22.1767	0.183552	0	1	3.2	3.6	2	2.14	3.14	3.5	3	3.4	1.83	2.8	3	3	2.13	2.8	2.4	4	3.86	2.86	2.5	3	2.6	4.17	3.2	3	3	3.88
11	5.726	0.294656	1	6	21.6264	0.176574	0	1	2.19	2.38	1.4	2.05	2.79	3.56	3.79	3	3.75	3.72	1.82	2.33	4.27	3.81	3.63	4.6	3.95	3.21	2.44	2.21	3	2.25	2.28	4.18	3.67	1.73
12	5.734	0.296183	1	6	21.2089	0.17128	0	1	2.58	2.66	2.53	2.92	3.15	3.6	2.76	3.04	2.55	2.88	2.6	2.77	2.38	3.42	3.34	3.47	3.08	2.85	2.4	3.24	2.96	3.45	3.12	3.4	3.23	3.62
13	5.738	0.296947	1	6	23.2247	0.196838	0	1	2.77	2.74	2.4	2.64	2.87	3.21	2.81	2.88	2.83	3.54	2.55	2.88	3.07	3.23	3.26	3.6	3.36	3.13	2.79	3.19	3.13	3.17	2.46	3.45	3.12	2.93
14	5.738	0.296947	1	6	17.1493	0.119809	0	1	2.38	3	3.4	1.41	3.17	3.5	3	2.94	3.5	2.39	1.91	2.06	2.31	3.63	3	2.6	4.59	2.83	2.5	3	3.06	2.5	3.61	4.09	3.94	3.69
15	5.75	0.299237	1	6	25.5284	0.226049	0	1	2.5	2.75	2.5	3.14	2.29	2.5	3	3	3.4	3.67	3	3	3.33	3.5	3.25	3.5	2.86	3.71	3.5	3	3	2.6	2.33	3	3	2.67
16	5.758	0.300763	1	6	19.5531	0.150287	0	1	2.21	1.83	2.2	3.7	2.11	3.17	3.1	3.46	3.6	3.41	2.64	1.81	2.82	3.79	4.17	3.8	2.3	3.89	2.83	2.9	2.54	2.4	2.59	3.36	4.19	3.18
17	5.762	0.301527	1	6	15.0271	0.0929012	0	1	2.38	1.63	2	1.73	3.08	3.5	3	3.5	4.1	3.89	2.55	1.78	1.46	3.63	4.38	4	4.27	2.92	2.5	3	2.5	1.9	2.11	3.45	4.22	4.54
18	5.766	0.30229	1	6	24.3796	0.211482	0	1	2.38	2.88	3.4	1.64	3.42	2.88	3.57	3.5	2.6	2.56	3.36	3	2.46	3.63	3.13	2.6	4.36	2.58	3.13	2.43	2.5	3.4	3.44	2.64	3	3.54
19	5.776	0.304198	1	6	21.2212	0.171437	0	1	2.17	2.75	2.87	2.55	3.42	3.25	3.52	3.04	1.87	3.44	2.91	2.3	2.44	3.83	3.25	3.13	3.45	2.58	2.75	2.48	2.96	4.13	2.56	3.09	3.7	3.56
20	5.788	0.306489	1	6	18.2857	0.134217	0	1	2.92	2.88	2.87	3.36	2.39	1.96	2.48	3.08	3.07	3.93	1.97	1.63	2.95	3.08	3.13	3.13	2.64	3.61	4.04	3.52	2.92	2.93	2.07	4.03	4.37	3.05
21	5.8	0.308779	1	6	18.2752	0.134084	0	1	3.29	2.13	2.73	2.94	3.58	2.42	2.76	3.58	2.9	2.67	2.67	1.7	2.15	2.71	3.88	3.27	3.06	2.42	3.58	3.24	2.42	3.1	3.33	3.33	4.3	3.85
22	5.804	0.309542	1	6	14.4191	0.0851919	0	1	4.38	2.88	2.4	3.27	2.56	3.46	2.19	2.67	2.77	2.44	1.94	1.63	1.59	1.63	3.13	3.6	2.73	3.44	2.54	3.81	3.33	3.23	3.56	4.06	4.37	4.41
23	5.81	0.310687	1	6	12.9461	0.0665158	0	1	3.63	2.56	3.1	3.23	3.13	3.25	2.29	2.5	2.75	2.61	2.09	1.39	1.15	2.38	3.44	2.9	2.77	2.88	2.75	3.71	3.5	3.25	3.39	3.91	4.61	4.85
24	5.822	0.312977	1	6	22.8078	0.191554	0	1	3.08	3	3	3.42	2.69	2.42	2.71	3.29	2.83	2.67	3	2.19	2.9	2.92	3	3	2.58	3.31	3.58	3.29	2.71	3.17	3.33	3	3.81	3.1
25	5.828	0.314122	1	6	17.0154	0.118111	0	1	3.19	2.63	1.6	2.64	3.08	3.31	3.14	2.94	3.5	3.11	2.59	1.94	1.54	2.81	3.38	4.4	3.36	2.92	2.69	2.86	3.06	2.5	2.89	3.41	4.06	4.46
26	5.85	0.318321	1	6	19.7076	0.152245	0	1	3.58	3.25	2.53	3	2.81	3.5	2.9	2.75	1.93	3	2.45	1.93	2.54	2.42	2.75	3.47	3	3.19	2.5	3.1	3.25	4.07	3	3.55	4.07	3.46
27	5.854	0.319084	1	6	15.9033	0.10401	0	1	2.67	2.29	2.4	2.82	2.5	3.42	3.33	3.25	3.03	3.56	2	1.7	1.97	3.33	3.71	3.6	3.18	3.5	2.58	2.67	2.75	2.97	2.44	4	4.3	4.03
28	5.858	0.319847	1	6	26.0904	0.233174	0	1	3.17	3.04	2.07	2.39	2.64	3.29	3.19	3.33	2.8	3.37	2.79	2.74	3.67	2.83	2.96	3.93	3.61	3.36	2.71	2.81	2.67	3.2	2.63	3.21	3.26	2.33
29	5.866	0.321374	1	6	22.481	0.18741	0	1	2.5	2.75	2.73	3.24	2.92	3	2.95	3.08	2.83	3.33	2.88	2.33	2.64	3.5	3.25	3.27	2.76	3.08	3	3.05	2.92	3.17	2.67	3.12	3.67	3.36
30	5.866	0.321374	1	6	17.376	0.122682	0	1	2.54	3.5	2.93	2.97	2.61	3.38	3.29	3.25	1.97	2.89	2.27	1.48	2.31	3.46	2.5	3.07	3.03	3.39	2.63	2.71	2.75	4.03	3.11	3.73	4.52	3.69
31	5.87	0.322137	1	6	27.1666	0.246819	0	2	2.38	2.31	2.2	3.73	2.42	3.44	3.29	3.06	2.8	3.72	3.68	2.28	3.62	3.63	3.69	3.8	2.27	3.58	2.56	2.71	2.94	3.2	2.28	2.32	3.72	2.38
32	5.91	0.329771	1	6	22.1906	0.183727	0	1	2.83	2.92	1.8	2.82	3.39	3.5	3.33	3	3	2.96	2.52	2.19	2.95	3.17	3.08	4.2	3.18	2.61	2.5	2.67	3	3	3.04	3.48	3.81	3.05
33	5.918	0.331298	1	6	19.6084	0.150988	0	1	2.92	2.67	2.87	2.61	2.89	3.21	2.86	2.92	3.27	3.37	2.67	2.33	1.74	3.08	3.33	3.13	3.39	3.11	2.79	3.14	3.08	2.73	2.63	3.33	3.67	4.26
34	5.942	0.335878	1	6	29.2339	0.27303	0	2	2.46	3.13	2.47	2.3	2.78	3	3.52	3.42	2.63	4	3.52	3.04	3.51	3.54	2.88	3.53	3.7	3.22	3	2.48	2.58	3.37	2	2.48	2.96	2.49
35	5.944	0.33626	1	6	22.7998	0.191452	0	1	2.79	2.92	3.2	2.61	2.92	3.42	3.15	3.08	2.67	2.96	2.97	2.52	2.26	3.21	3.08	2.8	3.39	3.08	2.58	2.85	2.92	3.33	3.04	3.03	3.48	3.74
36	5.946	0.336641	1	6	16.7262	0.114444	0	1	3.08	3.17	2.33	4.09	2.53	3	2.62	2.96	2.8	3.15	2.24	1.52	1.92	2.92	2.83	3.67	1.91	3.47	3	3.38	3.04	3.2	2.85	3.76	4.48	4.08
37	5.948	0.337023	1	6	20.9074	0.167457	0	1	2.17	2.54	2.53	2.33	2.97	2.83	2.38	3.13	4.53	4.33	2.7	2.11	2.46	3.83	3.46	3.47	3.67	3.03	3.17	3.62	2.88	1.47	1.67	3.3	3.89	3.54
38	5.96	0.339313	1	6	27.6445	0.252878	0	2	3.25	3	2.8	2.52	3.17	2.54	2.76	3.54	2.37	3.85	3.27	2.3	3.77	2.75	3	3.2	3.48	2.83	3.46	3.24	2.46	3.63	2.15	2.73	3.7	2.23
39	5.962	0.339695	1	6	20.2328	0.158905	0	1	3	3.13	2.6	2.45	3.17	3.31	3.21	3.06	3.1	2.78	2.86	1.94	2.04	3	2.88	3.4	3.55	2.83	2.69	2.79	2.94	2.9	3.22	3.14	4.06	3.96
40	5.964	0.340076	1	6	24.1144	0.208119	0	1	3.25	3.38	3	2.91	3	3.25	3.14	3	2	2.89	2.91	2.78	2.46	2.75	2.63	3	3.09	3	2.75	2.86	3	4	3.11	3.09	3.22	3.54
41	5.97	0.341221	1	6	19.9183	0.154917	0	1	3.38	2.13	2.5	2.82	3.04	3.44	3.93	3.19	2.25	3.17	2.45	2.06	2.23	2.63	3.88	3.5	3.18	2.96	2.56	2.07	2.81	3.75	2.83	3.55	3.94	3.77
42	5.976	0.342366	1	6	26.6356	0.240087	0	2	3	2.94	3	3	3	3	3	3	3	2.94	2.95	3	3	3	3.06	3	3	3	3	3	3	3	3.06	3.05	3	3
43	5.992	0.34542	1	6	25.507	0.225776	0	1	2.58	2.5	2.27	3.15	2.61	3.45	3.24	3.25	3.43	3.48	3.34	2.78	2.54	3.42	3.5	3.73	2.85	3.39	2.55	2.76	2.75	2.57	2.52	2.66	3.22	3.46
44	5.998	0.346565	1	6	18.0345	0.131032	0	1	2.54	2.33	3	3.39	3	2.83	3.38	2.92	2.93	3.67	1.91	1.63	2.49	3.46	3.67	3	2.61	3	3.17	2.62	3.08	3.07	2.33	4.09	4.37	3.51
45	6.004	0.34771	1	6	19.6673	0.151734	0	1	3.13	3.04	3	3.27	2.89	3.08	2.81	3.04	2.37	3.39	2.61	1.73	2.21	2.88	2.96	3	2.73	3.11	2.92	3.19	2.96	3.63	2.61	3.39	4.27	3.79
46	6.006	0.348092	1	6	27.1148	0.246162	0	2	2.63	2.88	2.4	3.03	3.08	3	3.19	3.08	3.07	3.67	2.82	3.11	3.13	3.38	3.13	3.6	2.97	2.92	3	2.81	2.92	2.93	2.33	3.18	2.89	2.87
47	6.01	0.348855	1	6	21.608	0.176341	0	1	3.58	3.42	2.87	2.97	2.78	3.08	2.81	3.17	2	3.37	2.61	1.89	2.69	2.42	2.58	3.13	3.03	3.22	2.92	3.19	2.83	4	2.63	3.39	4.11	3.31
48	6.012	0.349237	1	6	25.6246	0.227267	0	1	3.06	3.06	2.6	3.09	2.96	3.13	2.93	3.13	3.1	3	2.91	2.56	3.04	2.94	2.94	3.4	2.91	3.04	2.88	3.07	2.88	2.9	3	3.09	3.44	2.96
49	6.022	0.351145	1	6	27.8812	0.25588	0	2	3.25	3.25	2.8	2.73	2.71	3.81	3.29	3.06	2.15	3.06	3.14	2.28	3.81	2.75	2.75	3.2	3.27	3.29	2.19	2.71	2.94	3.85	2.94	2.86	3.72	2.19
50	6.022	0.351145	1	6	17.6531	0.126197	0	1	3.44	3	3.2	2.95	3.04	2.56	2.36	3.25	2.75	3.56	2.54	1.89	1.42	2.56	3	2.8	3.05	2.96	3.44	3.64	2.75	3.25	2.44	3.46	4.11	4.58
51	6.03	0.352672	1	6	21.2408	0.171685	0	1	3.5	2.63	3	3.18	2.75	2.88	3	3	3.1	3.11	2.64	2.22	2.15	2.5	3.38	3	2.82	3.25	3.13	3	3	2.9	2.89	3.36	3.78	3.85
52	6.036	0.353817	1	6	26.6034	0.239678	0	2	2.79	3.04	2.73	2.36	3.06	3.46	3	3.08	2.77	3.89	3	2.22	3.59	3.21	2.96	3.27	3.64	2.94	2.54	3	2.92	3.23	2.11	3	3.78	2.41
53	6.04	0.35458	1	6	27.8437	0.255403	0	2	3.06	2.88	3	3.23	2.75	2.88	3.29	3	2.94	3.17	2.77	3.39	3	2.94	3.13	3	2.77	3.25	3.13	2.71	3	3.06	2.83	3.23	2.61	3
54	6.044	0.355344	1	6	22.1848	0.183653	0	1	1.94	2.5	1.3	4.23	2.54	4.13	3.71	3.31	3.45	3.11	2.45	2.06	3	4.06	3.5	4.7	1.77	3.46	1.88	2.29	2.69	2.55	2.89	3.55	3.94	3
55	6.05	0.356489	1	6	27.755	0.254279	0	2	3	3.25	3	3	3	3	3	3	3	3	2.91	3.11	3.08	3	2.75	3	3	3	3	3	3	3	3	3.09	2.89	2.92
56	6.054	0.357252	1	6	19.2962	0.14703	0	1	2	3.25	2.2	1.64	3.58	3	2.57	3.13	4.9	4	2.82	1.67	2	4	2.75	3.8	4.36	2.42	3	3.43	2.88	1.1	2	3.18	4.33	4
57	6.074	0.361069	1	6	28.8585	0.26827	0	2	3	2.92	3.07	2.73	2.89	3.18	3.24	3.17	3.17	3	3.03	3.11	3.26	3	3.08	2.93	3.27	3.11	2.82	2.76	2.83	2.83	3	2.97	2.89	2.74
58	6.076	0.36145	1	6	23.2249	0.196841	0	1	3.13	3.63	3.8	1.55	2.92	3.63	3.14	2.88	2.7	3	2.91	2.56	2.08	2.88	2.38	2.2	4.45	3.08	2.38	2.86	3.13	3.3	3	3.09	3.44	3.92
59	6.084	0.362977	1	6	26.3104	0.235963	0	2	3.5	3	3.4	3.09	2.75	3.13	2.43	2.88	2.8	3.44	2.91	2.78	2.85	2.5	3	2.6	2.91	3.25	2.88	3.57	3.13	3.2	2.56	3.09	3.22	3.15
60	6.096	0.365267	1	6	25.6963	0.228176	0	1	3.31	3.06	3	2.7	2.92	3.06	3.43	2.94	3	3.06	3.13	2.55	2.62	2.69	2.94	3	3.3	3.08	2.94	2.57	3.06	3	2.94	2.87	3.45	3.38
61	6.1	0.366031	1	6	20.8535	0.166775	0	1	3.25	3.38	3.2	2.95	2.88	3.06	3.07	2.63	2.75	3.33	2.91	1.94	1.88	2.75	2.63	2.8	3.05	3.13	2.94	2.93	3.38	3.25	2.67	3.09	4.06	4.12
62	6.102	0.366412	1	6	16.322	0.109319	0	1	3	2.75	2	4.18	2.67	3.13	2.29	3	3.6	3.89	1.6	1.67	2	3	3.25	4	1.82	3.33	2.88	3.71	3	2.4	2.11	4.4	4.33	4
63	6.108	0.367557	1	6	22.8903	0.1926	0	1	3	2.63	2.67	3.48	2.75	3.29	2.71	3.58	3.1	3.33	2.36	2.15	2.87	3	3.38	3.33	2.52	3.25	2.71	3.29	2.42	2.9	2.67	3.64	3.85	3.13
64	6.11	0.367939	1	6	18.7731	0.140397	0	1	3.04	3.25	2.73	2.58	3.21	2.88	3.57	3.29	2.67	3.33	1.94	1.59	2.51	2.96	2.75	3.27	3.42	2.79	3.13	2.43	2.71	3.33	2.67	4.06	4.41	3.49
65	6.112	0.368321	1	6	31.3011	0.29924	0	3	2.13	3.75	2	2.64	3	3.88	3.29	3.63	2.8	3.44	3.36	3	3.83	3.88	2.25	4	3.36	3	2.13	2.71	2.38	3.2	2.56	2.64	3	2.17
66	6.118	0.369466	1	6	26.388	0.236946	0	2	3.19	3.06	3.1	2.91	3	3.06	3	3	3.1	3.17	2.86	2.72	2.88	2.81	2.94	2.9	3.09	3	2.94	3	3	2.9	2.83	3.14	3.28	3.12
67	6.118	0.369466	1	6	21.4365	0.174167	0	1	3.63	3.38	3.4	2.27	3.58	2.63	3.57	3.5	2.3	2.33	2.55	1.89	2.46	2.38	2.63	2.6	3.73	2.42	3.38	2.43	2.5	3.7	3.67	3.45	4.11	3.54
68	6.122	0.370229	1	6	29.4882	0.276254	0	2	3.29	2.58	2.87	2.76	2.83	3.58	3.43	3.58	2.43	3.26	3.33	3.07	3.08	2.71	3.42	3.13	3.24	3.17	2.42	2.57	2.42	3.57	2.74	2.67	2.93	2.92
69	6.122	0.370229	1	6	26.8714	0.243076	0	2	3.25	2.88	3	2	3.33	3.5	3.71	3.5	2.44	3	3.09	3	2.54	2.75	3.13	3	4	2.67	2.5	2.29	2.5	3.56	3	2.91	3	3.46
70	6.128	0.371374	1	6	26.2104	0.234695	0	1	3.5	3.25	2	3.09	3.13	3.25	3	3.19	2.9	3.33	2.55	2.83	3	2.5	2.75	4	2.91	2.88	2.75	3	2.81	3.1	2.67	3.45	3.17	3
71	6.136	0.372901	1	6	24.74	0.216052	0	1	3.58	2.42	2.8	3.64	3.28	2.92	3	3.17	2.17	3.7	2.45	2.26	3.18	2.42	3.58	3.2	2.36	2.72	3.08	3	2.83	3.83	2.3	3.55	3.74	2.82
72	6.142	0.374046	1	6	28.5683	0.264591	0	2	2.75	2.79	2.53	2.64	2.61	3.75	3.05	3.46	3.83	3.3	3.22	2.65	3.38	3.25	3.21	3.47	3.36	3.39	2.25	2.95	2.54	2.17	2.7	2.78	3.35	2.62
73	6.146	0.374809	1	6	27.7397	0.254086	0	2	2.75	2.88	2.6	2.55	2.75	3.88	3.43	3.38	3.4	3.11	2.82	2.89	3.23	3.25	3.13	3.4	3.45	3.25	2.13	2.57	2.63	2.6	2.89	3.18	3.11	2.77
74	6.148	0.375191	1	6	24.1463	0.208524	0	1	3.06	2.63	3.2	2.45	3.17	3.19	2.86	3.19	3.1	3.89	2.68	2.28	2.73	2.94	3.38	2.8	3.55	2.83	2.81	3.14	2.81	2.9	2.11	3.32	3.72	3.27
75	6.158	0.377099	1	6	16.6492	0.113468	0	1	3.75	3.21	3.13	2.82	3.67	3.29	3.29	3.38	1.4	2.85	1.94	1.15	2.21	2.25	2.79	2.87	3.18	2.33	2.71	2.71	2.63	4.6	3.15	4.06	4.85	3.79
76	6.176	0.380534	1	6	24.5804	0.214028	0	1	2.58	2.5	2.07	2.39	3.08	4.25	3.9	3.38	3.73	3	2.94	2.7	2.36	3.42	3.5	3.93	3.61	2.92	1.75	2.1	2.63	2.27	3	3.06	3.3	3.64
77	6.178	0.380916	1	6	25.0297	0.219725	0	1	3.13	3.13	3	2.97	3.08	3.33	2.86	3.21	2.7	3.48	2.97	2.52	2.38	2.88	2.88	3	3.03	2.92	2.67	3.14	2.79	3.3	2.52	3.03	3.48	3.62
78	6.178	0.380916	1	6	20.725	0.165146	0	1	3	2.5	2.4	3.36	2.92	4.25	3.43	3.5	3.2	2.33	2.27	2.44	1.85	3	3.5	3.6	2.64	3.08	1.75	2.57	2.5	2.8	3.67	3.73	3.56	4.15
79	6.18	0.381298	1	6	26.1468	0.233889	0	1	3	3.13	2.6	3.27	3.08	3.25	3.43	3.13	2.9	3.11	2.6	3	2.62	3	2.88	3.4	2.73	2.92	2.75	2.57	2.88	3.1	2.89	3.4	3	3.38
80	6.19	0.383206	1	6	27.8552	0.25555	0	2	2.5	3.25	2.4	2.36	2.67	3.63	3.57	3.5	3.4	3.67	3.36	2.56	3	3.5	2.75	3.6	3.64	3.33	2.38	2.43	2.5	2.6	2.33	2.64	3.44	3
81	6.192	0.383588	1	6	19.4815	0.149379	0	1	3.14	2.63	2.47	3.03	2.42	3.5	3.14	3.04	4.1	3.49	2.91	1.65	1.62	2.86	3.38	3.53	2.97	3.58	2.5	2.86	2.96	1.9	2.51	3.09	4.35	4.38
82	6.194	0.383969	1	6	32.8653	0.319073	0	3	2.5	3.04	3.47	3.24	3.33	3.57	3.24	3.17	2.63	2.78	3.03	3.15	4.1	3.5	2.96	2.53	2.76	2.67	2.43	2.76	2.83	3.37	3.22	2.97	2.85	1.9
83	6.198	0.384733	1	6	25.2527	0.222553	0	1	2.88	3.29	3.2	3.55	3.17	2.75	3.05	3.21	2.63	3.26	2.64	2.93	2.33	3.13	2.71	2.8	2.45	2.83	3.25	2.95	2.79	3.37	2.74	3.36	3.07	3.67
84	6.198	0.384733	1	6	22.1879	0.183693	0	1	2.67	2.25	3.13	2.76	2.94	3.75	3.95	3.58	2.7	3.26	2.03	1.78	3.21	3.33	3.75	2.87	3.24	3.06	2.25	2.05	2.42	3.3	2.74	3.97	4.22	2.79
85	6.2	0.385115	1	6	24.7781	0.216535	0	1	2.25	2.75	3.47	3.36	3.28	3.33	3.1	3.29	2.73	3.44	2.48	2.26	3	3.75	3.25	2.53	2.64	2.72	2.67	2.9	2.71	3.27	2.56	3.52	3.74	3
86	6.202	0.385496	1	6	27.8496	0.255478	0	2	3.5	3.71	2.67	2.76	3.08	3.17	2.62	2.96	3.17	3.37	3.12	2.78	2.79	2.5	2.29	3.33	3.24	2.92	2.83	3.38	3.04	2.83	2.63	2.88	3.22	3.21
87	6.212	0.387405	1	6	26.657	0.240357	0	2	2.88	2.94	2.7	3.36	2.71	3.44	3.5	3.5	2.75	3.28	2.73	2.17	3.42	3.13	3.06	3.3	2.64	3.29	2.56	2.5	2.5	3.25	2.72	3.27	3.83	2.58
88	6.212	0.387405	1	6	22.2738	0.184783	0	1	3.38	3	3.1	2.86	3.54	3.44	3	2.88	2.75	3.11	2.68	2.56	1.69	2.63	3	2.9	3.14	2.46	2.56	3	3.13	3.25	2.89	3.32	3.44	4.31
89	6.212	0.387405	1	6	26.0457	0.232607	0	1	2.88	3.17	3.6	2.39	3.36	3.08	3.48	3.29	2.33	3.48	3	2.56	2.54	3.13	2.83	2.4	3.61	2.64	2.92	2.52	2.71	3.67	2.52	3	3.44	3.46
90	6.232	0.391221	1	6	31.9183	0.307066	0	3	2.38	2.79	3	3.09	2.94	3.5	3.37	3.13	3.37	3.59	3.58	3.15	3.21	3.63	3.21	3	2.91	3.06	2.5	2.63	2.88	2.63	2.41	2.42	2.85	2.79
91	6.232	0.391221	1	6	29.006	0.27014	0	2	2.81	2.56	3.4	3.09	2.71	3.5	3	3.44	3.15	3.5	2.64	2.94	3.42	3.19	3.44	2.6	2.91	3.29	2.5	3	2.56	2.85	2.5	3.36	3.06	2.58
92	6.234	0.391603	1	6	25.2922	0.223054	0	1	3.31	3.25	3.1	3.14	2.88	3.25	3.29	3.13	3.1	2.72	2.82	2.61	2.38	2.69	2.75	2.9	2.86	3.13	2.75	2.71	2.88	2.9	3.28	3.18	3.39	3.62
93	6.236	0.391985	1	6	20.7039	0.164878	0	1	3.67	2.92	3	2.79	3	3.79	3.1	3.21	2.7	3	2.12	1.96	2.31	2.33	3.08	3	3.21	3	2.21	2.9	2.79	3.3	3	3.88	4.04	3.69
94	6.236	0.391985	1	6	26.6942	0.240829	0	2	2.67	2.29	2.87	3.7	3.08	3.5	2.86	3.21	3.7	3.3	2.21	2.11	3.95	3.33	3.71	3.13	2.3	2.92	2.5	3.14	2.79	2.3	2.7	3.79	3.89	2.05
95	6.24	0.392748	1	6	29.5253	0.276725	0	2	3.25	3	3.2	3.09	2.92	2.88	3	3.13	3.4	3.33	2.91	3.11	3.08	2.75	3	2.8	2.91	3.08	3.13	3	2.88	2.6	2.67	3.09	2.89	2.92
96	6.242	0.39313	1	6	30.8863	0.293981	0	3	3.16	3.04	3.07	2.82	3.08	3.38	3.14	3.25	3.23	3.04	3.18	3.26	3.08	2.84	2.96	2.93	3.18	2.92	2.63	2.86	2.75	2.77	2.96	2.82	2.74	2.92
97	6.242	0.39313	1	6	29.5624	0.277195	0	2	2.44	2.25	2	3.5	2.79	3.88	3.21	2.94	4.2	4	2.68	2.5	4.19	3.56	3.75	4	2.5	3.21	2.13	2.79	3.06	1.8	2	3.32	3.5	1.81
98	6.246	0.393893	1	6	26.4298	0.237477	0	2	3.13	3.13	3	3	3.25	3.25	3.14	3.13	3.2	3	2.73	2.78	2.62	2.88	2.88	3	3	2.75	2.75	2.86	2.88	2.8	3	3.27	3.22	3.38
99	6.25	0.394656	1	6	16.56	0.112336	0	1	3.63	2.21	2.6	3.61	3.94	3.17	2.95	2.92	3.07	3.15	1.88	1.67	1.54	2.38	3.79	3.4	2.39	2.06	2.83	3.05	3.08	2.93	2.85	4.12	4.33	4.46
100	6.252	0.395038	1	6	27.0024	0.244737	0	2	2.38	4.13	3.4	3.91	2.58	2.88	3.29	3.25	2	3.44	2.82	3.11	2.38	3.63	1.88	2.6	2.09	3.42	3.13	2.71	2.75	4	2.56	3.18	2.89	3.62
101	6.254	0.39542	1	6	29.0558	0.270772	0	2	2.63	2.75	3.2	2.55	3.17	3.5	3.57	3.38	3.3	3.22	3.36	3	2.62	3.38	3.25	2.8	3.45	2.83	2.5	2.43	2.63	2.7	2.78	2.64	3	3.38
102	6.254	0.39542	1	6	27.5355	0.251496	0	2	3.29	3.5	2.87	2.52	3.69	3.17	2.67	3.04	3.33	3.19	3.42	1.67	3.36	2.71	2.5	3.13	3.48	2.31	2.83	3.33	2.96	2.67	2.81	2.58	4.33	2.64
103	6.254	0.39542	1	6	19.8141	0.153596	0	1	3	3	2	3.64	3.08	3.13	3.14	3.25	3.7	3.33	2.36	1.89	1.85	3	3	4	2.36	2.92	2.88	2.86	2.75	2.3	2.67	3.64	4.11	4.15
104	6.254	0.39542	1	6	15.0646	0.0933768	0	1	3.5	3.13	3.4	4.45	3.17	2.63	2.57	2.88	3.1	2.44	1.86	1.22	1.62	2.5	2.88	2.6	1.55	2.83	3.38	3.43	3.13	2.9	3.56	4.14	4.78	4.38
105	6.256	0.395802	1	6	32.2467	0.31123	0	3	2.96	3	3.27	2.27	3	3.71	3.95	3.25	2.83	3.04	3.58	2.74	3.62	3.04	3	2.73	3.73	3	2.29	2.05	2.75	3.17	2.96	2.42	3.26	2.38
106	6.256	0.395802	1	6	27.303	0.248548	0	2	2.88	3.5	4.2	2.64	3.83	2.88	3.43	3.25	2	2.67	3.18	2.11	3.15	3.13	2.5	1.8	3.36	2.17	3.13	2.57	2.75	4	3.33	2.82	3.89	2.85
107	6.258	0.396183	1	6	13.4935	0.0734559	0	1	2.96	2.58	3.47	3.67	3.53	3.38	3.43	2.71	3.23	2.33	1.58	1.48	1.08	3.04	3.42	2.53	2.33	2.47	2.63	2.57	3.29	2.77	3.67	4.42	4.52	4.92
108	6.262	0.396947	1	6	28.0659	0.258222	0	2	3.25	2.38	2	3.18	2.42	4.13	3.86	3.5	3.7	2.89	2.45	2.89	3.46	2.75	3.63	4	2.82	3.58	1.88	2.14	2.5	2.3	3.11	3.55	3.11	2.54
109	6.266	0.39771	1	6	23.7984	0.204113	0	1	3.63	3.38	3.47	2.09	3.56	3.13	3.29	3.29	2.27	3.22	2.67	1.74	2.87	2.38	2.63	2.53	3.91	2.44	2.88	2.71	2.71	3.73	2.78	3.33	4.26	3.13
110	6.27	0.398473	1	6	17.4611	0.123762	0	1	3.67	2.94	2.83	3.68	2.63	3	3	3.06	3.32	3.22	1.8	1.61	1.92	2.33	3.06	3.17	2.32	3.38	3	3	2.94	2.68	2.78	4.2	4.39	4.08
111	6.274	0.399237	1	6	19.0134	0.143444	0	1	3.17	2.54	2.67	2.73	2.94	3.67	3.9	2.92	3.53	3.3	2.09	1.67	2.1	2.83	3.46	3.33	3.27	3.06	2.33	2.1	3.08	2.47	2.7	3.91	4.33	3.9
112	6.274	0.399237	1	6	22.4355	0.186833	0	1	3.54	3.5	2.93	2.67	3.17	3.18	3.1	3.04	2.99	3.25	2.86	2.26	1.72	2.46	2.5	3.07	3.33	2.83	2.82	2.9	2.96	3.01	2.75	3.14	3.74	4.28
113	6.282	0.400763	1	6	23.6533	0.202273	0	1	3.29	2.88	2.67	3.03	3.06	3.5	3.48	3.46	2.67	3.37	2.12	2.37	2.72	2.71	3.13	3.33	2.97	2.94	2.5	2.52	2.54	3.33	2.63	3.88	3.63	3.28
114	6.284	0.401145	1	6	18.575	0.137886	0	1	3.07	2.29	2.27	4.36	2.67	3.75	2.86	3.38	3.03	3.74	2.06	1.56	2.05	2.93	3.71	3.73	1.64	3.33	2.25	3.14	2.63	2.97	2.26	3.94	4.44	3.95
115	6.288	0.401908	1	6	21.7792	0.178512	0	1	3.13	3.38	2.8	3.45	3	3	2.86	3.38	3	3.44	2.27	2.11	2.23	2.88	2.63	3.2	2.55	3	3	3.14	2.63	3	2.56	3.73	3.89	3.77
116	6.288	0.401908	1	6	16.4862	0.111402	0	1	3.17	2.79	2.93	2.94	2.75	3.08	3.76	3.75	2.83	3.44	2.03	1.67	1.33	2.83	3.21	3.07	3.06	3.25	2.92	2.24	2.25	3.17	2.56	3.97	4.33	4.67
117	6.29	0.40229	1	6	28.8641	0.268342	0	2	3.25	3.5	3.4	3.09	3.33	3	2.71	2.75	3.2	3.22	2.73	2.67	3.38	2.75	2.5	2.6	2.91	2.67	3	3.29	3.25	2.8	2.78	3.27	3.33	2.62
118	6.296	0.403435	1	6	22.9455	0.193299	0	1	3	2.88	2.8	3.36	3	3.63	3	2.88	3.6	3.33	2.27	2	2.69	3	3.13	3.2	2.64	3	2.38	3	3.13	2.4	2.67	3.73	4	3.31
119	6.298	0.403817	1	6	19.1762	0.145507	0	1	3.38	4.63	4.8	4	3.75	1.88	2	2.13	1.7	3.22	2.82	1.89	1.69	2.63	1.38	1.2	2	2.25	4.13	4	3.88	4.3	2.78	3.18	4.11	4.31
120	6.298	0.403817	1	6	17.2885	0.121573	0	1	3.38	2.75	3	3.27	2.67	3.13	3.29	2.88	3.9	3.22	2.18	1.44	1.62	2.63	3.25	3	2.73	3.33	2.88	2.71	3.13	2.1	2.78	3.82	4.56	4.38
121	6.302	0.40458	1	6	27.6368	0.25278	0	2	2.94	2.75	3.1	2.86	3.17	4	3.21	3.25	2.95	3.28	3.05	3.06	2.27	3.06	3.25	2.9	3.14	2.83	2	2.79	2.75	3.05	2.72	2.95	2.94	3.73
122	6.308	0.405725	1	6	23.1619	0.196043	0	1	3.5	2.88	3.4	4.18	2.75	2.88	2.57	2.75	3.3	3.33	2.45	2.33	2.23	2.5	3.13	2.6	1.82	3.25	3.13	3.43	3.25	2.7	2.67	3.55	3.67	3.77
123	6.314	0.40687	1	6	19.501	0.149626	0	1	2.96	3.38	2.67	3.09	3.03	3.63	3.1	3.29	3.27	3.15	2.33	2.22	1.33	3.04	2.63	3.33	2.91	2.97	2.38	2.9	2.71	2.73	2.85	3.67	3.78	4.67
124	6.32	0.408015	1	6	31.4198	0.300746	0	3	2.88	3.31	3.2	3.09	3.21	3.25	3.43	3.19	2.6	3.44	3.27	2.67	3.5	3.13	2.69	2.8	2.91	2.79	2.75	2.57	2.81	3.4	2.56	2.73	3.33	2.5
125	6.322	0.408397	1	6	33.8259	0.331252	0	4	3.58	3.54	3.87	1.88	3.25	3	3.43	3.08	2.5	3.48	3.21	3.41	3.54	2.42	2.46	2.13	4.12	2.75	3	2.57	2.92	3.5	2.52	2.79	2.59	2.46
126	6.324	0.408779	1	6	28.4443	0.26302	0	2	3.38	3.13	2.9	3.09	2.92	3.25	3.07	3.5	3.55	2.83	2.77	3	2.77	2.63	2.88	3.1	2.91	3.08	2.75	2.93	2.5	2.45	3.17	3.23	3	3.23
127	6.332	0.410305	1	6	23.4952	0.200268	0	1	2.81	3.38	4	4.27	3.13	2.5	2.64	3.19	2.8	2.94	2.05	2.07	3	3.19	2.63	2	1.73	2.88	3.5	3.36	2.81	3.2	3.06	3.95	3.93	3
128	6.336	0.411069	1	6	23.9015	0.20542	0	1	2.13	2.56	2.3	3.18	2.96	3.81	3.36	3.69	4.25	3.44	2.73	2.17	2.46	3.88	3.44	3.7	2.82	3.04	2.19	2.64	2.31	1.75	2.56	3.27	3.83	3.54
129	6.338	0.41145	1	6	33.085	0.321859	0	4	3.38	2.75	4.2	3.27	3.33	3.38	3.71	2.75	1.7	3.22	3.64	2.44	3.85	2.63	3.25	1.8	2.73	2.67	2.63	2.29	3.25	4.3	2.78	2.36	3.56	2.15
130	6.34	0.411832	1	6	27.7312	0.253977	0	2	3.46	2.71	2.47	2.91	3.33	3.42	3.24	3.33	3.1	3.73	3.01	2.63	2.67	2.54	3.29	3.53	3.09	2.67	2.58	2.76	2.67	2.9	2.27	2.99	3.37	3.33
131	6.344	0.412595	1	6	33.8546	0.331616	0	4	2.63	3.88	3.4	2.91	3.42	3	3.71	3	2.1	3.67	2.55	3.78	3.77	3.38	2.13	2.6	3.09	2.58	3	2.29	3	3.9	2.33	3.45	2.22	2.23
132	6.346	0.412977	1	6	39.2958	0.400606	0	5	2.94	2.69	3.2	2.68	3.42	3.56	3.86	3.88	2.5	3	3.27	4.06	4.42	3.06	3.31	2.8	3.32	2.58	2.44	2.14	2.13	3.5	3	2.73	1.94	1.58
133	6.348	0.413359	1	6	28.6334	0.265417	0	2	2.71	3.04	2.47	3.55	3.11	3	3.33	3.42	3.37	3.74	2.79	2.85	2.92	3.29	2.96	3.53	2.45	2.89	3	2.67	2.58	2.63	2.26	3.21	3.15	3.08
134	6.35	0.41374	1	6	21.236	0.171625	0	1	3.58	3.13	2.8	2.91	3.53	3.13	3.24	2.92	3.03	3.48	2.33	1.63	2.36	2.42	2.88	3.2	3.09	2.47	2.88	2.76	3.08	2.97	2.52	3.67	4.37	3.64
135	6.354	0.414504	1	6	25.7776	0.229208	0	1	2.88	2.25	1.8	3.73	2.83	3.63	3.43	3.25	4.3	3.67	2.55	2.67	2.62	3.13	3.75	4.2	2.27	3.17	2.38	2.57	2.75	1.7	2.33	3.45	3.33	3.38
136	6.356	0.414885	1	6	33.9327	0.332606	0	4	3.75	2.63	3.6	2.45	3.33	3.38	3.71	3.63	2.3	3	3.45	2.78	3.85	2.25	3.38	2.4	3.55	2.67	2.63	2.29	2.38	3.7	3	2.55	3.22	2.15
137	6.356	0.414885	1	6	24.4748	0.212689	0	1	3.63	3	2.8	2.82	3.67	3.38	3.57	2.88	2.7	3.33	2.18	2.78	2.31	2.38	3	3.2	3.18	2.33	2.63	2.43	3.13	3.3	2.67	3.82	3.22	3.69
138	6.358	0.415267	1	6	22.4896	0.187519	0	1	3.5	2.81	4.2	2.82	3.29	3	3.21	3.5	2.9	2.56	2	2.11	2.58	2.5	3.19	1.8	3.18	2.71	3	2.79	2.5	3.1	3.44	4	3.89	3.42
139	6.36	0.415649	1	6	24.1274	0.208285	0	1	2.94	3.06	3	3.41	3.21	3.12	3.07	3.13	3.25	3.61	2.27	1.89	3	3.06	2.94	3	2.59	2.79	2.88	2.93	2.88	2.75	2.39	3.73	4.11	3
140	6.36	0.415649	1	6	29.1075	0.271428	0	2	3	3	2.4	2.64	2.75	3.5	3.43	3.5	3.8	3.78	3.27	2.44	3.08	3	3	3.6	3.36	3.25	2.5	2.57	2.5	2.2	2.22	2.73	3.56	2.92
141	6.36	0.415649	1	6	24.5032	0.21305	0	1	3.58	2.92	3	3.27	2.97	3.71	3.14	3.38	2.57	3.26	2.18	2.59	2.5	2.42	3.08	3	2.73	3.03	2.29	2.86	2.63	3.43	2.74	3.82	3.41	3.5
142	6.364	0.416412	1	6	20.081	0.15698	0	1	3.13	2.96	3.33	3.79	2.78	2.96	3.24	3.54	2.57	3.52	2.42	1.56	1.97	2.88	3.04	2.67	2.21	3.22	3.04	2.76	2.46	3.43	2.48	3.58	4.44	4.03
143	6.368	0.417176	1	6	22.5351	0.188095	0	1	2.94	2.81	3.3	2.82	2.96	3.5	3.64	3.56	3.2	3.11	2.32	2.11	2.27	3.06	3.19	2.7	3.18	3.04	2.5	2.36	2.44	2.8	2.89	3.68	3.89	3.73
144	6.37	0.417557	1	6	29.3834	0.274926	0	2	3	3.14	3	3.36	3.33	3.5	2.43	3.13	3.4	3.56	3	3	2.69	3	2.86	3	2.64	2.67	2.5	3.57	2.88	2.6	2.44	3	3	3.31
145	6.37	0.417557	1	6	20.5002	0.162295	0	1	3.75	3.04	3.53	1.97	3.08	3.04	3.19	3.21	3.23	3.81	2.33	1.89	1.85	2.25	2.96	2.47	4.03	2.92	2.96	2.81	2.79	2.77	2.19	3.67	4.11	4.15
146	6.372	0.417939	1	6	27.5367	0.251511	0	2	3	2.79	3.9	2.71	2.54	3.69	3.71	3.56	2.85	3.11	2.95	2.72	2.5	3	3.21	2.1	3.29	3.46	2.31	2.29	2.44	3.15	2.89	3.05	3.28	3.5
147	6.372	0.417939	1	6	20.6637	0.164368	0	1	3.38	3.08	3.4	3.52	3.28	2.96	3	3.38	2.9	2.96	1.97	1.89	2.26	2.63	2.92	2.6	2.48	2.72	3.04	3	2.63	3.1	3.04	4.03	4.11	3.74
148	6.376	0.418702	1	6	41.5009	0.428565	0	5	2.88	3.25	3.8	1.73	2.92	3	3.57	3.75	3.2	3.78	4.09	3.56	4.69	3.13	2.75	2.2	4.27	3.08	3	2.43	2.25	2.8	2.22	1.91	2.44	1.31
149	6.376	0.418702	1	6	20.0169	0.156167	0	1	2.38	3.25	3	4.73	2.83	3.25	2.14	3.43	3.2	3.67	2.09	1.67	2.15	3.63	2.75	3	1.27	3.17	2.75	3.86	2.57	2.8	2.33	3.91	4.33	3.85
150	6.38	0.419466	1	6	27.9747	0.257065	0	2	3.5	2.63	2.4	2.82	2.83	3.5	3.29	3.25	3.9	3.78	2.64	2.56	3.15	2.5	3.38	3.6	3.18	3.17	2.5	2.71	2.75	2.1	2.22	3.36	3.44	2.85
151	6.38	0.419466	1	6	22.4965	0.187606	0	1	3.75	3.75	3.4	2.82	3.58	3.38	3.14	3	2.2	2.88	2.09	2.44	2.15	2.25	2.25	2.6	3.18	2.42	2.63	2.86	3	3.8	3.13	3.91	3.56	3.85
152	6.384	0.420229	1	6	28.8348	0.26797	0	2	3.63	3.63	3.5	2.5	3.92	2.94	3.07	3.25	1.7	3.78	2.68	2.78	3.08	2.38	2.38	2.5	3.5	2.08	3.06	2.93	2.75	4.3	2.22	3.32	3.22	2.92
153	6.384	0.420229	1	6	27.1541	0.24666	0	2	3.54	3.46	3	3.21	3.14	3.42	3.29	3.46	2.73	2.67	2.3	2.7	3	2.46	2.54	3	2.79	2.86	2.58	2.71	2.54	3.27	3.33	3.7	3.3	3
154	6.386	0.420611	1	6	24.0785	0.207664	0	1	3.43	3.38	3	2.82	3.75	3.38	2.86	3.63	2.9	2.78	2.36	2.11	2.62	2.57	2.63	3	3.18	2.25	2.63	3.14	2.38	3.1	3.22	3.64	3.89	3.38
155	6.388	0.420992	1	6	27.8777	0.255835	0	2	3	2.94	3.2	2.73	2.96	3.56	3.36	3.5	3.25	3.44	3	2.89	2.35	3	3.06	2.8	3.27	3.04	2.44	2.64	2.5	2.75	2.56	3	3.11	3.65
156	6.388	0.420992	1	6	27.059	0.245455	0	2	3	2.75	2.5	3.32	2.88	3.38	2.93	3.31	4.2	3.67	2.95	3	2.08	3	3.25	3.5	2.68	3.13	2.63	3.07	2.69	1.8	2.33	3.05	3	3.92
157	6.388	0.420992	1	6	22.0738	0.182247	0	1	3.69	3.56	3.6	3.14	3.21	2.88	2.93	3.19	2.35	3.39	2.68	2.5	1.35	2.31	2.44	2.4	2.86	2.79	3.13	3.07	2.81	3.65	2.61	3.32	3.5	4.65
158	6.39	0.421374	1	6	22.8313	0.191851	0	1	3.13	3.13	2.6	2.91	3.33	3.13	3.43	3	3.4	3.89	2.36	2.22	2.15	2.88	2.88	3.4	3.09	2.67	2.88	2.57	3	2.6	2.11	3.64	3.78	3.85
159	6.392	0.421756	1	6	29.2689	0.273474	0	2	2.88	3	2.4	3.91	2.42	3.31	3.29	3.19	4	3.56	3.5	1.89	3.27	3.13	3	3.6	2.09	3.58	2.69	2.71	2.81	2	2.44	2.5	4.11	2.73
160	6.396	0.422519	1	6	19.5179	0.149841	0	1	2.17	1.96	2	3.7	2.86	3.17	4.33	3.33	4.13	4.33	1.67	2.26	2.05	3.83	4.04	4	2.3	3.14	2.83	1.67	2.67	1.87	1.67	4.33	3.74	3.95
161	6.4	0.423282	1	6	18.4961	0.136885	0	1	3.46	2.75	3.67	3	3.36	3.04	3.43	3	3.1	3.19	2.48	1.81	1.13	2.54	3.25	2.33	3	2.64	2.96	2.57	3	2.9	2.81	3.52	4.19	4.87
162	6.402	0.423664	1	6	28.8072	0.26762	0	2	3.56	3.5	3.5	2.73	3.13	3.25	3.07	3.25	3.3	2.72	2.68	3.11	2.65	2.44	2.5	2.5	3.27	2.88	2.75	2.93	2.75	2.7	3.28	3.32	2.89	3.35
163	6.406	0.424427	1	6	24.6065	0.214358	0	1	3.44	2.75	2.7	1.95	3.17	4.38	3.5	3.44	3.2	3.5	1.91	2.17	3.23	2.56	3.25	3.3	4.05	2.83	1.63	2.5	2.56	2.8	2.5	4.09	3.83	2.77
164	6.412	0.425573	1	6	31.3595	0.299982	0	3	2.63	3.5	2.6	3.36	3.25	2.88	3.36	3.25	3.45	3.78	2.73	2.67	3.77	3.38	2.5	3.4	2.64	2.75	3.13	2.64	2.75	2.55	2.22	3.27	3.33	2.23
165	6.416	0.426336	1	6	27.3636	0.249317	0	2	3	2.81	2.5	2.95	3.25	3.63	3.5	3.5	3.5	3.44	2.64	2.33	3.08	3	3.19	3.5	3.05	2.75	2.38	2.5	2.5	2.5	2.56	3.36	3.67	2.92
166	6.418	0.426718	1	6	26.134	0.233726	0	1	3.08	3.04	3.2	2.76	3.22	3.75	3	3.42	3.47	3.15	2.67	2.22	2.74	2.92	2.96	2.8	3.24	2.78	2.25	3	2.58	2.53	2.85	3.33	3.78	3.26
167	6.418	0.426718	1	6	24.9485	0.218695	0	1	3.13	2.88	3.4	1.91	2.75	3.75	3.71	3.5	3.5	3.56	3.64	1.89	1.85	2.88	3.13	2.6	4.09	3.25	2.25	2.29	2.5	2.5	2.44	2.36	4.11	4.15
168	6.42	0.427099	1	6	26.3587	0.236575	0	2	3.54	3.04	3.27	2.48	3.28	3.33	3.52	3.42	3.03	3.19	2	2.81	2.87	2.46	2.96	2.73	3.52	2.72	2.67	2.48	2.58	2.97	2.81	4	3.19	3.13
169	6.424	0.427863	1	6	30.9032	0.294196	0	3	3.04	3.46	3.47	3.64	3.08	3.25	3.14	3.46	2.8	2.78	3.09	2.63	3.28	2.96	2.54	2.53	2.36	2.92	2.75	2.86	2.54	3.2	3.22	2.91	3.37	2.72
170	6.424	0.427863	1	6	21.6644	0.177056	0	1	3.25	3.38	3.7	3.45	3.71	3	3.14	3.5	2.05	2.94	2.36	2.22	1.77	2.75	2.63	2.3	2.55	2.29	3	2.86	2.5	3.95	3.06	3.64	3.78	4.23
171	6.426	0.428244	1	6	22.4017	0.186404	0	1	3.5	2.75	2.8	3.91	3.08	3.38	3.57	3	2.7	3.44	2.36	2	2.15	2.5	3.25	3.2	2.09	2.92	2.63	2.43	3	3.3	2.56	3.64	4	3.85
172	6.428	0.428626	1	6	23.5756	0.201289	0	1	2.67	3.13	2.6	3.18	3.08	4.04	3.33	3.5	3.5	3.11	2.66	2.63	1.61	3.33	2.88	3.4	2.82	2.92	1.96	2.67	2.5	2.5	2.89	3.34	3.38	4.39
173	6.43	0.429008	1	6	24.7967	0.216771	0	1	3.06	2.44	2.4	3.05	2.96	3.56	3.07	3.81	3.8	4	2.59	1.78	2.96	2.94	3.56	3.6	2.95	3.04	2.44	2.93	2.19	2.2	2	3.41	4.22	3.04
174	6.438	0.430534	1	6	21.1377	0.170377	0	1	3.29	3.33	3.2	2.79	3.58	3	3.1	3.67	2.67	3.56	2.31	2.3	1.51	2.71	2.67	2.8	3.21	2.42	3	2.9	2.33	3.33	2.44	3.69	3.7	4.49
175	6.44	0.430916	1	6	32.3341	0.312338	0	3	3.29	3.42	3.33	3.27	3.14	3.17	2.9	3.17	3.03	3.48	3.36	2.59	3.41	2.71	2.58	2.67	2.73	2.86	2.83	3.1	2.83	2.97	2.52	2.64	3.41	2.59
176	6.44	0.430916	1	6	28.3932	0.262371	0	2	3.38	2.96	3.2	2.82	3.06	3.83	3.52	3.63	2.43	3.37	2.58	2.78	2.87	2.63	3.04	2.8	3.18	2.94	2.17	2.48	2.38	3.57	2.63	3.42	3.22	3.13
177	6.444	0.431679	1	6	30.3613	0.287325	0	3	3.44	3.94	4	3.45	3.54	3.19	2.64	2.88	2.7	2.44	3.09	2.94	2.92	2.56	2.06	2	2.55	2.46	2.81	3.36	3.13	3.3	3.56	2.91	3.06	3.08
178	6.444	0.431679	1	6	28.0739	0.258323	0	2	3.25	2.75	2.7	3.59	3.08	3.63	2.93	3.06	3.45	3.78	2.95	2.33	2.85	2.75	3.25	3.3	2.41	2.92	2.38	3.07	2.94	2.55	2.22	3.05	3.67	3.15
179	6.45	0.432824	1	6	25.7471	0.228821	0	1	3.31	2.63	2.8	4	3.04	2.75	3.14	3.63	3.45	3.5	2.64	2.17	2.62	2.69	3.38	3.2	2	2.96	3.25	2.86	2.38	2.55	2.5	3.36	3.83	3.38
180	6.45	0.432824	1	6	33.8673	0.331778	0	4	3	3.5	3.8	3.45	2.92	2.63	3.29	3	3.1	3.56	3.27	2.89	3.62	3	2.5	2.2	2.55	3.08	3.38	2.71	3	2.9	2.44	2.73	3.11	2.38
181	6.454	0.433588	1	6	27.1274	0.246322	0	2	2.63	2.81	3.7	2.91	3.38	3.75	2.93	3.25	3.85	3.06	3.27	2.44	2.12	3.38	3.19	2.3	3.09	2.63	2.25	3.07	2.75	2.15	2.94	2.73	3.56	3.88
182	6.456	0.433969	1	6	21.984	0.181108	0	1	3.13	2.42	3.53	3.61	3.61	3.88	3.14	3.25	2.93	2.78	2.94	1.93	1.46	2.88	3.58	2.47	2.39	2.39	2.13	2.86	2.75	3.07	3.22	3.06	4.07	4.54
183	6.456	0.433969	1	6	30.6325	0.290763	0	3	3.13	3	2.6	3.5	2.96	3.5	3.21	3.5	3.55	3.33	3	2.89	2.96	2.88	3	3.4	2.5	3.04	2.5	2.79	2.5	2.45	2.67	3	3.11	3.04
184	6.464	0.435496	1	6	23.8179	0.204361	0	1	3.5	3.63	4.6	3.45	3.42	2.63	2.71	3	2.6	2.78	3.27	2.11	1.62	2.5	2.38	1.4	2.55	2.58	3.38	3.29	3	3.4	3.22	2.73	3.89	4.38
185	6.466	0.435878	1	6	25.7126	0.228384	0	1	3.17	2.79	3.53	3.55	3.11	3.38	3.14	3.21	2.97	3.48	2.3	2.44	2.64	2.83	3.21	2.47	2.45	2.89	2.63	2.86	2.79	3.03	2.52	3.7	3.56	3.36
186	6.466	0.435878	1	6	27.1665	0.246817	0	2	3.29	2.82	2.93	2.94	3.14	3.33	3.43	3.5	3.43	3.52	2.42	2.67	2.74	2.71	3.18	3.07	3.06	2.86	2.67	2.57	2.5	2.57	2.48	3.58	3.33	3.26
187	6.47	0.436641	1	6	33.0701	0.32167	0	3	3.25	3.5	3	2.91	3.5	3.25	3.43	3.5	2.9	3.11	3.27	2.67	3.54	2.75	2.5	3	3.09	2.5	2.75	2.57	2.5	3.1	2.89	2.73	3.33	2.46
188	6.472	0.437023	1	6	33.7976	0.330894	0	4	3.21	3.21	2.73	3.03	3.14	3.5	3.76	3.21	2.9	3.67	3.06	2.7	3.95	2.79	2.79	3.27	2.97	2.86	2.5	2.24	2.79	3.1	2.33	2.94	3.3	2.05
189	6.472	0.437023	1	6	26.199	0.23455	0	1	3.14	2.63	3	2.91	3.58	3.63	3.71	3.75	2.9	3.11	3.45	2	2.08	2.86	3.38	3	3.09	2.42	2.38	2.29	2.25	3.1	2.89	2.55	4	3.92
190	6.478	0.438168	1	6	29.6846	0.278745	0	2	3.06	3	3.4	3.41	3.54	3.13	3.14	3.38	3.05	3.28	3.14	2.39	2.96	2.94	3	2.6	2.59	2.46	2.88	2.86	2.63	2.95	2.72	2.86	3.61	3.04
191	6.482	0.438931	1	6	26.466	0.237936	0	2	3	3.13	3.6	3.64	3.04	3.19	3.14	3.25	2.7	3.72	2.41	2.5	2.65	3	2.88	2.4	2.36	2.96	2.81	2.86	2.75	3.3	2.28	3.59	3.5	3.35
192	6.488	0.440076	1	6	27.138	0.246456	0	2	3.56	3.3	3.27	3.51	3.26	3.36	3.16	3.14	3	2.88	2.82	2.57	2.36	2.44	2.7	2.73	2.49	2.74	2.64	2.84	2.86	3	3.13	3.18	3.43	3.64
193	6.488	0.440076	1	6	28.299	0.261176	0	2	3.92	3.63	3.27	2.85	3.58	3.75	3.43	3.25	1.8	2.96	3.06	2.37	2.67	2.08	2.38	2.73	3.15	2.42	2.25	2.57	2.75	4.2	3.04	2.94	3.63	3.33
194	6.494	0.441221	1	6	28.1423	0.25919	0	2	3.13	3.79	3.53	2.88	3.17	3.13	3.38	3.58	2.84	3.04	2.7	2.7	2.61	2.88	2.21	2.47	3.12	2.83	2.88	2.62	2.42	3.16	2.96	3.3	3.3	3.39
195	6.496	0.441603	1	6	30.773	0.292544	0	3	3.33	2.88	3.27	2.88	3.36	3.63	3.57	3.54	2.87	3.15	2.58	2.59	3.59	2.67	3.13	2.73	3.12	2.64	2.38	2.43	2.46	3.13	2.85	3.42	3.41	2.41
196	6.496	0.441603	1	6	17.9561	0.130038	0	1	3.46	3.29	3.13	3.55	3.25	2.92	3.24	3.33	2.83	3.48	1.85	1.7	1.56	2.54	2.71	2.87	2.45	2.75	3.08	2.76	2.67	3.17	2.52	4.15	4.3	4.44
197	6.498	0.441985	1	6	30.4652	0.288642	0	3	3.63	2.63	3.7	3.59	1.88	3.5	3.64	3.14	3.56	3.22	2.82	2.17	3.69	2.38	3.38	2.3	2.41	4.13	2.5	2.36	2.86	2.44	2.78	3.18	3.83	2.31
198	6.512	0.444656	1	6	26.4292	0.237469	0	2	3.38	3.5	3	3.27	3.33	2.88	3.29	3.25	3.1	3.56	2.73	2.44	2.31	2.63	2.5	3	2.73	2.67	3.13	2.71	2.75	2.9	2.44	3.27	3.56	3.69
199	6.512	0.444656	1	6	24.2742	0.210146	0	1	2.96	2.75	2.67	3.48	3.33	3.17	3.29	3.5	3.97	3.44	2.12	1.63	3.15	3.04	3.25	3.33	2.52	2.67	2.83	2.71	2.5	2.03	2.56	3.88	4.37	2.85
200	6.514	0.445038	1	6	25.7413	0.228748	0	1	3.75	3.06	3.3	3.5	2.58	3.56	2.79	3.19	3.4	3.44	2.68	2.06	2.54	2.25	2.94	2.7	2.5	3.42	2.44	3.21	2.81	2.6	2.56	3.32	3.94	3.46
201	6.514	0.445038	1	6	23.5842	0.201398	0	1	3.1	3.25	3.33	2.97	3.53	3.33	3.24	2.88	3.2	3.74	2.76	1.81	2.1	2.9	2.75	2.67	3.03	2.47	2.67	2.76	3.13	2.8	2.26	3.24	4.19	3.9
202	6.514	0.445038	1	6	21.3517	0.173091	0	1	3.58	3.17	2.87	3.88	3.5	3.63	3.1	3.17	2.6	3.07	2.12	1.52	2.41	2.42	2.83	3.13	2.12	2.5	2.38	2.9	2.83	3.4	2.93	3.88	4.48	3.59
203	6.514	0.445038	1	6	28.8657	0.268362	0	2	3.29	3.5	3.27	3.3	3.39	2.79	2.95	2.92	3.53	3.63	2.55	2.52	3.1	2.71	2.5	2.73	2.7	2.61	3.21	3.05	3.08	2.47	2.37	3.45	3.48	2.9
204	6.516	0.44542	1	6	34.4805	0.339552	0	4	3.25	3.56	3.4	2.55	3.17	3.56	3.64	3.56	2.5	3.39	3.09	3.28	3.38	2.75	2.44	2.6	3.45	2.83	2.44	2.36	2.44	3.5	2.61	2.91	2.72	2.62
205	6.516	0.44542	1	6	19.7077	0.152246	0	1	3.71	2.96	3.73	3.52	3.06	3.67	3	3.04	2.93	2.96	1.97	1.89	1.72	2.29	3.04	2.27	2.48	2.94	2.33	3	2.96	3.07	3.04	4.03	4.11	4.28
206	6.518	0.445802	1	6	26.0064	0.232108	0	1	3.25	3.75	3	3.27	3.42	3.63	3.57	3.63	2.4	2.67	2.27	3	2.08	2.75	2.25	3	2.73	2.58	2.38	2.43	2.38	3.6	3.33	3.73	3	3.92
207	6.52	0.446183	1	6	25.1376	0.221093	0	1	3.25	3.13	3.07	3.15	3.31	3.42	3.29	3.17	3.03	3.78	2.79	1.93	2.38	2.75	2.88	2.93	2.85	2.69	2.58	2.71	2.83	2.97	2.22	3.21	4.07	3.62
208	6.522	0.446565	1	6	32.5075	0.314536	0	3	3.5	3.75	3.4	3.55	3.17	3	3.14	3.75	2.6	2.75	2.73	3.33	3.15	2.5	2.25	2.6	2.45	2.83	3	2.86	2.25	3.4	3.25	3.27	2.67	2.85
209	6.528	0.44771	1	6	26.7058	0.240977	0	2	3.56	3.19	2.9	2.91	3.17	3.56	3.14	3.63	3.25	3.33	2.82	2.56	2.15	2.44	2.81	3.1	3.09	2.83	2.44	2.86	2.38	2.75	2.67	3.18	3.44	3.85
210	6.536	0.449237	1	6	31.2087	0.298069	0	3	3.38	3.25	3.2	3.36	2.83	3.88	3.14	3.25	3.5	2.89	3	3	2.77	2.63	2.75	2.8	2.64	3.17	2.13	2.86	2.75	2.5	3.11	3	3	3.23
211	6.536	0.449237	1	6	16.769	0.114986	0	1	3.5	3	4	3.55	3.58	2.5	3.29	3.25	2.9	3.11	1.64	1.56	1.54	2.5	3	2	2.45	2.42	3.5	2.71	2.75	3.1	2.89	4.36	4.44	4.46
212	6.542	0.450382	1	6	35.845	0.356853	0	4	2.43	2.63	3	1.8	4	3.88	3.71	3.71	3.33	4.22	3.6	3.11	3.58	3.57	3.38	3	4.2	2	2.13	2.29	2.29	2.67	1.78	2.4	2.89	2.42
213	6.544	0.450763	1	6	30.8747	0.293834	0	3	3.08	2.88	3.13	3.24	2.81	3.58	3.24	3.58	3.33	3.85	3.67	2.85	2.18	2.92	3.13	2.87	2.76	3.19	2.42	2.76	2.42	2.67	2.15	2.33	3.15	3.82
214	6.546	0.451145	1	6	16.8084	0.115486	0	1	3.63	3	3.2	4.27	2.67	3.25	3	3.5	3.1	3.11	1.55	1.78	1.38	2.38	3	2.8	1.73	3.33	2.75	3	2.5	2.9	2.89	4.45	4.22	4.62
215	6.548	0.451527	1	6	23.9003	0.205405	0	1	3.29	3.25	3.47	3.58	2.97	3.29	3.29	3.38	3	3.22	2.18	1.89	2.62	2.71	2.75	2.53	2.42	3.03	2.71	2.71	2.63	3	2.78	3.82	4.11	3.38
216	6.55	0.451908	1	6	21.0576	0.169362	0	1	3.38	2.83	1.87	4.06	3.28	3.83	3.19	3.08	3.23	4	1.7	1.44	2.77	2.63	3.17	4.13	1.94	2.72	2.17	2.81	2.92	2.77	2	4.3	4.56	3.23
217	6.552	0.45229	1	6	29.89	0.28135	0	3	3.17	3.17	2.8	3.27	3.08	3.79	3.38	3.5	3.23	3.37	3.06	2.78	2.54	2.83	2.83	3.2	2.73	2.92	2.21	2.62	2.5	2.77	2.63	2.94	3.22	3.46
218	6.554	0.452672	1	6	23.7788	0.203865	0	1	3.88	2.25	3.5	3.68	2.54	3.81	3.21	3.81	2.7	3.39	2.55	1.33	2.77	2.13	3.75	2.5	2.32	3.46	2.19	2.79	2.19	3.3	2.61	3.45	4.67	3.23
219	6.556	0.453053	1	6	23.3377	0.198272	0	1	4.13	3.13	2.8	3	3.75	3.63	3.57	3	3.1	2.67	1.82	1.78	2.92	1.88	2.88	3.2	3	2.25	2.38	2.43	3	2.9	3.33	4.18	4.22	3.08
220	6.556	0.453053	1	6	30.6233	0.290647	0	3	2.96	2.96	2.73	2.94	3.22	3.25	3.38	3.83	3.73	3.78	2.64	2.48	3.51	3.04	3.04	3.27	3.06	2.78	2.75	2.62	2.17	2.27	2.22	3.36	3.52	2.49
221	6.558	0.453435	1	6	29.7834	0.279997	0	3	2.75	2.13	2.4	4.09	3.33	3.5	3.43	3.38	4	3.78	2.73	2.67	3	3.25	3.88	3.6	1.91	2.67	2.5	2.57	2.63	2	2.22	3.27	3.33	3
222	6.56	0.453817	1	6	18.6604	0.138968	0	1	3.17	3.38	2.6	3.45	3.22	3.25	3.24	3.42	3.33	3.74	1.85	2	1.36	2.83	2.63	3.4	2.55	2.78	2.75	2.76	2.58	2.67	2.26	4.15	4	4.64
223	6.562	0.454198	1	6	24.2061	0.209283	0	1	3.28	2.5	2.3	3.95	3.21	3.75	3.21	3.31	3.8	3.5	2.36	2.11	2.31	2.72	3.5	3.7	2.05	2.79	2.25	2.79	2.69	2.2	2.5	3.64	3.89	3.69
224	6.564	0.45458	1	6	29.1111	0.271474	0	2	3.29	3.5	3.4	2.91	3.58	3.25	2.86	3.25	3	3.78	2.55	2.56	3	2.71	2.5	2.6	3.09	2.42	2.75	3.14	2.75	3	2.22	3.45	3.44	3
225	6.564	0.45458	1	6	22.7638	0.190995	0	1	3.63	2.88	3.3	3.41	3.17	3.13	3.36	3.38	3	3.56	2.45	1.89	2	2.38	3.13	2.7	2.59	2.83	2.88	2.64	2.63	3	2.44	3.55	4.11	4
226	6.566	0.454962	1	6	32.6716	0.316617	0	3	3.08	3.71	3.33	2.79	3.08	2.88	2.95	3.42	3.7	3.89	2.79	2.67	3.64	2.92	2.29	2.67	3.21	2.92	3.13	3.05	2.58	2.3	2.11	3.21	3.33	2.36
227	6.566	0.454962	1	6	29.2668	0.273447	0	2	2.38	3.31	3.6	4.73	2.75	3.63	3	2.56	3.7	3.17	2.55	2.22	3.38	3.63	2.69	2.4	1.27	3.25	2.38	3	3.44	2.3	2.83	3.45	3.78	2.62
228	6.568	0.455344	0	6	24.4677	0.212599	0	1	3.21	2.54	2.33	3.67	2.97	3.71	3.71	3.29	3.63	3.78	2.24	2	2.64	2.79	3.46	3.67	2.33	3.03	2.29	2.29	2.71	2.37	2.22	3.76	4	3.36
229	6.57	0.455725	0	6	29.0801	0.27108	0	2	3.38	3.25	2.3	2.27	2.83	3.88	3.79	3.88	3.6	3.67	2.91	2.5	2.85	2.63	2.75	3.7	3.73	3.17	2.13	2.21	2.13	2.4	2.33	3.09	3.5	3.15
230	6.572	0.456107	0	6	25.8584	0.230232	0	1	3.12	3.13	2.4	3.61	3.19	3.63	3.19	3.58	3.53	3.48	2.7	1.89	2.62	2.88	2.88	3.6	2.39	2.81	2.38	2.81	2.42	2.47	2.52	3.3	4.11	3.38
231	6.572	0.456107	0	6	23.6961	0.202816	0	1	2.67	2.96	1.88	3.91	3.14	3.5	3.1	3.58	4.23	3.89	2.15	2.44	2.08	3.33	3.04	4.12	2.09	2.86	2.5	2.9	2.42	1.77	2.11	3.85	3.56	3.92
232	6.574	0.456489	0	6	23.5908	0.201481	0	1	3.56	4.13	4.2	3.41	3.67	2.69	2.92	3.73	2	2.56	2.59	2	2.12	2.44	1.88	1.8	2.59	2.33	3.31	3.08	2.27	4	3.44	3.41	4	3.88
233	6.576	0.45687	0	6	21.4281	0.17406	0	1	3.54	3.71	3.87	3.39	3.75	2.75	2.95	3.58	2.27	3.07	3.24	1.37	1.41	2.46	2.29	2.13	2.61	2.25	3.25	3.05	2.42	3.73	2.93	2.76	4.63	4.59
234	6.578	0.457252	0	6	16.6143	0.113025	0	1	3.31	3.19	2.9	3.5	3.17	3.5	3	3.5	3.15	3.67	1.86	1.06	1.69	2.69	2.81	3.1	2.5	2.83	2.5	3	2.5	2.85	2.33	4.14	4.94	4.31
235	6.58	0.457634	0	6	34.4903	0.339677	0	4	2.79	2.38	3.33	3	3.19	3.79	3.67	3.92	3.13	3.7	3.55	2.74	3.38	3.21	3.63	2.67	3	2.81	2.21	2.33	2.08	2.87	2.3	2.45	3.26	2.62
236	6.58	0.457634	0	6	29.859	0.280956	0	3	3.25	2.92	3.2	2.97	3.22	3.29	3.81	3.54	3	3.7	2.76	2.67	2.87	2.75	3.08	2.8	3.03	2.78	2.71	2.19	2.46	3	2.3	3.24	3.33	3.13
237	6.582	0.458015	0	6	26.4166	0.237309	0	2	3.56	3.13	3.3	3.41	3.38	3.63	3.21	3	2.9	3.39	2.59	2.5	2.23	2.44	2.88	2.7	2.59	2.63	2.38	2.79	3	3.1	2.61	3.41	3.5	3.77
238	6.582	0.458015	0	6	30.3122	0.286702	0	3	3.5	3.33	2.53	3.12	3.1	3.38	3.29	3.63	3.33	3.7	2.88	2.44	3.1	2.5	2.67	3.47	2.88	2.9	2.63	2.71	2.38	2.67	2.3	3.12	3.56	2.9
239	6.584	0.458397	0	6	24.3768	0.211446	0	1	3.25	3.38	3.8	3.91	3.25	3	3.14	3.38	2.7	3.11	2.36	2.11	2.31	2.75	2.63	2.2	2.09	2.75	3	2.86	2.63	3.3	2.89	3.64	3.89	3.69
240	6.586	0.458779	0	6	33.6096	0.32851	0	4	3.38	3.63	3.8	2.91	3.33	3.13	3.29	3.13	3	3.33	3	3	3.31	2.63	2.38	2.2	3.09	2.67	2.88	2.71	2.88	3	2.67	3	3	2.69
241	6.586	0.458779	0	6	28.7372	0.266732	0	2	2.75	2.75	2.8	3.91	3.25	3.63	3.43	3.25	3.6	3.56	2.27	2.56	3.15	3.25	3.25	3.2	2.09	2.75	2.38	2.57	2.75	2.4	2.44	3.73	3.44	2.85
242	6.586	0.458779	0	6	25.5284	0.226047	0	1	3.5	3.5	2.9	2.86	3.17	3.25	3.43	3.75	3.4	3.17	2.91	1.78	2.38	2.5	2.5	3.1	3.14	2.83	2.75	2.57	2.25	2.6	2.83	3.09	4.22	3.62
243	6.588	0.45916	0	6	19.9929	0.155863	0	1	3.5	3	2.67	3.42	3.55	3.33	3.71	3.46	3	3.3	1.73	1.7	2.1	2.5	3	3.33	2.58	2.45	2.67	2.29	2.54	3	2.7	4.27	4.3	3.9
244	6.59	0.459542	0	6	30.7686	0.292489	0	3	3.5	3.08	3	2.58	3.08	3.46	3.52	3.63	3.53	3.57	3.12	2.87	2.56	2.5	2.92	3	3.42	2.92	2.54	2.48	2.38	2.47	2.43	2.88	3.13	3.44
245	6.592	0.459924	0	6	28.5986	0.264975	0	2	3.13	3.38	2.6	2.41	3.5	3.94	3.43	3.81	3.2	3.56	2.59	2.33	3.04	2.88	2.63	3.4	3.59	2.5	2.06	2.57	2.19	2.8	2.44	3.41	3.67	2.96
246	6.592	0.459924	0	6	30.476	0.288779	0	3	3.33	3.54	3.6	2.76	3.61	3.42	3.33	3.25	2.9	3.22	3.09	2.74	2.59	2.67	2.46	2.4	3.24	2.39	2.58	2.67	2.75	3.1	2.78	2.91	3.26	3.41
247	6.594	0.460305	0	6	27.7709	0.254481	0	2	3.13	3.19	3.6	2.36	3.46	3.56	3.5	3.88	3.4	2.89	2.86	2.67	2.15	2.88	2.81	2.4	3.64	2.54	2.44	2.5	2.13	2.6	3.11	3.14	3.33	3.85
248	6.594	0.460305	0	6	24.8616	0.217593	0	1	3.38	2.71	2.6	2	3.03	3.88	3.76	3.88	3.73	4	2.15	2.22	2.69	2.63	3.29	3.4	4	2.97	2.13	2.24	2.13	2.27	2	3.85	3.78	3.31
249	6.6	0.46145	0	6	21.0028	0.168667	0	1	3.04	3.29	3.67	2.7	3.36	3.75	3	3.29	3.27	3.63	2.3	1.93	1.56	2.96	2.71	2.33	3.3	2.64	2.25	3	2.71	2.73	2.37	3.7	4.07	4.44
250	6.604	0.462214	0	6	26.9832	0.244494	0	2	3.13	2.96	3.4	2.76	2.97	4	3.62	3.71	2.8	3.67	2.55	2.48	2.44	2.88	3.04	2.6	3.24	3.03	2	2.38	2.29	3.2	2.33	3.45	3.52	3.56
251	6.604	0.462214	0	6	25.1498	0.221248	0	1	3.38	2.5	3.6	3.73	3.25	3.25	3.29	2.88	3.7	3.44	2.36	2.56	2	2.63	3.5	2.4	2.27	2.75	2.75	2.71	3.13	2.3	2.56	3.64	3.44	4
252	6.606	0.462595	0	6	25.9964	0.231982	0	1	3.13	3.25	3	3.73	3.17	3.38	3	3.13	3.8	3.44	2.82	2.33	2	2.88	2.75	3	2.27	2.83	2.63	3	2.88	2.2	2.56	3.18	3.67	4
253	6.614	0.464122	0	6	16.7093	0.11423	0	1	3.67	3	3.67	3.42	3.39	3.79	3.38	3.21	2.5	3.04	1.73	1.3	1.56	2.33	3	2.33	2.58	2.61	2.21	2.62	2.79	3.5	2.96	4.27	4.7	4.44
254	6.614	0.464122	0	6	31.3441	0.299785	0	3	3.13	3.38	2.6	2.86	2.96	3.5	3.07	3.44	3.8	4.33	2.68	2.5	3.5	2.88	2.63	3.4	3.14	3.04	2.5	2.93	2.56	2.2	1.67	3.32	3.5	2.5
255	6.614	0.464122	0	6	36.4816	0.364924	0	4	3.5	3	2.6	3.36	2.58	3.38	3.57	3.5	3.8	3.78	2.91	3.33	3.85	2.5	3	3.4	2.64	3.42	2.63	2.43	2.5	2.2	2.22	3.09	2.67	2.15
256	6.618	0.464885	0	6	22.1898	0.183717	0	1	3.29	3.21	3.8	4.09	3.11	2.96	2.95	3.25	3.1	3.33	2.67	1.56	1.87	2.71	2.79	2.2	1.91	2.89	3.04	3.05	2.75	2.9	2.67	3.33	4.44	4.13
257	6.62	0.465267	0	6	32.1135	0.309542	0	3	3.13	3.13	2.7	3.14	3.54	4	2.43	3.56	3.8	3.67	2.64	2.83	3.35	2.88	2.88	3.3	2.86	2.46	2	3.57	2.44	2.2	2.33	3.36	3.17	2.65
258	6.622	0.465649	0	6	30.005	0.282808	0	3	3.06	3.06	3.2	3.23	3.21	3.44	3.43	3.56	3.75	3.17	2.82	3.06	2.35	2.94	2.94	2.8	2.77	2.79	2.56	2.57	2.44	2.25	2.83	3.18	2.94	3.65
259	6.622	0.465649	0	6	37.9126	0.383068	0	5	3.44	3.75	3.2	2.55	3.25	3.69	3.57	3.31	2.85	3.5	3.86	2.83	3.69	2.56	2.25	2.8	3.45	2.75	2.31	2.43	2.69	3.15	2.5	2.14	3.17	2.31
260	6.624	0.466031	0	6	28.8665	0.268372	0	2	3.44	2.69	2.5	2.86	3	3.69	3.64	3.56	3.8	3.94	2.23	2.44	3.35	2.56	3.31	3.5	3.14	3	2.31	2.36	2.44	2.2	2.06	3.77	3.56	2.65
261	6.628	0.466794	0	6	23.8942	0.205327	0	1	2.63	3.29	3.87	3.67	3.47	3.46	3.81	2.79	2.67	3.48	2.21	1.63	2.69	3.38	2.71	2.13	2.33	2.53	2.54	2.19	3.21	3.33	2.52	3.79	4.37	3.31
262	6.628	0.466794	0	6	20.4272	0.161369	0	1	2.75	3	2.13	3.82	2.67	4.25	3.86	3.79	3.83	3.04	1.45	1.26	2.97	3.25	3	3.87	2.18	3.33	1.75	2.14	2.21	2.17	2.96	4.55	4.74	3.03
263	6.628	0.466794	0	6	27.0926	0.245881	0	2	2.92	3.13	2.87	3.73	3.33	3.67	3.14	3.29	3.47	3.59	2.58	2.19	2.64	3.08	2.88	3.13	2.27	2.67	2.33	2.86	2.71	2.53	2.41	3.42	3.81	3.36
264	6.63	0.467176	0	6	22.8195	0.191702	0	1	3.63	3.71	3.47	3.67	3.25	3.75	2.67	3.04	2.7	3.26	2.3	1.63	2.33	2.38	2.29	2.53	2.33	2.75	2.25	3.33	2.96	3.3	2.74	3.7	4.37	3.67
265	6.632	0.467557	0	6	32.4225	0.313459	0	3	3	3.88	4.2	2.36	3.5	3.75	3.43	2.88	2.6	3.56	2.64	2.67	3.54	3	2.13	1.8	3.64	2.5	2.25	2.57	3.13	3.4	2.44	3.36	3.33	2.46
266	6.634	0.467939	0	6	24.9751	0.219033	0	1	3.25	3.02	3	3.85	3.39	3.67	3.24	3.33	2.9	3.52	2.45	2.33	2.03	2.75	2.98	3	2.15	2.61	2.33	2.76	2.67	3.1	2.48	3.55	3.67	3.97
267	6.636	0.468321	0	6	37.1952	0.373972	0	4	3.44	3.94	3.2	2.59	3.08	3.19	3.57	3.63	3.1	3.44	3.27	3.72	3.15	2.56	2.06	2.8	3.41	2.92	2.81	2.43	2.38	2.9	2.56	2.73	2.28	2.85
268	6.638	0.468702	0	6	26.0784	0.233021	0	1	3	3.13	2	3.36	3.17	3.88	3.71	3.5	4	3.44	3.45	2.13	1.62	3	2.88	4	2.64	2.83	2.13	2.29	2.5	2	2.56	2.55	3.88	4.38
269	6.64	0.469084	0	6	35.1982	0.348652	0	4	3.21	3.25	3.53	3.21	3.39	3.62	3.33	3.43	3.2	3.03	3.18	3.07	3.33	2.79	2.75	2.47	2.79	2.61	2.38	2.67	2.57	2.8	2.97	2.82	2.93	2.67
270	6.642	0.469466	0	6	21.0778	0.169618	0	1	2.94	3.31	3.1	3.23	3.46	3.25	3.5	3.5	3.2	3.72	2.14	2.06	1.54	3.06	2.69	2.9	2.77	2.54	2.75	2.5	2.5	2.8	2.28	3.86	3.94	4.46
271	6.646	0.470229	0	6	29.1645	0.272151	0	2	3.46	3.42	4	4.03	3.33	2.96	2.86	3.17	2.67	3.33	2.82	2	3.18	2.54	2.58	2	1.97	2.67	3.04	3.14	2.83	3.33	2.67	3.18	4	2.82
272	6.648	0.470611	0	6	27.1841	0.24704	0	2	3.54	2.75	2.4	3.3	3.28	3.88	3.24	4.04	3.37	3.44	2.7	2.22	2.51	2.46	3.25	3.6	2.7	2.72	2.13	2.76	1.96	2.63	2.56	3.3	3.78	3.49
273	6.648	0.470611	0	6	23.9296	0.205777	0	1	3.38	2.79	3	3.61	2.86	3.42	3.1	3.42	4.33	3.33	2.21	2.26	2.05	2.63	3.21	3	2.39	3.14	2.58	2.9	2.58	1.67	2.67	3.79	3.74	3.95
274	6.648	0.470611	0	6	23.3748	0.198743	0	1	3.54	3.5	3.67	3.73	2.94	3.63	2.95	3.29	3.03	2.96	1.91	2.37	2.08	2.46	2.5	2.33	2.27	3.06	2.38	3.05	2.71	2.97	3.04	4.09	3.63	3.92
275	6.648	0.470611	0	6	20.893	0.167276	0	1	3.5	3.69	3.2	3.36	3.46	3.5	3	3.31	3.05	3.17	1.95	2	1.73	2.5	2.31	2.8	2.64	2.54	2.5	3	2.69	2.95	2.83	4.05	4	4.27
276	6.65	0.470992	0	6	22.7471	0.190784	0	1	3.94	3.31	3.9	3.73	3.71	3.88	3	2.69	2.15	2.94	2.86	1.94	1.46	2.06	2.69	2.1	2.27	2.29	2.13	3	3.31	3.85	3.06	3.14	4.06	4.54
277	6.65	0.470992	0	6	20.1943	0.158416	0	1	4	2.94	2.9	3.73	2.96	3.63	2.86	3.56	3	3.67	2.18	1.61	1.69	2	3.06	3.1	2.27	3.04	2.38	3.14	2.44	3	2.33	3.82	4.39	4.31
278	6.654	0.471756	0	6	35.6219	0.354024	0	4	3.13	3.63	3.1	2.5	3.88	3.13	3.57	3.81	3.35	3.17	3.14	3.06	3.46	2.88	2.38	2.9	3.5	2.13	2.88	2.43	2.19	2.65	2.83	2.86	2.94	2.54
279	6.654	0.471756	0	6	26.008	0.232129	0	1	3.67	3.46	2.8	3.36	3.14	3.54	3.43	3.46	3.3	3.11	2.39	2.07	2.59	2.33	2.54	3.2	2.64	2.86	2.46	2.57	2.54	2.7	2.89	3.61	3.93	3.41
280	6.656	0.472137	0	6	33.249	0.323938	0	4	3.38	3.29	3.07	3.33	3.22	3.92	3.19	3.42	3.27	3.19	3.3	2.74	2.97	2.63	2.71	2.93	2.67	2.78	2.08	2.81	2.58	2.73	2.81	2.7	3.26	3.03
281	6.656	0.472137	0	6	31.5839	0.302826	0	3	2.88	3	2.8	3.5	3.13	3.56	3.36	3.31	3.8	3.94	3.09	2.06	3.46	3.13	3	3.2	2.5	2.88	2.44	2.64	2.69	2.2	2.06	2.91	3.94	2.54
282	6.658	0.472519	0	6	29.3291	0.274237	0	2	3.81	3.44	3.5	3.36	3.38	3.63	3.14	3.19	2.9	2.94	2.64	2.67	2.65	2.19	2.56	2.5	2.64	2.63	2.38	2.86	2.81	3.1	3.06	3.36	3.33	3.35
283	6.658	0.472519	0	6	24.6451	0.214848	0	1	3.25	2.5	2.2	3.27	3.63	3.94	3.64	3.19	4	3.67	2.77	1.83	2.15	2.75	3.5	3.8	2.73	2.38	2.06	2.36	2.81	2	2.33	3.23	4.17	3.85
284	6.66	0.472901	0	6	30.5675	0.289939	0	3	3.25	3.13	4.07	3.76	4.17	4.17	3.29	3.08	1.9	2.48	2.45	3.22	2.69	2.75	2.88	1.93	2.24	1.83	1.83	2.71	2.92	4.1	3.52	3.55	2.78	3.31
285	6.662	0.473282	0	6	26.1845	0.234366	0	1	3.25	3	4	3.09	3.42	3.13	3	3.75	3	3.67	3	2	2.08	2.75	3	2	2.91	2.58	2.88	3	2.25	3	2.33	3	4	3.92
286	6.662	0.473282	0	6	36.9113	0.370373	0	4	3.25	2.88	2.6	3.27	3.17	3.63	3.43	3.38	3.7	4	3.82	2.78	3.46	2.75	3.13	3.4	2.73	2.83	2.38	2.57	2.63	2.3	2	2.18	3.22	2.54
287	6.662	0.473282	0	6	28.5026	0.263759	0	2	3.42	3.21	3.2	4.12	3.06	3.54	2.9	3.17	3.47	3.22	2.27	2.26	3.18	2.58	2.79	2.8	1.88	2.94	2.46	3.1	2.83	2.53	2.78	3.73	3.74	2.82
288	6.662	0.473282	0	6	30.3416	0.287074	0	3	3.08	3.29	2.6	3.39	2.92	3.63	3.48	3.46	3.83	3.63	3.15	2.52	2.59	2.92	2.71	3.4	2.61	3.08	2.38	2.52	2.54	2.17	2.37	2.85	3.48	3.41
289	6.664	0.473664	0	6	26.6453	0.240209	0	2	3.58	3.25	2.93	3.7	3.22	3.38	2.9	3.42	3.57	3.37	2.61	2.41	2.18	2.42	2.75	3.07	2.3	2.78	2.63	3.1	2.58	2.43	2.63	3.39	3.59	3.82
290	6.664	0.473664	0	6	23.4596	0.199818	0	1	3.5	3.29	3.33	3.48	3.25	3.58	3.29	3.29	3.27	3.04	2.33	1.96	2.05	2.5	2.71	2.67	2.52	2.75	2.42	2.71	2.71	2.73	2.96	3.67	4.04	3.95
291	6.666	0.474046	0	6	28.5482	0.264337	0	2	3.46	3.38	3.53	3.06	3.36	3.63	3.38	3.33	2.83	3.37	2.67	2.3	2.74	2.54	2.63	2.47	2.94	2.64	2.38	2.62	2.67	3.17	2.63	3.33	3.7	3.26
292	6.666	0.474046	0	6	31.6294	0.303402	0	3	2.92	2.54	3.27	3.06	3.39	3.92	3.48	3.58	3.73	3.44	3.27	2.37	2.97	3.08	3.46	2.73	2.94	2.61	2.08	2.52	2.42	2.27	2.56	2.73	3.63	3.03
293	6.666	0.474046	0	6	29.3659	0.274704	0	2	3.5	2.75	2.6	3.64	3	3.5	3.43	3.25	4.1	3.56	2.45	2.44	3.08	2.5	3.25	3.4	2.36	3	2.5	2.57	2.75	1.9	2.44	3.55	3.56	2.92
294	6.666	0.474046	0	6	24.6329	0.214693	0	1	4.17	3.38	4	2.52	3.67	2.92	3.05	3.29	2.7	3.63	2.06	1.85	2.77	1.83	2.63	2	3.48	2.33	3.08	2.95	2.71	3.3	2.37	3.94	4.15	3.23
295	6.668	0.474427	0	6	22.1378	0.183058	0	1	4	3.56	3.6	3.05	3.54	3.25	3.36	3.5	2.2	3.28	1.82	2.22	1.96	2	2.44	2.4	2.95	2.46	2.75	2.64	2.5	3.8	2.72	4.18	3.78	4.04
296	6.668	0.474427	0	6	35.7548	0.35571	0	4	3.15	3.94	2.8	2.91	3.83	3.56	3.5	3.5	2.65	3.5	2.91	2.89	3.85	2.85	2.06	3.2	3.09	2.17	2.44	2.5	2.5	3.35	2.5	3.09	3.11	2.15
297	6.67	0.474809	0	6	28.7781	0.267251	0	2	3.38	3.38	2.9	3.14	3.08	3.56	3.07	3.56	3.5	3.78	2.64	2.33	2.81	2.63	2.63	3.1	2.86	2.92	2.44	2.93	2.44	2.5	2.22	3.36	3.67	3.19
298	6.672	0.475191	0	6	27.7137	0.253756	0	2	3.63	3.17	3.67	4.09	3.47	2.79	3.57	3.29	1.9	3.78	2.55	2	2.97	2.38	2.83	2.33	1.91	2.53	3.21	2.43	2.71	4.1	2.22	3.45	4	3.03
299	6.672	0.475191	0	6	28.5523	0.264388	0	2	3.67	3.04	3.33	3.76	3.57	2.5	3.67	3.2	2.43	4.19	1.88	2.19	3.64	2.33	2.96	2.67	2.24	2.43	3.5	2.33	2.8	3.57	1.81	4.12	3.81	2.36
300	6.672	0.475191	0	6	29.7502	0.279576	0	2	3.33	3.25	3.6	3.09	3.31	3.54	3.19	3.25	3.47	3.33	2.61	2.26	3.15	2.67	2.75	2.4	2.91	2.69	2.46	2.81	2.75	2.53	2.67	3.39	3.74	2.85
301	6.674	0.475573	0	6	24.9403	0.218591	0	1	3.71	2.92	3.07	3.85	2.94	3.42	3.29	3.39	3.3	3.48	2.61	2.11	2	2.29	3.08	2.93	2.15	3.06	2.58	2.71	2.61	2.7	2.52	3.39	3.89	4
302	6.674	0.475573	0	6	20.5881	0.163409	0	1	3.38	2.79	2.73	4.15	3.22	3.21	3.33	3.71	3.33	3.52	2	1.63	1.92	2.63	3.21	3.27	1.85	2.78	2.79	2.67	2.29	2.67	2.48	4	4.37	4.08
303	6.682	0.477099	0	6	32.394	0.313097	0	3	3.43	3.38	3.8	3.27	3.17	3.5	3.14	3	3.5	3.22	2.82	2.89	3	2.57	2.63	2.2	2.73	2.83	2.5	2.86	3	2.5	2.78	3.18	3.11	3
304	6.686	0.477863	0	6	25.6853	0.228037	0	1	3.1	2.93	3.07	3.23	3.38	3.86	3.62	3.54	2.92	3.78	2.27	2.15	2.5	2.9	3.07	2.93	2.77	2.62	2.14	2.38	2.46	3.08	2.22	3.73	3.85	3.5
305	6.688	0.478244	0	6	15.1531	0.0944984	0	1	4.42	3.83	4.27	3.61	3.36	3.17	2.76	2.88	2.4	2.74	1.64	1.26	1.28	1.58	2.17	1.73	2.39	2.64	2.83	3.24	3.13	3.6	3.26	4.36	4.74	4.72
306	6.69	0.478626	0	6	34.8929	0.344782	0	4	2.96	3.5	3.73	2.82	2.86	3.21	3.86	3.54	3.3	3.67	3.24	2.63	3.51	3.04	2.5	2.27	3.18	3.14	2.79	2.14	2.46	2.7	2.33	2.76	3.37	2.49
307	6.692	0.479008	0	6	20.333	0.160175	0	1	3.56	3.3	4.5	3.45	3.54	3.25	3	3.19	2.45	3.22	2.27	1.5	1.73	2.44	2.7	1.5	2.55	2.46	2.75	3	2.81	3.55	2.78	3.73	4.5	4.27
308	6.694	0.479389	0	6	34.4047	0.338592	0	4	3.58	2.88	2.8	3.27	3.31	3.92	3.33	3.25	3.9	3.23	2.91	2.3	4.03	2.42	3.13	3.2	2.73	2.69	2.08	2.67	2.75	2.1	2.77	3.09	3.7	1.97
309	6.696	0.479771	0	6	31.6186	0.303266	0	3	2.5	2.88	2.6	3.55	3.25	4	3.43	4	3.6	3.67	3.45	2.67	2.46	3.5	3.13	3.4	2.45	2.75	2	2.57	2	2.4	2.33	2.55	3.33	3.54
310	6.704	0.481298	0	6	31.5628	0.302558	0	3	2.81	2.88	3	3.14	3.38	3.88	3.57	3.44	3.75	3.67	3	2.5	3	3.19	3.13	3	2.86	2.63	2.13	2.43	2.56	2.25	2.33	3	3.5	3
311	6.706	0.481679	0	6	31.751	0.304945	0	3	2.38	3.25	2.8	3.64	3	3.88	3.29	3.38	3.8	4.11	3.1	2.38	3.08	3.63	2.75	3.2	2.36	3	2.13	2.71	2.63	2.2	1.89	2.9	3.63	2.92
312	6.706	0.481679	0	6	28.2189	0.260161	0	2	3.96	3.75	4.07	2.03	2.97	3.17	3.52	3.71	2.98	3.37	2.73	2.44	2.36	2.04	2.25	1.93	3.97	3.03	2.83	2.48	2.29	3.02	2.63	3.27	3.56	3.64
313	6.71	0.482443	0	6	29.6194	0.277918	0	2	3.46	3.58	3.73	4.06	3.58	3.08	3.05	3.33	2.87	2.81	2.61	2.44	2.92	2.54	2.42	2.27	1.94	2.42	2.92	2.95	2.67	3.13	3.19	3.39	3.56	3.08
314	6.71	0.482443	0	6	25.9244	0.231069	0	1	4.13	2.38	2.93	4.3	2.89	2.63	3.24	3.96	3.13	3.96	2.42	2	2.49	1.88	3.63	3.07	1.7	3.11	3.38	2.76	2.04	2.87	2.04	3.58	4	3.51
315	6.71	0.482443	0	6	25.5135	0.225859	0	1	3.19	3.69	2.9	3.32	3.63	3.31	3.29	3.5	3.05	3.67	2.27	2.22	2.31	2.81	2.31	3.1	2.68	2.38	2.69	2.71	2.5	2.95	2.33	3.73	3.78	3.69
316	6.71	0.482443	0	6	27.1622	0.246762	0	2	2.83	2.83	2.33	3.33	3.06	3.92	3.57	3.75	3.93	4	2.33	2.37	2.69	3.17	3.17	3.67	2.67	2.94	2.08	2.43	2.25	2.07	2	3.67	3.63	3.31
317	6.712	0.482824	0	6	24.0023	0.206698	0	1	3.33	3.63	3.53	3.39	3.44	3.42	3.43	3.46	2.6	3.33	2.06	2.26	2.08	2.67	2.38	2.47	2.61	2.56	2.58	2.57	2.54	3.4	2.67	3.94	3.74	3.92
318	6.712	0.482824	0	6	22.2283	0.184206	0	1	3.63	3.38	4	3.55	3.58	3.13	3	2.88	3.3	3.11	2.18	1.78	2	2.38	2.63	2	2.45	2.42	2.88	3	3.13	2.7	2.89	3.82	4.22	4
319	6.714	0.483206	0	6	26.9219	0.243717	0	2	3.5	3.5	2.87	3.42	3.14	3.42	3.62	3.88	3	3.22	2.45	1.93	2.79	2.5	2.5	3.13	2.58	2.86	2.58	2.38	2.13	3	2.78	3.55	4.07	3.21
320	6.716	0.483588	0	6	31.7215	0.304571	0	3	3.13	2.75	2.8	3.5	2.88	3.38	3.5	3.88	3.65	4.11	2.77	2.61	3.15	2.88	3.25	3.2	2.5	3.13	2.63	2.5	2.13	2.35	1.89	3.23	3.39	2.85
321	6.716	0.483588	0	6	18.9905	0.143153	0	1	3.44	3.44	3	3.82	4.08	3.13	3.43	3.31	2.6	3.33	1.5	1.61	1.96	2.56	2.56	3	2.18	1.92	2.88	2.57	2.69	3.4	2.67	4.5	4.39	4.04
322	6.718	0.483969	0	6	24.7892	0.216676	0	1	4.25	3.13	3.6	4.27	2.83	3.88	3.14	3.5	2.1	2.89	3.09	2	1.54	1.75	2.88	2.4	1.73	3.17	2.13	2.86	2.5	3.9	3.11	2.91	4	4.46
323	6.718	0.483969	0	6	23.5475	0.200932	0	1	3.56	3.31	3.5	3.68	3.38	3.56	3.36	3.38	2.75	3.11	2.45	1.94	1.88	2.44	2.69	2.5	2.32	2.63	2.44	2.64	2.63	3.25	2.89	3.55	4.06	4.12
324	6.72	0.484351	0	6	23.4394	0.199562	0	1	4.04	3.17	3.87	3.52	3.39	3.13	3.14	3.48	2.53	3.33	2.24	2.07	1.95	1.96	2.83	2.13	2.48	2.61	2.88	2.86	2.52	3.47	2.67	3.76	3.93	4.05
325	6.724	0.485115	0	6	30.4048	0.287876	0	3	3.67	2.88	3.33	3.48	3.39	2.92	3.24	3.46	3.4	3.85	3.09	2.26	2.72	2.33	3.13	2.67	2.52	2.61	3.08	2.76	2.54	2.6	2.15	2.91	3.74	3.28
326	6.73	0.48626	0	6	29.1198	0.271584	0	2	3.29	3.54	3.53	3.36	3.53	3.46	3.24	3.46	3.13	3.11	2.88	2.3	2.54	2.71	2.46	2.47	2.64	2.47	2.54	2.76	2.54	2.87	2.89	3.12	3.7	3.46
327	6.734	0.487023	0	6	30.3439	0.287105	0	3	3.25	3.13	3.6	3.36	3.42	3.63	3.43	3.63	3	3.22	3.09	2.44	2.5	2.75	2.88	2.4	2.64	2.58	2.38	2.57	2.38	3	2.78	2.91	3.56	3.5
328	6.734	0.487023	0	6	23.6741	0.202538	0	1	3.13	3.5	3.4	2.82	2.92	4.25	2.71	4	3.5	3.44	2.36	1.78	2.15	2.88	2.5	2.6	3.18	3.08	1.75	3.29	2	2.5	2.56	3.64	4.22	3.85
329	6.736	0.487405	0	6	27.4892	0.25091	0	2	3.38	2.88	2.2	4	3.5	3.75	3.29	3.5	3.4	3.78	2.18	2.11	3	2.63	3.13	3.8	2	2.5	2.25	2.71	2.5	2.6	2.22	3.82	3.89	3
330	6.736	0.487405	0	6	29.308	0.27397	0	2	4.38	2.88	4	2.09	2.92	4.25	3.71	3.63	2.6	3.22	2.55	1.67	3.54	1.63	3.13	2	3.91	3.08	1.75	2.29	2.38	3.4	2.78	3.45	4.33	2.46
331	6.738	0.487786	0	6	33.2798	0.324329	0	4	3.54	3.38	3.13	3.12	3.33	3.5	3.48	3.5	3.3	3.41	2.82	3.11	2.87	2.46	2.63	2.87	2.88	2.67	2.5	2.52	2.5	2.7	2.59	3.18	2.89	3.13
332	6.738	0.487786	0	6	30.3388	0.287039	0	3	3.5	3.38	3.07	2.94	3.33	3.71	3.19	3.54	3.7	3.33	3.03	2.41	2.59	2.5	2.63	2.93	3.06	2.67	2.29	2.81	2.46	2.3	2.67	2.97	3.59	3.41
333	6.738	0.487786	0	6	23.4625	0.199854	0	1	3.38	3	3.1	3.36	3.38	4.06	4.07	3.38	2.9	3.06	2.09	1.89	2.23	2.63	3	2.9	2.64	2.63	1.94	1.93	2.63	3.1	2.94	3.91	4.11	3.77
334	6.738	0.487786	0	6	26.5102	0.238496	0	2	3.29	3.29	3	2.79	3.75	3.5	3.38	3.42	3.53	3.74	2.33	2.41	2.28	2.71	2.71	3	3.21	2.25	2.5	2.62	2.58	2.47	2.26	3.67	3.59	3.72
335	6.744	0.488931	0	6	25.1088	0.220727	0	1	3.13	2.88	2.2	2.77	3.25	4.25	3.5	3.94	4.3	3.5	2.09	2.78	1.92	2.88	3.13	3.8	3.23	2.75	1.75	2.5	2.06	1.7	2.5	3.91	3.22	4.08
336	6.746	0.489313	0	6	32.8312	0.318641	0	3	2.94	3.13	3.3	3.36	3.83	3.69	3.29	3.13	3.45	3.61	2.68	2.67	3.31	3.06	2.88	2.7	2.64	2.17	2.31	2.71	2.88	2.55	2.39	3.32	3.33	2.69
337	6.746	0.489313	0	6	19.1381	0.145025	0	1	3.25	2.38	1.8	4.45	2.71	3.63	3.36	3.81	3.95	4.39	1.95	1.5	1.69	2.75	3.63	4.2	1.55	3.29	2.38	2.64	2.19	2.05	1.61	4.05	4.5	4.31
338	6.748	0.489695	0	6	27.9029	0.256155	0	2	3.5	2.94	2.9	3.77	3.25	3.44	3.21	3.31	3.75	3.67	2.27	2.28	2.81	2.5	3.06	3.1	2.23	2.75	2.56	2.79	2.69	2.25	2.33	3.73	3.72	3.19
339	6.75	0.490076	0	6	38.7989	0.394306	0	5	3.38	3.5	3.6	3.45	2.75	3.88	3.43	3.5	2.7	3.56	3.45	3	3.77	2.63	2.5	2.4	2.55	3.25	2.13	2.57	2.5	3.3	2.44	2.55	3	2.23
340	6.75	0.490076	0	6	28.7303	0.266645	0	2	3.92	3.5	3.13	3.45	3.22	3.42	3.86	3.46	2.23	3.56	2.24	2.33	3	2.08	2.5	2.87	2.55	2.78	2.58	2.14	2.54	3.77	2.44	3.76	3.67	3
341	6.752	0.490458	0	6	40.4363	0.415066	0	5	2.71	3.71	3.47	3.97	3.86	3	3.14	2.96	3.3	3.64	3.42	3.33	3.92	3.29	2.29	2.53	2.03	2.14	3	2.86	3.04	2.7	2.36	2.58	2.67	2.08
342	6.752	0.490458	0	6	22.706	0.190263	0	1	3.21	3	4.07	4	3	3.46	3.1	3.13	3.2	3.59	2.21	1.74	2.03	2.79	3	1.93	2	3	2.54	2.9	2.88	2.8	2.41	3.79	4.26	3.97
343	6.754	0.49084	0	6	34.8607	0.344373	0	4	3.38	4	3.4	4	3.67	3.63	3.57	3.25	1.2	3.67	3.55	2.78	2.92	2.63	2	2.6	2	2.33	2.38	2.43	2.75	4.8	2.33	2.45	3.22	3.08
344	6.754	0.49084	0	6	34.743	0.34288	0	4	3.31	2.94	3.6	3.5	3.42	3.69	3.21	3.13	3.25	3.72	3.27	2.33	3.54	2.69	3.06	2.4	2.5	2.58	2.31	2.79	2.88	2.75	2.28	2.73	3.67	2.46
345	6.754	0.49084	0	6	23.8752	0.205087	0	1	3.08	3.08	2.7	3.48	3.61	3.38	3.57	3.54	3.53	3.8	2.12	2.13	2.05	2.92	2.92	3.3	2.52	2.39	2.62	2.43	2.46	2.47	2.2	3.88	3.87	3.95
346	6.756	0.491221	0	6	23.3756	0.198752	0	1	3.5	2.79	2.73	3.67	2.94	3.92	3.29	3.46	3.63	3.85	2.27	1.96	1.95	2.5	3.21	3.27	2.33	3.06	2.08	2.71	2.54	2.37	2.15	3.73	4.04	4.05
347	6.756	0.491221	0	6	23.0845	0.195061	0	1	3.69	3.38	3.2	3.5	3.33	3.25	3.29	3.25	3.5	3.39	2.36	1.83	1.88	2.31	2.63	2.8	2.5	2.67	2.75	2.71	2.75	2.5	2.61	3.64	4.17	4.12
348	6.76	0.491985	0	6	24.7998	0.21681	0	1	2.75	3.08	3.93	3.39	3.17	3.46	3.33	3.67	3.43	3.59	1.97	2.37	2.18	3.25	2.92	2.07	2.61	2.83	2.54	2.67	2.33	2.57	2.41	4.03	3.63	3.82
349	6.762	0.492366	0	6	43.9642	0.459797	0	6	3.46	3.75	3.4	3.7	3.14	3.04	3.29	3.54	2.53	3.96	3.48	3.3	4.77	2.54	2.25	2.6	2.3	2.86	2.96	2.71	2.46	3.47	2.04	2.52	2.7	1.23
350	6.762	0.492366	0	5	34.6318	0.341471	0	4	3.75	3.63	3.2	3.27	3.25	3.63	3	3.25	3.5	3.33	3.09	3	3	2.25	2.38	2.8	2.73	2.75	2.38	3	2.75	2.5	2.67	2.91	3	3
351	6.764	0.492748	0	5	27.7467	0.254174	0	2	3.75	3.29	3.53	3.09	3.56	3.38	2.95	3.21	3.43	3.63	2.27	2.11	2.9	2.25	2.71	2.47	2.91	2.44	2.63	3.05	2.79	2.57	2.37	3.73	3.89	3.1
352	6.766	0.49313	0	5	30.542	0.289616	0	3	2.88	3.13	2.8	4.18	3	4.13	3.29	3.13	3.4	3.89	2	2.11	3.92	3.13	2.88	3.2	1.82	3	1.88	2.71	2.88	2.6	2.11	4	3.89	2.08
353	6.766	0.49313	0	5	29.4562	0.275849	0	2	3.56	3.63	2.7	3.5	2.96	3.31	3.71	3.81	3.15	3.5	2.82	2.22	2.69	2.44	2.38	3.3	2.5	3.04	2.69	2.29	2.19	2.85	2.5	3.18	3.78	3.31
354	6.766	0.49313	0	5	27.7595	0.254336	0	2	3.88	2.88	2.8	3.91	3.08	3.5	2.71	3.5	3.9	3.67	2.55	2.11	2.62	2.13	3.13	3.2	2.09	2.92	2.5	3.29	2.5	2.1	2.33	3.45	3.89	3.38
355	6.77	0.493893	0	5	28.872	0.268441	0	2	3.5	3.75	3.8	3.09	3.67	3.13	3.29	3.5	2.9	3.22	2.45	2.44	2.69	2.5	2.25	2.2	2.91	2.33	2.88	2.71	2.5	3.1	2.78	3.55	3.56	3.31
356	6.77	0.493893	0	5	24.5493	0.213634	0	1	3.25	3.58	4.07	3.3	3.47	3.38	3.43	3.67	2.77	2.93	2.15	1.67	2.62	2.75	2.42	1.93	2.7	2.53	2.63	2.57	2.33	3.23	3.07	3.85	4.33	3.38
357	6.772	0.494275	0	5	34.2064	0.336077	0	4	3.81	3.06	2.6	3.05	3.29	3.75	3.43	3.38	3.6	3.89	3.36	3.28	2.35	2.19	2.94	3.4	2.95	2.71	2.25	2.57	2.63	2.4	2.11	2.64	2.72	3.65
358	6.772	0.494275	0	5	36.0925	0.359991	0	4	3.08	3	3	3.9	3.53	3.46	3.49	3.13	3.73	3.54	3.08	2.78	3.59	2.92	3	3	2.1	2.47	2.54	2.51	2.88	2.27	2.46	2.92	3.22	2.41
359	6.772	0.494275	0	5	25.1601	0.221378	0	1	3.75	2.88	3	3.86	2.91	3.63	3.43	3.38	3.35	3.67	2.43	2.39	1.77	2.25	3.13	3	2.14	3.09	2.38	2.57	2.63	2.65	2.33	3.57	3.61	4.23
360	6.774	0.494656	0	5	31.6235	0.303328	0	3	3.38	3.25	3.2	3.55	3.5	3.88	3.14	3.63	2.9	3.44	2.91	2.44	2.92	2.63	2.75	2.8	2.45	2.5	2.13	2.86	2.38	3.1	2.56	3.09	3.56	3.08
361	6.774	0.494656	0	5	23.4232	0.199355	0	1	3.33	2.92	2.8	4.06	3	3.42	3.52	3.5	3.43	3.89	2.3	1.63	2.21	2.67	3.08	3.2	1.94	3	2.58	2.48	2.5	2.57	2.11	3.7	4.37	3.79
362	6.774	0.494656	0	5	33.4825	0.326899	0	4	3.44	3	3.1	2.82	3.25	4	3.43	4	3.55	3.28	3.18	2.78	2.85	2.56	3	2.9	3.18	2.75	2	2.57	2	2.45	2.72	2.82	3.22	3.15
363	6.774	0.494656	0	5	27.3891	0.24964	0	2	3.5	3.19	3.3	2.73	3.67	3.69	3.43	3.56	3.3	3.5	2.73	2.06	2.38	2.5	2.81	2.7	3.27	2.33	2.31	2.57	2.44	2.7	2.5	3.27	3.94	3.62
364	6.774	0.494656	0	5	28.5976	0.264963	0	2	2.88	2.67	3.6	3.61	3.08	3.83	3.62	3.79	3.57	3.22	2.58	2.44	2.49	3.13	3.33	2.4	2.39	2.92	2.17	2.38	2.21	2.43	2.78	3.42	3.56	3.51
365	6.78	0.495802	0	5	29.6861	0.278764	0	2	3.44	2.94	2.4	4.09	3.21	3.56	3.57	3.56	3.8	3.33	2.41	2.17	3.19	2.56	3.06	3.6	1.91	2.79	2.44	2.43	2.44	2.2	2.67	3.59	3.83	2.81
366	6.78	0.495802	0	5	32.2495	0.311266	0	3	3.75	3.29	3.47	3.06	3.17	3.04	2.95	3.83	3.27	4.07	3.21	2.67	2.54	2.25	2.71	2.53	2.94	2.83	2.96	3.05	2.17	2.73	1.93	2.79	3.33	3.46
367	6.782	0.496183	0	5	28.4017	0.262479	0	2	3	3.13	3.8	3.27	3.83	3	3.71	3.13	2.6	4.44	1.55	1.78	4.08	3	2.88	2.2	2.73	2.17	3	2.29	2.88	3.4	1.56	4.45	4.22	1.92
368	6.782	0.496183	0	5	25.9475	0.231362	0	1	3.75	3.38	3.8	3.27	3.42	3.56	3.29	3.19	3.25	3	2.64	2.22	1.92	2.25	2.63	2.2	2.73	2.58	2.44	2.71	2.81	2.75	3	3.36	3.78	4.08
369	6.782	0.496183	0	5	21.4645	0.174522	0	1	3.29	2.92	3.53	3.82	3.42	3.54	2.81	3.42	3.83	3.33	2.27	1.74	1.59	2.71	3.08	2.47	2.18	2.58	2.46	3.19	2.58	2.17	2.67	3.73	4.26	4.41
370	6.786	0.496947	0	5	29.3239	0.274172	0	2	3	3.38	2.95	3.55	3.25	3.56	2.93	3.75	3.45	4.11	2.41	1.83	3.42	3	2.63	3.05	2.45	2.75	2.44	3.07	2.25	2.55	1.89	3.59	4.17	2.58
371	6.786	0.496947	0	5	29.705	0.279003	0	2	3.44	4.06	4.1	2.82	3.75	2.94	3.5	3.38	2.55	3.39	2.41	2.72	2.65	2.56	1.94	1.9	3.18	2.25	3.06	2.5	2.63	3.45	2.61	3.59	3.28	3.35
372	6.788	0.497328	0	5	35.8618	0.357066	0	4	3.38	2.88	3.2	2.82	3.33	3.88	3.43	4	3.8	3.22	2.73	3.67	3	2.63	3.13	2.8	3.18	2.67	2.13	2.57	2	2.2	2.78	3.27	2.33	3
373	6.79	0.49771	0	5	38.6118	0.391933	0	5	2.63	3.5	3.6	3.55	3.75	3.63	3.57	3.5	3	3.22	2.91	3.22	3.92	3.38	2.5	2.4	2.45	2.25	2.38	2.43	2.5	3	2.78	3.09	2.78	2.08
374	6.79	0.49771	0	5	23.7792	0.20387	0	1	3.5	2.75	3	4.64	2.9	3.75	3.86	2.75	2.8	4	2.09	1.56	2.54	2.5	3.25	3	1.36	3.1	2.25	2.14	3.25	3.2	2	3.91	4.44	3.46
375	6.792	0.498092	0	5	34.0446	0.334026	0	4	2.96	3.38	2.07	3.18	3.56	3.96	3.9	3.67	3.5	3.78	2.67	2.26	4.03	3.04	2.63	3.93	2.82	2.44	2.04	2.1	2.33	2.5	2.22	3.33	3.74	1.97
376	6.792	0.498092	0	5	22.535	0.188095	0	1	3.63	2.92	3.6	4.55	3.22	4.17	3.14	3.58	2.3	2.85	2.18	1.67	2.03	2.38	3.08	2.4	1.45	2.78	1.83	2.86	2.42	3.7	3.15	3.82	4.33	3.97
377	6.792	0.498092	0	5	36.7938	0.368883	0	4	2.67	2.96	2.93	2.58	3.19	4.08	3.95	3.92	3.83	3.85	3.24	2.93	3.64	3.33	3.04	3.07	3.42	2.81	1.92	2.05	2.08	2.17	2.15	2.76	3.07	2.36
378	6.794	0.498473	0	5	27.2714	0.248148	0	2	3.31	3.56	3.6	3.05	3.54	3.56	3.43	3.38	2.6	3.94	2.27	1.94	2.88	2.69	2.44	2.4	2.95	2.46	2.44	2.57	2.63	3.4	2.06	3.73	4.06	3.12
379	6.794	0.498473	0	5	24.8359	0.217267	0	1	3.94	3.06	3.6	3.59	3.18	3.75	3.21	3.46	2.75	3.43	2.14	2.17	2.15	2.06	2.94	2.4	2.41	2.82	2.25	2.79	2.54	3.25	2.57	3.86	3.83	3.85
380	6.796	0.498855	0	5	28.7519	0.266919	0	2	3.63	3.25	3.07	3.09	3.08	3.67	3.95	3.88	2.73	3.63	2.64	2.44	2.41	2.38	2.75	2.93	2.91	2.92	2.33	2.05	2.13	3.27	2.37	3.36	3.56	3.59
381	6.804	0.500382	0	5	31.5329	0.302179	0	3	3.75	3	3.8	2.45	3.25	3.88	3.43	3.63	3.5	3.33	2.45	2.89	2.85	2.25	3	2.2	3.55	2.75	2.13	2.57	2.38	2.5	2.67	3.55	3.11	3.15
382	6.806	0.500763	0	5	16.6705	0.113738	0	1	4.04	2.96	4.13	4.27	3.06	3	3.38	2.71	3.63	2.85	1.52	1.27	1.56	1.96	3.04	1.87	1.73	2.94	3	2.62	3.29	2.37	3.15	4.48	4.73	4.44
383	6.806	0.500763	0	5	26.1908	0.234446	0	1	4.08	3.63	3.73	3.15	2.89	2.79	3.19	3.38	3.67	3.52	2.76	2	2.03	1.92	2.38	2.27	2.85	3.11	3.21	2.81	2.63	2.33	2.48	3.24	4	3.97
384	6.808	0.501145	0	5	20.3721	0.160671	0	1	4	3.75	4.2	3.59	3.63	3.06	2.71	3.06	2.65	3.39	2.36	1.5	1.5	2	2.25	1.8	2.41	2.38	2.94	3.29	2.94	3.35	2.61	3.64	4.5	4.5
385	6.808	0.501145	0	5	30.0494	0.28337	0	3	3.58	3.17	3.33	3.33	3.64	3.63	3.43	3.63	3.3	3	2.64	2.88	2.26	2.42	2.83	2.67	2.67	2.36	2.38	2.57	2.38	2.7	3	3.36	3.12	3.74
386	6.81	0.501527	0	5	30.5629	0.289881	0	3	3.5	3.13	4.4	3.82	2.83	2.94	2.79	3.25	3.45	3.94	2.59	2.33	3	2.5	2.88	1.6	2.18	3.17	3.06	3.21	2.75	2.55	2.06	3.41	3.67	3
387	6.81	0.501527	0	5	29.0542	0.270752	0	2	3.58	3.17	3.87	3.61	3.08	3.42	3.33	3.58	2.97	3.44	2.67	2.44	2.41	2.42	2.83	2.13	2.39	2.92	2.58	2.67	2.42	3.03	2.56	3.33	3.56	3.59
388	6.812	0.501908	0	5	28.1071	0.258744	0	2	2.92	3.25	3.93	3	3.69	3.42	3.57	3.5	3.3	3.48	2.15	2.48	2.64	3.08	2.75	2.07	3	2.31	2.58	2.43	2.5	2.7	2.52	3.85	3.52	3.36
389	6.814	0.50229	0	5	31.3093	0.299344	0	3	3.25	3.17	3.07	3.55	3.19	3.79	3.33	3.5	3.63	3.59	2.55	2.59	2.97	2.75	2.83	2.93	2.45	2.81	2.21	2.67	2.5	2.37	2.41	3.45	3.41	3.03
390	6.814	0.50229	0	5	30.1793	0.285017	0	3	3.25	3.44	3.4	3.45	3.42	3.63	3.36	3.25	3.65	3.22	2.63	2.67	2.5	2.75	2.56	2.6	2.55	2.58	2.38	2.64	2.75	2.35	2.78	3.37	3.33	3.5
391	6.814	0.50229	0	5	27.1583	0.246714	0	2	4.19	3.5	4	2.41	3.13	3.88	3.07	3.81	2.75	3.33	2.73	1.94	2.35	1.81	2.5	2	3.59	2.88	2.13	2.93	2.19	3.25	2.67	3.27	4.06	3.65
392	6.816	0.502672	0	5	46.4149	0.49087	0	6	3.38	2.63	2.8	3.91	3.21	3.69	3.64	4	3.6	3.22	3.91	3.78	4.35	2.63	3.38	3.2	2.09	2.79	2.31	2.36	2	2.4	2.78	2.09	2.22	1.65
393	6.816	0.502672	0	5	19.5168	0.149826	0	1	3.79	3.48	3.4	4.52	2.89	3.38	3.05	3.71	2.27	3.59	1.58	1.81	1.67	2.21	2.52	2.6	1.48	3.11	2.63	2.95	2.29	3.73	2.41	4.42	4.19	4.33
394	6.82	0.503435	0	5	24.8349	0.217255	0	1	3.17	3	4.13	3.79	3.31	3.63	3.71	3.42	2.53	3.41	1.39	1.48	3.54	2.83	3	1.87	2.21	2.69	2.38	2.29	2.58	3.47	2.59	4.61	4.52	2.46
395	6.82	0.503435	0	5	28.823	0.267821	0	2	3	2.5	3.2	3.91	2.75	4	3.29	3.75	3.7	4	2.82	2	2.69	3	3.5	2.8	2.09	3.25	2	2.71	2.25	2.3	2	3.18	4	3.31
396	6.82	0.503435	0	5	28.2137	0.260095	0	2	3.13	2.67	3.13	4.21	2.8	4.25	3.62	3.79	2.87	3.63	3.09	1.78	2.44	2.88	3.33	2.87	1.79	3.2	1.75	2.38	2.21	3.13	2.37	2.91	4.22	3.56
397	6.82	0.503435	0	5	26.2786	0.23556	0	2	2.79	3.67	3.4	3.67	3.42	3.21	3.1	3.63	3.43	3.78	2.55	2.3	1.93	3.21	2.33	2.6	2.33	2.58	2.79	2.9	2.38	2.57	2.22	3.45	3.7	4.07
398	6.822	0.503817	0	5	27.9238	0.256419	0	2	3.88	3.13	2.8	4.18	3.08	3.88	3.14	3.5	3.3	3.22	2.45	2.44	2.31	2.13	2.88	3.2	1.82	2.92	2.13	2.86	2.5	2.7	2.78	3.55	3.56	3.69
399	6.826	0.50458	0	5	34.0135	0.333631	0	4	3.42	3.42	3.47	3.64	3.17	3.88	3.29	3.5	2.6	3.74	2.85	2.96	2.95	2.58	2.58	2.53	2.36	2.83	2.13	2.71	2.5	3.4	2.26	3.15	3.04	3.05
400	6.826	0.50458	0	5	31.582	0.302801	0	3	3.13	2.83	2.8	3.33	3.56	4.25	4.05	3.92	2.67	3.59	2.42	2.41	3.36	2.88	3.17	3.2	2.67	2.44	1.75	1.95	2.08	3.33	2.41	3.58	3.59	2.64
401	6.826	0.50458	0	5	24.3262	0.210806	0	1	3.38	2	3.8	3.73	3.08	3.63	3.43	3.88	3.2	4	2.45	1.22	2.62	2.63	4	2.2	2.27	2.92	2.38	2.57	2.13	2.8	2	3.55	4.78	3.38
402	6.828	0.504962	0	5	22.8432	0.192002	0	1	4.88	4.5	4.2	4.18	3.67	3	2.57	3.5	1.2	2.44	2.18	2.11	2	1.13	1.5	1.8	1.82	2.33	3	3.43	2.5	4.8	3.56	3.82	3.89	4
403	6.83	0.505344	0	5	39.9278	0.40862	0	5	3.25	3.46	2.73	3.73	3	3.96	3.24	3.42	3.4	3.96	3.82	2.81	3.67	2.75	2.54	3.27	2.27	3	2.04	2.76	2.58	2.6	2.04	2.18	3.19	2.33
404	6.83	0.505344	0	5	31.612	0.303182	0	3	3.33	3.71	2.6	3.45	3.18	2.88	3	3.83	4.5	3.67	2.55	3.38	2.22	2.67	2.29	3.4	2.55	2.82	3.13	3	2.17	1.5	2.33	3.45	2.63	3.78
405	6.832	0.505725	0	5	32.848	0.318853	0	3	4	4.04	3.53	2.61	3.83	3.17	3.33	3.58	2.4	3.67	2.94	2.63	2.9	2	1.96	2.47	3.39	2.17	2.83	2.67	2.42	3.6	2.33	3.06	3.37	3.1
406	6.834	0.506107	0	5	34.8679	0.344464	0	4	3.75	3.19	3.1	3.82	3.04	3.38	3.71	3.26	3.2	3.72	2.73	3	3.23	2.25	2.81	2.9	2.18	2.96	2.63	2.29	2.74	2.8	2.28	3.27	3	2.77
407	6.834	0.506107	0	5	33.069	0.321655	0	3	3.25	3.08	3.53	3.67	3.22	3.67	3.43	3.5	3.67	3.15	3.39	2.37	2.74	2.75	2.92	2.47	2.33	2.78	2.33	2.57	2.5	2.33	2.85	2.61	3.63	3.26
408	6.834	0.506107	0	5	26.115	0.233486	0	1	3.75	3.25	3.07	3.91	3.08	2.96	3.05	3.67	3.43	4	2.3	1.74	2.67	2.25	2.75	2.93	2.09	2.92	3.04	2.95	2.33	2.57	2	3.7	4.26	3.33
409	6.836	0.506489	0	5	27.3731	0.249437	0	2	3.63	2.75	3	3.95	2.83	2.94	3.14	4.31	3.35	4.28	2.27	2.28	2.5	2.38	3.25	3	2.05	3.17	3.06	2.86	1.69	2.65	1.72	3.73	3.72	3.5
410	6.836	0.506489	0	5	33.8046	0.330983	0	4	3.21	3.33	2.87	3.76	3.36	3.5	3.9	3.38	3.13	3.74	2.42	2.19	4.08	2.79	2.67	3.13	2.24	2.64	2.5	2.1	2.63	2.87	2.26	3.58	3.81	1.92
411	6.836	0.506489	0	5	29.3942	0.275063	0	2	3.5	3.63	3.6	3.55	3.08	3.63	3.57	3.5	2.9	3.22	2.64	2.22	2.69	2.5	2.38	2.4	2.45	2.92	2.38	2.43	2.5	3.1	2.78	3.36	3.78	3.31
412	6.836	0.506489	0	5	27.7617	0.254365	0	2	3.5	3.38	4	3	3.42	3.75	3.14	3.25	3.3	3.44	3.36	2	1.77	2.5	2.63	2	3	2.58	2.25	2.86	2.75	2.7	2.56	2.64	4	4.23
413	6.838	0.50687	0	5	26.9959	0.244654	0	2	3.25	3.42	3.13	3.88	3.14	3.5	3.52	3.83	3	3.52	2.67	1.93	2.33	2.75	2.58	2.87	2.12	2.86	2.5	2.48	2.17	3	2.48	3.33	4.07	3.67
414	6.84	0.507252	0	5	37.8701	0.382529	0	5	4	3.56	3.3	3.05	3.64	3.38	3.5	3.69	2.25	3.83	3.09	2.78	3.85	2	2.44	2.7	2.95	2.36	2.63	2.5	2.31	3.75	2.17	2.91	3.22	2.15
415	6.84	0.507252	0	5	35.4129	0.351375	0	4	2.92	2.83	2.87	3.55	3.58	3.75	3.62	3.67	3.6	3.81	3.15	3.04	2.95	3.08	3.17	3.13	2.45	2.42	2.25	2.38	2.33	2.4	2.19	2.85	2.96	3.05
416	6.84	0.507252	0	5	31.0879	0.296537	0	3	3.19	3.88	3.5	3.18	3.83	3.38	3.29	3.31	3.25	3.39	2.55	2.44	2.99	2.81	2.13	2.5	2.82	2.17	2.63	2.71	2.69	2.75	2.61	3.45	3.56	3.01
417	6.842	0.507634	0	5	29.963	0.282275	0	3	3.63	3.25	3.6	3.55	3.67	3.63	3.29	3.5	3.2	2.89	2.82	2.33	2.54	2.38	2.75	2.4	2.45	2.33	2.38	2.71	2.5	2.8	3.11	3.18	3.67	3.46
418	6.842	0.507634	0	5	28.5969	0.264954	0	2	3.21	3.38	2.47	3.65	3.78	3.58	3.16	3.63	4.2	3.15	2.52	2.26	2.56	2.79	2.63	3.53	2.35	2.22	2.42	2.84	2.38	1.8	2.85	3.48	3.74	3.44
419	6.842	0.507634	0	5	25.2669	0.222732	0	1	3.75	3.25	3.8	3.18	3.5	3.5	3.57	3.25	3.3	3.11	2.64	2.22	1.62	2.25	2.75	2.2	2.82	2.5	2.5	2.43	2.75	2.7	2.89	3.36	3.78	4.38
420	6.844	0.508015	0	5	26.9033	0.24348	0	2	3.5	3.38	4	3.55	3.25	3.88	4	3.75	1.8	3.11	3.09	1.89	1.92	2.5	2.63	2	2.45	2.75	2.13	2	2.25	4.2	2.89	2.91	4.11	4.08
421	6.844	0.508015	0	5	25.1725	0.221536	0	1	3.63	3.58	3.27	3.85	3	3.5	3.19	3.42	3.67	3.11	2.61	1.89	1.95	2.38	2.42	2.73	2.15	3	2.5	2.81	2.58	2.33	2.89	3.39	4.11	4.05
422	6.844	0.508015	0	5	33.5886	0.328244	0	4	3.25	3.25	3.6	3.18	3.42	3.38	3.43	3.63	3.3	3.78	3.27	3.11	2.23	2.75	2.75	2.4	2.82	2.58	2.63	2.57	2.38	2.7	2.22	2.73	2.89	3.77
423	6.846	0.508397	0	5	30.1514	0.284663	0	3	3.67	3.29	3.4	3.58	3.22	3.96	3.05	3.42	3.23	3.41	2.79	2.37	2.56	2.33	2.71	2.6	2.42	2.78	2.04	2.95	2.58	2.77	2.59	3.21	3.63	3.44
424	6.848	0.508779	0	5	33.3126	0.324744	0	4	3.5	3.5	3.4	2.45	3.83	3.56	3.64	3.5	3.3	3.56	2.82	3.06	2.65	2.5	2.5	2.6	3.55	2.17	2.44	2.36	2.5	2.7	2.44	3.18	2.94	3.35
425	6.848	0.508779	0	5	22.9649	0.193545	0	1	3.88	3.06	3.5	3.5	4	2.75	2.64	3.13	4	3.78	2.68	1.67	1.54	2.13	2.94	2.5	2.5	2	3.25	3.36	2.88	2	2.22	3.32	4.33	4.46
426	6.848	0.508779	0	5	35.1699	0.348293	0	4	3	3.25	3.4	4.36	3	2.5	3.14	3.63	3.4	4.56	3.55	2.22	3.23	3	2.75	2.6	1.64	3	3.5	2.86	2.38	2.6	1.44	2.45	3.78	2.77
427	6.85	0.50916	0	5	36.5036	0.365204	0	4	2.83	2.83	3.07	4.64	3.08	3.79	3.24	2.83	4.2	3.74	3.79	2.3	3.26	3.17	3.17	2.93	1.36	2.92	2.21	2.76	3.17	1.8	2.26	2.21	3.7	2.74
428	6.85	0.50916	0	5	31.7322	0.304706	0	3	3.19	3.19	3.4	3.36	3.04	3.5	3.36	3.69	3.8	3.72	2.73	2.83	2.58	2.81	2.81	2.6	2.64	2.96	2.5	2.64	2.31	2.2	2.28	3.27	3.17	3.42
429	6.85	0.50916	0	5	28.103	0.258691	0	2	3.9	3.02	3.58	3.6	3.37	3.77	2.98	3.22	3.03	3.78	2.15	2.32	2.72	2.1	2.98	2.42	2.4	2.63	2.23	3.02	2.78	2.97	2.22	3.85	3.68	3.28
430	6.85	0.50916	0	5	26.4713	0.238003	0	2	3.88	3	3.2	3.95	3	3.63	3.21	3.25	3.35	3.78	2.32	2.22	2.23	2.13	3	2.8	2.05	3	2.38	2.79	2.75	2.65	2.22	3.68	3.78	3.77
431	6.85	0.50916	0	5	17.0276	0.118265	0	1	3.25	3.54	4.2	4.09	3.06	2.96	3.29	3.17	3.13	3.56	1.48	1.3	1.59	2.75	2.46	1.8	1.91	2.94	3.04	2.71	2.83	2.87	2.44	4.52	4.7	4.41
432	6.852	0.509542	0	5	28.6645	0.26581	0	2	3.06	3.56	3.2	3.64	3.29	3.38	3.36	3.31	3.9	3.56	1.95	2.11	3.27	2.94	2.44	2.8	2.36	2.71	2.63	2.64	2.69	2.1	2.44	4.05	3.89	2.73
433	6.854	0.509924	0	5	31.9666	0.307678	0	3	3.71	3.04	3.27	2.79	3.39	3.79	3.43	3.42	3.8	3.63	3	2.37	2.82	2.29	2.96	2.73	3.21	2.61	2.21	2.57	2.58	2.2	2.37	3	3.63	3.18
434	6.856	0.510305	0	5	15.6023	0.100193	0	1	3.54	3.67	3.4	4.1	3.14	3.21	3	3.67	3	3.55	1.27	1.19	1.53	2.46	2.33	2.6	1.9	2.86	2.79	3	2.33	3	2.45	4.73	4.81	4.47
435	6.858	0.510687	0	5	29.4594	0.275889	0	2	3.61	3.31	3.1	3.5	3.25	3.63	3.57	3.88	3.5	2.94	2.27	2.83	2.42	2.39	2.69	2.9	2.5	2.75	2.38	2.43	2.13	2.5	3.06	3.73	3.17	3.58
436	6.86	0.511069	0	5	29.9196	0.281724	0	3	3.38	3.13	3.4	3.18	3.42	3.5	3.43	3.88	3.2	3.78	3.27	2.22	2.15	2.63	2.88	2.6	2.82	2.58	2.5	2.57	2.13	2.8	2.22	2.73	3.78	3.85
437	6.86	0.511069	0	5	37.0814	0.372529	0	4	4	2.63	4.2	3.36	3.33	4.5	3.29	3.38	2.5	3.11	2.82	2.56	4.08	2	3.38	1.8	2.64	2.67	1.5	2.71	2.63	3.5	2.89	3.18	3.44	1.92
438	6.86	0.511069	0	5	19.3514	0.14773	0	1	3.38	4.5	4.4	4.36	4.17	3	2.57	2.88	1.6	3.44	2.64	1.22	1.31	2.63	1.5	1.6	1.64	1.83	3	3.43	3.13	4.4	2.56	3.36	4.78	4.69
439	6.862	0.51145	0	5	28.5806	0.264747	0	2	3.5	3.17	3.73	2.64	3.61	3.79	3.38	3.42	3.33	3.74	3.12	2.07	2.1	2.5	2.83	2.27	3.36	2.39	2.21	2.62	2.58	2.67	2.26	2.88	3.93	3.9
440	6.864	0.511832	0	5	28.6582	0.265731	0	2	3.31	3	4	3.86	3.17	3.81	3.5	3.38	2.85	3.44	2.32	2.17	2.81	2.69	3	2	2.14	2.83	2.19	2.5	2.63	3.15	2.56	3.68	3.83	3.19
441	6.864	0.511832	0	5	28.3655	0.26202	0	2	3.46	3.29	2.73	3.42	3.47	3.46	3.71	3.58	3.53	3.67	2.73	2.48	2.03	2.54	2.71	3.27	2.58	2.53	2.54	2.29	2.42	2.47	2.33	3.27	3.52	3.97
442	6.864	0.511832	0	5	25.4748	0.225368	0	1	3.38	2.88	3.4	3.73	3.5	3.75	3.43	3.63	3.4	3.22	2.18	2	2.31	2.63	3.13	2.6	2.27	2.5	2.25	2.57	2.38	2.6	2.78	3.82	4	3.69
443	6.864	0.511832	0	5	20.6383	0.164046	0	1	3.79	2.71	2.73	4.3	3.19	4	3.71	3.33	2.67	3.89	1.61	1.52	2.13	2.21	3.29	3.27	1.7	2.81	2	2.29	2.67	3.33	2.11	4.39	4.48	3.87
444	6.866	0.512214	0	5	24.0463	0.207256	0	1	3.38	3.25	2.6	3.73	3.25	3.75	3.71	3.63	3.7	3.33	1.91	2	2.23	2.63	2.75	3.4	2.27	2.75	2.25	2.29	2.38	2.3	2.67	4.09	4	3.77
445	6.866	0.512214	0	5	37.1633	0.373568	0	4	3.42	3.33	3.47	3.48	3.42	3.5	3.86	3.54	2.9	3.41	3.36	2.48	3.62	2.58	2.67	2.53	2.52	2.58	2.5	2.14	2.46	3.1	2.59	2.64	3.52	2.38
446	6.866	0.512214	0	5	33.1055	0.322119	0	4	3.5	3.13	3	3.64	3	3	3.57	3.75	3.3	4.44	3.36	2.78	2.31	2.5	2.88	3	2.36	3	3	2.43	2.25	2.7	1.56	2.64	3.22	3.69
447	6.868	0.512595	0	5	29.9842	0.282543	0	3	3.88	3.58	3.53	4.03	3.42	3.54	3.33	3.46	1.9	3.67	2.85	1.85	2.97	2.13	2.42	2.47	1.97	2.58	2.46	2.67	2.54	4.1	2.33	3.15	4.15	3.03
448	6.868	0.512595	0	5	26.4207	0.237361	0	2	3	2.88	3.4	3.91	3.08	4.13	3.57	3.5	3.2	3.67	2.18	1.56	3	3	3.13	2.6	2.09	2.92	1.88	2.43	2.5	2.8	2.33	3.82	4.44	3
449	6.87	0.512977	0	5	33.3796	0.325594	0	4	3.44	3.06	3.2	3.45	3.13	3.69	3.64	3.31	3.65	3.78	2.91	3.06	2.54	2.56	2.94	2.8	2.55	2.88	2.31	2.36	2.69	2.35	2.22	3.09	2.94	3.46
450	6.87	0.512977	0	5	31.3223	0.299509	0	3	3	3.63	3.4	2.91	3.08	3.88	4.14	4.13	2.4	3.78	2.64	2.67	2.69	3	2.38	2.6	3.09	2.92	2.13	1.86	1.88	3.6	2.22	3.36	3.33	3.31
451	6.87	0.512977	0	5	29.7518	0.279597	0	2	3.63	3	3.4	3.73	2.42	3.5	3.29	4	3.6	3.78	3	2.67	1.92	2.38	3	2.6	2.27	3.58	2.5	2.71	2	2.4	2.22	3	3.33	4.08
452	6.87	0.512977	0	5	24.9449	0.21865	0	1	3.75	3.31	4.2	3.82	3	3.56	3.36	3.94	2.3	3.11	2.59	1.77	2	2.25	2.69	1.8	2.18	3	2.44	2.64	2.06	3.7	2.89	3.41	4.23	4
453	6.872	0.513359	0	5	43.5669	0.45476	0	6	3.13	3.13	4	3	3.42	3.38	3.86	3.38	3.5	3.56	3.55	3.22	4.31	2.88	2.88	2	3	2.58	2.63	2.14	2.63	2.5	2.44	2.45	2.78	1.69
454	6.872	0.513359	0	5	29.1428	0.271875	0	2	3.13	3.13	3.5	3.41	3.58	3.63	3.43	3.63	3.7	3.22	2.82	2.28	2.31	2.88	2.88	2.5	2.59	2.42	2.38	2.57	2.38	2.3	2.78	3.18	3.72	3.69
455	6.874	0.51374	0	5	27.6846	0.253386	0	2	2.86	2.29	2.4	4	3	4	4	3.14	4.25	4.43	3	2.75	1.45	3.14	3.71	3.6	2	3	2	2	2.86	1.75	1.57	3	3.25	4.55
456	6.876	0.514122	0	5	39.4349	0.402369	0	5	2.63	3.63	3.6	3.09	3.67	4	3.57	3.5	2.8	3.89	3.09	2.78	4.15	3.38	2.38	2.4	2.91	2.33	2	2.43	2.5	3.2	2.11	2.91	3.22	1.85
457	6.876	0.514122	0	5	36.8681	0.369825	0	4	3.31	3.31	3.6	3.36	3.33	3.63	3.64	3.44	3.65	3.11	3	3.28	3.08	2.69	2.69	2.4	2.64	2.67	2.38	2.36	2.56	2.35	2.89	3	2.72	2.92
458	6.876	0.514122	0	5	24.1671	0.208787	0	1	3.38	3.63	3.7	4.27	3.33	3.38	3	3.5	2.75	3.44	2.45	2.17	1.54	2.63	2.38	2.3	1.73	2.67	2.63	3	2.5	3.25	2.56	3.55	3.83	4.46
459	6.878	0.514504	0	5	37.0886	0.372621	0	4	2.88	3	3	3	3.45	4	3.43	4	4	3.63	2.6	3.5	3.42	3.13	3	3	3	2.55	2	2.57	2	2	2.38	3.4	2.5	2.58
460	6.878	0.514504	0	5	32.8698	0.31913	0	3	3.5	2.79	2.07	3.82	2.64	3.75	4.05	3.92	3.33	4.52	2.91	2.26	3.33	2.5	3.21	3.93	2.18	3.36	2.25	1.95	2.08	2.67	1.48	3.09	3.74	2.67
461	6.88	0.514885	0	5	33.3302	0.324967	0	4	3.63	3.63	3.4	3.64	3	3.13	3.71	3.5	3.2	3.56	3.18	2.89	2.38	2.38	2.38	2.6	2.36	3	2.88	2.29	2.5	2.8	2.44	2.82	3.11	3.62
462	6.88	0.514885	0	5	32.3144	0.312088	0	3	3.75	3.63	3.8	4	3.33	3.25	3.17	3.25	2.89	3.33	2.45	2.56	3.23	2.25	2.38	2.2	2	2.67	2.75	2.83	2.75	3.11	2.67	3.55	3.44	2.77
463	6.88	0.514885	0	5	37.0667	0.372343	0	4	3.33	3.83	3.33	2.18	3.89	3.96	3.57	3.29	3.5	3.52	3.42	2.81	3.18	2.67	2.17	2.67	3.82	2.11	2.04	2.43	2.71	2.5	2.48	2.58	3.19	2.82
464	6.882	0.515267	0	5	26.1204	0.233554	0	1	3.92	2.5	3	4	2.42	3.13	3.71	3.83	3.97	3.93	2.27	2.7	1.69	2.08	3.5	3	2	3.58	2.88	2.29	2.17	2.03	2.07	3.73	3.3	4.31
465	6.884	0.515649	0	5	35.3098	0.350068	0	4	3.5	3.25	3.4	3.21	3.31	3.96	3.57	3.58	3.53	3.11	3.33	2.93	2.69	2.5	2.75	2.6	2.79	2.69	2.04	2.43	2.42	2.47	2.89	2.67	3.07	3.31
466	6.884	0.515649	0	5	32.7761	0.317942	0	3	3.58	2.88	2.33	3.91	3.47	3.67	3.14	3.54	3.97	3.93	2.67	2.56	3.1	2.42	3.13	3.67	2.09	2.53	2.33	2.86	2.46	2.03	2.07	3.33	3.44	2.9
467	6.884	0.515649	0	5	22.3137	0.185288	0	1	4.02	3.81	4	3.45	3.83	2.88	3.36	3.13	2.5	3.44	2.41	1.12	2.19	1.98	2.19	2	2.55	2.17	3.13	2.64	2.88	3.5	2.56	3.59	4.88	3.81
468	6.886	0.516031	0	5	30.6412	0.290874	0	3	4.13	3.13	2.2	3.27	3.17	3.88	3.57	4	3.3	3.78	2.82	2.44	2.54	1.88	2.88	3.8	2.73	2.83	2.13	2.43	2	2.7	2.22	3.18	3.56	3.46
469	6.89	0.516794	0	5	41.1507	0.424125	0	5	3.75	3.63	2.8	2.82	3.75	3.75	3.43	3.38	3.7	3.44	3.27	3.22	3.92	2.25	2.38	3.2	3.18	2.25	2.25	2.57	2.63	2.3	2.56	2.73	2.78	2.08
470	6.89	0.516794	0	5	21.9753	0.180998	0	1	4.08	3.42	3.8	3.3	3.78	3.54	2.95	3.17	3	3.41	2.3	1.74	1.54	1.92	2.58	2.2	2.7	2.22	2.46	3.05	2.83	3	2.59	3.7	4.26	4.46
471	6.892	0.517176	0	5	30.3038	0.286595	0	3	4.42	2.83	4.47	2.88	3.78	3.42	3.76	3.38	2.37	3.15	2.18	2.07	3.44	1.58	3.17	1.53	3.12	2.22	2.58	2.24	2.63	3.63	2.85	3.82	3.93	2.56
472	6.892	0.517176	0	5	24.1729	0.208861	0	1	3.29	3.5	3.8	3.61	3.42	3.5	3.24	3.17	3.37	3.56	2.15	2.04	1.92	2.71	2.5	2.2	2.39	2.58	2.5	2.76	2.83	2.63	2.44	3.85	3.96	4.08
473	6.894	0.517557	0	5	25.5869	0.226789	0	1	3.46	3.08	3.13	2.76	3.64	3.54	3.62	3.83	3.6	3.81	2.12	2.11	2.26	2.54	2.92	2.87	3.24	2.36	2.46	2.38	2.17	2.4	2.19	3.88	3.89	3.74
474	6.894	0.517557	0	5	21.6755	0.177197	0	1	4.21	3.29	3.47	3.48	3.75	4	3.52	3.42	2.37	2.96	2.39	1.33	1.77	1.79	2.71	2.53	2.52	2.25	2	2.48	2.58	3.63	3.04	3.61	4.67	4.23
475	6.896	0.517939	0	5	31.0207	0.295686	0	3	3.67	3.13	4.4	3.39	2.94	3.71	3.62	3.33	2.77	3.52	3.3	2.81	1.72	2.33	2.88	1.6	2.61	3.06	2.29	2.38	2.67	3.23	2.48	2.7	3.19	4.28
476	6.896	0.517939	0	5	34.5283	0.340158	0	4	3.2	3.68	1.8	3.24	3.42	3.7	4.02	3.29	4.11	4.02	3.22	2.72	2.88	2.8	2.32	4.2	2.76	2.58	2.3	1.98	2.71	1.89	1.98	2.78	3.28	3.12
477	6.896	0.517939	0	5	25.7397	0.228727	0	1	3.88	2.88	3.6	4.18	3.17	3.75	3.14	3.25	3.3	3.33	2.64	1.78	2.08	2.13	3.13	2.4	1.82	2.83	2.25	2.86	2.75	2.7	2.67	3.36	4.22	3.92
478	6.898	0.518321	0	5	26.6389	0.240128	0	2	3.79	3.33	3.4	3.36	3.08	3.63	3.38	3.58	3.2	3.74	2.27	2.22	2.23	2.21	2.67	2.6	2.64	2.92	2.38	2.62	2.42	2.8	2.26	3.73	3.78	3.77
479	6.9	0.518702	0	5	30.0336	0.28317	0	3	4.5	3.88	2.6	2.91	3.42	4.13	2.57	3.13	3.8	3.56	2.55	2.33	2.69	1.5	2.13	3.4	3.09	2.58	1.88	3.43	2.88	2.2	2.44	3.45	3.67	3.31
480	6.902	0.519084	0	5	30.458	0.28855	0	3	3.63	3.38	4	3.82	3.25	3.13	3.29	3.25	3.2	3.56	2.36	2.56	2.77	2.38	2.63	2	2.18	2.75	2.88	2.71	2.75	2.8	2.44	3.64	3.44	3.23
481	6.904	0.519466	0	5	39.8431	0.407545	0	5	3.04	2.79	3.2	3.03	3.11	3.71	4.1	4.04	3.57	3.93	3.33	2.93	3.92	2.96	3.21	2.8	2.97	2.89	2.29	1.9	1.96	2.43	2.07	2.67	3.07	2.08
482	6.906	0.519847	0	5	41.5345	0.428991	0	5	3.38	3.63	3	3.59	2.92	3.75	3.57	3.38	3.75	3.56	3.27	3.28	3.92	2.63	2.38	3	2.41	3.08	2.25	2.43	2.63	2.25	2.44	2.73	2.72	2.08
483	6.906	0.519847	0	5	37.9783	0.383901	0	5	3.38	3.38	3.2	4.27	2.67	3.63	3.71	3.63	3.1	3.56	2.27	2.67	4.62	2.63	2.63	2.8	1.73	3.33	2.38	2.29	2.38	2.9	2.44	3.73	3.33	1.38
484	6.906	0.519847	0	5	28.6897	0.26613	0	2	3.79	3.63	3.73	3.52	3.28	3.58	3.24	3.25	3.1	3.41	2.42	2.19	2.62	2.21	2.38	2.27	2.48	2.72	2.42	2.76	2.75	2.9	2.59	3.58	3.81	3.38
485	6.906	0.519847	0	5	29.596	0.277622	0	2	3.38	3.25	3.27	3.15	3.25	3.96	3.52	3.54	3.73	3.48	2.64	2.52	2.31	2.63	2.75	2.73	2.85	2.75	2.04	2.48	2.46	2.27	2.52	3.36	3.48	3.69
486	6.908	0.520229	0	5	26.6002	0.239637	0	2	3.5	2.75	3.8	3.27	3.25	3.63	3.14	3.63	3.9	3.67	2.73	1.89	2.08	2.5	3.25	2.2	2.73	2.75	2.38	2.86	2.38	2.1	2.33	3.27	4.11	3.92
487	6.908	0.520229	0	5	22.6672	0.18977	0	1	3.5	2.88	3	4.36	3.5	4	3.14	3.25	3.8	3.11	2.36	2.11	1.23	2.5	3.13	3	1.64	2.5	2	2.86	2.75	2.2	2.89	3.64	3.89	4.77
488	6.91	0.520611	0	5	19.2524	0.146474	0	1	3.5	3.25	4	2.91	3.92	3.38	3.43	3.63	3.2	3.33	2.27	1.11	1.46	2.5	2.75	2	3.09	2.08	2.63	2.57	2.38	2.8	2.67	3.73	4.89	4.54
489	6.91	0.520611	0	5	30.0355	0.283193	0	3	3.75	3.5	3	3.36	3.42	3.25	3.57	3.88	3.6	3.22	2.91	2.33	2.31	2.25	2.5	3	2.64	2.58	2.75	2.43	2.13	2.4	2.78	3.09	3.67	3.69
490	6.912	0.520992	0	5	34.3911	0.338419	0	4	3.83	3.25	3.6	3.91	3.33	3.38	3.38	3.13	3.23	3.52	2.94	2.3	3.41	2.17	2.75	2.4	2.09	2.67	2.63	2.62	2.88	2.77	2.48	3.06	3.7	2.59
491	6.914	0.521374	0	5	29.7899	0.28008	0	3	3.44	3.5	3.7	3.5	3.42	3.31	3.79	3.25	3.1	3.56	2.41	2.22	2.85	2.56	2.5	2.3	2.5	2.58	2.69	2.21	2.75	2.9	2.44	3.59	3.78	3.15
492	6.914	0.521374	0	5	27.6063	0.252394	0	2	3.25	3.63	3.13	3.82	3.42	3.71	3.14	3.5	3.6	3.37	2.45	2.33	2.15	2.75	2.38	2.87	2.18	2.58	2.29	2.86	2.5	2.4	2.63	3.55	3.67	3.85
493	6.914	0.521374	0	5	27.3632	0.249311	0	2	3.74	3.79	4.4	3.27	3.57	3.32	3.43	3.57	2.31	3.17	1.91	2.39	2.62	2.26	2.21	1.6	2.73	2.43	2.68	2.57	2.43	3.69	2.83	4.09	3.61	3.38
494	6.914	0.521374	0	5	22.3621	0.185903	0	1	4.13	3.75	4	3.09	3.25	3.13	3.57	3.63	2.8	3.22	1.82	1.89	1.92	1.88	2.25	2	2.91	2.75	2.88	2.43	2.38	3.2	2.78	4.18	4.11	4.08
495	6.914	0.521374	0	5	36.9904	0.371375	0	4	2.99	3.46	3.67	3.46	3.33	3.54	3.19	3.61	3.62	3.7	3.41	3.19	2.69	3.01	2.54	2.33	2.54	2.67	2.46	2.81	2.39	2.38	2.3	2.59	2.81	3.31
496	6.916	0.521756	0	5	27.7419	0.254113	0	2	3.38	3.5	4.2	2.82	3.42	3.5	3.86	3.5	3.4	3	2.55	2.33	2.08	2.63	2.5	1.8	3.18	2.58	2.5	2.14	2.5	2.6	3	3.45	3.67	3.92
497	6.916	0.521756	0	5	26.7645	0.241721	0	2	3.31	3.5	2.8	1.73	4.13	3.44	4.27	4.13	3.55	3.72	1.77	2.17	2.85	2.69	2.5	3.2	4.27	1.88	2.56	1.73	1.88	2.45	2.28	4.23	3.83	3.15
498	6.918	0.522137	0	5	20.0045	0.15601	0	1	3.75	3.25	3.2	4.45	3.14	3.29	2.95	3.58	3.2	3.78	1.67	1.48	1.87	2.25	2.75	2.8	1.55	2.86	2.71	3.05	2.42	2.8	2.22	4.33	4.52	4.13
499	6.92	0.522519	0	5	35.2923	0.349846	0	4	3.38	3.75	3.4	3.55	3.67	3.38	3.57	3.5	3.4	3	3.27	2.89	2.69	2.63	2.25	2.6	2.45	2.33	2.63	2.43	2.5	2.6	3	2.73	3.11	3.31
500	6.92	0.522519	0	5	28.9681	0.269661	0	2	3.5	3.38	3.2	3.41	3.63	3.56	3.71	3.69	3.3	3.22	2.32	1.94	3	2.5	2.63	2.8	2.59	2.38	2.44	2.29	2.31	2.7	2.78	3.68	4.06	3
501	6.92	0.522519	0	5	22.2902	0.184991	0	1	3.63	3.29	4	4.15	3.58	3.29	3.19	3.17	2.93	3.37	1.88	2.07	1.67	2.38	2.71	2	1.85	2.42	2.71	2.81	2.83	3.07	2.63	4.12	3.93	4.33
502	6.922	0.522901	0	5	33.3142	0.324765	0	4	3.88	2.5	3	2.73	3.08	4.5	3	4.5	4.2	3.22	2.91	2.33	3.23	2.13	3.5	3	3.27	2.92	1.5	3	1.5	1.8	2.78	3.09	3.67	2.77
503	6.922	0.522901	0	5	25.4364	0.224881	0	1	3.88	3.96	3.53	3.3	3.81	3.5	3.05	3.04	3.1	3.44	2.52	1.93	1.95	2.13	2.04	2.47	2.7	2.19	2.5	2.95	2.96	2.9	2.56	3.48	4.07	4.05
504	6.922	0.522901	0	5	29.3072	0.273959	0	2	3.33	2.83	3.4	4.24	3.56	3.92	2.76	3.29	3.5	3.78	2.64	2.26	2.44	2.67	3.17	2.6	1.76	2.44	2.08	3.24	2.71	2.5	2.22	3.36	3.74	3.56
505	6.926	0.523664	0	5	27.4772	0.250757	0	2	3.63	3.13	3	3.45	3.58	3.63	3.71	3.63	3.2	3.67	2.55	2.33	2	2.38	2.88	3	2.55	2.42	2.38	2.29	2.38	2.8	2.33	3.45	3.67	4
506	6.928	0.524046	0	5	15.4791	0.098632	0	1	4.38	3.88	4.4	3.55	3.25	2.5	3	3.25	3.1	3.33	1.36	1.11	1.46	1.63	2.13	1.6	2.45	2.75	3.5	3	2.75	2.9	2.67	4.64	4.89	4.54
507	6.93	0.524427	0	5	34.2898	0.337134	0	4	3.38	3.58	3.4	3.42	3.28	3.58	3.43	3.67	3.43	3.48	3.12	3.04	2.41	2.63	2.42	2.6	2.58	2.72	2.42	2.57	2.33	2.57	2.52	2.88	2.96	3.59
508	6.93	0.524427	0	5	19.2059	0.145884	0	1	4.25	3.31	3.8	4.73	2.83	3.69	2.93	3.25	3.25	2.61	1.86	1.56	1.42	1.75	2.69	2.2	1.27	3.17	2.31	3.07	2.75	2.75	3.39	4.14	4.44	4.58
509	6.93	0.524427	0	5	38.2508	0.387356	0	5	3.58	3.17	3	3.82	2.75	3.46	3.62	3.38	3.87	4	3	2.59	4	2.42	2.83	3	2.18	3.25	2.54	2.38	2.63	2.13	2	3	3.41	2
510	6.93	0.524427	0	5	25.9283	0.231118	0	1	3.94	3.06	3.5	3.82	3.25	3.5	3.21	3.44	3.65	3.28	2.23	2.44	1.81	2.06	2.94	2.5	2.18	2.75	2.5	2.79	2.56	2.35	2.72	3.77	3.56	4.19
511	6.93	0.524427	0	5	28.3732	0.262118	0	2	3.5	3.38	3.6	3.64	3.08	3.5	3.71	3.5	3.3	3.44	2.45	2.56	2.08	2.5	2.63	2.4	2.36	2.92	2.5	2.29	2.5	2.7	2.56	3.55	3.44	3.92
512	6.932	0.524809	0	5	32.6166	0.31592	0	3	3.5	3.25	2.9	3.55	3.71	3.75	3.21	3.5	3.4	3.89	3.09	2.44	2.62	2.5	2.75	3.1	2.45	2.29	2.25	2.79	2.5	2.6	2.11	2.91	3.56	3.38
513	6.932	0.524809	0	5	30.4079	0.287915	0	3	3.71	2.92	2.2	4.15	3	4.21	3.48	3.71	3.43	3.85	1.97	2.85	2.82	2.29	3.08	3.8	1.85	3	1.79	2.52	2.29	2.57	2.15	4.03	3.15	3.18
514	6.932	0.524809	0	5	29.3916	0.275029	0	2	3.71	3.21	3.33	3.52	3.64	3.58	3.33	3.58	3.57	3.19	2.58	2.22	2.54	2.29	2.79	2.67	2.48	2.36	2.42	2.67	2.42	2.43	2.81	3.42	3.78	3.46
515	6.936	0.525573	0	5	41.1181	0.423711	0	5	3.54	2.92	2.73	4.21	2.69	3.63	3.48	3.75	3.73	4	2.97	3.26	4.08	2.46	3.08	3.27	1.79	3.31	2.38	2.52	2.25	2.27	2	3.03	2.74	1.92
516	6.936	0.525573	0	5	31.9069	0.306921	0	3	3.88	3.38	3.53	4.06	3.14	3.75	3.29	3.21	3	3.44	2.33	2.59	3.05	2.13	2.63	2.47	1.94	2.86	2.25	2.71	2.79	3	2.56	3.67	3.41	2.95
517	6.938	0.525954	0	5	27.1908	0.247126	0	2	3.25	2.88	3.3	3.36	3.58	3.81	2.86	3.56	4.2	3.89	2	2.22	2.58	2.75	3.13	2.7	2.64	2.42	2.19	3.14	2.44	1.8	2.11	4	3.78	3.42
518	6.94	0.526336	0	5	34.4292	0.338903	0	4	3.61	3.96	3.93	3.17	3.89	3.22	3.25	3.21	3.4	3.06	2.87	2.57	3.18	2.39	2.04	2.07	2.83	2.11	2.78	2.75	2.79	2.6	2.94	3.13	3.43	2.82
519	6.94	0.526336	0	5	31.3551	0.299925	0	3	3.63	3.63	3.2	3.09	3.25	3.63	3.57	3.63	3.4	3.67	2.64	2.56	2.62	2.38	2.38	2.8	2.91	2.75	2.38	2.43	2.38	2.6	2.33	3.36	3.44	3.38
520	6.94	0.526336	0	5	25.0047	0.219408	0	1	3.75	3.19	3.3	3.95	3.21	3.81	3.14	3.63	3.5	3.22	2.27	2.11	1.85	2.25	2.81	2.7	2.05	2.79	2.19	2.86	2.38	2.5	2.78	3.73	3.89	4.15
521	6.94	0.526336	0	5	38.2194	0.386958	0	5	4	2.88	2.1	3.14	3.67	3.88	3.93	3.31	3.4	4.39	3.5	2.33	3.77	2	3.13	3.9	2.86	2.33	2.13	2.07	2.69	2.6	1.61	2.5	3.67	2.23
522	6.94	0.526336	0	5	30.3352	0.286993	0	3	2.88	3.8	3.1	3.91	3.38	3.63	3.29	3.13	3.75	3.83	2.73	2.33	2.5	3.13	2.2	2.9	2.09	2.63	2.38	2.71	2.88	2.25	2.17	3.27	3.67	3.5
523	6.942	0.526718	0	5	33.9715	0.333098	0	4	3.5	3.38	3.7	3.14	3.46	3.69	3.57	3.44	3.5	3.33	2.64	2.78	3.04	2.5	2.63	2.3	2.86	2.54	2.31	2.43	2.56	2.5	2.67	3.36	3.22	2.96
524	6.942	0.526718	0	5	20.0713	0.156857	0	1	4.04	3.25	3.2	3.58	3.64	3	3.19	3.67	3.77	3.37	2.15	1.67	1.18	1.96	2.75	2.8	2.42	2.36	3	2.81	2.33	2.23	2.63	3.85	4.33	4.82
525	6.944	0.527099	0	5	32.7924	0.318149	0	3	3.38	3.5	3.2	3.36	3.08	4	3.57	3.75	3.1	3.78	2.82	2.67	2.69	2.63	2.5	2.8	2.64	2.92	2	2.43	2.25	2.9	2.22	3.18	3.33	3.31
526	6.944	0.527099	0	5	32.255	0.311335	0	3	3.5	3.25	3.4	3.5	3.38	3.8	3.57	3.5	3.65	3.17	2.59	2.94	2.5	2.5	2.75	2.6	2.5	2.63	2.2	2.43	2.5	2.35	2.83	3.41	3.06	3.5
527	6.944	0.527099	0	5	30.3	0.286547	0	3	3.38	3.19	3.5	2.95	3.46	3.75	3.64	3.75	3.6	3.5	2.27	2.56	2.73	2.63	2.81	2.5	3.05	2.54	2.25	2.36	2.25	2.4	2.5	3.73	3.44	3.27
528	6.948	0.527863	0	5	28.8361	0.267987	0	2	3.21	2.88	3.27	3.97	3.75	3.25	3.89	3.17	3.87	3.48	2.52	2.11	2.54	2.79	3.13	2.73	2.03	2.25	2.75	2.11	2.83	2.13	2.52	3.48	3.89	3.46
529	6.948	0.527863	0	5	29.4527	0.275804	0	2	3.75	3.38	3.73	3.88	3.89	2.38	3.1	3.08	3.07	4.48	2.73	2.3	2.33	2.25	2.63	2.27	2.12	2.11	3.63	2.9	2.92	2.93	1.52	3.27	3.7	3.67
530	6.948	0.527863	0	5	20.4955	0.162235	0	1	3.83	3.04	3.07	3.42	3.06	3.92	3.43	3.92	3.57	3.48	1.7	1.56	1.85	2.17	2.96	2.93	2.58	2.94	2.08	2.57	2.08	2.43	2.52	4.3	4.44	4.15
531	6.948	0.527863	0	5	19.4685	0.149214	0	1	3.81	3.63	3.4	4.45	3.21	3.31	3	3.69	2.85	3.39	1.68	1.56	1.62	2.19	2.38	2.6	1.55	2.79	2.69	3	2.31	3.15	2.61	4.32	4.44	4.38
532	6.95	0.528244	0	5	30.04	0.283251	0	3	4.13	4	4.4	2.55	3.67	3.25	2.86	3.75	2.7	3.44	2.45	2.44	2.62	1.88	2	1.6	3.45	2.33	2.75	3.14	2.25	3.3	2.56	3.55	3.56	3.38
533	6.95	0.528244	0	5	23.8994	0.205393	0	1	2.75	2.88	1.9	4.27	3.54	4.63	3.57	3.33	4.05	3.83	2.32	1.89	1.81	3.25	3.13	4.1	1.73	2.46	1.38	2.43	2.67	1.95	2.17	3.68	4.11	4.19
534	6.952	0.528626	0	5	33.9916	0.333354	0	4	3.5	3.63	3.4	3.18	3.75	3.63	3.43	3.38	3.3	3.56	2.73	2.56	3.15	2.5	2.38	2.6	2.82	2.25	2.38	2.57	2.63	2.7	2.44	3.27	3.44	2.85
535	6.954	0.529008	0	5	31.712	0.30445	0	3	3.75	3.5	3.8	3	3.17	3.63	3.43	3.63	3.3	3.56	3	2.33	2.54	2.25	2.5	2.2	3	2.83	2.38	2.57	2.38	2.7	2.44	3	3.67	3.46
536	6.954	0.529008	0	5	29.4615	0.275917	0	2	3.5	4	3.4	2.45	3.42	3.75	4	3.75	3.5	3	2.64	2.22	2.46	2.5	2	2.6	3.55	2.58	2.25	2	2.25	2.5	3	3.36	3.78	3.54
537	6.958	0.529771	0	5	27.4429	0.250322	0	2	3.44	3.81	3.9	3.91	3.63	3.69	3.21	3.06	2.75	3.39	2.14	2.39	2.31	2.56	2.19	2.1	2.09	2.38	2.31	2.79	2.94	3.25	2.61	3.86	3.61	3.69
538	6.96	0.530153	0	5	39.467	0.402776	0	5	3.38	3.21	2.93	2.85	3.53	3.54	3.48	3.58	4	4.3	3.27	3.04	3.54	2.63	2.79	3.07	3.15	2.47	2.46	2.52	2.42	2	1.7	2.73	2.96	2.46
539	6.96	0.530153	0	5	33.665	0.329212	0	4	3.13	3.13	3.2	3.64	3.25	3.75	3.71	3.63	3.8	3.56	2.82	2.78	2.77	2.88	2.88	2.8	2.36	2.75	2.25	2.29	2.38	2.2	2.44	3.18	3.22	3.23
540	6.96	0.530153	0	5	25.0488	0.219966	0	1	4.06	3.81	3.5	3.55	3.58	3.75	3.07	3.19	2.85	3.44	1.86	1.83	2.54	1.94	2.19	2.5	2.45	2.42	2.25	2.93	2.81	3.15	2.56	4.14	4.17	3.46
541	6.962	0.530534	0	5	31.6116	0.303178	0	3	2.88	2.29	2.5	3.82	3.5	5	3.71	4.13	4.2	2.78	2.91	2.22	2.85	3.13	3.71	3.5	2.18	2.5	1	2.29	1.88	1.8	3.22	3.09	3.78	3.15
542	6.962	0.530534	0	5	24.3732	0.211401	0	1	3.25	3.13	2.87	4.39	3.23	3.58	3.1	3.38	4.07	3.81	2	2.12	1.92	2.75	2.88	3.13	1.61	2.77	2.42	2.9	2.63	1.93	2.19	4	3.88	4.08
543	6.962	0.530534	0	5	29.2968	0.273827	0	2	3.71	3.04	3.4	3.06	3.14	3.63	4.05	3.58	3.83	3.37	2.58	2.52	2.18	2.29	2.96	2.6	2.94	2.86	2.38	1.95	2.42	2.17	2.63	3.42	3.48	3.82
544	6.964	0.530916	0	5	20.7199	0.165081	0	1	3.88	3.75	3.4	3.68	3.58	3.31	3.43	3.75	2.6	3.44	1.82	1.67	1.65	2.13	2.25	2.6	2.32	2.42	2.69	2.57	2.25	3.4	2.56	4.18	4.33	4.35
545	6.966	0.531298	0	5	26.4826	0.238146	0	2	4.06	3.06	3.5	3.55	3.46	3.5	3.14	3.38	3.35	3.83	2.32	2	2.23	1.94	2.94	2.5	2.45	2.54	2.5	2.86	2.63	2.65	2.17	3.68	4	3.77
546	6.966	0.531298	0	5	38.7337	0.393479	0	5	3.08	3.46	3.6	2.61	3.67	3.63	3.95	3.79	3.67	3.37	2.79	3.56	3.26	2.92	2.54	2.4	3.39	2.33	2.38	2.05	2.21	2.33	2.63	3.21	2.44	2.74
547	6.968	0.531679	0	5	29.2261	0.272932	0	2	3.88	3.13	3.4	3.73	2.75	4.13	3.43	3.13	3.7	3.56	2.18	2.67	2.38	2.13	2.88	2.6	2.27	3.25	1.88	2.57	2.88	2.3	2.44	3.82	3.33	3.62
548	6.968	0.531679	0	5	27.2128	0.247404	0	2	3.56	3.63	3.2	4.05	3.42	3.63	3.57	3.44	2.9	3.44	1.91	2.44	2.38	2.44	2.38	2.8	1.95	2.58	2.38	2.43	2.56	3.1	2.56	4.09	3.56	3.62
549	6.97	0.532061	0	5	31.8187	0.305803	0	3	3.71	3.25	3.2	3.52	3.11	3.96	3.57	3.75	3.3	3.48	2.36	2.48	3.03	2.29	2.75	2.8	2.48	2.89	2.04	2.43	2.25	2.7	2.52	3.64	3.52	2.97
550	6.97	0.532061	0	5	40.7683	0.419276	0	5	3.04	2.96	3.33	3.24	3.31	3.92	3.81	3.83	3.97	3.44	3.33	3.33	3.49	2.96	3.04	2.67	2.76	2.69	2.08	2.19	2.17	2.03	2.56	2.67	2.67	2.51
551	6.97	0.532061	0	5	33.7565	0.330373	0	4	3.63	3.19	4.1	3.09	3.67	3.44	3.21	3.88	3.2	3.44	3.04	2.61	2.69	2.38	2.81	1.9	2.91	2.33	2.56	2.79	2.13	2.8	2.56	2.96	3.39	3.31
552	6.97	0.532061	0	5	20.2235	0.158786	0	1	4.13	3.69	3.6	4.41	3.04	3.38	2.86	3.31	3.1	3.33	1.77	1.61	1.65	1.88	2.31	2.4	1.59	2.96	2.63	3.14	2.69	2.9	2.67	4.23	4.39	4.35
553	6.972	0.532443	0	5	32.1616	0.310151	0	3	3.79	3.83	3.8	3.7	3.19	3.63	2.62	3.54	3.2	3.56	3.12	2.56	2.28	2.21	2.17	2.2	2.3	2.81	2.38	3.38	2.46	2.8	2.44	2.88	3.44	3.72
554	6.974	0.532824	0	5	33.843	0.331469	0	4	3	3.81	3.7	3.41	3.54	3.13	3.5	3.75	3.25	3.78	3.14	2.44	2.77	3	2.19	2.3	2.59	2.46	2.88	2.5	2.25	2.75	2.22	2.86	3.56	3.23
555	6.976	0.533206	0	5	34.6335	0.341493	0	4	3.42	2.46	3.53	3.55	3.64	3.83	3.43	3.38	3.83	3.81	2.52	3.04	3	2.58	3.54	2.47	2.45	2.36	2.17	2.57	2.63	2.17	2.19	3.48	2.96	3
556	6.976	0.533206	0	5	24.69	0.215417	0	1	3.63	3.31	3.4	3.73	3.67	3.44	3.5	3.5	3.2	3.5	1.68	2.06	2.35	2.38	2.69	2.6	2.27	2.33	2.56	2.5	2.5	2.8	2.5	4.32	3.94	3.65
557	6.98	0.533969	0	5	25.2048	0.221945	0	1	3.94	3.81	3.8	3.95	3.38	3.69	3.07	3.25	2.95	3.06	2.5	1.94	1.81	2.06	2.19	2.2	2.05	2.63	2.31	2.93	2.75	3.05	2.94	3.5	4.06	4.19
558	6.98	0.533969	0	5	42.0515	0.435546	0	5	3.71	3.29	3.6	2.36	3.25	3.83	4.14	3.38	3.97	3.37	3.48	2.96	3.97	2.29	2.71	2.4	3.64	2.75	2.17	1.86	2.63	2.03	2.63	2.52	3.04	2.03
559	6.98	0.533969	0	5	36.2562	0.362067	0	4	3	3.38	2.8	3.18	3	3.88	3.71	3.63	4.1	4.22	3.27	2.33	3.46	3	2.63	3.2	2.82	3	2.13	2.29	2.38	1.9	1.78	2.73	3.67	2.54
560	6.98	0.533969	0	5	20.2563	0.159203	0	1	3.33	3.54	3.13	3.67	3.56	3.75	3.43	3.21	3.47	3.81	1.94	1.33	1.72	2.67	2.46	2.87	2.33	2.44	2.25	2.57	2.79	2.53	2.19	4.06	4.67	4.28
561	6.982	0.534351	0	5	28.103	0.258691	0	2	3.63	3.25	3.6	3.36	3.92	3.5	3.43	3.25	3.3	3.67	2.27	2.11	2.54	2.38	2.75	2.4	2.64	2.08	2.5	2.57	2.75	2.7	2.33	3.73	3.89	3.46
562	6.982	0.534351	0	5	29.934	0.281908	0	3	3.71	2.86	3.1	3.9	3.2	3.54	3.5	3.94	3.6	3.56	2.95	2.38	2.05	2.29	3.14	2.9	2.1	2.8	2.46	2.5	2.06	2.4	2.44	3.05	3.63	3.95
563	6.984	0.534733	0	5	31.2222	0.29824	0	3	3.13	3.13	3.4	3.27	3.67	4	4	4.13	3.3	2.89	3.1	2.22	2.38	2.88	2.88	2.6	2.73	2.33	2	2	1.88	2.7	3.11	2.9	3.78	3.62
564	6.986	0.535115	0	5	40.3447	0.413905	0	5	2.75	3.5	2.6	3.45	3.42	4	4	3.5	3.6	4.11	3.36	2.89	3.77	3.25	2.5	3.4	2.55	2.58	2	2	2.5	2.4	1.89	2.64	3.11	2.23
565	6.986	0.535115	0	5	28.5194	0.263971	0	2	3.63	3.38	4.2	3.55	3.58	3.63	3.29	3.25	3.2	3.22	2.36	2.44	2.23	2.38	2.63	1.8	2.45	2.42	2.38	2.71	2.75	2.8	2.78	3.64	3.56	3.77
566	6.988	0.535496	0	5	20.6935	0.164746	0	1	3.25	3.38	2.8	3.27	3.33	3.29	3.76	3.75	4	4.11	1.64	2.07	1.41	2.75	2.63	3.2	2.73	2.67	2.71	2.24	2.25	2	1.89	4.36	3.93	4.59
567	6.99	0.535878	0	5	34.8915	0.344764	0	4	3.63	3.25	3.8	3.45	3.5	3.5	3.71	2.88	3.9	3.33	3.09	3.33	2.15	2.38	2.75	2.2	2.55	2.5	2.5	2.29	3.13	2.1	2.67	2.91	2.67	3.85
568	6.99	0.535878	0	5	31.0006	0.29543	0	3	3.67	3.58	4.2	3.3	3.75	3.67	3.48	3.38	2.73	3.19	2.79	2.59	2.26	2.33	2.42	1.8	2.7	2.25	2.33	2.52	2.63	3.27	2.81	3.21	3.41	3.74
569	6.992	0.53626	0	5	32.8175	0.318467	0	3	3.88	3.44	3.4	3.55	3.63	3.56	3.79	3.25	2.85	3.61	2.5	2.44	3.12	2.13	2.56	2.6	2.45	2.38	2.44	2.21	2.75	3.15	2.39	3.5	3.56	2.88
570	6.992	0.53626	0	5	25.855	0.230189	0	1	3.71	3.63	3.2	3.39	3.97	3.79	3.62	3.38	2.6	3.67	2.64	2.04	1.67	2.29	2.38	2.8	2.61	2.03	2.21	2.38	2.63	3.4	2.33	3.36	3.96	4.33
571	6.994	0.536641	0	5	28.4074	0.262551	0	2	3.38	3.5	4	3.5	3.33	3.44	3.5	3.19	3.85	3.28	2.73	2.39	1.85	2.63	2.5	2	2.5	2.67	2.56	2.5	2.81	2.15	2.72	3.27	3.61	4.15
572	6.994	0.536641	0	5	27.8561	0.255562	0	2	3.13	2.96	3.27	4.3	2.97	3.83	3.43	3.83	3.92	3.33	2.21	2.59	2.05	2.88	3.04	2.73	1.7	3.03	2.17	2.57	2.17	2.08	2.67	3.79	3.41	3.95
573	6.996	0.537023	0	5	41.9099	0.433751	0	5	3.46	3.96	3.37	3.79	3.28	3.21	3.71	3.33	3.13	3.74	3.21	3.33	3.74	2.54	2.04	2.63	2.21	2.72	2.79	2.29	2.67	2.87	2.26	2.79	2.67	2.26
574	6.996	0.537023	0	5	34.5811	0.340828	0	4	3.63	3.5	3.27	3.67	3.19	3.29	3.43	3.58	3.2	4.22	2.33	2.15	4	2.38	2.5	2.73	2.33	2.81	2.71	2.57	2.42	2.8	1.78	3.67	3.85	2
575	6.996	0.537023	0	5	32.6397	0.316212	0	3	4.42	4.08	4.47	2.79	3.92	2.88	2.67	3.54	2.1	4.11	2.12	2.7	3.31	1.58	1.92	1.53	3.21	2.08	3.13	3.33	2.46	3.9	1.89	3.88	3.3	2.69
576	6.996	0.537023	0	5	19.212	0.145962	0	1	3.63	3.5	4	3.82	3.33	3.38	2.86	3.88	3.8	2.78	1.82	1.67	1.23	2.38	2.5	2	2.18	2.67	2.63	3.14	2.13	2.2	3.22	4.18	4.33	4.77
577	6.998	0.537405	0	5	28.6275	0.265342	0	2	3.5	3.42	3.27	3.61	3.22	3.67	3.43	3.63	3.43	3.81	2.55	1.7	2.77	2.5	2.58	2.73	2.39	2.78	2.33	2.57	2.38	2.57	2.19	3.45	4.3	3.23
578	6.998	0.537405	0	5	36.8041	0.369014	0	4	3	3.25	3.2	3.27	3.92	3.19	4	3.94	3.55	3.67	2.95	2.78	3.31	3	2.75	2.8	2.73	2.08	2.81	2	2.06	2.45	2.33	3.05	3.22	2.69
579	7	0.537786	0	5	32.68	0.316724	0	3	4	3	3	2	3	4	3	4	5	4	2.67	3	2.5	2	3	3	4	3	2	3	2	1	2	3.33	3	3.5
580	7	0.537786	0	5	31.5269	0.302103	0	3	3.88	3.25	2.6	3.82	3.08	3.5	3.57	3.63	4	3.67	2.64	2.56	2.54	2.13	2.75	3.4	2.18	2.92	2.5	2.43	2.38	2	2.33	3.36	3.44	3.46
581	7	0.537786	0	5	29.986	0.282566	0	3	3.79	3.42	3.27	3.82	3.72	3.46	2.95	3.17	3.7	3.7	2.55	1.7	3.1	2.21	2.58	2.73	2.18	2.28	2.54	3.05	2.83	2.3	2.3	3.45	4.3	2.9
582	7.002	0.538168	0	5	33.2754	0.324272	0	4	3.38	3.25	3.47	3.36	3.28	3.83	3.53	3.52	3.63	3.76	2.66	3.11	2.39	2.63	2.75	2.53	2.64	2.72	2.17	2.47	2.48	2.37	2.24	3.34	2.89	3.61
583	7.002	0.538168	0	5	25.9271	0.231103	0	1	3.63	3.25	4.2	4	3.25	3	3.29	3.75	3.2	3.44	2.18	2.56	1.62	2.38	2.75	1.8	2	2.75	3	2.71	2.25	2.8	2.56	3.82	3.44	4.38
584	7.004	0.53855	0	5	32.4545	0.313865	0	3	3.56	3.81	2.7	3	3.54	3.63	3.57	3.69	3.35	4.17	2.82	2.33	2.81	2.44	2.19	3.3	3	2.46	2.38	2.43	2.31	2.65	1.83	3.18	3.67	3.19
585	7.004	0.53855	0	5	29.1999	0.272599	0	2	3.63	3.25	4	4.64	3.25	2.88	3	3.5	3.2	3.67	1.91	1.89	3.38	2.38	2.75	2	1.36	2.75	3.13	3	2.5	2.8	2.33	4.09	4.11	2.62
586	7.004	0.53855	0	5	29.5634	0.277208	0	2	4.13	3.63	3.6	4.12	3.3	3.17	2.24	2.75	3.67	4.41	2.88	2.11	2.28	1.88	2.38	2.4	1.88	2.7	2.83	3.76	3.25	2.33	1.59	3.12	3.89	3.72
587	7.01	0.539695	0	5	37.6825	0.38015	0	5	3.5	3.25	3.6	3.45	3.21	3.88	3.79	3.75	3.4	3.22	3.05	2.89	3.27	2.5	2.75	2.4	2.55	2.79	2.13	2.21	2.25	2.6	2.78	2.95	3.11	2.73
588	7.01	0.539695	0	5	34.0452	0.334033	0	4	3.75	3.69	3.2	2.32	2.79	4.38	4	3.84	3.25	3.83	2.77	3.28	2.35	2.25	2.31	2.8	3.68	3.21	1.63	2	2.16	2.75	2.17	3.23	2.72	3.65
589	7.012	0.540076	0	5	36.2438	0.361909	0	4	3.46	2.85	2.87	3.86	3.4	3.46	3.15	3.83	4.14	4.04	2.94	2.27	3.67	2.54	3.15	3.13	2.14	2.6	2.54	2.85	2.17	1.86	1.96	3.06	3.73	2.33
590	7.012	0.540076	0	5	33.8012	0.33094	0	4	3.71	3.38	3.4	3.7	3.47	3.67	3.57	3.5	3.4	3.26	3.03	2.81	2.41	2.29	2.63	2.6	2.3	2.53	2.33	2.43	2.5	2.6	2.74	2.97	3.19	3.59
591	7.014	0.540458	0	5	34.7649	0.343158	0	4	2.79	3.63	3.67	3.09	3.75	3.63	4.43	4.42	2.07	3.59	2.97	2.52	3	3.21	2.38	2.33	2.91	2.25	2.38	1.57	1.58	3.93	2.41	3.03	3.48	3
592	7.016	0.54084	0	5	35.4498	0.351842	0	4	3.92	3.31	3.73	2.42	3	3.63	3.9	4	3.47	3.7	3.27	3	2.41	2.08	2.69	2.27	3.58	3	2.38	2.1	2	2.53	2.3	2.73	3	3.59
593	7.016	0.54084	0	5	30.9021	0.294181	0	3	3.75	3.31	3.4	4.18	3.42	3.81	3.07	3.56	3.25	3.33	2.27	2.39	2.88	2.25	2.69	2.6	1.82	2.58	2.19	2.93	2.44	2.75	2.67	3.73	3.61	3.12
594	7.018	0.541221	0	5	34.2193	0.336241	0	4	3.67	3.71	3.53	3.48	3.47	3.29	3.43	3.63	3.4	3.48	3.06	2.74	2.54	2.33	2.29	2.47	2.52	2.53	2.71	2.57	2.38	2.6	2.52	2.94	3.26	3.46
595	7.018	0.541221	0	5	25.897	0.230721	0	1	3.83	3.58	3.53	3.55	3.19	3.79	3.71	3.54	3.67	2.7	1.94	2.04	2.33	2.17	2.42	2.47	2.45	2.81	2.21	2.29	2.46	2.33	3.3	4.06	3.96	3.67
596	7.02	0.541603	0	5	32.7894	0.31811	0	3	3.63	3.46	3	3.12	3.17	3.75	3.86	3.54	3.87	3.7	2.67	2.63	2.72	2.38	2.54	3	2.88	2.83	2.25	2.14	2.46	2.13	2.3	3.33	3.37	3.28
597	7.022	0.541985	0	5	43.2963	0.451329	0	5	2.75	2.5	3.8	3.73	3.42	4.13	4	3.5	3.5	3.78	3	3.22	4.38	3.25	3.5	2.2	2.27	2.58	1.88	2	2.5	2.5	2.22	3	2.78	1.62
598	7.022	0.541985	0	5	23.753	0.203537	0	1	3.5	3.31	3.1	3.36	3.58	3.69	3.43	3.8	3.62	3.72	2.27	2.06	1.46	2.5	2.69	2.9	2.64	2.42	2.31	2.57	2.2	2.38	2.28	3.73	3.94	4.54
599	7.022	0.541985	0	5	22.0894	0.182445	0	1	4	3.13	3.1	2.73	3.42	3.31	3.86	3.94	3.45	4.17	1.82	1.89	1.69	2	2.88	2.9	3.27	2.58	2.69	2.14	2.06	2.55	1.83	4.18	4.11	4.31
600	7.024	0.542366	0	5	24.8292	0.217183	0	1	3.5	3.19	3.7	3.59	3.79	3.38	3.5	3.63	3.45	3.39	2.45	1.94	1.65	2.5	2.81	2.3	2.41	2.21	2.63	2.5	2.38	2.55	2.61	3.55	4.06	4.35
601	7.026	0.542748	0	5	35.912	0.357702	0	4	3.56	3.44	3.3	3.77	3.58	3.69	3.14	3.63	3.3	3.72	2.91	2.67	3.15	2.44	2.56	2.7	2.23	2.42	2.31	2.86	2.38	2.7	2.28	3.09	3.33	2.85
602	7.026	0.542748	0	5	34.8676	0.344461	0	4	3.06	3.81	3.2	3.32	3.79	3.38	3.36	3.5	3.6	4.11	2.77	3.17	2.54	2.94	2.19	2.8	2.68	2.21	2.63	2.64	2.5	2.4	1.89	3.23	2.83	3.46
603	7.026	0.542748	0	5	33.284	0.324382	0	4	3.29	3.38	3.27	2.94	3.19	3.96	3.86	3.83	3.97	3.44	2.63	2.78	2.74	2.71	2.63	2.73	3.06	2.81	2.04	2.14	2.17	2.03	2.56	3.37	3.22	3.26
604	7.026	0.542748	0	5	29.0385	0.270553	0	2	3.31	3.31	3.2	3.82	3.71	3.75	3.43	3.38	3.55	3.67	2.27	2.06	2.73	2.69	2.69	2.8	2.18	2.29	2.25	2.57	2.63	2.45	2.33	3.73	3.94	3.27
605	7.026	0.542748	0	5	25.102	0.220642	0	1	3.71	3.13	2.6	4.21	3.28	3.88	3.43	3.75	3.4	3.74	1.79	1.81	2.51	2.29	2.88	3.4	1.79	2.72	2.13	2.57	2.25	2.6	2.26	4.21	4.19	3.49
606	7.03	0.543511	0	5	35.3504	0.350582	0	4	3.23	2.92	3.2	4.06	3.19	3.75	3.62	3.92	4	3.26	2.97	2.74	2.9	2.77	3.08	2.8	1.94	2.81	2.25	2.38	2.08	2	2.74	3.03	3.26	3.1
607	7.03	0.543511	0	5	33.5169	0.327335	0	4	2.69	3.44	3.1	3.36	3.13	4.13	3.43	3.81	4	4.06	3.09	2.22	2.92	3.31	2.56	2.9	2.64	2.88	1.88	2.57	2.19	2	1.94	2.91	3.78	3.08
608	7.032	0.543893	0	5	35.9976	0.358788	0	4	3.63	3.33	3.27	3.15	3.81	3.63	3.43	3.67	3.5	3.74	3	3.07	2.67	2.38	2.67	2.73	2.85	2.19	2.38	2.57	2.33	2.5	2.26	3	2.93	3.33
609	7.032	0.543893	0	5	29.2892	0.273731	0	2	3.29	3	3.73	3.55	3.28	4.04	3.1	3.5	3.93	3.74	2.42	2.19	2.51	2.71	3	2.27	2.45	2.72	1.96	2.9	2.5	2.07	2.26	3.58	3.81	3.49
610	7.032	0.543893	0	5	28.7628	0.267058	0	2	3.5	3.46	3.73	3.55	3.33	3.79	3.24	3.67	3.37	3.52	2.09	2.3	2.59	2.5	2.54	2.27	2.45	2.67	2.21	2.76	2.33	2.63	2.48	3.91	3.7	3.41
611	7.032	0.543893	0	5	27.1056	0.246045	0	2	4.13	3.75	3.67	2.85	3.5	3.5	3.38	3.54	3.4	3.44	2.03	1.7	2.85	1.88	2.25	2.33	3.15	2.5	2.5	2.62	2.46	2.6	2.56	3.97	4.3	3.15
612	7.034	0.544275	0	5	31.0077	0.29552	0	3	3.78	3.38	4.07	3.67	3.31	3.29	3.33	3.17	3.87	3.3	2.21	2.78	2.54	2.22	2.63	1.93	2.33	2.69	2.71	2.67	2.83	2.13	2.7	3.79	3.22	3.46
613	7.036	0.544656	0	5	36.5912	0.366315	0	4	3.63	3.13	3.6	4.09	3.25	3.5	3.29	3.63	3.5	3.56	3.18	3	2.69	2.38	2.88	2.4	1.91	2.75	2.5	2.71	2.38	2.5	2.44	2.82	3	3.31
614	7.036	0.544656	0	5	27.6404	0.252826	0	2	3.29	3.17	3.67	3.98	3.5	3.67	3.57	3.67	3.47	3.19	2.36	1.93	2.41	2.71	2.83	2.33	2.02	2.5	2.33	2.43	2.33	2.53	2.81	3.64	4.07	3.59
615	7.036	0.544656	0	5	24.3853	0.211554	0	1	3.46	2.75	3.73	3.36	3.06	3.92	3.62	3.96	3.17	4.15	2.24	2.11	1.59	2.54	3.25	2.27	2.64	2.94	2.08	2.38	2.04	2.83	1.85	3.76	3.89	4.41
616	7.038	0.545038	0	5	22.789	0.191314	0	1	3.54	2.96	2.53	4.82	3.03	3.88	3	3.67	4.13	3.63	2.12	1.44	1.97	2.46	3.04	3.47	1.18	2.97	2.13	3	2.33	1.87	2.37	3.88	4.56	4.03
617	7.04	0.54542	0	5	30.9746	0.2951	0	3	3.44	3.35	3.63	3.64	3.42	3.6	3.14	3.67	3.78	3.53	2.74	2.39	2.37	2.56	2.65	2.37	2.36	2.58	2.4	2.86	2.33	2.23	2.47	3.26	3.61	3.63
618	7.04	0.54542	0	5	20.4235	0.161322	0	1	4.13	2.75	3.4	4.55	3.33	4.13	2.86	3.13	3.7	3.22	1.36	1.67	1.92	1.88	3.25	2.6	1.45	2.67	1.88	3.14	2.88	2.3	2.78	4.64	4.33	4.08
619	7.04	0.54542	0	5	21.3901	0.173578	0	1	4.19	3.13	3.3	4.09	3.13	3.63	3.43	3.31	3.35	3.64	1.91	1.89	1.38	1.81	2.88	2.7	1.91	2.88	2.38	2.57	2.69	2.65	2.36	4.09	4.11	4.62
620	7.04	0.54542	0	5	35.2467	0.349268	0	4	3.5	2.88	3.7	3.09	3.29	3.5	3.71	3.88	3.65	4	3.05	2.44	3.08	2.5	3.13	2.3	2.91	2.71	2.5	2.29	2.13	2.35	2	2.95	3.56	2.92
621	7.04	0.54542	0	5	34.6786	0.342064	0	4	3.5	3.75	3.07	2.82	3.53	3.75	3.62	3.71	3.67	3.78	2.7	2.44	3.28	2.5	2.25	2.93	3.18	2.47	2.25	2.38	2.29	2.33	2.22	3.3	3.56	2.72
622	7.042	0.545802	0	5	34.9686	0.345741	0	4	3.58	3.21	3.53	3.27	3.47	3.83	3.48	3.63	3.73	3.48	2.82	2.78	2.87	2.42	2.79	2.47	2.73	2.53	2.17	2.52	2.38	2.27	2.52	3.18	3.22	3.13
623	7.046	0.546565	0	5	30.4246	0.288127	0	3	3.88	3.54	3.6	3.79	3.31	3.38	3.62	3.42	3.1	3.59	2.88	2.15	2.33	2.13	2.46	2.4	2.21	2.69	2.63	2.38	2.58	2.9	2.41	3.12	3.85	3.67
624	7.046	0.546565	0	5	34.4321	0.338938	0	4	4	3.38	4.2	3.45	3.11	3.58	3.29	3.71	3.47	3.04	2.64	3	2.69	2	2.63	1.8	2.55	2.89	2.42	2.71	2.29	2.53	2.96	3.36	3	3.31
625	7.046	0.546565	0	5	32.076	0.309065	0	3	3.5	3.67	3.4	3.27	3.25	3.79	3.19	3.58	4.1	3.48	2.45	2.52	2.79	2.5	2.33	2.6	2.73	2.75	2.21	2.81	2.42	1.9	2.52	3.55	3.48	3.21
626	7.046	0.546565	0	5	25.9393	0.231258	0	1	3.57	3.14	4	3.3	3.7	4.14	3.67	3.83	2.5	3.38	2.5	2.13	1.64	2.43	2.86	2	2.7	2.3	1.86	2.33	2.17	3.5	2.63	3.5	3.88	4.36
627	7.048	0.546947	0	5	28.3971	0.262421	0	2	4.08	3	3.8	3.91	3.78	3.46	3.2	3.25	3.2	3.56	2.7	2.15	2.03	1.92	3	2.2	2.09	2.22	2.54	2.8	2.75	2.8	2.44	3.3	3.85	3.97
628	7.048	0.546947	0	5	26.2411	0.235084	0	1	3.29	3.04	2.73	3.48	3.67	3.75	3.71	3.88	3.47	4.22	2.12	1.93	2.33	2.71	2.96	3.27	2.52	2.33	2.25	2.29	2.13	2.53	1.78	3.88	4.07	3.67
629	7.048	0.546947	0	5	23.7557	0.203572	0	1	3.75	3.63	3.27	3.73	3.5	3.5	3.38	3.29	3.67	3.52	2.21	1.81	1.72	2.25	2.38	2.73	2.27	2.5	2.5	2.62	2.71	2.33	2.48	3.79	4.19	4.28
630	7.05	0.547328	0	5	24.1766	0.208909	0	1	3.19	2	3.1	3.91	3.92	3.81	3.36	3.69	4.1	4.17	1.82	1.56	2.5	2.81	4	2.9	2.09	2.08	2.19	2.64	2.31	1.9	1.83	4.18	4.44	3.5
631	7.05	0.547328	0	5	18.0501	0.13123	0	1	3.88	3.81	3.4	3.5	3.96	3.31	3.43	3.44	2.85	3.67	1.77	1.22	1.38	2.13	2.19	2.6	2.5	2.04	2.69	2.57	2.56	3.15	2.33	4.23	4.78	4.62
632	7.05	0.547328	0	5	26.3173	0.23605	0	2	3.94	4.06	3.9	3.59	3.63	3.69	2.93	3.75	2.65	3.11	2.18	2.22	2	2.06	1.94	2.1	2.41	2.38	2.31	3.07	2.25	3.35	2.89	3.82	3.78	4
633	7.054	0.548092	0	5	21.4968	0.174931	0	1	4.5	3.38	4.8	3.91	3.42	3.75	3.29	3.25	2.3	2.67	1.55	2.11	1.62	1.5	2.63	1.2	2.09	2.58	2.25	2.71	2.75	3.7	3.33	4.45	3.89	4.38
634	7.056	0.548473	0	5	29.3876	0.27498	0	2	2.63	3.21	3.07	3.27	3.31	3.63	3.81	3.88	4.1	4.37	3.09	2.41	1.69	3.38	2.79	2.93	2.73	2.69	2.38	2.19	2.13	1.9	1.63	2.91	3.59	4.31
635	7.056	0.548473	0	5	27.7972	0.254815	0	2	3.38	3.5	3.27	3.85	3.56	3.83	3.43	3.29	3.5	3.67	2.03	2	2.67	2.63	2.5	2.73	2.15	2.44	2.17	2.57	2.71	2.5	2.33	3.97	4	3.33
636	7.056	0.548473	0	5	40.8212	0.419947	0	5	3.71	3.54	3.4	3.48	3.69	3.88	3.29	3.33	3.4	3.56	3.06	2.93	3.85	2.29	2.46	2.6	2.52	2.31	2.13	2.71	2.67	2.6	2.44	2.94	3.07	2.15
637	7.056	0.548473	0	5	31.0293	0.295794	0	3	3.58	3.58	3.28	2.94	3.58	3.75	3.52	3.58	3.77	3.7	2.27	2.22	3	2.42	2.42	2.72	3.06	2.42	2.25	2.48	2.42	2.23	2.3	3.73	3.78	3
638	7.058	0.548855	0	5	25.7279	0.228577	0	1	2.94	3.19	2.8	3.68	3.58	4.25	4.43	3.69	2.9	3.83	1.68	2.44	2.12	3.06	2.81	3.2	2.32	2.42	1.75	1.57	2.31	3.1	2.17	4.32	3.56	3.88
639	7.06	0.549237	0	5	30.4764	0.288784	0	3	3.75	3	3.42	3.14	4	3.75	3.5	3.56	3.9	3.28	2.55	2.83	1.96	2.25	3	2.58	2.86	2	2.25	2.5	2.44	2.1	2.72	3.45	3.17	4.04
640	7.06	0.549237	0	5	28.2574	0.260649	0	2	3.75	3.63	3.8	3.68	3.67	3.63	3.43	3.44	3.1	3.17	2.72	2.33	1.77	2.25	2.38	2.2	2.32	2.33	2.38	2.57	2.56	2.9	2.83	3.28	3.67	4.23
641	7.064	0.55	0	5	32.1429	0.309914	0	3	3.5	3.5	3.73	3.36	3.47	3.63	3.57	3.67	3.63	3.26	2.55	2.67	2.51	2.5	2.5	2.27	2.64	2.53	2.38	2.43	2.33	2.37	2.74	3.45	3.33	3.49
642	7.064	0.55	0	5	33.3492	0.325209	0	4	3.75	3.5	3.6	3.64	3.25	3.38	3.43	3.5	3.6	3.67	2.55	2.78	2.69	2.25	2.5	2.4	2.36	2.75	2.63	2.57	2.5	2.4	2.33	3.45	3.22	3.31
643	7.064	0.55	0	5	31.2284	0.298318	0	3	3.56	3.63	3.9	3.68	3.54	3.38	3.86	3.31	2.85	3.61	2.5	2.06	2.96	2.44	2.38	2.1	2.32	2.46	2.63	2.14	2.69	3.15	2.39	3.5	3.94	3.04
644	7.066	0.550382	0	5	35.0327	0.346554	0	4	3.69	3.38	3.7	3.95	3	3.63	3.36	3.63	3.6	3.39	2.95	2.78	2.69	2.31	2.63	2.3	2.05	3	2.38	2.64	2.38	2.4	2.61	3.05	3.22	3.31
645	7.066	0.550382	0	5	24.7015	0.215564	0	1	4.06	3.25	4	3.59	3.17	3.69	3.36	3.38	3.55	3.28	2.05	1.89	2	1.94	2.75	2	2.41	2.83	2.31	2.64	2.63	2.45	2.72	3.95	4.11	4
646	7.066	0.550382	0	5	23.684	0.202662	0	1	3.67	3.75	4.27	4.61	3.28	3.79	2.81	3.58	1.9	3.67	2	1.48	2.28	2.33	2.25	1.73	1.39	2.72	2.21	3.19	2.42	4.1	2.33	4	4.52	3.72
647	7.068	0.550763	0	5	29.2104	0.272732	0	2	3.63	3.63	3.9	3.86	3.04	3.69	3.21	3.44	3.55	3.39	2.82	2.28	1.92	2.38	2.38	2.1	2.14	2.96	2.31	2.79	2.56	2.45	2.61	3.18	3.72	4.08
648	7.068	0.550763	0	5	30.0942	0.283938	0	3	3.71	3.58	3.53	3.21	3.42	3.92	3.57	3.75	3.17	3.48	2.81	2.07	2.35	2.29	2.42	2.47	2.79	2.58	2.08	2.43	2.25	2.83	2.52	3.19	3.93	3.65
649	7.07	0.551145	0	5	30.4038	0.287863	0	3	3.46	3.67	3.53	3.79	3.42	3.75	3.43	3.5	3.47	3.33	2.36	2.56	2.38	2.54	2.33	2.47	2.21	2.58	2.25	2.57	2.5	2.53	2.67	3.64	3.44	3.62
650	7.072	0.551527	0	5	24.9112	0.218223	0	1	3	3.88	3.2	3.45	3.33	4	3.43	3.88	3.3	3.89	2.09	1.67	2.23	3	2.13	2.8	2.55	2.67	2	2.57	2.13	2.7	2.11	3.91	4.33	3.77
651	7.074	0.551908	0	5	33.077	0.321757	0	4	3.38	2.88	3.6	4.05	3.21	3.5	3.64	3.5	3.55	4.06	2.91	2.11	2.92	2.63	3.13	2.4	1.95	2.79	2.5	2.36	2.5	2.45	1.94	3.09	3.89	3.08
652	7.074	0.551908	0	5	23.4509	0.199707	0	1	3.57	3.29	4.2	3.91	3.67	3.57	3.29	3.43	3.44	3	2	1.89	1.75	2.43	2.71	1.8	2.09	2.33	2.43	2.71	2.57	2.56	3	4	4.11	4.25
653	7.076	0.55229	0	5	37.7074	0.380466	0	5	3.38	3.5	2.6	3.82	2.92	3.5	3.57	3.94	3.65	4.5	3.36	1.78	3.96	2.63	2.5	3.4	2.18	3.08	2.5	2.43	2.06	2.35	1.5	2.64	4.22	2.04
654	7.076	0.55229	0	5	34.1941	0.335922	0	4	3.63	3.63	2.8	3.67	3.53	3.42	3.81	3.54	3.57	3.78	2.91	2.78	2.51	2.38	2.38	3.2	2.33	2.47	2.58	2.19	2.46	2.43	2.22	3.09	3.22	3.49
655	7.076	0.55229	0	5	31.1987	0.297942	0	3	3.63	3.91	3.27	2.27	3.88	4	3.76	3.75	3.47	3.44	2.97	2.44	2.08	2.38	2.09	2.73	3.73	2.12	2	2.24	2.25	2.53	2.56	3.03	3.56	3.92
656	7.076	0.55229	0	5	23.1932	0.19644	0	1	3.44	3.81	3.6	2.77	3.79	3.94	3.46	3.63	3.05	3.89	1.73	1.56	2.27	2.56	2.19	2.4	3.23	2.21	2.06	2.54	2.38	2.95	2.11	4.27	4.44	3.73
657	7.078	0.552672	0	5	30.8088	0.292999	0	3	3.29	2.96	3.53	3.36	3.25	4.04	3.81	3.75	4.03	3.37	2.62	2.11	2.69	2.71	3.04	2.47	2.64	2.75	1.96	2.19	2.25	1.97	2.63	3.38	3.89	3.31
658	7.078	0.552672	0	5	52.9826	0.574143	1	6	3.67	4	2.25	1.8	3.67	4	3.33	2.67	5	5	4.33	3.75	4.83	2.33	2	3.75	4.2	2.33	2	2.67	3.33	1	1	1.67	2.25	1.17
659	7.08	0.553053	0	5	38.981	0.396614	0	5	2.88	3.79	3.27	3.42	3.56	3.75	3.71	3.38	4.1	3.54	2.91	2.59	3.85	3.13	2.21	2.73	2.58	2.44	2.25	2.29	2.63	1.9	2.46	3.09	3.41	2.15
660	7.08	0.553053	0	5	38.6942	0.392978	0	5	3.88	3.81	3.6	3.64	3.25	3.69	3.29	3.31	3.1	3.83	3.23	3	3.04	2.13	2.19	2.4	2.36	2.75	2.31	2.71	2.69	2.9	2.17	2.77	3	2.96
661	7.08	0.553053	0	5	37.7166	0.380584	0	5	3.5	3.25	4.2	2.91	3.67	3.88	3.71	3.25	3.7	3.33	3.18	3	2.85	2.5	2.75	1.8	3.09	2.33	2.13	2.29	2.75	2.3	2.67	2.82	3	3.15
662	7.08	0.553053	0	5	30.8141	0.293066	0	3	3.63	3.63	3.8	3.64	3.75	3.25	3.43	3.5	3.1	3.67	2.64	2.44	2.31	2.38	2.38	2.2	2.36	2.25	2.75	2.57	2.5	2.9	2.33	3.36	3.56	3.69
663	7.08	0.553053	0	5	24.7275	0.215893	0	1	3.67	3.46	3.67	3.15	3.89	3.67	3.48	3.67	3.33	3.41	2.24	1.89	1.79	2.33	2.54	2.33	2.85	2.11	2.33	2.52	2.33	2.67	2.59	3.76	4.11	4.21
664	7.082	0.553435	0	5	26.3777	0.236816	0	2	3.92	3.25	3	3.12	3.22	3.83	3.38	3.79	4.27	3.63	2.15	2.19	2	2.08	2.75	3	2.88	2.78	2.17	2.62	2.21	1.73	2.37	3.85	3.81	4
665	7.082	0.553435	0	5	31.338	0.299708	0	3	3.44	3.25	4	3.73	3.58	3.56	3.43	3.44	3.65	3.33	2.68	2.28	2.54	2.56	2.75	2	2.27	2.42	2.44	2.57	2.56	2.35	2.67	3.32	3.72	3.46
666	7.082	0.553435	0	5	27.4573	0.250505	0	2	3.67	3.17	3.8	4.09	3.14	3.67	3.33	3.58	3.33	3.63	2.76	1.78	2.03	2.33	2.83	2.2	1.91	2.86	2.33	2.67	2.42	2.67	2.37	3.24	4.22	3.97
667	7.084	0.553817	0	5	28.1991	0.25991	0	2	2.67	2.88	2.4	4.67	3.47	3.88	3.57	3.75	4.13	4	2.12	1.78	2.9	3.33	3.13	3.6	1.33	2.53	2.13	2.43	2.25	1.87	2	3.88	4.22	3.1
668	7.086	0.554198	0	5	42.0151	0.435084	0	5	3.44	3.31	3.7	3.45	3.29	3.81	3.57	3.63	3.45	3.78	3.18	2.83	4.04	2.56	2.69	2.3	2.55	2.71	2.19	2.43	2.38	2.55	2.22	2.82	3.17	1.96
669	7.086	0.554198	0	5	36.7531	0.368367	0	4	3.32	2.96	3.07	3.76	3.19	4.21	3.76	3.71	3.67	3.78	2.79	2.41	3.64	2.68	3.04	2.93	2.24	2.81	1.79	2.24	2.29	2.33	2.22	3.21	3.59	2.36
670	7.088	0.55458	0	5	40.1458	0.411383	0	5	3.88	3.88	3.4	3.55	2.83	4	3	3.63	3.6	3.67	3.36	3	3.23	2.13	2.13	2.6	2.45	3.17	2	3	2.38	2.4	2.33	2.64	3	2.77
671	7.088	0.55458	0	5	21.3046	0.172494	0	1	3	3.13	3.8	3.91	2.29	4	4.43	4	3.1	3.78	1.82	1.39	1.92	3	2.88	2.2	2.09	3.71	2	1.57	2	2.9	2.22	4.18	4.61	4.08
672	7.088	0.55458	0	5	31.6508	0.303674	0	3	3.88	3.56	3.4	2.95	3.88	3.75	3.71	3.44	3.7	3.17	2.73	2.56	2.27	2.13	2.44	2.6	3.05	2.13	2.25	2.29	2.56	2.3	2.83	3.27	3.44	3.73
673	7.09	0.554962	0	5	25.4964	0.225642	0	1	3.81	3.63	3.3	3.95	3.46	3.25	3.71	3.88	2.9	3.56	2.41	2.06	1.62	2.19	2.38	2.7	2.05	2.54	2.75	2.29	2.13	3.1	2.44	3.59	3.94	4.38
674	7.094	0.555725	0	5	30.7805	0.29264	0	3	3.42	3.08	3.67	3.97	3.72	3.54	3.43	3.71	3.6	3.33	2.27	2.56	2.51	2.58	2.92	2.33	2.03	2.28	2.46	2.57	2.29	2.4	2.67	3.73	3.44	3.49
675	7.094	0.555725	0	5	17.9055	0.129396	0	1	4.13	3.69	4.5	4.09	3.42	2.81	2.93	3.44	3.85	2.61	1.82	1.28	1.23	1.88	2.31	1.5	1.91	2.58	3.19	3.07	2.56	2.15	3.39	4.18	4.72	4.77
676	7.096	0.556107	0	5	39.6482	0.405074	0	5	4.5	4.5	3.53	1.76	4.06	3.92	4.14	4.14	2.23	2.7	2.82	2.85	3.79	1.5	1.5	2.47	4.24	1.94	2.08	1.86	1.86	3.77	3.3	3.18	3.15	2.21
677	7.096	0.556107	0	5	30.9725	0.295074	0	3	3.63	3.13	3.6	3.27	3.5	3.75	3.43	3.63	4.1	3.44	2.64	2.67	2.08	2.38	2.88	2.4	2.73	2.5	2.25	2.57	2.38	1.9	2.56	3.36	3.33	3.92
678	7.096	0.556107	0	5	33.1398	0.322554	0	4	3.83	3.75	3.8	3.52	3.78	3.21	3.76	3.58	2.77	3.48	2.41	2.59	2.92	2.17	2.25	2.2	2.48	2.22	2.79	2.24	2.42	3.23	2.52	3.59	3.41	3.08
679	7.1	0.55687	0	5	28.8	0.267529	0	2	3.71	2.96	3.4	4.24	3	4	3.24	3.83	3.53	3.59	2.7	2.26	1.9	2.29	3.04	2.6	1.76	3	2	2.76	2.17	2.47	2.41	3.3	3.74	4.1
680	7.102	0.557252	0	5	32.3231	0.312198	0	3	3.38	3.33	2.47	3.67	3.22	4.08	4.19	3.63	3.5	4.04	2.48	2.41	2.87	2.63	2.67	3.53	2.33	2.78	1.92	1.81	2.38	2.5	1.96	3.52	3.59	3.13
681	7.102	0.557252	0	5	47.2942	0.502018	1	6	2.63	3.71	3.27	4	3.67	3.71	3.14	3.75	3.7	3.93	3.61	3.48	4.17	3.38	2.29	2.73	2	2.33	2.29	2.86	2.25	2.3	2.07	2.39	2.52	1.83
682	7.104	0.557634	0	5	33.8087	0.331035	0	4	3.31	3.19	2.9	3.68	3.58	3.81	3.5	3.69	3.75	4.11	2.59	2.94	2.54	2.69	2.81	3.1	2.32	2.42	2.19	2.5	2.31	2.25	1.89	3.41	3.06	3.46
683	7.104	0.557634	0	5	26.4934	0.238284	0	2	4.21	3.29	3.6	3.3	3.5	2.92	2.95	3.42	4.4	3.93	2.45	1.52	2.33	1.79	2.71	2.4	2.7	2.5	3.08	3.05	2.58	1.6	2.07	3.55	4.48	3.67
684	7.104	0.557634	0	5	20.1116	0.157368	0	1	4.5	3.88	4.6	4.82	3.5	3.69	2.79	3.13	2.5	2.11	1.91	1.72	1.35	1.5	2.13	1.4	1.18	2.5	2.31	3.21	2.88	3.5	3.89	4.09	4.28	4.65
685	7.106	0.558015	0	5	27.78	0.254597	0	2	3.94	3.44	3.5	3.59	3.92	3.44	3.36	3.25	3.65	3.44	2.18	1.78	2.65	2.06	2.56	2.5	2.41	2.08	2.56	2.64	2.75	2.35	2.56	3.82	4.22	3.35
686	7.106	0.558015	0	5	22.8712	0.192357	0	1	3.96	3.46	3.47	4.09	3.31	3.79	3	3.67	3.3	3.48	1.88	1.74	1.82	2.04	2.54	2.53	1.91	2.69	2.21	3	2.33	2.7	2.52	4.12	4.26	4.18
687	7.108	0.558397	0	5	33.4159	0.326054	0	4	3.25	3	2.9	2.82	3.13	4.06	4	3.88	4.5	4	2.77	2.39	2.96	2.75	3	3.1	3.18	2.88	1.94	2	2.13	1.5	2	3.23	3.61	3.04
688	7.108	0.558397	0	5	29.005	0.270127	0	2	4.13	3.44	3.9	3.55	2.96	3.56	3.57	3.69	3.35	3.39	2.82	2.11	1.96	1.88	2.56	2.1	2.45	3.04	2.44	2.43	2.31	2.65	2.61	3.18	3.89	4.04
689	7.108	0.558397	0	5	20.2514	0.15914	0	1	4.38	3.75	3.8	3.91	3.33	3.75	3.29	3.5	3.5	2.33	1.91	1.78	1.15	1.63	2.25	2.2	2.09	2.67	2.25	2.71	2.5	2.5	3.67	4.09	4.22	4.85
690	7.11	0.558779	0	5	27.971	0.257018	0	2	3.63	3.08	3.73	3.67	3.78	3.58	3.57	3.54	3.3	3.67	1.97	1.93	2.74	2.38	2.92	2.27	2.33	2.22	2.42	2.43	2.46	2.7	2.33	4.03	4.07	3.26
691	7.112	0.55916	0	5	39.9218	0.408543	0	5	3.46	3.46	3.53	3.46	3.08	3.33	3.43	4.04	3.4	4.37	3.03	3.41	3.05	2.54	2.54	2.47	2.54	2.92	2.67	2.57	1.96	2.6	1.63	2.97	2.59	2.95
692	7.112	0.55916	0	5	35.0392	0.346636	0	4	3.63	3.42	3.4	3.45	3.36	3.71	3.57	3.63	3.87	3.52	2.73	2.67	2.92	2.38	2.58	2.6	2.55	2.64	2.29	2.43	2.38	2.13	2.48	3.27	3.33	3.08
693	7.112	0.55916	0	5	29.5454	0.276979	0	2	4.13	3.42	3.47	3.27	3.64	4.21	3.38	3.88	2.97	3.19	2.7	2.67	1.64	1.88	2.58	2.53	2.73	2.36	1.79	2.62	2.13	3.03	2.81	3.3	3.33	4.36
694	7.112	0.55916	0	5	27.8178	0.255076	0	2	4	3.38	2.8	3.64	3.83	4	3.14	3.13	4.2	3.44	2	2.22	2.38	2	2.63	3.2	2.36	2.17	2	2.86	2.88	1.8	2.56	4	3.78	3.62
695	7.114	0.559542	0	5	31.4302	0.300877	0	3	3.63	3.75	3.5	4.18	3.29	3.5	3.21	3.5	3.45	3.56	2.64	2.67	2.15	2.38	2.25	2.5	1.82	2.71	2.5	2.79	2.5	2.55	2.44	3.36	3.33	3.85
696	7.114	0.559542	0	5	28.6711	0.265894	0	2	3.5	3.38	2.9	4.59	3.13	3.94	3.21	3.81	3.5	3.61	2.36	2.56	1.88	2.5	2.63	3.1	1.41	2.88	2.06	2.79	2.19	2.5	2.39	3.64	3.44	4.12
697	7.114	0.559542	0	5	41.3891	0.427147	0	5	3.54	3.58	3.27	3.03	3.92	3.79	3.86	3.63	2.8	4.15	3.18	2.85	3.79	2.46	2.42	2.73	2.97	2.08	2.21	2.14	2.38	3.2	1.85	2.82	3.15	2.21
698	7.116	0.559924	0	5	31.269	0.298834	0	3	3.88	3.88	3.6	3.64	3.44	3.67	3.67	3.17	3.37	3.26	2.33	2.3	2.79	2.13	2.13	2.4	2.36	2.56	2.33	2.33	2.83	2.63	2.74	3.67	3.7	3.21
699	7.116	0.559924	0	4	29.0515	0.270718	0	2	3.25	3.44	3.1	3.27	3.29	3.81	3.64	3.94	3.95	3.89	2.91	1.56	2.46	2.75	2.56	2.9	2.73	2.71	2.19	2.36	2.06	2.05	2.11	3.09	4.44	3.54
700	7.122	0.561069	0	4	31.293	0.299138	0	3	3.5	3.38	3.6	2.73	3.75	4.38	3.57	3.88	3.6	3.22	2.55	2.56	2.31	2.5	2.63	2.4	3.27	2.25	1.63	2.43	2.13	2.4	2.78	3.45	3.44	3.69
701	7.124	0.56145	0	4	39.7408	0.406248	0	5	3.46	3.42	3.53	4.18	3.56	3.83	3.19	3.08	3.63	3.74	3.42	2.67	3.31	2.54	2.58	2.47	1.82	2.44	2.17	2.81	2.92	2.37	2.26	2.58	3.33	2.69
702	7.124	0.56145	0	4	31.5053	0.301829	0	3	3.71	3.04	3.93	3.85	3.11	3.75	3.14	3.63	3.9	3.56	2.64	1.96	2.85	2.29	2.96	2.07	2.15	2.89	2.25	2.86	2.38	2.1	2.44	3.36	4.04	3.15
703	7.126	0.561832	0	4	36.031	0.359211	0	4	4.21	3.67	4.13	3.36	4	3.54	3.57	3.46	2.43	3.26	3.15	2.43	3	1.79	2.33	1.87	2.64	2	2.46	2.43	2.54	3.57	2.74	2.85	3.57	3
704	7.128	0.562214	0	4	50.7173	0.54542	1	6	3.5	4	3.5	2.95	3.67	3.75	3.93	3.88	2.85	3.61	4.23	2.94	4.81	2.5	2	2.5	3.05	2.33	2.25	2.07	2.13	3.15	2.39	1.77	3.06	1.19
705	7.128	0.562214	0	4	42.307	0.438785	0	5	3.29	3.63	3.4	4.18	2.82	4.13	3.43	3.67	3.2	3.89	3.64	2.67	3.69	2.71	2.38	2.6	1.82	3.18	1.88	2.57	2.33	2.8	2.11	2.36	3.33	2.31
706	7.128	0.562214	0	4	22.7787	0.191185	0	1	3.54	3.67	3.4	4	3.28	3.63	3.33	3.63	3.2	3.96	2.39	1.81	1.18	2.46	2.33	2.6	2	2.72	2.38	2.67	2.38	2.8	2.04	3.61	4.19	4.82
707	7.13	0.562595	0	4	44.3975	0.465291	0	6	3.25	3.88	4.2	3.27	3.25	3.75	3.43	3.38	3.8	3.44	3.73	3.44	3.31	2.75	2.13	1.8	2.73	2.75	2.25	2.57	2.63	2.2	2.56	2.27	2.56	2.69
708	7.132	0.562977	0	4	48.8536	0.521791	1	6	3.58	3.46	3.33	2.42	3.61	3.79	3.57	3.88	3.83	4.19	3.52	3.7	4.38	2.42	2.54	2.67	3.58	2.39	2.21	2.43	2.13	2.17	1.81	2.48	2.3	1.62
709	7.132	0.562977	0	4	34.0965	0.334683	0	4	3.21	3.13	3.47	4.06	3.47	3.58	3.86	3.67	3.4	3.81	2.67	2.41	2.97	2.79	2.88	2.53	1.94	2.53	2.42	2.14	2.33	2.6	2.19	3.33	3.59	3.03
710	7.132	0.562977	0	4	29.5403	0.276915	0	2	2.75	3.38	3	3.91	3	3.38	4	4	3.8	4.44	2.27	2	2.77	3.25	2.63	3	2.09	3	2.63	2	2	2.2	1.56	3.73	4	3.23
711	7.134	0.563359	0	4	35.0526	0.346806	0	4	3.88	4.13	3.8	2.55	3.92	3.63	3.43	3.63	3.7	3	2.45	2.67	3.15	2.13	1.88	2.2	3.45	2.08	2.38	2.57	2.38	2.3	3	3.55	3.33	2.85
712	7.134	0.563359	0	4	34.2669	0.336844	0	4	3.75	3.63	3.8	3.36	3.42	3.25	3.57	3.5	3.5	3.89	2.64	2.44	3	2.25	2.38	2.2	2.64	2.58	2.75	2.43	2.5	2.5	2.11	3.36	3.56	3
713	7.134	0.563359	0	4	30.748	0.292228	0	3	3.58	3.63	3.33	3.55	3.08	3.79	3.48	3.58	3.87	3.78	2.06	2.07	3.13	2.42	2.38	2.67	2.45	2.92	2.21	2.52	2.42	2.13	2.22	3.94	3.93	2.87
714	7.136	0.56374	0	4	32.4166	0.313384	0	3	3.79	3.49	2.67	4	3.69	3.75	3.43	3.33	3.57	3.96	2.79	2.26	2.59	2.21	2.51	3.33	2	2.31	2.25	2.57	2.67	2.43	2.04	3.21	3.74	3.41
715	7.136	0.56374	0	4	39.0704	0.397749	0	5	3.67	3.88	3.53	3.58	3.5	3.42	3.57	3.75	2.93	3.85	3.12	2.78	3.31	2.33	2.13	2.47	2.42	2.5	2.58	2.43	2.25	3.07	2.15	2.88	3.22	2.69
716	7.138	0.564122	0	4	34.4258	0.338858	0	4	3.29	2.67	2.67	3.85	3.81	3.92	3.71	3.71	3.8	4.26	2.58	2.59	3	2.71	3.33	3.33	2.15	2.19	2.08	2.29	2.29	2.2	1.74	3.42	3.41	3
717	7.138	0.564122	0	4	27.9054	0.256186	0	2	4.04	3.46	4.27	4.52	3.22	3.46	2.86	3	3.6	3.26	1.91	1.41	3.31	1.96	2.54	1.73	1.48	2.78	2.54	3.14	3	2.4	2.74	4.09	4.59	2.69
718	7.138	0.564122	0	4	25.107	0.220704	0	1	4.46	3.5	3.33	3.94	3.22	2.63	2.71	4	3.83	4.07	2.48	1.93	1.51	1.54	2.5	2.67	2.06	2.78	3.38	3.29	2	2.17	1.93	3.52	4.07	4.49
719	7.14	0.564504	0	4	35.5698	0.353364	0	4	3.42	3.58	3.07	3.58	3.39	3.63	3.33	3.64	4.1	3.96	2.33	2.65	3.41	2.58	2.42	2.93	2.42	2.61	2.38	2.67	2.36	1.9	2.04	3.67	3.35	2.59
720	7.142	0.564885	0	4	34.5116	0.339947	0	4	3.38	4.19	3.5	3.73	3.96	3.31	3.01	3.69	3.05	3.89	2.5	2.83	2.81	2.63	1.81	2.5	2.27	2.04	2.69	2.99	2.31	2.95	2.11	3.5	3.17	3.19
721	7.142	0.564885	0	4	28.9716	0.269705	0	2	3.71	3.75	3.47	4.15	3.22	3.96	3.29	3.63	3.53	3	2.24	2.22	2.36	2.29	2.25	2.53	1.85	2.78	2.04	2.71	2.38	2.47	3	3.76	3.78	3.64
722	7.144	0.565267	0	4	38.8917	0.395482	0	5	3.63	3.25	3	3.18	3.08	3.88	4	4	3.7	4	2.55	3.22	3.46	2.38	2.75	3	2.82	2.92	2.13	2	2	2.3	2	3.45	2.78	2.54
723	7.144	0.565267	0	4	34.7659	0.343172	0	4	3.88	3.5	3.2	4	3.75	3.5	3.43	3.5	3.4	3.56	3	2.33	2.85	2.13	2.5	2.8	2	2.25	2.5	2.57	2.5	2.6	2.44	3	3.67	3.15
724	7.144	0.565267	0	4	30.3147	0.286734	0	3	3.44	3.31	3.8	4.59	3.46	3.5	3.43	3.38	3.2	3.61	3.23	2.22	1.69	2.56	2.69	2.2	1.41	2.54	2.5	2.57	2.63	2.8	2.39	2.77	3.78	4.31
725	7.146	0.565649	0	4	35.5147	0.352665	0	4	3.69	3.94	3	3.95	2.88	4.69	3.14	4.13	2.7	3.61	4.05	1.72	2.58	2.31	2.06	3	2.05	3.13	1.31	2.86	1.88	3.3	2.39	1.95	4.28	3.42
726	7.146	0.565649	0	4	39.8695	0.40788	0	5	3.5	3.56	3.4	3.17	3.21	3.62	3.76	3.16	4.12	4.23	3.11	2.82	3.47	2.5	2.44	2.6	2.83	2.79	2.38	2.24	2.84	1.88	1.77	2.89	3.18	2.53
727	7.146	0.565649	0	4	32.6907	0.316859	0	3	3.88	3.04	2.47	4.18	3.22	3.79	3.62	3.83	3.7	4	2.48	2	3.23	2.13	2.96	3.53	1.82	2.78	2.21	2.38	2.17	2.3	2	3.52	4	2.77
728	7.146	0.565649	0	4	24.1656	0.208769	0	1	3.5	3	3.2	4.32	3.58	3.88	3	3.81	3.5	3.94	2.64	1.89	1.15	2.5	3	2.8	1.68	2.42	2.13	3	2.19	2.5	2.06	3.36	4.11	4.85
729	7.148	0.566031	0	4	30.4434	0.288366	0	3	3.25	3.63	3.4	3.91	3.67	3.88	3.14	3.63	3.9	3.33	2.36	2.56	2.23	2.75	2.38	2.6	2.09	2.33	2.13	2.86	2.38	2.1	2.67	3.64	3.44	3.77
730	7.15	0.566412	0	4	38.2888	0.387838	0	5	3.2	3.04	3.33	3.18	3.64	3.71	3.9	3.58	3.8	4.37	3.06	2.48	3.51	2.8	2.96	2.67	2.82	2.36	2.29	2.1	2.42	2.2	1.63	2.94	3.52	2.49
731	7.15	0.566412	0	4	29.5015	0.276423	0	2	3.63	3.69	3.8	3.86	3.38	3.25	3.43	3.13	3.8	3.78	2.5	2.44	1.99	2.38	2.31	2.2	2.14	2.63	2.75	2.57	2.88	2.2	2.22	3.5	3.56	4.01
732	7.152	0.566794	0	4	34.2635	0.336802	0	4	3.38	3.25	3.6	3.55	3.17	3.75	3.71	3.88	3.8	3.67	2.82	2.78	2.46	2.63	2.75	2.4	2.45	2.83	2.25	2.29	2.13	2.2	2.33	3.18	3.22	3.54
733	7.152	0.566794	0	4	18.2119	0.133281	0	1	4.5	4.13	3.6	3.91	3.17	3.38	3.29	4	3	2.78	1.27	1.11	1.92	1.5	1.88	2.4	2.09	2.83	2.63	2.71	2	3	3.22	4.73	4.89	4.08
734	7.154	0.567176	0	4	39.5499	0.403828	0	5	3.06	3.44	3.7	3.41	3.79	3.88	3	3.94	3.65	3.9	2.95	2.83	3.5	2.94	2.56	2.3	2.59	2.21	2.13	3	2.06	2.35	2.1	3.05	3.17	2.5
735	7.154	0.567176	0	4	35.7449	0.355584	0	4	3	3.5	3	3.64	3.25	4.25	3.71	3.88	4.1	3.44	3	2.67	2.77	3	2.5	3	2.36	2.75	1.75	2.29	2.13	1.9	2.56	3	3.33	3.23
736	7.154	0.567176	0	4	34.0781	0.334451	0	4	3.88	3.75	3.6	2.32	3.71	4.13	3.57	3.63	3.9	3.28	2.82	2.72	2.46	2.13	2.25	2.4	3.68	2.29	1.88	2.43	2.38	2.1	2.72	3.18	3.28	3.54
737	7.154	0.567176	0	4	27.0139	0.244883	0	2	3.55	3.5	2.52	4.23	3.53	3.6	3.3	3.67	3.52	4.35	2.06	1.85	2.43	2.45	2.5	3.48	1.77	2.47	2.4	2.7	2.33	2.48	1.65	3.94	4.15	3.57
738	7.154	0.567176	0	4	34.1562	0.33544	0	4	3.75	3.75	4	3.73	3.58	3.75	3.71	3.88	2.4	3.22	2.82	2.67	2.54	2.25	2.25	2	2.27	2.42	2.25	2.29	2.13	3.6	2.78	3.18	3.33	3.46
739	7.156	0.567557	0	4	22.23	0.184227	0	1	4.21	3.25	2.8	3.54	3.28	3.79	3.43	4.21	3.6	3.67	2.15	1.89	1.18	1.79	2.75	3.2	2.46	2.72	2.21	2.57	1.79	2.4	2.33	3.85	4.11	4.82
740	7.158	0.567939	0	4	37.5733	0.378766	0	5	4.13	3.31	3.7	3.27	3.42	3.63	3.5	3.81	3.35	3.67	2.91	2.39	3.5	1.88	2.69	2.3	2.73	2.58	2.38	2.5	2.19	2.65	2.33	3.09	3.61	2.5
741	7.158	0.567939	0	4	26.2558	0.235271	0	1	3.83	3	3.13	4.27	3.47	3.67	3.76	3.46	3.57	3.63	1.82	2.15	2.18	2.17	3	2.87	1.73	2.53	2.33	2.24	2.54	2.43	2.37	4.18	3.85	3.82
742	7.158	0.567939	0	4	28.2636	0.260728	0	2	4	3	3.6	3.64	3.5	3.88	3.43	3.25	3.6	3.89	2.55	2.22	1.85	2	3	2.4	2.36	2.5	2.13	2.57	2.75	2.4	2.11	3.45	3.78	4.15
743	7.16	0.568321	0	4	35.2225	0.34896	0	4	4.13	2.63	3.8	3.27	3.08	3.75	3.71	4	4.1	3.33	2.82	2.22	3.23	1.88	3.38	2.2	2.73	2.92	2.25	2.29	2	1.9	2.67	3.18	3.78	2.77
744	7.16	0.568321	0	4	32.3365	0.312369	0	3	3.25	3.19	3.4	4	2.92	4	3.64	3.69	4.15	3.56	2.5	2.56	2.54	2.75	2.81	2.6	2	3.08	2	2.36	2.31	1.85	2.44	3.5	3.44	3.46
745	7.16	0.568321	0	4	38.0218	0.384453	0	5	3.5	3.69	3.5	3.5	3.75	4	3.36	3.94	3	3.56	2.45	2.83	3.62	2.5	2.31	2.5	2.5	2.25	2	2.64	2.06	3	2.44	3.55	3.17	2.38
746	7.16	0.568321	0	4	30.8869	0.293989	0	3	3.38	3.25	3.4	3.45	3.75	4	3.57	3.63	3.7	3.67	2.64	2.22	2.38	2.63	2.75	2.6	2.55	2.25	2	2.43	2.38	2.3	2.33	3.36	3.78	3.62
747	7.16	0.568321	0	4	30.4736	0.288749	0	3	3.58	3.13	2.93	4	3.39	3.46	3.38	3.54	4.17	4.22	2.48	2.11	2.56	2.42	2.88	3.07	2	2.61	2.54	2.62	2.46	1.83	1.78	3.52	3.89	3.44
748	7.16	0.568321	0	4	28.9216	0.269071	0	2	3.75	3.38	3.6	3.91	3.17	3.63	3.57	3.75	3.6	3.44	2.36	2.33	2.08	2.25	2.63	2.4	2.09	2.83	2.38	2.43	2.25	2.4	2.56	3.64	3.67	3.92
749	7.164	0.569084	0	4	35.5969	0.353707	0	4	3.5	3.29	3.2	2.85	3.47	4.13	3.62	3.79	3.9	4.07	3	2.7	2.69	2.5	2.71	2.8	3.15	2.53	1.88	2.38	2.21	2.1	1.93	3	3.3	3.31
750	7.164	0.569084	0	4	24.9758	0.219042	0	1	4.13	3.63	3.07	3.42	3.53	4.17	3.57	3.88	2.9	3.52	1.91	1.85	2.08	1.88	2.38	2.93	2.58	2.47	1.83	2.43	2.13	3.1	2.48	4.09	4.15	3.92
751	7.164	0.569084	0	4	29.2747	0.273548	0	2	3.88	3.25	2.8	3.36	3.17	4.13	3.86	4.13	3.8	3.44	2.36	2.22	2.31	2.13	2.75	3.2	2.64	2.83	1.88	2.14	1.88	2.2	2.56	3.64	3.78	3.69
752	7.166	0.569466	0	4	34.0289	0.333826	0	4	3.25	2.71	3.07	3.24	3.39	3.96	3.62	4.08	4.1	4.41	2.48	2.22	3.38	2.75	3.29	2.93	2.76	2.61	2.04	2.38	1.92	1.9	1.59	3.52	3.78	2.62
753	7.168	0.569847	0	4	21.8268	0.179115	0	1	4.13	3.81	2.7	4.45	3.21	4.31	3.14	3.38	3.15	3.56	2.5	1.22	1.38	1.88	2.19	3.3	1.55	2.79	1.69	2.86	2.63	2.85	2.44	3.5	4.78	4.62
754	7.17	0.570229	0	4	49.7095	0.532642	1	6	2.79	3.75	3.07	3.36	3.6	4	3.9	3.79	3.37	4.22	3.55	4.04	4.08	3.21	2.25	2.93	2.64	2.4	2	2.1	2.21	2.63	1.78	2.45	1.96	1.92
755	7.17	0.570229	0	4	26.8039	0.242221	0	2	3.54	3.67	3.4	3.21	3.69	3.71	3.57	3.79	3.9	3.37	2.18	1.85	2.23	2.46	2.33	2.6	2.79	2.31	2.29	2.43	2.21	2.1	2.63	3.82	4.15	3.77
756	7.172	0.570611	0	4	29.8476	0.280811	0	3	3.5	3.04	3.07	3.79	3.42	3.79	3.95	3.88	3.53	3.89	2.3	2.15	2.54	2.5	2.96	2.93	2.21	2.58	2.21	2.05	2.13	2.47	2.11	3.7	3.85	3.46
757	7.172	0.570611	0	4	52.774	0.571497	1	6	3	3.98	3.8	2.82	3.21	3.94	3.79	3.75	4.6	2.97	3.32	4.39	4.65	3	2.02	2.2	3.18	2.79	2.06	2.21	2.25	1.4	3.03	2.68	1.61	1.35
758	7.172	0.570611	0	4	33.3613	0.325362	0	4	3.33	3.29	2.87	3.58	3.47	4	4.19	3.46	4.37	3.3	2.45	2.59	2.79	2.67	2.71	3.13	2.42	2.53	2	1.81	2.54	1.63	2.7	3.55	3.41	3.21
759	7.174	0.570992	0	4	36.5205	0.365418	0	4	3.46	3.67	3.8	3.85	3.58	3.42	3.81	3.67	2.83	3.78	2.24	3	3.28	2.54	2.33	2.2	2.15	2.42	2.58	2.19	2.33	3.17	2.22	3.76	3	2.72
760	7.174	0.570992	0	4	37.0551	0.372196	0	4	3.25	4.38	4.2	2.45	3.58	3.63	3.86	4.38	2.7	3.44	2.64	3	3	2.75	1.63	1.8	3.55	2.42	2.38	2.14	1.63	3.3	2.56	3.36	3	3
761	7.174	0.570992	0	4	30.2754	0.286235	0	3	3.25	3.5	3.4	3.91	4.08	3.75	3.29	3.38	3.2	4.11	2.27	2.33	2.46	2.75	2.5	2.6	2.09	1.92	2.25	2.71	2.63	2.8	1.89	3.73	3.67	3.54
762	7.176	0.571374	0	4	45.5465	0.479859	0	6	3.38	3.21	3.07	4.17	3.22	3.58	3.86	3.54	3.63	4.22	3	2.93	4.71	2.63	2.79	2.93	1.83	2.78	2.42	2.14	2.46	2.37	1.78	3	3.07	1.29
763	7.176	0.571374	0	4	35.5315	0.352878	0	4	3.04	3.29	3	3.64	3.58	3.92	3.76	3.83	3.93	3.89	2.55	2.52	3.26	2.96	2.71	3	2.36	2.42	2.08	2.24	2.17	2.07	2.11	3.45	3.48	2.74
764	7.176	0.571374	0	4	33.9008	0.332203	0	4	3.88	3.67	3.83	3.03	3.51	3.71	3.43	4.08	3.63	3.11	2.44	2.96	2.5	2.12	2.33	2.17	2.97	2.49	2.29	2.57	1.92	2.38	2.89	3.56	3.04	3.5
765	7.176	0.571374	0	4	28.3284	0.261549	0	2	3.67	3.5	2.53	4.18	3.11	4	3.81	4.08	3.3	3.7	2.94	1.78	1.9	2.33	2.5	3.47	1.82	2.89	2	2.19	1.92	2.7	2.3	3.06	4.22	4.1
766	7.178	0.571756	0	4	30.4204	0.288074	0	3	3.88	3.13	3.6	3.09	3.42	3.88	3.29	3.63	4.3	3.67	3	2.33	1.77	2.13	2.88	2.4	2.91	2.58	2.13	2.71	2.38	1.7	2.33	3	3.67	4.23
767	7.18	0.572137	0	4	22.1028	0.182614	0	1	3.92	3.42	4.2	3.94	3.44	3.46	3.48	3.54	3.13	3.37	1.97	1.78	1.41	2.08	2.58	1.8	2.06	2.56	2.54	2.52	2.46	2.87	2.63	4.03	4.22	4.59
768	7.182	0.572519	0	4	37.9119	0.38306	0	5	2.63	3.75	3.6	3.45	3.67	4.25	4	4.25	3.2	3.11	3	3.22	2.62	3.38	2.25	2.4	2.55	2.33	1.75	2	1.75	2.8	2.89	3	2.78	3.38
769	7.182	0.572519	0	4	35.3331	0.350362	0	4	3.67	3.58	3.67	3.82	3.22	3.63	3.48	3.71	3.43	3.7	2.61	2.56	3.05	2.33	2.42	2.33	2.18	2.78	2.38	2.52	2.29	2.57	2.3	3.39	3.44	2.95
770	7.182	0.572519	0	4	25.8275	0.22984	0	1	3.67	3.42	3.4	3.91	3.83	3.29	3.48	3.54	3.37	4	1.79	2.19	2.03	2.33	2.58	2.6	2.09	2.17	2.71	2.52	2.46	2.63	2	4.21	3.81	3.97
771	7.184	0.572901	0	4	34.3213	0.337534	0	4	3.88	3.5	3.4	3.55	3	3.88	3.43	4	3.5	3.78	2.55	2.67	2.77	2.13	2.5	2.6	2.45	3	2.13	2.57	2	2.5	2.22	3.45	3.33	3.23
772	7.184	0.572901	0	4	31.9938	0.308024	0	3	3.38	3.5	3.2	4.27	2.92	3.88	3.57	3.5	3.7	4	2.18	1.89	3.38	2.63	2.5	2.8	1.73	3.08	2.13	2.43	2.5	2.3	2	3.82	4.11	2.62
773	7.184	0.572901	0	4	29.2445	0.273165	0	2	3.81	3.06	3.9	3.45	3.63	3.63	3.5	3.81	3.3	3.83	2.27	2.22	2.31	2.19	2.94	2.1	2.55	2.38	2.38	2.5	2.19	2.7	2.17	3.73	3.78	3.69
774	7.184	0.572901	0	4	28.9309	0.269188	0	2	3.75	3.19	3.5	3.5	3.63	3.69	3.5	3.5	4.1	3.56	2.32	2.33	2.08	2.25	2.81	2.5	2.5	2.38	2.31	2.5	2.5	1.9	2.44	3.68	3.67	3.92
775	7.184	0.572901	0	4	26.664	0.240446	0	2	3.21	3.5	3.67	3.52	3.33	3.54	3.67	3.92	3.6	3.96	2.48	2.15	1.58	2.79	2.5	2.33	2.48	2.67	2.46	2.33	2.08	2.4	2.04	3.52	3.85	4.42
776	7.184	0.572901	0	4	21.7173	0.177727	0	1	4.29	3.29	3.73	4.12	3.92	3.46	3.19	3.46	3.2	3.26	2.24	1.63	1.21	1.71	2.71	2.27	1.88	2.08	2.54	2.81	2.54	2.8	2.74	3.76	4.37	4.79
777	7.184	0.572901	0	4	28.7292	0.266631	0	2	3.88	2.99	4	3.82	3.33	3.63	3.5	3.88	3.45	3.44	2.27	1.83	2.58	2.13	3.01	2	2.18	2.67	2.38	2.5	2.13	2.55	2.56	3.73	4.17	3.42
778	7.186	0.573282	0	4	33.759	0.330404	0	4	3.75	2.63	1.8	3.73	2.58	4.13	3.57	4.5	4.8	4.44	2.27	2.11	3.77	2.25	3.38	4.2	2.27	3.42	1.88	2.43	1.5	1.2	1.56	3.73	3.89	2.23
779	7.186	0.573282	0	4	30.165	0.284836	0	3	3.58	3.17	3.4	3.58	3.06	4	4.05	3.83	3.63	3.63	2.42	1.93	2.69	2.42	2.83	2.6	2.42	2.94	2	1.95	2.17	2.37	2.37	3.58	4.07	3.31
780	7.186	0.573282	0	4	36.1397	0.36059	0	4	3.67	3.63	3.93	3.3	3.69	3.83	3.29	3.79	3.5	3.3	2.58	2.85	2.97	2.33	2.38	2.07	2.7	2.31	2.17	2.71	2.21	2.5	2.7	3.42	3.15	3.03
781	7.188	0.573664	0	4	26.2439	0.23512	0	1	4	3.38	3	4.09	3	4.13	3.14	3.88	4.1	3.22	2.1	2	2	2	2.63	3	1.91	3	1.88	2.86	2.13	1.9	2.78	3.9	4	4
782	7.188	0.573664	0	4	27.8043	0.254904	0	2	3.88	3	3.4	4.45	3.58	3.75	3.71	3.38	2.9	3.89	1.91	1.78	2.77	2.13	3	2.6	1.55	2.42	2.25	2.29	2.63	3.1	2.11	4.09	4.22	3.23
783	7.19	0.574046	0	4	39.3122	0.400814	0	5	3.67	3.29	3.47	3.33	3.11	4.25	3.76	4	3	4.07	3.27	2.07	3.82	2.33	2.71	2.53	2.67	2.89	1.75	2.24	2	3	1.93	2.73	3.93	2.18
784	7.19	0.574046	0	4	31.5333	0.302185	0	3	3.13	3.63	3.5	3.64	3.96	3.56	3.14	3.88	3.9	3.61	2.36	2.61	2.35	2.88	2.38	2.5	2.36	2.04	2.44	2.86	2.13	2.1	2.39	3.64	3.39	3.65
785	7.19	0.574046	0	4	31.0518	0.29608	0	3	3.75	3.75	3.8	3.73	3.25	3.88	3.57	3.5	3.5	3.22	2.27	2.56	2.38	2.25	2.25	2.2	2.27	2.75	2.13	2.43	2.5	2.5	2.78	3.73	3.44	3.62
786	7.19	0.574046	0	4	29.1581	0.272069	0	2	3.81	4.08	3.65	3.41	4.04	3.63	3.23	3.75	3.1	3.25	2.28	2.6	1.91	2.19	1.92	2.35	2.59	1.96	2.38	2.77	2.25	2.9	2.75	3.72	3.4	4.09
787	7.192	0.574427	0	4	29.1785	0.272328	0	2	4	3.63	3	4.06	3.47	4	3.43	3.75	3.43	3.19	2.76	2.19	1.82	2	2.38	3	1.94	2.53	2	2.57	2.25	2.57	2.81	3.24	3.81	4.18
788	7.192	0.574427	0	4	34.6428	0.341611	0	4	3.54	3.58	3.13	3.21	3.56	3.96	3.81	3.83	3.97	3.37	2.91	2.74	2.41	2.46	2.42	2.87	2.79	2.44	2.04	2.19	2.17	2.03	2.63	3.09	3.26	3.59
789	7.192	0.574427	0	4	31.7145	0.304482	0	3	3.81	3.69	3.8	3.5	3.5	3.94	3.36	3.63	3.45	3.28	2.41	2.33	2.62	2.19	2.31	2.2	2.5	2.5	2.06	2.64	2.38	2.55	2.72	3.59	3.67	3.38
790	7.194	0.574809	0	4	27.2026	0.247275	0	2	3.53	3.66	3.8	3.9	3.46	3.44	3.36	3.84	3.7	3.28	2.41	2.44	1.46	2.47	2.34	2.2	2.1	2.54	2.56	2.64	2.16	2.3	2.72	3.59	3.56	4.54
791	7.194	0.574809	0	4	36.6733	0.367355	0	4	3.81	3.19	3	3.86	3.33	3.94	3.79	3.56	3.6	3.89	3.05	2.78	2.69	2.19	2.81	3	2.14	2.67	2.06	2.21	2.44	2.4	2.11	2.95	3.22	3.31
792	7.196	0.575191	0	4	27.7877	0.254694	0	2	3.58	3.54	3.27	3.7	4.06	3.38	3.29	3.54	3.73	3.89	1.79	2.37	2.28	2.42	2.46	2.73	2.3	1.94	2.63	2.71	2.46	2.27	2.11	4.21	3.63	3.72
793	7.196	0.575191	0	4	27.6486	0.25293	0	2	3.61	3.63	2.8	3.67	3.21	4.07	3.86	3.79	3.92	3.42	2.48	2.22	1.73	2.39	2.38	3.2	2.33	2.79	1.93	2.14	2.21	2.08	2.58	3.52	3.78	4.27
794	7.198	0.575573	0	4	38.7975	0.394288	0	5	3.31	3.38	3.8	3.91	3.21	3.94	3.57	3.44	3.6	3.83	3.41	3	2.58	2.69	2.63	2.2	2.09	2.79	2.06	2.43	2.56	2.4	2.17	2.59	3	3.42
795	7.198	0.575573	0	4	28.2273	0.260268	0	2	3.92	3.17	3.73	3.7	3.14	3.67	3.52	3.54	3.93	3.67	2.09	2.3	2.15	2.08	2.83	2.27	2.3	2.86	2.33	2.48	2.46	2.07	2.33	3.91	3.7	3.85
796	7.198	0.575573	0	4	28.5177	0.26395	0	2	3.38	3.31	3.2	4.36	3.25	4.13	3.79	3.19	4.05	3.33	2.91	1.78	1.92	2.63	2.69	2.8	1.64	2.75	1.88	2.21	2.81	1.95	2.67	3.09	4.22	4.08
797	7.198	0.575573	0	4	26.9114	0.243583	0	2	3.38	3.75	3.1	3.95	3.21	4.25	3.57	3.63	3.65	3.5	2.36	2.5	1.38	2.63	2.25	2.9	2.05	2.79	1.75	2.43	2.38	2.35	2.5	3.64	3.5	4.62
798	7.2	0.575954	0	4	39.6505	0.405104	0	5	3.63	3.81	3.7	3.64	3.46	3.69	3.36	3.44	3.6	3.67	3.05	2.78	3.35	2.38	2.19	2.3	2.36	2.54	2.31	2.64	2.56	2.4	2.33	2.95	3.22	2.65
799	7.2	0.575954	0	4	31.9707	0.307731	0	3	3.54	3.29	3.47	3.48	3.58	3.71	3.76	3.63	3.87	3.67	2.91	2.37	2.13	2.46	2.71	2.53	2.52	2.42	2.29	2.24	2.38	2.13	2.33	3.09	3.63	3.87
800	7.204	0.576718	0	4	40.8585	0.42042	0	5	2.88	3.38	3.4	3	3.08	4.5	4	3.88	3.9	4	3.36	2.78	3.46	3.13	2.63	2.6	3	2.92	1.5	2	2.13	2.1	2	2.64	3.22	2.54
801	7.204	0.576718	0	4	35.1083	0.347512	0	4	3.94	3.38	3.8	3.27	3.33	4.06	3.71	3.69	3.45	3.39	2.64	2.67	2.81	2.06	2.63	2.2	2.73	2.67	1.94	2.29	2.31	2.55	2.61	3.36	3.33	3.19
802	7.204	0.576718	0	4	31.8436	0.306119	0	3	3.13	2.69	2.5	4.73	3.25	4.5	3.86	4.13	3.45	3.78	2.56	2.83	2.04	2.88	3.31	3.5	1.27	2.75	1.5	2.14	1.88	2.55	2.22	3.44	3.17	3.96
803	7.204	0.576718	0	4	31.564	0.302573	0	3	4.13	3.75	4	3.23	3.17	3.63	3.64	3.19	3.95	3.33	2.14	2.28	2.88	1.88	2.25	2	2.77	2.83	2.38	2.36	2.81	2.05	2.67	3.86	3.72	3.12
804	7.204	0.576718	0	4	28.4131	0.262623	0	2	3.92	3.17	3.2	4.06	3.56	3.67	3.43	3.79	3.37	3.85	1.88	2.56	2.13	2.08	2.83	2.8	1.94	2.44	2.33	2.57	2.21	2.63	2.15	4.12	3.44	3.87
805	7.204	0.576718	0	4	19.7253	0.15247	0	1	3.92	2.92	3.6	3.85	2.92	4.54	3.52	3.54	3.73	3.48	1.73	1.33	1.51	2.08	3.08	2.4	2.15	3.08	1.46	2.48	2.46	2.27	2.52	4.27	4.67	4.49
806	7.206	0.577099	0	4	36.5446	0.365723	0	4	3.25	3.29	3.27	3.21	3.2	4.08	4.05	3.79	3.7	4.19	2.85	3.04	2.64	2.75	2.71	2.73	2.79	2.8	1.92	1.95	2.21	2.3	1.81	3.15	2.96	3.36
807	7.206	0.577099	0	4	23.5808	0.201354	0	1	3.33	3.38	3.8	4.18	3.14	3.71	3.48	3.54	4.1	3.37	1.94	1.59	1.92	2.67	2.63	2.2	1.82	2.86	2.29	2.52	2.46	1.9	2.63	4.06	4.41	4.08
808	7.206	0.577099	0	4	23.3285	0.198155	0	1	4.13	3.5	4	3.91	3.79	3.31	3.21	3.94	2.85	3.39	2.55	1.56	1.31	1.88	2.5	2	2.09	2.21	2.69	2.79	2.06	3.15	2.61	3.45	4.44	4.69
809	7.206	0.577099	0	4	42.2498	0.43806	0	5	3.67	3.92	3.93	3.45	3.5	3.79	3.33	3.5	3.83	3.11	3	3	3.77	2.33	2.08	2.07	2.55	2.5	2.21	2.67	2.5	2.17	2.89	3	3	2.23
810	7.208	0.577481	0	4	38.2806	0.387734	0	5	3.58	3.38	3.33	3.27	3.44	3.92	3.67	3.67	4	3.78	3.27	2.96	2.64	2.42	2.63	2.67	2.73	2.56	2.08	2.33	2.33	2	2.22	2.73	3.04	3.36
811	7.208	0.577481	0	4	31.3734	0.300157	0	3	3.63	3.58	4	4.09	3.75	3.71	3.76	3.63	2.93	2.96	2.76	2	2.51	2.38	2.42	2	1.91	2.25	2.29	2.24	2.38	3.07	3.04	3.24	4	3.49
812	7.208	0.577481	0	4	30.2456	0.285858	0	3	3.13	3.38	2.8	3.82	3.17	3.63	4.71	4	3.4	4	2.27	1.78	3	2.88	2.63	3.2	2.18	2.83	2.38	1.29	2	2.6	2	3.73	4.22	3
813	7.208	0.577481	0	4	30.1753	0.284966	0	3	4.38	3	3.4	4.18	3.21	3.31	2.36	3.81	4.5	3.89	2.77	2.28	1.92	1.63	3	2.6	1.82	2.79	2.69	3.64	2.19	1.5	2.11	3.23	3.72	4.08
814	7.208	0.577481	0	4	18.9203	0.142263	0	1	4.13	3.08	3.27	4.58	3	4	3.24	3.63	3.63	3.48	1.85	1.44	1.08	1.88	2.92	2.73	1.42	3	2	2.76	2.38	2.37	2.52	4.15	4.56	4.92
815	7.21	0.577863	0	4	35.5803	0.353497	0	4	3.71	3.67	4.27	3.82	3.58	3.46	3.05	3.92	2.9	3.67	2.67	2.78	2.79	2.29	2.33	1.73	2.18	2.42	2.54	2.95	2.08	3.1	2.33	3.33	3.22	3.21
816	7.21	0.577863	0	4	35.1149	0.347595	0	4	3.56	3.44	3.6	3.64	3.38	3.88	3.57	3.81	3.5	3.67	2.59	2.67	2.85	2.44	2.56	2.4	2.36	2.63	2.13	2.43	2.19	2.5	2.33	3.41	3.33	3.15
817	7.21	0.577863	0	4	40.8578	0.420411	0	5	3.58	3.92	3.93	3.67	3.72	3.63	3.14	3.46	3.63	3.37	3.03	3.11	3.31	2.42	2.08	2.07	2.33	2.28	2.38	2.86	2.54	2.37	2.63	2.97	2.89	2.69
818	7.21	0.577863	0	4	30.565	0.289908	0	3	3.67	3.79	4.8	3.85	3.17	3.58	3.48	3.17	3.13	3.41	2.15	1.89	3.05	2.33	2.21	1.2	2.15	2.83	2.42	2.52	2.83	2.87	2.59	3.85	4.11	2.95
819	7.212	0.578244	0	4	37.0867	0.372597	0	4	3.19	2.81	3.4	2.95	3.21	4.25	3.79	4.19	4.55	3.72	2.86	2.94	2.92	2.81	3.19	2.6	3.05	2.79	1.75	2.21	1.81	1.45	2.28	3.14	3.06	3.08
820	7.212	0.578244	0	4	28.5207	0.263988	0	2	3.42	3.58	4.33	3.09	4.31	3.63	3.86	3.58	3.63	2.63	1.82	2.56	2.21	2.58	2.42	1.67	2.91	1.69	2.38	2.14	2.42	2.37	3.37	4.18	3.44	3.79
821	7.212	0.578244	0	4	33.9923	0.333363	0	4	3.17	3.21	3.27	3.48	3.5	4.17	3.86	3.79	3.87	3.74	2.36	2.15	3.38	2.83	2.79	2.73	2.52	2.5	1.83	2.14	2.21	2.13	2.26	3.64	3.85	2.62
822	7.214	0.578626	0	4	23.8036	0.204179	0	1	3.5	3.21	3.6	4.39	3.61	3.75	3.52	3.54	3.47	3.48	1.85	1.56	2.08	2.5	2.79	2.4	1.61	2.39	2.25	2.48	2.46	2.53	2.52	4.15	4.44	3.92
823	7.214	0.578626	0	4	41.1712	0.424385	0	5	3.75	3.38	2.8	3.27	3.33	4.25	4.14	4.25	3.9	3	3	3.33	3.23	2.25	2.63	3.2	2.73	2.67	1.75	1.86	1.75	2.1	3	3	2.67	2.77
824	7.214	0.578626	0	4	33.0953	0.321989	0	4	3.31	3.44	3.2	3.27	3.71	4.06	3.71	3.63	4.3	3.44	2.59	2.22	2.85	2.69	2.56	2.8	2.73	2.29	1.94	2.29	2.38	1.7	2.56	3.41	3.78	3.15
825	7.214	0.578626	0	4	27.753	0.254254	0	2	3.5	3.54	3.33	4.09	3.75	3.63	3.33	3.71	3.63	3.56	2.09	2.41	1.9	2.5	2.46	2.67	1.91	2.25	2.38	2.67	2.29	2.37	2.44	3.91	3.59	4.1
826	7.216	0.579008	0	4	27.8517	0.255505	0	2	3.69	3.31	3.7	3.41	3.17	3.81	3.57	3.8	3.95	3.67	2.64	2.06	1.73	2.31	2.69	2.3	2.59	2.83	2.19	2.43	2.2	2.05	2.33	3.36	3.94	4.27
827	7.216	0.579008	0	4	31.3955	0.300438	0	3	3.94	3.5	4.1	3.5	3.46	3.25	3.29	3.81	3.45	3.78	2.23	2.28	2.73	2.06	2.5	1.9	2.5	2.54	2.75	2.71	2.19	2.55	2.22	3.77	3.72	3.27
828	7.218	0.579389	0	4	35.2509	0.349321	0	4	3.54	3.46	3.47	3.48	3.44	3.75	3.57	3.75	3.93	3.7	2.58	2.93	2.62	2.46	2.54	2.53	2.52	2.56	2.25	2.43	2.25	2.07	2.3	3.42	3.07	3.38
829	7.22	0.579771	0	4	28.2543	0.26061	0	2	3.46	3.13	2.93	3.85	3.17	4.04	3.62	3.79	4.3	3.81	2.73	2.56	1.26	2.54	2.88	3.07	2.15	2.83	1.96	2.38	2.21	1.7	2.19	3.27	3.44	4.74
830	7.22	0.579771	0	4	46.0968	0.486837	0	6	3.25	3.63	4.33	3.27	4.08	3.46	3.57	3.71	3.13	3.67	3.18	3.41	4.03	2.75	2.38	1.67	2.73	1.92	2.54	2.43	2.29	2.87	2.33	2.82	2.59	1.97
831	7.22	0.579771	0	4	42.6876	0.443611	0	5	3.56	3.13	4.2	3.33	3.5	3.44	3.57	3.5	3.7	4.17	2.73	3.22	3.88	2.44	2.88	1.8	2.67	2.5	2.56	2.43	2.5	2.3	1.83	3.27	2.78	2.12
832	7.222	0.580153	0	4	38.4923	0.390418	0	5	3.13	3.25	3.2	3.82	3.25	4	3.71	3.75	4	4	2.18	3.11	3.62	2.88	2.75	2.8	2.18	2.75	2	2.29	2.25	2	2	3.82	2.89	2.38
833	7.222	0.580153	0	4	32.9171	0.31973	0	3	3.67	3.42	3.27	3.94	3.22	3.54	3.52	3.63	3.97	3.93	2.64	2.15	2.79	2.33	2.58	2.73	2.06	2.78	2.46	2.48	2.38	2.03	2.07	3.36	3.85	3.21
834	7.224	0.580534	0	4	26.7815	0.241937	0	2	3.75	3.63	3.7	4.55	3.5	3.44	3.36	3.25	3.05	3.89	2.14	1.5	2.54	2.25	2.38	2.3	1.45	2.5	2.56	2.64	2.75	2.95	2.11	3.86	4.5	3.46
835	7.226	0.580916	0	4	27.9786	0.257114	0	2	4	3.17	3.4	3.73	3.75	3.42	3.62	3.46	4.1	3.48	1.91	1.96	2.56	2	2.83	2.6	2.27	2.25	2.58	2.38	2.54	1.9	2.52	4.09	4.04	3.44
836	7.228	0.581298	0	4	37.0869	0.3726	0	4	3.38	2.44	3.8	3.59	3.46	4	3.64	3.94	4	3.89	2.86	2.83	2.88	2.63	3.56	2.2	2.41	2.54	2	2.36	2.06	2	2.11	3.14	3.17	3.12
837	7.228	0.581298	0	4	22.2086	0.183956	0	1	3.42	2.75	3.2	3.88	2.89	3.88	3.76	4	4.4	3.96	2.06	1.56	1.54	2.58	3.25	2.8	2.12	3.11	2.13	2.24	2	1.6	2.04	3.94	4.44	4.46
838	7.23	0.581679	0	4	28.6192	0.265237	0	2	3.56	3.5	3.5	4.14	3.33	3.5	3.5	3.79	3.55	3.78	2.36	2.06	2.15	2.44	2.5	2.5	1.86	2.67	2.5	2.5	2.21	2.45	2.22	3.64	3.94	3.85
839	7.232	0.582061	0	4	34.5181	0.340029	0	4	3.46	3.08	3.53	4.36	3	4.08	3.44	3.42	3.9	3.89	3.18	1.93	2.82	2.54	2.92	2.47	1.64	3	1.92	2.56	2.58	2.1	2.11	2.82	4.07	3.18
840	7.232	0.582061	0	4	34.3578	0.337996	0	4	3.71	3.58	3	3.94	3.31	3.42	3.52	3.96	3.53	4.19	2.09	2.11	3.69	2.29	2.42	3	2.06	2.69	2.58	2.48	2.04	2.47	1.81	3.91	3.89	2.31
841	7.232	0.582061	0	4	43.8192	0.457959	0	6	3.21	3.75	3.87	3.33	3.47	3.92	4.1	3.92	3	3.59	3	2.93	4.13	2.79	2.25	2.13	2.67	2.53	2.08	1.9	2.08	3	2.41	3	3.07	1.87
842	7.232	0.582061	0	4	26.2858	0.235651	0	2	3.83	3.54	3.73	3.82	3.86	3.13	3.48	3.54	3.3	3.93	2	1.78	2.26	2.17	2.46	2.27	2.18	2.14	2.88	2.52	2.46	2.7	2.07	4	4.22	3.74
843	7.234	0.582443	0	4	33.7953	0.330865	0	4	3.75	3.63	3.5	3.91	3.42	3.63	3.5	3.31	3.85	3.67	2.23	2.67	2.85	2.25	2.38	2.5	2.09	2.58	2.38	2.5	2.69	2.15	2.33	3.77	3.33	3.15
844	7.236	0.582824	0	4	42.7026	0.443801	0	5	3.58	3.68	3.07	3.24	3.32	3.88	3.86	3.89	4.03	3.63	3.15	3.33	3.35	2.42	2.32	2.93	2.76	2.68	2.13	2.14	2.11	1.97	2.37	2.85	2.67	2.65
845	7.236	0.582824	0	4	28.5416	0.264253	0	2	4.21	2.83	3	3.58	3.81	4	3.71	3.92	3.6	3.52	2.18	1.78	2.59	1.79	3.17	3	2.42	2.19	2	2.29	2.08	2.4	2.48	3.82	4.22	3.41
846	7.236	0.582824	0	4	30.6162	0.290556	0	3	3.44	3.31	3.9	3.55	3.5	3.81	3.29	3.75	3.85	3.78	2.5	2.33	2.19	2.56	2.69	2.1	2.45	2.5	2.19	2.71	2.25	2.15	2.22	3.5	3.67	3.81
847	7.238	0.583206	0	4	34.9529	0.345541	0	4	4.21	4	4.67	2.42	3.78	3.71	3.62	3.54	2.43	3.81	3.33	2.26	2.44	1.79	2	1.33	3.58	2.22	2.29	2.38	2.46	3.57	2.19	2.67	3.74	3.56
848	7.238	0.583206	0	4	32.4397	0.313677	0	3	3.38	4.06	4	3.55	3.75	3.5	3.5	3.81	3.25	3.39	2.66	2.78	2	2.63	1.94	2	2.45	2.25	2.5	2.5	2.19	2.75	2.61	3.34	3.22	4
849	7.238	0.583206	0	4	29.5906	0.277553	0	2	3.44	3.54	3.53	3.53	3.74	3.67	3.67	3.62	3.6	3.85	2.19	1.89	2.7	2.56	2.46	2.47	2.47	2.26	2.33	2.33	2.38	2.4	2.15	3.81	4.11	3.3
850	7.238	0.583206	0	4	23.3208	0.198057	0	1	4.46	3.13	3.93	3.91	4.19	2.79	3.76	3.54	3.07	3.41	1.76	1.59	2.03	1.54	2.88	2.07	2.09	1.81	3.21	2.24	2.46	2.93	2.59	4.24	4.41	3.97
851	7.24	0.583588	0	4	38.1091	0.38556	0	5	3.63	3.5	3	3.41	3.58	3.81	3.71	3.94	3.4	4.22	2.64	2.61	3.5	2.38	2.5	3	2.59	2.42	2.19	2.29	2.06	2.6	1.78	3.36	3.39	2.5
852	7.24	0.583588	0	4	30.7513	0.29227	0	3	3.92	3.46	3.8	3.36	3.5	3.75	3.29	4.04	3.27	3.81	2.27	2.26	2.51	2.08	2.54	2.2	2.64	2.5	2.25	2.71	1.96	2.73	2.19	3.73	3.74	3.49
853	7.242	0.583969	0	4	17.9058	0.129401	0	1	3.63	3.63	3.4	4.27	3.67	3.38	3.43	3.5	3.3	4	1.45	1.11	1.54	2.38	2.38	2.6	1.73	2.33	2.63	2.57	2.5	2.7	2	4.55	4.89	4.46
854	7.242	0.583969	0	4	43.4983	0.453889	0	6	3.11	2.88	3.4	4.23	3	4.25	3.79	3.94	3.5	4.11	3	3.17	3.85	2.89	3.13	2.6	1.77	3	1.75	2.21	2.06	2.5	1.89	3	2.83	2.15
855	7.242	0.583969	0	4	26.7681	0.241766	0	2	3.54	2.96	3.27	3.97	3.83	3.96	3.33	3.04	4.2	4.11	2.24	2.22	1.67	2.46	3.04	2.73	2.03	2.17	2.04	2.67	2.96	1.8	1.89	3.76	3.78	4.33
856	7.244	0.584351	0	4	30.9462	0.294741	0	3	4.06	3.19	3.4	4.18	3.67	3.44	3.29	3.88	3.5	3.61	2.5	2.39	2.19	1.94	2.81	2.6	1.82	2.33	2.56	2.71	2.13	2.5	2.39	3.5	3.61	3.81
857	7.244	0.584351	0	4	20.4624	0.161816	0	1	4	3.09	3.53	4.33	3.38	3.96	3.52	3.42	3.43	3.56	1.76	1.33	1.59	2	2.91	2.47	1.67	2.62	2.04	2.48	2.58	2.57	2.44	4.24	4.67	4.41
858	7.246	0.584733	0	4	41.2832	0.425804	0	5	4.44	4.06	4.6	2.91	3.71	3.44	2.93	3.19	3.45	3.5	2.86	3	3.65	1.56	1.94	1.4	3.09	2.29	2.56	3.07	2.81	2.55	2.5	3.14	3	2.35
859	7.246	0.584733	0	4	30.3484	0.287161	0	3	4.04	3.38	3.2	3.82	3.25	3.83	3.71	3.54	3.9	3.56	2.52	2.04	2.38	1.96	2.63	2.8	2.18	2.75	2.17	2.29	2.46	2.1	2.44	3.48	3.96	3.62
860	7.246	0.584733	0	4	27.7656	0.254413	0	2	4.31	2.81	3.2	4.18	2.5	4.63	4.07	3.81	3	3.72	2.23	2.06	2.08	1.69	3.19	2.8	1.82	3.5	1.38	1.93	2.19	3	2.28	3.77	3.94	3.92
861	7.246	0.584733	0	4	25.3748	0.224101	0	1	3.88	3.33	3.33	4.36	3.39	3.88	3.43	3.71	3.73	3.19	2	1.85	1.95	2.13	2.67	2.67	1.64	2.61	2.13	2.57	2.29	2.27	2.81	4	4.15	4.05
862	7.248	0.585115	0	4	36.3341	0.363054	0	4	3.71	3.08	3.6	3.7	3.39	3.63	3.67	3.63	4.27	3.56	2.82	2.85	2.64	2.29	2.92	2.4	2.3	2.61	2.38	2.33	2.38	1.73	2.44	3.18	3.15	3.36
863	7.248	0.585115	0	4	29.5939	0.277594	0	2	3.88	3.25	3.87	3.97	3.14	3.38	3.48	3.33	3.27	4.67	2.79	2.07	1.9	2.13	2.75	2.13	2.03	2.86	2.63	2.52	2.67	2.73	1.33	3.21	3.93	4.1
864	7.248	0.585115	0	4	25.6625	0.227748	0	1	3.88	3	2.8	4.27	3.5	4.38	3.14	3.75	4.3	3.22	2.18	2	1.69	2.13	3	3.2	1.73	2.5	1.63	2.86	2.25	1.7	2.78	3.82	4	4.31
865	7.252	0.585878	0	4	25.8921	0.230659	0	1	3.96	3.46	3.53	4.39	3.61	3.21	3.19	3.54	3.67	3.7	1.76	1.85	2.31	2.04	2.54	2.47	1.61	2.39	2.79	2.81	2.46	2.33	2.3	4.24	4.15	3.69
866	7.254	0.58626	0	4	29.1354	0.271781	0	2	4.04	3.88	4.27	4.3	3.44	3.25	3.1	3.46	3.2	3.33	2.85	1.96	1.9	1.96	2.13	1.73	1.7	2.56	2.75	2.9	2.54	2.8	2.67	3.15	4.04	4.1
867	7.254	0.58626	0	4	22.0185	0.181546	0	1	4.5	3.88	4.2	2.64	3.67	3	3.14	3.38	4.3	3.56	1.36	1.44	2.23	1.5	2.13	1.8	3.36	2.33	3	2.86	2.63	1.7	2.44	4.64	4.56	3.77
868	7.254	0.58626	0	4	27.2494	0.247869	0	2	4.04	3.38	2.73	4.24	3.19	4.04	3.52	3.92	3.73	3.48	2.36	2.3	1.56	1.96	2.63	3.27	1.76	2.81	1.96	2.48	2.08	2.27	2.52	3.64	3.7	4.44
869	7.256	0.586641	0	4	29.8782	0.281199	0	3	3.81	3.75	3.4	4	3.25	3.94	3.21	3.56	3.75	3.61	2.55	2.11	2.15	2.19	2.25	2.6	2	2.75	2.06	2.79	2.44	2.25	2.39	3.45	3.89	3.85
870	7.256	0.586641	0	4	22.896	0.192672	0	1	3.56	3.56	3.2	3.59	3.38	4.19	3.93	3.88	3.05	3.94	2	1.5	1.73	2.44	2.44	2.8	2.41	2.63	1.81	2.07	2.13	2.95	2.06	4	4.5	4.27
871	7.26	0.587405	0	4	33.345	0.325156	0	4	3.88	3.13	3.3	3.45	3.5	3.5	3.71	3.94	3.5	4.39	2.86	2.44	2.31	2.13	2.88	2.7	2.55	2.5	2.5	2.29	2.06	2.5	1.61	3.14	3.56	3.69
872	7.26	0.587405	0	4	29.462	0.275922	0	2	3.75	3.44	4.4	3.77	3.13	4.06	3.36	3.5	3.5	3.39	2.77	2.06	1.88	2.25	2.56	1.6	2.23	2.88	1.94	2.64	2.5	2.5	2.61	3.23	3.94	4.12
873	7.26	0.587405	0	4	25.8853	0.230573	0	1	4.6	3.67	4.27	4.07	3.96	3.29	3.19	3.67	2.64	2.94	2.54	1.76	1.7	1.4	2.33	1.73	1.93	2.04	2.71	2.81	2.33	3.36	3.06	3.46	4.24	4.3
874	7.262	0.587786	0	4	29.8661	0.281047	0	3	3.13	3.5	3.67	3.88	3.53	3.75	3.19	3.83	3.87	3.96	2.15	2.11	2.54	2.88	2.5	2.33	2.12	2.47	2.25	2.81	2.17	2.13	2.04	3.85	3.89	3.46
875	7.262	0.587786	0	4	24.7836	0.216604	0	1	4.25	3.75	4.2	3.82	3.67	3.13	3.43	3.25	3.7	3.11	2.27	1.33	2.08	1.75	2.25	1.8	2.18	2.33	2.88	2.57	2.75	2.3	2.89	3.73	4.67	3.92
876	7.264	0.588168	0	4	31.3785	0.300222	0	3	4.13	3.63	3.8	3.73	3.67	3.63	3.29	3.5	3.5	3.44	2.73	2.11	2.31	1.88	2.38	2.2	2.27	2.33	2.38	2.71	2.5	2.5	2.56	3.27	3.89	3.69
877	7.264	0.588168	0	4	28.9694	0.269677	0	2	3.86	2	3	3.55	4	4.13	3.86	3.63	4.4	3.89	2.36	2.44	1.85	2.14	4	3	2.45	2	1.88	2.14	2.38	1.6	2.11	3.64	3.56	4.15
878	7.266	0.58855	0	4	33.1718	0.322959	0	4	3.81	3.69	3.3	3.73	3.54	3.88	3.57	3.75	3.45	3.61	2.45	2.44	2.65	2.19	2.31	2.7	2.27	2.46	2.13	2.43	2.25	2.55	2.39	3.55	3.56	3.35
879	7.266	0.58855	0	4	30.1353	0.28446	0	3	3.57	3.5	3.2	4.36	3.67	3.63	4	4	2.9	3.5	2.18	2.44	2.23	2.43	2.5	2.8	1.64	2.33	2.38	2	2	3.1	2.5	3.82	3.56	3.77
880	7.266	0.58855	0	4	29.7805	0.27996	0	3	3.5	3.31	3.6	3.86	3.67	3.63	3.57	3.31	4.1	3.78	2	2.5	2.27	2.5	2.69	2.4	2.14	2.33	2.38	2.43	2.69	1.9	2.22	4	3.5	3.73
881	7.268	0.588931	0	4	27.9331	0.256537	0	2	3.88	4	3.2	3.86	3.71	3.56	3.57	3.75	2.7	4.11	2.68	1.94	1.73	2.13	2	2.8	2.14	2.29	2.44	2.43	2.25	3.3	1.89	3.32	4.06	4.27
882	7.268	0.588931	0	4	33.366	0.325422	0	4	3.96	3.25	3.87	3.97	3.22	4.04	3.76	3.92	2.87	3.48	3.12	2.33	2.13	2.04	2.75	2.13	2.03	2.78	1.96	2.24	2.08	3.13	2.52	2.88	3.67	3.87
883	7.27	0.589313	0	4	43.8928	0.458892	0	6	2.75	3.19	3.9	3.27	2.75	4.13	4.21	3.69	4.35	4.11	2.77	3.67	3.69	3.25	2.81	2.1	2.73	3.25	1.88	1.79	2.31	1.65	1.89	3.23	2.33	2.31
884	7.27	0.589313	0	4	42.7489	0.444388	0	5	3	3.75	3.33	3.55	3.47	3.88	3.76	3.54	4.03	4.04	2.85	3.04	3.85	3	2.25	2.67	2.45	2.53	2.13	2.24	2.46	1.97	1.96	3.15	2.96	2.15
885	7.27	0.589313	0	4	18.5395	0.137435	0	1	3.83	2.92	3	4.55	3.64	3.96	3.57	3	4.03	3.85	1.76	1.37	1.08	2.17	3.08	3	1.45	2.36	2.04	2.43	3	1.97	2.15	4.24	4.63	4.92
886	7.272	0.589695	0	4	42.2128	0.437591	0	5	4.13	4.13	3.4	3	3.33	3.75	3.86	3.75	3.9	3.11	3.36	3.22	3	1.88	1.88	2.6	3	2.67	2.25	2.14	2.25	2.1	2.89	2.64	2.78	3
887	7.272	0.589695	0	4	35.5535	0.353156	0	4	3.71	3.57	4	3.45	3.75	3.71	3.43	3.86	3.44	3.44	2.6	3.22	2.25	2.29	2.43	2	2.55	2.25	2.29	2.57	2.14	2.56	2.56	3.4	2.78	3.75
888	7.272	0.589695	0	4	35.3355	0.350393	0	4	3.71	2.83	3.07	4.18	3.25	4	3.62	3.71	4.03	3.96	3.21	2.22	2.62	2.29	3.17	2.93	1.82	2.75	2	2.38	2.29	1.97	2.04	2.79	3.78	3.38
889	7.272	0.589695	0	4	33.0221	0.321061	0	3	4.17	3.46	3.67	4.09	3.33	4	3.62	3.5	3.3	3.22	2.12	2	3.38	1.83	2.54	2.33	1.91	2.67	2	2.38	2.5	2.7	2.78	3.88	4	2.62
890	7.272	0.589695	0	4	24.6963	0.215498	0	1	3.63	3.08	3.27	3.91	3.7	3.88	3.57	3.5	3.67	4.15	1.7	1.37	2.54	2.37	2.92	2.73	2.09	2.3	2.13	2.43	2.5	2.33	1.85	4.3	4.63	3.46
891	7.274	0.590076	0	4	26.9077	0.243536	0	2	3.81	3.88	3.8	3.5	3.83	3.56	3.36	3.56	3.4	3.67	2.36	1.94	1.81	2.19	2.13	2.2	2.5	2.17	2.44	2.64	2.44	2.6	2.33	3.64	4.06	4.19
892	7.276	0.590458	0	4	31.0685	0.296292	0	3	3.92	3.46	4.07	4.12	3.53	3.79	3.48	3.42	3.03	3.56	2.12	1.63	3.31	2.08	2.54	1.93	1.88	2.47	2.21	2.52	2.58	2.97	2.44	3.88	4.37	2.69
893	7.276	0.590458	0	4	26.3346	0.23627	0	2	4.17	3.63	3.47	4.3	3.39	3.92	3.42	3.4	3.43	3.25	2.13	2.08	1.77	1.83	2.38	2.53	1.7	2.61	2.08	2.58	2.6	2.57	2.75	3.87	3.92	4.23
894	7.278	0.59084	0	4	32.8261	0.318576	0	3	2.67	2.79	2.4	4.45	3.47	4.46	3.81	4.08	4.3	3.96	2.24	2	3.33	3.33	3.21	3.6	1.55	2.53	1.54	2.19	1.92	1.7	2.04	3.76	4	2.67
895	7.278	0.59084	0	4	33.5858	0.328208	0	4	3.33	3.54	3.6	4.18	3.31	3.96	3.81	3.25	3.67	3.74	2.45	2.52	2.64	2.67	2.46	2.4	1.82	2.69	2.04	2.19	2.75	2.33	2.26	3.55	3.48	3.36
896	7.28	0.591221	0	4	29.1108	0.271469	0	2	4.42	3.38	3.07	4.3	3.69	3.46	3.95	3.42	2.97	3.74	2.67	1.78	2.15	1.58	2.63	2.93	1.7	2.31	2.54	2.05	2.58	3.03	2.26	3.33	4.22	3.85
897	7.28	0.591221	0	4	24.9346	0.218519	0	1	3.81	3.25	3.8	3.55	3.29	3.81	4.1	4	3.35	3.44	2.09	2.06	1.5	2.19	2.75	2.2	2.45	2.71	2.19	1.9	2	2.65	2.56	3.91	3.94	4.5
898	7.284	0.591985	0	4	42.9177	0.446529	0	5	3.42	3.54	3.47	3.3	3.81	3.92	3.62	4.04	3.73	3.57	3.3	2.78	3.64	2.58	2.46	2.53	2.7	2.19	2.08	2.38	1.96	2.27	2.43	2.7	3.22	2.36
899	7.284	0.591985	0	4	44.8312	0.47079	0	6	4.13	3.81	4.3	2.91	3.17	2.94	3.57	3.81	3.95	3.83	2.91	3.11	4.12	1.88	2.19	1.7	3.09	2.83	3.06	2.43	2.19	2.05	2.17	3.09	2.89	1.88
900	7.286	0.592366	0	4	30.0692	0.283621	0	3	3.96	3.63	4.07	3.21	3.72	3.63	3.29	3.46	3.57	3.89	2.09	2.07	2.64	2.04	2.38	1.93	2.79	2.28	2.38	2.71	2.54	2.43	2.11	3.91	3.93	3.36
901	7.29	0.59313	0	4	25.1528	0.221286	0	1	3.73	3.17	3.8	4.3	3.39	3.9	3.62	3.54	3.33	3.67	1.7	1.67	2.31	2.27	2.83	2.2	1.7	2.61	2.1	2.38	2.46	2.67	2.33	4.3	4.33	3.69
902	7.29	0.59313	0	4	37.6969	0.380333	0	5	3.31	3.38	4.1	2.68	3.54	3.69	3.93	3.75	3.85	4.22	3.41	2.22	2.92	2.69	2.63	1.9	3.32	2.46	2.31	2.07	2.25	2.15	1.78	2.59	3.78	3.08
903	7.29	0.59313	0	4	40.2534	0.412747	0	5	4.25	4.13	3.4	3.45	2.83	4.38	4.14	3.5	2.7	3.67	3.18	2.22	3.69	1.75	1.88	2.6	2.55	3.17	1.63	1.86	2.5	3.3	2.33	2.82	3.78	2.31
904	7.292	0.593511	0	4	45.4705	0.478896	0	6	3.5	3.25	4.13	2.91	3.67	2.63	4.05	3.58	4.33	4.41	3.45	2.78	4.05	2.5	2.75	1.87	3.09	2.33	3.38	1.95	2.42	1.67	1.59	2.55	3.22	1.95
905	7.292	0.593511	0	4	41.4974	0.428521	0	5	3.88	3.58	3.6	3.39	3.36	3.83	3.43	3.71	3.87	3.81	3.21	3.19	2.97	2.13	2.42	2.4	2.61	2.64	2.17	2.57	2.29	2.13	2.19	2.79	2.81	3.03
906	7.292	0.593511	0	4	31.1392	0.297188	0	3	3.81	3.38	3.8	4.09	3.5	3.69	3.5	3.69	3.5	3.5	2	2.72	2.31	2.19	2.63	2.2	1.91	2.5	2.31	2.5	2.31	2.5	2.5	4	3.28	3.69
907	7.292	0.593511	0	4	31.0095	0.295543	0	3	3.33	3.63	3.13	4	3.39	4.29	3.86	3.96	3.06	3.81	2.85	2.52	1.64	2.67	2.38	2.87	2	2.61	1.71	2.14	2.04	2.94	2.19	3.15	3.48	4.36
908	7.292	0.593511	0	4	29.9426	0.282016	0	3	3.79	3.46	3.73	4.03	3.58	3.67	3.33	3.42	3.6	3.85	2.61	2	2.15	2.21	2.54	2.27	1.97	2.42	2.33	2.67	2.58	2.4	2.15	3.39	4	3.85
909	7.294	0.593893	0	4	42.0944	0.43609	0	5	3.5	3.83	3.73	2.91	3.53	3.83	3.9	3.92	4.1	3.22	2.94	3.11	3.46	2.5	2.17	2.27	3.09	2.47	2.17	2.1	2.08	1.9	2.78	3.06	2.89	2.54
910	7.294	0.593893	0	4	32.5416	0.314969	0	3	3.75	3.54	3.73	3.58	3.56	3.83	3.67	3.75	3.73	3.33	2.58	2.63	2.13	2.25	2.46	2.27	2.42	2.44	2.17	2.33	2.25	2.27	2.67	3.42	3.37	3.87
911	7.294	0.593893	0	4	25.5045	0.225745	0	1	4.46	4.29	4.47	2.73	3.75	3.38	3.76	3.46	2.5	3.67	2.15	2.15	1.49	1.54	1.71	1.53	3.27	2.25	2.63	2.24	2.54	3.5	2.33	3.85	3.85	4.51
912	7.296	0.594275	0	4	30.9015	0.294174	0	3	3.38	3.57	3.8	4.09	3.83	4.14	3.29	3.38	4	3	2.45	2.44	2.08	2.63	2.43	2.2	1.91	2.17	1.86	2.71	2.63	2	3	3.55	3.56	3.92
913	7.296	0.594275	0	4	26.7003	0.240906	0	2	3.81	3.31	3.5	4.14	3.25	3.94	3.14	3.94	3.95	3.5	2.23	1.83	1.96	2.19	2.69	2.5	1.86	2.75	2.06	2.86	2.06	2.05	2.5	3.77	4.17	4.04
914	7.296	0.594275	0	4	28.5179	0.263952	0	2	4	4	3.8	3.27	3.42	4	3.86	3.5	3.3	3.33	2.36	2.22	1.85	2	2	2.2	2.73	2.58	2	2.14	2.5	2.7	2.67	3.64	3.78	4.15
915	7.298	0.594656	0	4	38.8225	0.394606	0	5	3.88	3.83	4.27	3.45	3.75	3.29	3.71	3.83	2.67	3.81	2.94	2.52	3.31	2.13	2.17	1.73	2.55	2.25	2.71	2.29	2.17	3.33	2.19	3.06	3.48	2.69
916	7.298	0.594656	0	4	38.7946	0.394252	0	5	3.46	3.63	3.13	3.3	3.67	3.92	3.57	4.25	3.93	3.63	3.15	3	2.62	2.54	2.38	2.87	2.7	2.33	2.08	2.43	1.75	2.07	2.37	2.85	3	3.38
917	7.298	0.594656	0	4	35.0168	0.346352	0	4	3.88	3.54	4.07	3.15	3.75	3.75	3.38	3.75	3.5	3.72	2.36	2.74	2.79	2.13	2.46	1.93	2.85	2.25	2.25	2.62	2.25	2.5	2.28	3.64	3.26	3.21
918	7.3	0.595038	0	4	42.8165	0.445245	0	5	4.13	3.25	2.8	3.91	3.17	3.75	3.57	3.5	4.2	4.22	3	2.44	4.23	1.88	2.75	3.2	2.09	2.83	2.25	2.43	2.5	1.8	1.78	3	3.56	1.77
919	7.3	0.595038	0	4	32.968	0.320375	0	3	3	2.88	2.2	3.5	3.67	4.25	4.71	4.63	4.1	3.56	2.18	2.22	3.23	3	3.13	3.8	2.5	2.33	1.75	1.29	1.38	1.9	2.44	3.82	3.78	2.77
920	7.3	0.595038	0	4	31.6139	0.303206	0	3	3.69	3.38	3.3	3.91	3.25	3.88	3.5	3.63	3.85	4.11	2.36	2.5	2.27	2.31	2.63	2.7	2.09	2.75	2.13	2.5	2.38	2.15	1.89	3.64	3.5	3.73
921	7.304	0.595802	0	4	48.5225	0.517592	1	6	2.63	3.25	3.6	4.82	2.92	3.88	3.71	4.13	4.2	3.38	3.27	3.22	4.46	3.38	2.75	2.4	1.18	3.08	2.13	2.29	1.88	1.8	2.63	2.73	2.78	1.54
922	7.304	0.595802	0	4	39.9437	0.408821	0	5	3.38	2.83	3.73	3.58	3.19	3.71	4.24	3.92	3.83	4.11	2.73	2.63	3.69	2.63	3.17	2.27	2.42	2.81	2.29	1.76	2.08	2.17	1.89	3.27	3.37	2.31
923	7.304	0.595802	0	4	32.7182	0.317207	0	3	3.75	3.38	3.3	4.27	3.71	3.38	3.29	3.69	3.75	4	2.73	1.94	2.69	2.25	2.63	2.7	1.73	2.29	2.63	2.71	2.31	2.25	2	3.27	4.06	3.31
924	7.304	0.595802	0	4	29.5636	0.277211	0	2	3.79	3.21	4.13	3.55	3.64	3.43	3.71	4.04	3.13	3.89	2.33	2.22	2.1	2.21	2.79	1.87	2.45	2.36	2.57	2.29	1.96	2.87	2.11	3.67	3.78	3.9
925	7.304	0.595802	0	4	27.1149	0.246164	0	2	3.98	3.54	3.93	4.36	3.22	3.5	3.19	3.58	3.37	3.85	1.67	1.52	2.92	2.02	2.46	2.07	1.64	2.78	2.5	2.81	2.42	2.63	2.15	4.33	4.48	3.08
926	7.306	0.596183	0	4	31.3635	0.300031	0	3	3.67	3.58	3.2	3.88	3.28	3.96	3.48	3.71	4.03	3.74	2.24	2.59	2.23	2.33	2.42	2.8	2.12	2.72	2.04	2.52	2.29	1.97	2.26	3.76	3.41	3.77
927	7.306	0.596183	0	4	30.9759	0.295117	0	3	3.81	3.69	3.5	4.14	3.67	3.94	3.5	3.56	3.05	3.67	2.32	2.11	2.54	2.19	2.31	2.5	1.86	2.33	2.06	2.5	2.44	2.95	2.33	3.68	3.89	3.46
928	7.308	0.596565	0	4	37.1463	0.373352	0	4	3.25	2.94	4	3.36	3.75	3.56	3.86	3.94	3.6	4.28	3.14	2.61	2.62	2.75	3.06	2	2.64	2.25	2.44	2.14	2.06	2.4	1.72	2.86	3.39	3.38
929	7.308	0.596565	0	4	28.6938	0.266182	0	2	3.79	3.17	3.53	3.73	3.67	3.75	3.67	3.67	3.67	3.89	2.21	2.11	2.13	2.21	2.83	2.47	2.27	2.33	2.25	2.33	2.33	2.33	2.11	3.79	3.89	3.87
930	7.308	0.596565	0	4	27.9875	0.257227	0	2	3.92	3.75	3.87	3.48	3.53	3.79	3.52	4.08	3.23	3.37	2	1.85	2.44	2.08	2.25	2.13	2.52	2.47	2.21	2.48	1.92	2.77	2.63	4	4.15	3.56
931	7.31	0.596947	0	4	36.9154	0.370425	0	4	3.83	3.54	3.53	3.88	3.5	3.58	3.67	3.42	3.9	3.7	2.61	2.37	3.31	2.17	2.46	2.47	2.12	2.5	2.42	2.33	2.58	2.1	2.3	3.39	3.63	2.69
932	7.31	0.596947	0	4	35.5344	0.352915	0	4	3.54	3.21	3.53	4.06	3.86	4.04	3.62	3.46	3.6	3.63	2.33	2.5	3.15	2.46	2.79	2.47	1.94	2.14	1.96	2.38	2.54	2.4	2.37	3.67	3.5	2.85
933	7.31	0.596947	0	4	31.4576	0.301225	0	3	3.75	2.54	2.93	4.12	3.64	4.29	3.9	4.33	3.57	3.48	2.39	2.89	1.82	2.25	3.46	3.07	1.88	2.36	1.71	2.1	1.67	2.43	2.52	3.61	3.11	4.18
934	7.312	0.597328	0	4	20.5032	0.162332	0	1	4.13	3.75	3.4	4.27	3.5	3.63	3.14	3.5	3.8	3.44	1.45	1.78	1.38	1.88	2.25	2.6	1.73	2.5	2.38	2.86	2.5	2.2	2.56	4.55	4.22	4.62
935	7.314	0.59771	0	4	36.5735	0.366089	0	4	3.5	3.38	3.73	3.3	3.89	4	3.95	3.63	3.67	3.52	2.82	2.44	2.95	2.5	2.63	2.27	2.7	2.11	2	2.05	2.38	2.33	2.48	3.18	3.56	3.05
936	7.314	0.59771	0	4	32.3584	0.312646	0	3	3.75	3.13	4	3.82	3.83	3.5	3.43	3.88	3.9	3.33	2.45	2.89	1.92	2.25	2.88	2	2.18	2.17	2.5	2.57	2.13	2.1	2.67	3.55	3.11	4.08
937	7.314	0.59771	0	4	29.5019	0.276428	0	2	3.94	3.13	3.6	3.87	3.42	3.81	3.5	3.56	3.85	3.89	2.36	2.11	2.15	2.06	2.88	2.4	2.13	2.58	2.19	2.5	2.44	2.15	2.11	3.64	3.89	3.85
938	7.314	0.59771	0	4	22.4046	0.18644	0	1	3.83	2.67	3.67	2.79	4.06	4.08	3.81	3.96	3.37	4.33	1.64	1.44	1.97	2.17	3.33	2.33	3.21	1.94	1.92	2.19	2.04	2.63	1.67	4.36	4.56	4.03
939	7.316	0.598092	0	4	29.4374	0.275611	0	2	3.79	3.63	3.33	3.45	4	3.63	3.95	3.96	3.17	3.67	2.45	2.15	2	2.21	2.38	2.67	2.55	2	2.38	2.05	2.04	2.83	2.33	3.55	3.85	4
940	7.316	0.598092	0	4	39.5817	0.404231	0	5	3.75	3.63	2.9	3.68	2.54	4.13	3.93	3.94	3.8	4.28	3.59	1.72	3.65	2.25	2.38	3.1	2.32	3.46	1.88	2.07	2.06	2.2	1.72	2.41	4.28	2.35
941	7.316	0.598092	0	4	32.32	0.312159	0	3	4	3.63	3.93	4.03	3.5	3.58	3.29	3.42	3.57	3.63	2.73	2.15	2.38	2	2.38	2.07	1.97	2.5	2.42	2.71	2.58	2.43	2.37	3.27	3.85	3.62
942	7.316	0.598092	0	4	31.7013	0.304314	0	3	3.5	3.63	2.73	4.5	3.58	3.46	3.95	3.58	3.5	4.15	2.3	2.19	2.62	2.5	2.38	3.27	1.5	2.42	2.54	2.05	2.42	2.5	1.85	3.7	3.81	3.38
943	7.318	0.598473	0	4	38.4603	0.390013	0	5	3.69	3.75	3.3	3.36	3.92	3.69	3.86	3.69	3.5	3.83	3.05	2.22	3.35	2.31	2.25	2.7	2.64	2.08	2.31	2.14	2.31	2.5	2.17	2.95	3.78	2.65
944	7.318	0.598473	0	4	35.589	0.353608	0	4	3.44	3.25	2.7	3.73	3.96	3.69	4.21	3.69	3.7	4.22	2.86	2.61	2.54	2.56	2.75	3.3	2.27	2.04	2.31	1.79	2.31	2.3	1.78	3.14	3.39	3.46
945	7.32	0.598855	0	4	40.9062	0.421024	0	5	3.58	3.71	3.47	4.58	3.53	3.58	3.24	3.38	3.57	3.96	3.21	2.93	3.03	2.42	2.29	2.53	1.42	2.47	2.42	2.76	2.63	2.43	2.04	2.79	3.07	2.97
946	7.322	0.599237	0	4	33.0737	0.321715	0	3	3.88	3.5	3.2	3.91	3.25	4.14	3.71	3.75	3.6	3.67	2.82	2.44	2.15	2.13	2.5	2.8	2.09	2.75	1.86	2.29	2.25	2.4	2.33	3.18	3.56	3.85
947	7.324	0.599618	0	4	32.7068	0.317064	0	3	4	3	4	3	3.08	3.63	3.86	4.13	3.7	4.22	2.82	2.22	2.31	2	3	2	3	2.92	2.38	2.14	1.88	2.3	1.78	3.18	3.78	3.69
948	7.324	0.599618	0	4	27.6662	0.253153	0	2	3.21	3.17	3.07	4.36	3.44	3.79	3.57	3.92	4.13	3.96	2.52	2	1.69	2.79	2.83	2.93	1.64	2.56	2.21	2.43	2.08	1.87	2.04	3.48	4	4.31
949	7.324	0.599618	0	4	26.1465	0.233885	0	1	3.75	3.67	3.27	4.36	3.47	3.88	3.57	3.21	3.7	3.74	1.61	1.7	2.54	2.25	2.33	2.73	1.64	2.53	2.13	2.43	2.79	2.3	2.26	4.39	4.3	3.46
950	7.326	0.6	0	4	36.6239	0.366729	0	4	3.94	3.54	4.27	2.94	3.86	4	3.81	3.63	3.27	3.37	2.58	2.89	2.72	2.06	2.46	1.73	3.06	2.14	2	2.19	2.38	2.73	2.63	3.42	3.11	3.28
951	7.328	0.600382	0	4	30.608	0.290452	0	3	3.06	3.81	3	3.59	3.46	3.88	3.21	4.06	3.9	4.67	1.64	1.78	3.46	2.94	2.19	3	2.41	2.54	2.13	2.79	1.94	2.1	1.33	4.36	4.22	2.54
952	7.328	0.600382	0	4	30.4292	0.288185	0	3	4	3.88	3.2	3.91	3.25	3.63	3.14	3.75	4	3.88	2.09	2.33	2.38	2	2.13	2.8	2.09	2.75	2.38	2.86	2.25	2	2.13	3.91	3.67	3.62
953	7.33	0.600763	0	4	41.7331	0.431509	0	5	3.58	3.67	3.2	3.97	3.33	3.96	3.62	3.96	3.8	3.56	2.88	3.19	3.26	2.42	2.33	2.8	2.03	2.67	2.04	2.38	2.04	2.2	2.44	3.12	2.81	2.74
954	7.334	0.601527	0	4	32.0401	0.308611	0	3	3.88	3.13	4	3.45	3.58	4.13	3.86	3.5	3.7	3.44	2.36	2.56	2.23	2.13	2.88	2	2.55	2.42	1.88	2.14	2.5	2.3	2.56	3.64	3.44	3.77
955	7.334	0.601527	0	4	28.8987	0.26878	0	2	3.38	2.88	3.8	4.73	3.17	4	3.14	3.75	3.6	4.22	1.91	2	2.54	2.63	3.13	2.2	1.27	2.83	2	2.86	2.25	2.4	1.78	4.09	4	3.46
956	7.336	0.601908	0	4	31.7904	0.305444	0	3	3	3.25	3.2	3.36	3.83	3.63	3.43	4.25	4.4	4.33	2.18	2.89	2.08	3	2.75	2.8	2.64	2.17	2.38	2.57	1.75	1.6	1.67	3.82	3.11	3.92
957	7.338	0.60229	0	4	32.3115	0.312052	0	3	3.5	3.44	3.1	3.73	3.63	2.94	3.86	3.81	4.4	4.28	2.59	1.78	2.85	2.5	2.56	2.9	2.27	2.38	3.06	2.14	2.19	1.6	1.72	3.41	4.22	3.15
958	7.338	0.60229	0	4	29.6124	0.27783	0	2	4	3.38	3.8	4.18	3.17	4	3.57	3.5	3.2	3.89	1.73	2.56	2.31	2	2.63	2.2	1.82	2.83	2	2.43	2.5	2.8	2.11	4.27	3.44	3.69
959	7.34	0.602672	0	4	31.2704	0.298852	0	3	4	3.63	3.9	3.64	3.67	3.81	3.43	3.5	3.9	3.22	1.95	2.06	2.96	2	2.38	2.1	2.36	2.33	2.19	2.57	2.5	2.1	2.78	4.05	3.94	3.04
960	7.342	0.603053	0	4	27.5256	0.25137	0	2	4.13	3.33	4	3.73	3.53	3.83	3.76	3.83	3.2	3.37	2.03	2.07	2.03	1.88	2.67	2	2.27	2.47	2.17	2.24	2.17	2.8	2.63	3.97	3.93	3.97
961	7.344	0.603435	0	4	43.1318	0.449243	0	5	3.63	3.88	3.8	3.45	3.25	3.5	3.57	3.75	4	3.89	2.91	3	3.69	2.38	2.13	2.2	2.55	2.75	2.5	2.43	2.25	2	2.11	3.09	3	2.31
962	7.344	0.603435	0	4	22.4669	0.187231	0	1	4	4.17	4.4	3.7	3.94	3.75	3.52	3.25	3.03	2.96	1.92	1.59	1.54	2	1.83	1.6	2.3	2.06	2.25	2.48	2.75	2.97	3.04	4.08	4.41	4.46
963	7.346	0.603817	0	4	39.9241	0.408572	0	5	3.75	3.5	3.1	3.59	3.75	4	3.71	3.81	3.85	3.67	2.77	2.89	3.23	2.25	2.5	2.9	2.41	2.25	2	2.29	2.19	2.15	2.33	3.23	3.11	2.77
964	7.346	0.603817	0	4	30.4956	0.289028	0	3	3.75	3.58	3.8	4.39	3.5	3.79	3.48	3.45	3.47	3.52	2.27	1.96	2.56	2.25	2.42	2.2	1.61	2.5	2.21	2.52	2.55	2.53	2.48	3.73	4.04	3.44
965	7.346	0.603817	0	4	30.2307	0.285669	0	3	3.44	3.63	3.8	3.55	3.33	3.56	3.79	3.69	4	3.94	2.18	2.17	2.38	2.56	2.38	2.2	2.45	2.67	2.44	2.21	2.31	2	2.06	3.82	3.83	3.62
966	7.348	0.604198	0	4	35.1817	0.348444	0	4	3.63	3.69	3.8	3.64	3.42	3.94	3.64	3.69	3.9	3.39	2.59	2.5	2.73	2.38	2.31	2.2	2.36	2.58	2.06	2.36	2.31	2.1	2.61	3.41	3.5	3.27
967	7.348	0.604198	0	4	30.956	0.294866	0	3	3.94	3.44	3.8	3.77	3.42	3.81	3.5	3.88	3.35	3.83	2.95	2.39	1.54	2.06	2.56	2.2	2.23	2.58	2.19	2.5	2.13	2.65	2.17	3.05	3.61	4.46
968	7.348	0.604198	0	4	24.2962	0.210424	0	1	4.69	2.88	3	4.36	3.54	4.5	3.29	3.31	3.45	3.72	2.23	1.67	1.5	1.31	3.13	3	1.64	2.46	1.5	2.71	2.69	2.55	2.28	3.77	4.33	4.5
969	7.348	0.604198	0	4	30.2369	0.285748	0	3	3.58	3.33	3.27	3.67	3.11	3.54	3.95	3.92	4.07	4.3	2.67	2.22	1.87	2.42	2.67	2.73	2.33	2.89	2.46	2.05	2.08	1.93	1.7	3.33	3.78	4.13
970	7.354	0.605344	0	4	30.7102	0.291748	0	3	3.5	3.19	3.6	3.64	3.92	3.75	3.64	3.81	4	3.72	2.45	2.33	2.04	2.5	2.81	2.4	2.36	2.08	2.25	2.36	2.19	2	2.28	3.55	3.67	3.96
971	7.356	0.605725	0	4	42.6609	0.443273	0	5	4.21	3.83	3.93	3.27	4.17	3.33	3.52	3.08	3.7	3.74	3.3	3.04	3.15	1.79	2.17	2.07	2.73	1.83	2.67	2.48	2.92	2.3	2.26	2.7	2.96	2.85
972	7.356	0.605725	0	4	29.9841	0.282542	0	3	3.5	3.5	3.73	3.97	3.53	3.79	3.24	3.54	4.17	3.81	2.27	2.41	1.97	2.5	2.5	2.27	2.03	2.47	2.21	2.76	2.46	1.83	2.19	3.73	3.59	4.03
973	7.356	0.605725	0	4	23.439	0.199556	0	1	4.13	3.63	4	3.82	3.17	4	3	3.75	3.5	3.78	1.91	1.67	1.62	1.88	2.38	2	2.18	2.83	2	3	2.25	2.5	2.22	4.09	4.33	4.38
974	7.358	0.606107	0	4	32.6066	0.315793	0	3	3.75	3.69	3.7	3.95	3.67	3.81	3.57	3.56	3.65	3.44	2.64	2.28	2.31	2.25	2.31	2.3	2.05	2.33	2.19	2.43	2.44	2.35	2.56	3.36	3.72	3.69
975	7.36	0.606489	0	4	29.9048	0.281537	0	3	4.25	4	3.6	3.82	3.25	3.63	3.57	4	2.9	3.78	2.27	1.67	2.69	1.75	2	2.4	2.18	2.75	2.38	2.43	2	3.1	2.22	3.73	4.33	3.31
976	7.36	0.606489	0	4	24.9206	0.218341	0	1	3.92	3.63	3.73	4.52	3.36	3.75	3.29	3.63	3.6	3.37	1.88	1.93	1.72	2.08	2.38	2.27	1.48	2.64	2.25	2.71	2.38	2.4	2.63	4.12	4.07	4.28
977	7.362	0.60687	0	4	41.4134	0.427455	0	5	3.17	3.88	3.87	3.52	4.14	3.71	3.68	3.58	3.3	3.96	2.94	2.59	3.64	2.83	2.13	2.13	2.48	1.86	2.29	2.32	2.42	2.7	2.04	3.06	3.41	2.36
978	7.362	0.60687	0	4	32.4757	0.314133	0	3	3.88	3.75	3.6	4.27	3.58	4	3.29	3.63	3.7	3.11	3.36	2.22	1.62	2.13	2.25	2.4	1.73	2.42	2	2.71	2.38	2.3	2.89	2.64	3.78	4.38
979	7.362	0.60687	0	4	31.5508	0.302406	0	3	3.75	4	3.4	3.41	3.38	3.88	3.79	3.88	3.6	3.72	2.41	2.39	2.19	2.25	2	2.6	2.59	2.63	2.13	2.21	2.13	2.4	2.28	3.59	3.61	3.81
980	7.362	0.60687	0	4	28.5419	0.264256	0	2	4	3.75	3.8	4.36	3.25	3.75	3.14	3.5	3.7	3.56	1.91	2.11	2.31	2	2.25	2.2	1.64	2.75	2.25	2.86	2.5	2.3	2.44	4.09	3.89	3.69
981	7.366	0.607634	0	4	36.9623	0.371019	0	4	3.13	3.38	3.67	3.91	3.86	4.42	4.67	3.75	2.63	3.41	3.48	2.37	2.33	2.88	2.63	2.33	2.09	2.14	1.58	1.33	2.25	3.37	2.59	2.52	3.63	3.67
982	7.366	0.607634	0	4	38.911	0.395727	0	5	3.46	3.58	3.2	2.82	3.77	4	4.1	3.83	4	4.07	2.39	2.74	3.54	2.54	2.42	2.8	3.18	2.23	2	1.9	2.17	2	1.93	3.61	3.26	2.46
983	7.366	0.607634	0	4	25.2957	0.223097	0	1	4.38	3.44	3.8	3.95	3.42	3.88	3.29	3.38	3.9	3.39	1.68	2.11	1.81	1.63	2.56	2.2	2.05	2.58	2.13	2.71	2.63	2.1	2.61	4.32	3.89	4.19
984	7.37	0.608397	0	4	36.513	0.365322	0	4	3.88	3.5	3.27	4.09	3.31	4.21	3.86	3.54	3.6	3.59	2.36	2.48	3.23	2.13	2.5	2.73	1.91	2.69	1.79	2.14	2.46	2.4	2.41	3.64	3.52	2.77
985	7.37	0.608397	0	4	28.7357	0.266714	0	2	3.83	3.21	3.6	3.58	3.42	4.17	3.57	3.71	4.2	3.56	2.52	1.89	1.95	2.17	2.79	2.4	2.42	2.58	1.83	2.43	2.29	1.8	2.44	3.48	4.11	4.05
986	7.372	0.608779	0	4	30.4325	0.288227	0	3	3.29	3.85	3.5	4	3.92	3.66	3.43	3.63	3.45	4.13	2.15	2.22	2.35	2.71	2.15	2.5	2	2.08	2.34	2.57	2.38	2.55	1.88	3.85	3.78	3.65
987	7.374	0.60916	0	4	40.4027	0.41464	0	5	3.17	3.92	4.13	3.7	3.89	3.96	3.76	3.92	2.9	3.52	2.52	2.81	3.59	2.83	2.08	1.87	2.3	2.11	2.04	2.24	2.08	3.1	2.48	3.48	3.19	2.41
988	7.374	0.60916	0	4	28.2732	0.260849	0	2	4.44	3.5	4.2	3.68	3.67	3.69	3.86	3.5	3.55	2.78	2.59	2.17	1.5	1.56	2.5	1.8	2.32	2.33	2.31	2.14	2.5	2.45	3.22	3.41	3.83	4.5
989	7.376	0.609542	0	4	31.1666	0.297535	0	3	3.88	3.13	3.4	3.73	3.42	3.5	4.14	3.75	3.6	4.33	2.36	2.22	2.31	2.13	2.88	2.6	2.27	2.58	2.5	1.86	2.25	2.4	1.67	3.64	3.78	3.69
990	7.376	0.609542	0	4	25.3887	0.224277	0	1	3.92	3.5	3.2	4.15	3.75	4	3.57	3.54	3.4	3.85	1.67	1.37	2.56	2.08	2.5	2.8	1.85	2.25	2	2.43	2.46	2.6	2.15	4.33	4.63	3.44
991	7.378	0.609924	0	4	43.8945	0.458913	0	6	3.71	3.67	4	2.67	3.31	3.21	3.9	4.46	3.37	4.59	3.79	3.07	2.85	2.29	2.33	2	3.33	2.69	2.79	2.1	1.54	2.63	1.41	2.21	2.93	3.15
992	7.378	0.609924	0	4	39.6885	0.405586	0	5	3.5	4	3.2	3.82	3.75	3.38	3.86	3.88	3.5	4	3	2.44	3.31	2.5	2	2.8	2.18	2.25	2.63	2.14	2.13	2.5	2	3	3.56	2.69
993	7.378	0.609924	0	4	37.2837	0.375095	0	4	3.92	3.71	3.73	3.72	3.56	3.5	3.62	3.75	3.53	3.85	2.76	3.15	2.31	2.08	2.29	2.27	2.28	2.44	2.5	2.38	2.25	2.47	2.15	3.24	2.85	3.69
994	7.38	0.610305	0	4	37.7247	0.380686	0	5	4	3.75	4	4.36	2.92	3.75	3.43	4.13	2	4.56	3.45	2.33	2.54	2	2.25	2	1.64	3.08	2.25	2.57	1.88	4	1.44	2.55	3.67	3.46
995	7.38	0.610305	0	4	25.8929	0.23067	0	1	4.56	3	2.7	4.18	3.46	4.38	3.07	3.69	3.8	4.06	2.05	1.78	1.88	1.44	3	3.3	1.82	2.54	1.63	2.93	2.31	2.2	1.94	3.95	4.22	4.12
996	7.38	0.610305	0	4	46.3423	0.48995	0	6	2.83	3.58	3.8	3.06	3.46	4.13	3.76	3.83	4.3	4.15	3.12	3.41	3.77	3.17	2.42	2.2	2.94	2.54	1.88	2.24	2.17	1.7	1.85	2.88	2.59	2.23
997	7.38	0.610305	0	4	44.0701	0.46114	0	6	3.75	3.71	3.87	3.58	3.61	3.92	3.62	3.67	3.47	3.7	2.94	3	3.77	2.25	2.29	2.13	2.42	2.39	2.08	2.38	2.33	2.53	2.3	3.06	3	2.23
998	7.384	0.611069	0	4	30.8952	0.294094	0	3	4.19	3.75	3.8	4.41	3.54	3.88	3.29	3.44	3.45	3.17	2.32	2.39	2.12	1.81	2.25	2.2	1.59	2.46	2.13	2.71	2.56	2.55	2.83	3.68	3.61	3.88
999	7.384	0.611069	0	4	36.9668	0.371077	0	4	3.75	3.13	3.5	4.09	3.58	3.5	3.57	3.81	4.05	3.94	2.77	2.72	2.65	2.25	2.88	2.5	1.91	2.42	2.5	2.43	2.19	1.95	2.06	3.23	3.28	3.35
1000	7.384	0.611069	0	4	33.209	0.323431	0	4	3.79	3.21	3.53	3.55	3	3.83	3.62	3.92	4.17	4.3	3.27	2.52	1.56	2.21	2.79	2.47	2.45	3	2.17	2.38	2.08	1.83	1.7	2.73	3.48	4.44
1001	7.384	0.611069	0	4	31.208	0.29806	0	3	3.63	3.63	3.3	3.09	3.38	4.31	3.86	3.56	4.1	4.06	3.05	1.78	2.08	2.38	2.38	2.7	2.91	2.63	1.69	2.14	2.44	1.9	1.94	2.95	4.22	3.92
1002	7.386	0.61145	0	4	43.32	0.45163	0	5	2.81	3.63	3.3	3.68	3.25	3.75	3.79	3.81	4.35	4.56	2.77	2.89	3.96	3.19	2.38	2.7	2.32	2.75	2.25	2.21	2.19	1.65	1.44	3.23	3.11	2.04
1003	7.386	0.61145	0	4	29.9875	0.282585	0	3	4.38	3.69	3.7	3.5	3.63	3.31	3.43	4.13	3.6	3.56	2.5	1.83	2.27	1.63	2.31	2.3	2.5	2.38	2.69	2.57	1.88	2.4	2.44	3.5	4.17	3.73
1004	7.388	0.611832	0	4	29.1669	0.272181	0	2	4.38	3.75	3.5	4.24	3.81	3.79	3.62	2.96	3.27	3.62	1.76	1.65	3.03	1.63	2.25	2.5	1.76	2.19	2.21	2.38	3.04	2.73	2.38	4.24	4.35	2.97
1005	7.39	0.612214	0	4	26.7877	0.242014	0	2	4.06	4	3.8	4	3.79	3.63	3.5	3.75	3.25	3.17	2.09	2.17	1.65	1.94	2	2.2	2	2.21	2.38	2.5	2.25	2.75	2.83	3.91	3.83	4.35
1006	7.39	0.612214	0	4	36.1012	0.360102	0	4	3.88	3.88	3.6	2.55	4	4.38	4	3.63	3.7	3.33	2.27	2.67	3	2.13	2.13	2.4	3.45	2	1.63	2	2.38	2.3	2.67	3.73	3.33	3
1007	7.392	0.612595	0	4	43.7578	0.457181	0	6	3.75	3.38	3.7	3.64	3.92	3.81	3.79	3.56	3.85	3.56	3.3	3	3.31	2.25	2.63	2.3	2.36	2.08	2.19	2.21	2.44	2.15	2.44	2.7	3	2.69
1008	7.392	0.612595	0	4	36.7009	0.367705	0	4	3.75	3.38	4	3.86	3.46	3.75	3.71	3.94	3.55	3.56	2.91	2.11	3.04	2.25	2.63	2	2.14	2.54	2.25	2.29	2.06	2.45	2.44	3.09	3.89	2.96
1009	7.392	0.612595	0	4	27.6529	0.252985	0	2	4.57	2.88	2.8	4.18	3.42	4.5	3.71	4.13	3.1	3.67	2.64	1.44	2	1.43	3.13	3.2	1.82	2.58	1.5	2.29	1.88	2.9	2.33	3.36	4.56	4
1010	7.394	0.612977	0	4	36.5257	0.365484	0	4	4.5	4	4	4.64	2.33	3.38	3	3.38	3.3	4.44	2.36	1.22	4.46	1.5	2	2	1.36	3.67	2.63	3	2.63	2.7	1.56	3.64	4.78	1.54
1011	7.394	0.612977	0	4	29.1772	0.272312	0	2	3.92	2.96	3.53	4.3	3.22	4.25	3.57	3.63	4.03	3.56	2.85	1.41	2.15	2.08	3.04	2.47	1.7	2.78	1.75	2.43	2.38	1.97	2.44	3.15	4.59	3.85
1012	7.396	0.613359	0	4	31.1695	0.297572	0	3	4.13	3.5	3.73	4.33	3.58	3.88	3.33	3.5	3.37	3.63	2.27	1.89	2.69	1.88	2.5	2.27	1.67	2.42	2.13	2.67	2.5	2.63	2.37	3.73	4.11	3.31
1013	7.398	0.61374	0	4	33.2469	0.323912	0	4	3.88	3.67	3.67	3.45	3.69	3.83	3.62	3.83	3.83	3.52	2.73	2.3	2.26	2.13	2.33	2.33	2.55	2.31	2.17	2.38	2.17	2.17	2.48	3.27	3.7	3.74
1014	7.398	0.61374	0	4	38.4852	0.390328	0	5	4	3.75	3.8	3.64	3.58	3.63	3.43	3.88	3.5	3.78	2	2.67	3.77	2	2.25	2.2	2.36	2.42	2.38	2.57	2.13	2.5	2.22	4	3.33	2.23
1015	7.4	0.614122	0	4	21.3083	0.172541	0	1	4	3.5	3.8	3.82	3.58	3.75	3.71	3.13	3.6	4.11	1.4	1.89	1.38	2	2.5	2.2	2.18	2.42	2.25	2.29	2.88	2.4	1.89	4.6	4.11	4.62
1016	7.402	0.614504	0	4	34.3449	0.337834	0	4	3.71	3.71	4.27	3.91	3.5	3.75	3.67	3.5	3.47	3.52	2.91	2.52	2.1	2.29	2.29	1.73	2.09	2.5	2.25	2.33	2.5	2.53	2.48	3.09	3.48	3.9
1017	7.404	0.614885	0	4	47.287	0.501927	1	6	3.83	3.88	4	2.76	3.5	4	3.95	3.71	3.91	3.48	3.24	2.89	4.23	2.17	2.13	2	3.24	2.5	2	2.05	2.29	2.09	2.52	2.76	3.11	1.77
1018	7.406	0.615267	0	4	23.8984	0.205381	0	1	4.21	3.67	3.73	3.85	3.92	3.46	3.86	3.88	2.6	3.85	1.45	2.15	1.64	1.79	2.33	2.27	2.15	2.08	2.54	2.14	2.13	3.4	2.15	4.55	3.85	4.36
1019	7.406	0.615267	0	4	30.0296	0.283119	0	3	3.92	3.71	3.53	3.85	3.47	3.79	3.67	3.75	3.57	3.77	2.03	2	2.54	2.08	2.29	2.47	2.15	2.53	2.21	2.33	2.25	2.43	2.23	3.97	4	3.46
1020	7.408	0.615649	0	4	30.4519	0.288474	0	3	4.33	3.54	3.8	4	3.61	4.13	3.62	3.46	3.33	3.22	2.27	2.37	2.03	1.67	2.46	2.2	2	2.39	1.88	2.38	2.54	2.67	2.78	3.73	3.63	3.97
1021	7.41	0.616031	0	4	32.0378	0.308581	0	3	4.08	3.92	3.9	3.73	3.53	3.9	3.62	3.5	3.57	3.3	2.7	2.52	1.79	1.92	2.08	2.1	2.27	2.47	2.1	2.38	2.5	2.43	2.7	3.3	3.48	4.21
1022	7.41	0.616031	0	4	27.4565	0.250494	0	2	4.69	3.56	3.6	4.18	3.79	3.63	3.79	3.75	2.45	3.61	1.86	1.67	2.5	1.31	2.44	2.4	1.82	2.21	2.38	2.21	2.25	3.55	2.39	4.14	4.33	3.5
1023	7.41	0.616031	0	4	27.4476	0.250381	0	2	4.25	3.83	4.13	4.03	3.39	3.38	3.33	3.75	3.03	3.93	2.73	1.26	2.03	1.75	2.17	1.87	1.97	2.61	2.63	2.67	2.25	2.97	2.07	3.27	4.74	3.97
1024	7.412	0.616412	0	4	39.0042	0.396908	0	5	3.81	3.88	3.5	3.68	3.54	3.94	3.86	3.5	3.85	3.5	2.59	2.78	3.15	2.19	2.13	2.5	2.32	2.46	2.06	2.14	2.5	2.15	2.5	3.41	3.22	2.85
1025	7.412	0.616412	0	4	41.9293	0.433997	0	5	3.42	3.33	3.13	3.94	3.08	4.46	3.86	3.96	4.07	3.81	2.58	2.78	3.87	2.58	2.67	2.87	2.06	2.92	1.54	2.14	2.04	1.93	2.19	3.42	3.22	2.13
1026	7.412	0.616412	0	4	30.8567	0.293606	0	3	3.25	3.88	3.7	3.73	3.96	3.69	3.43	3.69	3.95	3.78	2.45	2.33	1.96	2.75	2.13	2.3	2.27	2.04	2.31	2.57	2.31	2.05	2.22	3.55	3.67	4.04
1027	7.414	0.616794	0	4	26.6399	0.240141	0	2	4.5	3.88	3.6	3.55	3.92	3.75	3.57	2	4.3	4	1.91	2	1.92	1.5	2.13	2.4	2.45	2.08	2.25	2.43	4	1.7	2	4.09	4	4.08
1028	7.416	0.617176	0	4	40.8068	0.419765	0	5	3.79	3.17	3.2	4.12	3.08	4.08	3.62	4.25	4.03	3.74	3.09	2.67	3.18	2.21	2.83	2.8	1.88	2.92	1.92	2.38	1.75	1.97	2.26	2.91	3.33	2.82
1029	7.418	0.617557	0	4	27.9261	0.256448	0	2	3.58	3.42	3.47	3.97	4.11	3.96	3.62	3.63	3.63	3.7	2.06	2.11	1.92	2.42	2.58	2.53	2.03	1.89	2.04	2.38	2.38	2.37	2.3	3.94	3.89	4.08
1030	7.418	0.617557	0	4	22.9864	0.193818	0	1	4.42	3.83	3.93	3.64	3.81	3.67	3.62	3.63	3.47	3.07	1.64	1.7	1.69	1.58	2.17	2.07	2.36	2.19	2.33	2.38	2.38	2.53	2.93	4.36	4.3	4.31
1031	7.418	0.617557	0	4	30.1106	0.284145	0	3	4.19	3.56	4.1	3.59	3.54	3.94	3.57	3.56	3.65	3.39	2.27	2.22	2.08	1.81	2.44	1.9	2.41	2.46	2.06	2.43	2.44	2.35	2.61	3.73	3.78	3.92
1032	7.42	0.617939	0	4	41.7621	0.431877	0	5	3.54	3	2.4	4.27	2.92	4.33	4.43	3.92	4	4.29	2.73	3.04	3.49	2.46	3	3.6	1.73	3.08	1.67	1.57	2.08	2	1.71	3.27	2.96	2.51
1033	7.42	0.617939	0	4	38.1263	0.385778	0	5	3.44	3.94	3.5	3.09	3.67	4.13	4.57	3.88	3.05	3.83	3	3.06	2.27	2.56	2.06	2.5	2.91	2.33	1.88	1.43	2.13	2.95	2.17	3	2.94	3.73
1034	7.42	0.617939	0	4	32.9227	0.319801	0	3	3.38	3.63	4.2	3.64	3.25	4	3.71	4.13	3.6	3.56	2.18	2	3	2.63	2.38	1.8	2.36	2.75	2	2.29	1.88	2.4	2.44	3.82	4	3
1035	7.42	0.617939	0	4	32.5922	0.315611	0	3	4.08	4.21	3.73	3.39	3.69	4.08	3.81	3.58	3.23	3.3	2.82	2.52	1.77	1.92	1.79	2.27	2.61	2.31	1.92	2.19	2.42	2.77	2.7	3.18	3.48	4.23
1036	7.42	0.617939	0	4	28.6625	0.265786	0	2	4.04	3	3.8	3.76	3.56	3.71	3.9	4.13	3.13	4.07	2.88	2.04	1.33	1.96	3	2.2	2.24	2.44	2.29	2.1	1.88	2.87	1.93	3.12	3.96	4.67
1037	7.42	0.617939	0	4	27.6874	0.253422	0	2	3.75	3.75	3.6	4	4	3.75	3.71	3.5	3.6	3.44	2.45	1.67	1.92	2.25	2.25	2.4	2	2	2.25	2.29	2.5	2.4	2.56	3.55	4.33	4.08
1038	7.42	0.617939	0	4	23.4861	0.200154	0	1	3.13	3.44	3.5	4.82	3.92	4.06	3.14	3.69	3.4	4	1.64	1.67	1.81	2.88	2.56	2.5	1.18	2.08	1.94	2.86	2.31	2.6	2	4.36	4.33	4.19
1039	7.422	0.618321	0	4	33.4833	0.326909	0	4	3.67	3.74	3.5	3.32	3.22	3.99	3.57	4.07	4.31	3.72	2.4	2.44	2.48	2.33	2.26	2.5	2.68	2.78	2.01	2.43	1.93	1.69	2.28	3.6	3.56	3.52
1040	7.422	0.618321	0	4	29.5036	0.27645	0	2	3.83	3.75	3.87	3.94	3.56	3.71	3.43	3.67	3.83	3.52	2.24	1.93	2.26	2.17	2.25	2.13	2.06	2.44	2.29	2.57	2.33	2.17	2.48	3.76	4.07	3.74
1041	7.422	0.618321	0	4	26.8764	0.24314	0	2	4.13	4.13	4.2	3.73	3.58	3.13	3.29	3.88	3.6	3.44	2	2.11	1.77	1.88	1.88	1.8	2.27	2.42	2.88	2.71	2.13	2.4	2.56	4	3.89	4.23
1042	7.424	0.618702	0	4	42.1265	0.436497	0	5	3.63	3.38	3.67	4	3.33	3.79	3.43	3.88	3.6	4.41	2.82	3	3.36	2.38	2.63	2.33	2	2.67	2.21	2.57	2.13	2.4	1.59	3.18	3	2.64
1043	7.424	0.618702	0	4	29.1593	0.272084	0	2	3.83	3.71	3.73	4.06	3.5	3.88	3.43	3.82	3.23	3.93	2.18	2.22	1.95	2.17	2.29	2.27	1.94	2.5	2.13	2.57	2.18	2.77	2.07	3.82	3.78	4.05
1044	7.424	0.618702	0	4	35.312	0.350095	0	4	3.88	3.5	3.4	4	3.5	3.88	3.43	3.63	3.9	4	2.82	2.56	2.31	2.13	2.5	2.6	2	2.5	2.13	2.57	2.38	2.1	2	3.18	3.44	3.69
1045	7.426	0.619084	0	4	35.0374	0.346613	0	4	3.58	3.17	3.4	4.22	3.69	4.13	3.67	3.54	4.17	3.56	2.39	2.78	2.46	2.42	2.83	2.6	1.78	2.31	1.88	2.33	2.46	1.83	2.44	3.61	3.22	3.54
1046	7.426	0.619084	0	4	28.5554	0.264427	0	2	3.25	3.88	3.6	4	4.42	3.63	3.43	3.5	4.2	3.22	2.27	2.33	1.62	2.75	2.13	2.4	2	1.58	2.38	2.57	2.5	1.8	2.78	3.73	3.67	4.38
1047	7.428	0.619466	0	4	32.6162	0.315915	0	3	3.86	3.75	3.3	3.27	3.5	3.69	4.07	4.25	3.95	3.5	2.64	2.39	2.08	2.14	2.25	2.7	2.73	2.5	2.31	1.93	1.75	2.05	2.5	3.36	3.61	3.92
1048	7.43	0.619847	0	3	41.293	0.425929	0	5	4.04	3.63	4.13	3.42	3.75	4.04	3.67	3.5	3.3	3.67	3.3	2.81	2.87	1.96	2.38	1.87	2.58	2.25	1.96	2.33	2.5	2.7	2.33	2.7	3.19	3.13
1049	7.43	0.619847	0	3	24.892	0.217979	0	1	4.17	4.08	4.27	3.85	3.78	3.54	3.24	3.67	3.4	3.15	1.94	1.74	1.77	1.83	1.92	1.73	2.15	2.22	2.46	2.76	2.33	2.6	2.85	4.06	4.26	4.23
1050	7.43	0.619847	0	3	32.7346	0.317416	0	3	3.46	3.58	3.47	3.7	3.53	3.92	3.86	3.75	4.1	3.78	2.48	2.37	2.28	2.54	2.42	2.53	2.3	2.47	2.08	2.14	2.25	1.9	2.22	3.52	3.63	3.72
1051	7.432	0.620229	0	3	26.7883	0.242022	0	2	3.96	3.42	3.53	4.33	3.42	4.13	3.38	3.58	4	3.41	2.7	1.63	1.49	2.04	2.58	2.47	1.67	2.58	1.88	2.62	2.42	2	2.59	3.3	4.37	4.51
1052	7.434	0.620611	0	3	39.5548	0.40389	0	5	3.75	3.63	3.8	3.27	3.92	3.88	3.71	3.63	3.8	3.78	3	2.67	2.92	2.25	2.38	2.2	2.73	2.08	2.13	2.29	2.38	2.2	2.22	3	3.33	3.08
1053	7.434	0.620611	0	3	33.3746	0.32553	0	4	3.63	3.79	3.33	3.64	3.81	3.96	3.81	3.67	3.97	3.56	2.21	2.63	2.41	2.38	2.21	2.67	2.36	2.19	2.04	2.19	2.33	2.03	2.44	3.79	3.37	3.59
1054	7.436	0.620992	0	3	31.7436	0.304851	0	3	3.58	4.21	3.53	4.02	3.47	3.92	3.33	3.79	3.63	3.7	2.33	2.33	2.23	2.42	1.79	2.47	1.98	2.53	2.08	2.67	2.21	2.37	2.3	3.67	3.67	3.77
1055	7.436	0.620992	0	3	33.3196	0.324833	0	4	4.38	3.13	3.33	3.61	3.19	4.18	3.57	3.88	4.47	3.44	3.18	2.74	1.33	1.63	2.88	2.67	2.39	2.81	1.82	2.43	2.13	1.53	2.56	2.82	3.26	4.67
1056	7.436	0.620992	0	3	28.0494	0.258012	0	2	3.71	4.17	4.07	3	4.03	3.75	3.67	3.75	3.33	3.7	2.09	2.26	1.74	2.29	1.83	1.93	3	1.97	2.25	2.33	2.25	2.67	2.3	3.91	3.74	4.26
1057	7.436	0.620992	0	3	26.8159	0.242372	0	2	4.48	3.71	3.68	3.7	2.87	4.33	3.24	3.83	4.11	3.23	1.63	1.53	2.66	1.52	2.29	2.32	2.3	3.13	1.67	2.76	2.17	1.89	2.77	4.37	4.47	3.34
1058	7.438	0.621374	0	3	38.7266	0.393389	0	5	4	3.69	4.1	3.27	3.5	3.81	3.43	3.88	3.95	3.56	3	2.67	2.73	2	2.31	1.9	2.73	2.5	2.19	2.57	2.13	2.05	2.44	3	3.33	3.27
1059	7.438	0.621374	0	3	31.6625	0.303822	0	3	3.21	3.17	4.07	3.67	3.69	4.46	4	4.21	2.97	3.74	2.76	2.22	1.9	2.79	2.83	1.93	2.33	2.31	1.54	2	1.79	3.03	2.26	3.24	3.78	4.1
1060	7.438	0.621374	0	3	31.5574	0.30249	0	3	3.29	3.71	3.47	4.12	3.5	3.71	3.76	3.71	4.03	3.89	2.45	1.78	2.62	2.71	2.29	2.53	1.88	2.5	2.29	2.24	2.29	1.97	2.11	3.55	4.22	3.38
1061	7.44	0.621756	0	3	30.5892	0.290215	0	3	3.75	3.88	3.93	4.18	3.53	3.54	3.29	3.79	3.83	3.48	2.12	2.26	2.26	2.25	2.13	2.07	1.82	2.47	2.46	2.71	2.21	2.17	2.52	3.88	3.74	3.74
1062	7.442	0.622137	0	3	46.4629	0.491478	0	6	3.13	3.13	2.6	4.18	3.29	4.56	4.07	3.94	4.75	3.56	3.55	2.67	4	2.88	2.88	3.4	1.82	2.71	1.44	1.93	2.06	1.25	2.44	2.45	3.33	2
1063	7.442	0.622137	0	3	34.8546	0.344296	0	4	2.63	3.63	4	4.27	3.47	4.04	3.81	3.38	4.13	3.85	2.45	2.26	2.85	3.38	2.38	2	1.73	2.53	1.96	2.19	2.63	1.87	2.15	3.55	3.74	3.15
1064	7.446	0.622901	0	3	34.3081	0.337367	0	4	3.7	3.67	3.2	3.48	3.5	4.17	3.76	3.83	4.03	3.89	2.21	2.7	2.54	2.3	2.33	2.8	2.52	2.5	1.83	2.24	2.17	1.97	2.11	3.79	3.3	3.46
1065	7.448	0.623282	0	3	33.1415	0.322576	0	4	3.56	3.69	4	4.55	3.54	3.56	3.57	3.56	3.15	4.06	2.59	2.17	2.42	2.44	2.31	2	1.45	2.46	2.44	2.43	2.44	2.85	1.94	3.41	3.83	3.58
1066	7.448	0.623282	0	3	48.4789	0.51704	1	6	3.75	3.88	3.6	4	3.08	3.5	3.43	4.13	3.2	4.67	3	3.11	4.38	2.25	2.13	2.4	2	2.92	2.5	2.57	1.88	2.8	1.33	3	2.89	1.62
1067	7.448	0.623282	0	3	37.0516	0.372152	0	4	3.81	3.5	3.6	4	3.25	3.81	3.57	3.94	3.7	4.06	3.14	2.5	2.38	2.19	2.5	2.4	2	2.75	2.19	2.43	2.06	2.3	1.94	2.86	3.5	3.62
1068	7.45	0.623664	0	3	46.5046	0.492007	0	6	3.5	3.56	3.5	4.05	3.08	3.44	4	3.75	4.15	4.22	3.36	2.72	4	2.5	2.44	2.5	1.95	2.92	2.56	2	2.25	1.85	1.78	2.64	3.28	2
1069	7.45	0.623664	0	3	45.8235	0.483372	0	6	3.38	4.5	3.9	3	4.15	3.75	3.57	3.59	3.85	3.56	2.86	2.78	4.27	2.63	1.5	2.1	3	1.85	2.25	2.43	2.41	2.15	2.44	3.14	3.22	1.73
1070	7.45	0.623664	0	3	30.294	0.286471	0	3	3.92	3.75	3.87	3.67	3.53	3.79	3.86	3.5	3.73	3.63	2.76	2.48	1.31	2.08	2.25	2.13	2.33	2.47	2.21	2.14	2.5	2.27	2.37	3.24	3.52	4.69
1071	7.452	0.624046	0	3	41.8915	0.433517	0	5	3.05	4.1	4	2.03	3.17	4.29	3.96	4.01	4.5	4.15	3.25	2.81	3.13	2.95	1.9	2	3.97	2.83	1.71	2.04	1.99	1.5	1.85	2.75	3.19	2.87
1072	7.452	0.624046	0	3	52.3499	0.56612	1	6	3.88	3	4	3.45	1.92	4.13	3.43	4.63	4.6	4.22	3.91	3.67	3.92	2.13	3	2	2.55	4.08	1.88	2.57	1.38	1.4	1.78	2.09	2.33	2.08
1073	7.452	0.624046	0	3	26.0047	0.232086	0	1	4	3.31	3.7	3.27	3.54	4.13	3.64	3.88	3.9	3.89	2.23	1.78	1.62	2	2.69	2.3	2.73	2.46	1.88	2.36	2.13	2.1	2.11	3.77	4.22	4.38
1074	7.452	0.624046	0	3	21.1913	0.171058	0	1	4.56	3.42	3.33	4	3.08	3.5	3.57	3.79	3.97	4.04	1.48	1.33	1.77	1.44	2.58	2.67	2	2.92	2.5	2.43	2.21	2.03	1.96	4.52	4.67	4.23
1075	7.452	0.624046	0	3	19.0954	0.144484	0	1	4.13	3.54	4.2	4.36	3.47	4.21	2.95	3.96	3.4	3.04	1.52	1.44	1.18	1.88	2.46	1.8	1.64	2.53	1.79	3.05	2.04	2.6	2.96	4.48	4.56	4.82
1076	7.454	0.624427	0	3	55.1912	0.602146	1	6	4	3.63	4	3.45	3.5	3.38	3.71	4.13	3.8	3.67	3.91	3.78	4.23	2	2.38	2	2.55	2.5	2.63	2.29	1.88	2.2	2.33	2.09	2.22	1.77
1077	7.454	0.624427	0	3	38.2088	0.386824	0	5	4.25	3.75	3.2	3.36	3.5	3.75	4	3.75	3.6	4.11	2.64	3	2.62	1.75	2.25	2.8	2.64	2.5	2.25	2	2.25	2.4	1.89	3.36	3	3.38
1078	7.454	0.624427	0	3	37.1101	0.372893	0	4	3.38	3.19	4	3.09	3.58	4.19	4.14	4.19	3.9	3.61	2.73	2.33	3	2.63	2.81	2	2.91	2.42	1.81	1.86	1.81	2.1	2.39	3.27	3.67	3
1079	7.454	0.624427	0	3	33.4326	0.326266	0	4	4.08	4.63	4.67	2.36	3.86	3.5	3.81	3.75	3.2	3.41	2.55	2.41	2.28	1.92	1.38	1.33	3.64	2.14	2.5	2.19	2.25	2.8	2.59	3.45	3.59	3.72
1080	7.454	0.624427	0	3	30.6901	0.291494	0	3	3.94	4.06	4.1	3.68	3.92	3.31	3.29	3.44	3.7	3.83	2.86	1.94	1.85	2.06	1.94	1.9	2.32	2.08	2.69	2.71	2.56	2.3	2.17	3.14	4.06	4.15
1081	7.456	0.624809	0	3	26.2626	0.235357	0	2	4.08	3.67	3.6	4.42	3.69	3.67	3.67	3.71	3.03	3.74	2.39	1.67	1.62	1.92	2.33	2.4	1.58	2.31	2.33	2.33	2.29	2.97	2.26	3.61	4.33	4.38
1082	7.458	0.625191	0	3	44.3654	0.464884	0	6	3.67	3.75	2.8	4.12	3.75	3.46	3.86	3.5	3.97	4.41	2.67	2.7	4.21	2.33	2.25	3.2	1.88	2.25	2.54	2.14	2.5	2.03	1.59	3.33	3.3	1.79
1083	7.458	0.625191	0	3	38.4015	0.389267	0	5	3.58	3.58	3.6	4	3.42	4.08	3.86	3.54	3.7	3.93	3.03	2.67	2.59	2.42	2.42	2.4	2	2.58	1.92	2.14	2.46	2.3	2.07	2.97	3.33	3.41
1084	7.458	0.625191	0	3	35.041	0.346659	0	4	3.63	3.75	4	3.77	3.58	4.31	3.36	3.63	3.65	3.61	2.43	2.78	2.35	2.38	2.25	2	2.23	2.42	1.69	2.64	2.38	2.35	2.39	3.57	3.22	3.65
1085	7.46	0.625573	0	3	36.9599	0.370988	0	4	3.38	4.13	3.6	3.73	3.67	3.5	3.86	3.5	3.6	4.33	2.55	2.11	3.31	2.63	1.88	2.4	2.27	2.33	2.5	2.14	2.5	2.4	1.67	3.45	3.89	2.69
1086	7.46	0.625573	0	3	36.3026	0.362655	0	4	3.67	3.38	4.27	3.67	3.97	4.46	3.71	3.33	3.77	3.07	2.27	2.74	2.82	2.33	2.63	1.73	2.33	2.03	1.54	2.29	2.67	2.23	2.93	3.73	3.26	3.18
1087	7.462	0.625954	0	3	37.7134	0.380543	0	5	3.71	3.46	4.2	3.36	3.61	4.08	3.86	3.75	3.5	3.78	3.12	2.37	2.64	2.29	2.54	1.8	2.64	2.39	1.92	2.14	2.25	2.5	2.22	2.88	3.63	3.36
1088	7.462	0.625954	0	3	31.8441	0.306125	0	3	4.04	3.42	3.4	3.91	3.28	4.33	3.52	3.71	4.03	3.67	2.33	2.59	1.95	1.96	2.58	2.6	2.09	2.72	1.67	2.48	2.29	1.97	2.33	3.67	3.41	4.05
1089	7.462	0.625954	0	3	31.3261	0.299558	0	3	4.1	2.88	3.27	4.31	3.42	4.32	3.14	3.65	4.17	4.05	2.64	2.22	1.9	1.9	3.13	2.73	1.69	2.58	1.68	2.86	2.35	1.83	1.95	3.36	3.78	4.1
1090	7.466	0.626718	0	3	55.2576	0.602987	1	6	4.38	4.75	5	2.4	4.5	3.25	3.71	3.63	2.6	3.11	4	3.67	4.42	1.63	1.25	1	3.6	1.5	2.75	2.29	2.38	3.4	2.89	2	2.33	1.58
1091	7.466	0.626718	0	3	40.9689	0.421819	0	5	3.44	3.19	4	3.91	4.04	3.81	3.86	3.75	3	4.33	2.41	2.33	4.08	2.56	2.81	2	2.09	1.96	2.19	2.14	2.25	3	1.67	3.59	3.67	1.92
1092	7.466	0.626718	0	3	38.316	0.388183	0	5	3.83	3.42	3.07	4.58	3.53	3.71	3.52	3.5	4.17	4	3.03	2.37	2.85	2.17	2.58	2.93	1.42	2.47	2.29	2.48	2.5	1.83	2	2.97	3.63	3.15
1093	7.466	0.626718	0	3	35.3371	0.350413	0	4	4.04	3.33	3.87	4.33	3.44	3.96	3.62	3.71	3.77	3.26	2.42	2.11	3.08	1.96	2.67	2.13	1.67	2.56	2.04	2.38	2.29	2.23	2.74	3.58	3.89	2.92
1094	7.468	0.627099	0	3	27.6317	0.252716	0	2	3.88	3.83	4	4.15	3.33	3.83	3.48	3.79	3.83	3.22	2.39	1.89	1.67	2.13	2.17	2	1.85	2.67	2.17	2.52	2.21	2.17	2.78	3.61	4.11	4.33
1095	7.468	0.627099	0	3	37.2739	0.37497	0	4	3.71	3.56	3.47	3.64	3.36	4.13	3.86	3.75	3.93	3.93	2.58	2.15	3.31	2.29	2.44	2.53	2.36	2.64	1.88	2.14	2.25	2.07	2.07	3.42	3.85	2.69
1096	7.47	0.627481	0	3	32.7928	0.318153	0	3	3.71	3.42	3.4	4.55	2.97	4.04	3.48	3.29	4.23	4.26	2.06	1.67	3.33	2.29	2.58	2.6	1.45	3.03	1.96	2.52	2.71	1.77	1.74	3.94	4.33	2.67
1097	7.47	0.627481	0	3	35.3776	0.350927	0	4	3.71	4.21	3.53	3.67	3.86	4.08	3.76	3.5	3.4	3.63	2.33	2.33	2.95	2.29	1.79	2.47	2.33	2.14	1.92	2.24	2.5	2.6	2.37	3.67	3.67	3.05
1098	7.47	0.627481	0	3	26.285	0.235641	0	2	4.25	3.88	3.9	3.82	3.5	4	3.43	3.5	3.9	3.17	2.45	1.83	1.38	1.75	2.13	2.1	2.18	2.5	2	2.57	2.5	2.1	2.83	3.55	4.17	4.62
1099	7.472	0.627863	0	3	38.6934	0.392968	0	5	3.79	4.13	3.53	3.79	4.19	3.13	3.48	3.5	3.93	3.89	2.39	1.81	4.13	2.21	1.88	2.47	2.21	1.81	2.88	2.52	2.5	2.07	2.11	3.61	4.19	1.87
1100	7.478	0.629008	0	3	41.9701	0.434513	0	5	4.19	3.44	4.3	3.68	3.46	3.94	3.79	4.06	3.25	3.28	2.41	3.22	3.38	1.81	2.56	1.7	2.32	2.54	2.06	2.21	1.94	2.75	2.72	3.59	2.78	2.62
1101	7.478	0.629008	0	3	38.0725	0.385096	0	5	3.91	3.54	3.8	4.21	3.22	3.92	3.61	3.71	3.77	3.7	2.61	2.59	2.97	2.09	2.46	2.2	1.79	2.78	2.08	2.39	2.29	2.23	2.3	3.39	3.41	3.03
1102	7.478	0.629008	0	3	20.8551	0.166795	0	1	3.75	3.13	3.8	3.91	3.5	4.38	3	3.88	3.6	4.44	1.73	1.44	1.31	2.25	2.88	2.2	2.09	2.5	1.63	3	2.13	2.4	1.56	4.27	4.56	4.69
1103	7.48	0.629389	0	3	29.1076	0.271429	0	2	3.75	3.88	3.93	4.12	4.25	3.17	3.81	3.54	3.17	3.78	2.27	2	2	2.25	2.13	2.07	1.88	1.75	2.83	2.19	2.46	2.83	2.22	3.73	4	4
1104	7.48	0.629389	0	3	29.094	0.271256	0	2	4.46	3.04	3.53	4.09	3.53	4.42	3.1	3.63	4.23	3.37	1.88	2.26	2.1	1.54	2.96	2.47	1.91	2.47	1.58	2.9	2.38	1.77	2.63	4.12	3.74	3.9
1105	7.48	0.629389	0	3	32.722	0.317256	0	3	3.94	3.56	4.4	3.82	3.29	3.81	3.14	3.88	3.95	3.61	2.68	2.11	2.23	2.06	2.44	1.6	2.18	2.71	2.19	2.86	2.13	2.05	2.39	3.32	3.89	3.77
1106	7.482	0.629771	0	3	36.7355	0.368143	0	4	3.88	3.63	3.53	3.15	3.69	4.33	4.14	3.96	3.77	3.33	2.67	2.89	2.33	2.13	2.38	2.47	2.85	2.31	1.67	1.86	2.04	2.23	2.67	3.33	3.11	3.67
1107	7.482	0.629771	0	3	32.6552	0.316409	0	3	3.63	3.63	3.8	3.73	3.92	3.88	3.57	3.75	3.5	4	2.64	2.67	1.69	2.38	2.38	2.2	2.27	2.08	2.13	2.43	2.25	2.5	2	3.36	3.33	4.31
1108	7.482	0.629771	0	3	31.1889	0.297818	0	3	3.83	3.5	3.87	3.64	3.39	4	3.71	3.96	3.77	3.74	1.94	1.96	2.79	2.17	2.5	2.13	2.36	2.61	2	2.29	2.04	2.23	2.26	4.06	4.04	3.21
1109	7.482	0.629771	0	3	37.8147	0.381828	0	5	4.13	3.25	3.5	3.91	3.5	3.75	3.57	3.94	3.75	4.11	2.36	2.94	2.81	1.88	2.75	2.5	2.09	2.5	2.25	2.43	2.06	2.25	1.89	3.64	3.06	3.19
1110	7.484	0.630153	0	3	31.4188	0.300732	0	3	3.25	3.21	3.63	4.45	3.5	3.87	4.1	4.25	3.57	3.59	1.91	2.04	2.79	2.75	2.79	2.37	1.55	2.5	2.13	1.9	1.75	2.43	2.41	4.09	3.96	3.21
1111	7.484	0.630153	0	3	26.0093	0.232146	0	1	4.33	3.58	3.73	4.09	3.67	3.88	3.33	3.58	3.79	3.44	1.91	1.7	1.97	1.67	2.42	2.27	1.91	2.33	2.13	2.67	2.42	2.21	2.56	4.09	4.3	4.03
1112	7.484	0.630153	0	3	25.6976	0.228194	0	1	4.38	4.13	4.33	4.03	4	3.88	2.81	2.92	3.79	3.15	1.79	1.41	2.38	1.63	1.88	1.67	1.97	2	2.13	3.19	3.08	2.21	2.85	4.21	4.59	3.62
1113	7.488	0.630916	0	3	32.5653	0.31527	0	3	3.92	3.7	4.6	3.18	3.17	3.79	3.67	3.79	3.43	4.19	2.25	2.41	2.31	2.08	2.3	1.4	2.82	2.83	2.21	2.33	2.21	2.57	1.81	3.75	3.59	3.69
1114	7.488	0.630916	0	3	27.7536	0.254262	0	2	4.5	4	4.2	4.73	3.58	4	3.43	3.13	2.7	3.17	1.68	1.89	2.46	1.5	2	1.8	1.27	2.42	2	2.57	2.88	3.3	2.83	4.32	4.11	3.54
1115	7.488	0.630916	0	3	25.3277	0.223503	0	1	3.75	3.88	3.8	4.82	3.25	3.88	3.29	3.38	3.5	3.89	1.73	1.78	1.92	2.25	2.13	2.2	1.18	2.75	2.13	2.71	2.63	2.5	2.11	4.27	4.22	4.08
1116	7.488	0.630916	0	3	29.1771	0.27231	0	2	3.81	3.81	4.3	3.36	4	3.69	3.86	3.56	3.05	4	2	2.56	1.69	2.19	2.19	1.7	2.64	2	2.31	2.14	2.44	2.95	2	4	3.44	4.31
1117	7.49	0.631298	0	3	41.5141	0.428732	0	5	3.63	3.5	4.4	3.27	3.92	4	3.43	4.13	3.5	3.67	3.09	2.33	3.46	2.38	2.5	1.6	2.73	2.08	2	2.57	1.88	2.5	2.33	2.91	3.67	2.54
1118	7.49	0.631298	0	3	47.3983	0.503339	1	6	3.86	4.31	3	4.05	3.29	4	3.79	4.06	2.7	4.39	2.82	3.67	3.65	2.14	1.69	3	1.95	2.71	2	2.21	1.94	3.3	1.61	3.18	2.33	2.35
1119	7.49	0.631298	0	3	46.3201	0.489667	0	6	3.44	3.56	3.9	3.73	3.83	3.81	3.5	3.5	3.9	4.28	3	3.06	3.85	2.56	2.44	2.1	2.27	2.17	2.19	2.5	2.5	2.1	1.72	3	2.94	2.15
1120	7.49	0.631298	0	3	36.4181	0.364119	0	4	3.92	3.71	3.8	3.67	3.58	3.67	3.71	3.75	3.83	3.81	2.48	2.67	2.64	2.08	2.29	2.2	2.33	2.42	2.33	2.29	2.25	2.17	2.19	3.52	3.33	3.36
1121	7.492	0.631679	0	3	39.9215	0.40854	0	5	4.08	3.13	4.2	3.36	3.17	3.92	3.57	4.17	3.97	3.89	3.15	2.48	2.92	1.92	2.88	1.8	2.64	2.83	2.08	2.43	1.83	2.03	2.11	2.85	3.52	3.08
1122	7.492	0.631679	0	3	35.2391	0.34917	0	4	4.04	3.54	3.67	3.27	3.67	3.83	3.86	3.75	3.87	3.96	2.76	2.19	2.59	1.96	2.46	2.33	2.73	2.33	2.17	2.14	2.25	2.13	2.04	3.24	3.81	3.41
1123	7.494	0.632061	0	3	19.3385	0.147565	0	1	4.5	3.75	4.2	4.82	3.25	3.25	3.43	3.13	3.7	3.44	1.73	1.44	1	1.5	2.25	1.8	1.18	2.75	2.75	2.57	2.88	2.3	2.56	4.27	4.56	5
1124	7.494	0.632061	0	3	44.0806	0.461274	0	6	3.75	3.54	3.8	3.12	3.64	3.96	3.81	3.83	4.13	3.89	3.27	2.89	3.28	2.25	2.46	2.2	2.88	2.36	2.04	2.19	2.17	1.87	2.11	2.73	3.11	2.72
1125	7.494	0.632061	0	3	32.4669	0.314022	0	3	3.58	3.04	3.8	4.45	3.5	4.17	3.62	3.88	3.43	4	2.64	2.15	2.15	2.42	2.96	2.2	1.55	2.5	1.83	2.38	2.13	2.57	2	3.36	3.85	3.85
1126	7.496	0.632443	0	3	31.1764	0.297659	0	3	4.08	3.38	3.4	4	3.56	4.08	3.52	3.67	3.6	4.19	2.21	2.19	2.26	1.92	2.63	2.6	2	2.44	1.92	2.48	2.33	2.4	1.81	3.79	3.81	3.74
1127	7.498	0.632824	0	3	48.8232	0.521405	1	6	3.5	3.67	3.8	3.42	3.81	3.83	3.9	3.83	4.03	3.7	2.97	3.56	3.9	2.5	2.33	2.2	2.58	2.19	2.17	2.1	2.17	1.97	2.3	3.03	2.44	2.1
1128	7.498	0.632824	0	3	46.3708	0.49031	0	6	3.88	3.25	4	3.95	3.38	4	3.86	3.63	3.6	3.94	3.45	2.83	3.62	2.13	2.75	2	2.05	2.63	2	2.14	2.38	2.4	2.06	2.55	3.17	2.38
1129	7.498	0.632824	0	3	32.2495	0.311265	0	3	3.94	3.81	4.1	4.14	3.67	3.88	3.43	3.75	3.1	3.67	2.77	1.78	2.35	2.06	2.19	1.9	1.86	2.33	2.13	2.57	2.25	2.9	2.33	3.23	4.22	3.65
1130	7.498	0.632824	0	3	29.9354	0.281924	0	3	4.71	2.96	3.53	4.18	3.22	3.21	3.52	3.88	4.13	4.15	2.14	2.3	1.95	1.29	3.04	2.47	1.82	2.78	2.79	2.48	2.13	1.87	1.85	3.86	3.7	4.05
1131	7.498	0.632824	0	3	41.4153	0.427479	0	5	4.25	3.58	3.6	3.7	3.58	3.5	3.9	3.75	3.67	3.96	2.64	2.74	3.46	1.75	2.42	2.4	2.3	2.42	2.5	2.1	2.25	2.33	2.04	3.36	3.26	2.54
1132	7.5	0.633206	0	3	35.9762	0.358517	0	4	4.13	3.94	4	3.68	3.83	3.56	3.57	3.56	3.45	3.78	2.59	2.29	2.81	1.88	2.06	2	2.32	2.17	2.44	2.43	2.44	2.55	2.22	3.41	3.71	3.19
1133	7.5	0.633206	0	3	31.6262	0.303363	0	3	4.29	3.33	3.27	4.18	3.28	4.04	3.67	4	3.63	3.81	2.52	2.56	1.67	1.71	2.67	2.73	1.82	2.72	1.96	2.33	2	2.37	2.19	3.48	3.44	4.33
1134	7.502	0.633588	0	3	39.2033	0.399433	0	5	3.75	3.88	3.6	3.91	3.83	4	3.43	3.75	3.8	3.56	2.82	3	2.54	2.25	2.13	2.4	2.09	2.17	2	2.57	2.25	2.2	2.44	3.18	3	3.46
1135	7.502	0.633588	0	3	30.538	0.289565	0	3	4.13	2.88	4	3.68	3.38	4.06	3.57	3.94	4.15	3.72	2	2.44	2.08	1.88	3.12	2	2.32	2.63	1.94	2.43	2.06	1.85	2.28	4	3.56	3.92
1136	7.502	0.633588	0	3	43.7741	0.457387	0	6	3.81	3.75	3.9	3.05	3.75	4	3.79	4	3.9	3.56	3.09	3.06	3.19	2.19	2.25	2.1	2.95	2.25	2	2.21	2	2.1	2.44	2.91	2.94	2.81
1137	7.502	0.633588	0	3	24.5652	0.213836	0	1	4.25	3.13	3.67	3.88	3.44	3.92	3.95	4.08	3.97	3.22	1.73	1.48	2.03	1.75	2.88	2.33	2.12	2.56	2.08	2.05	1.92	2.03	2.78	4.27	4.52	3.97
1138	7.504	0.633969	0	3	32.936	0.319969	0	3	3.88	3.75	3.4	3.91	3.58	4.38	3.57	3.88	3.5	3.67	2.45	2.11	2.46	2.13	2.25	2.6	2.09	2.42	1.63	2.43	2.13	2.5	2.33	3.55	3.89	3.54
1139	7.504	0.633969	0	3	27.9959	0.257333	0	2	4.06	3.38	4.1	4.41	3.29	4.44	4	3.56	3	3.28	2.23	1.89	1.85	1.94	2.63	1.9	1.59	2.71	1.56	2	2.44	3	2.72	3.77	4.11	4.15
1140	7.506	0.634351	0	3	27.5127	0.251207	0	2	3.88	3.63	4.2	3.55	3.5	4.13	3.57	3.63	4	3.44	2.09	2	1.77	2.13	2.38	1.8	2.45	2.5	1.88	2.43	2.38	2	2.56	3.91	4	4.23
1141	7.51	0.635115	0	3	30.8593	0.293639	0	3	4.13	3.5	3.53	4.12	3.97	3.92	3.71	3.75	3.14	3.78	2.09	2.22	2.26	1.88	2.5	2.47	1.88	2.03	2.08	2.29	2.25	2.86	2.22	3.91	3.78	3.74
1142	7.51	0.635115	0	3	31.6173	0.30325	0	3	4	3.5	2.8	3.73	3.25	4.13	3.86	4	4.5	3.78	2.18	2.67	1.92	2	2.5	3.2	2.27	2.75	1.88	2.14	2	1.5	2.22	3.82	3.33	4.08
1143	7.51	0.635115	0	3	22.3569	0.185836	0	1	3.83	4.21	4.67	4.15	3.89	3.38	3.38	3.88	2.6	3.56	1.64	1.48	1.69	2.17	1.79	1.33	1.85	2.11	2.63	2.62	2.13	3.4	2.44	4.36	4.52	4.31
1144	7.512	0.635496	0	3	34.3114	0.337409	0	4	3.88	2.88	3.8	3.91	3.5	4.25	3.43	4.38	3.2	4.33	2.82	2.11	2.38	2.13	3.13	2.2	2.09	2.5	1.75	2.57	1.63	2.8	1.67	3.18	3.89	3.62
1145	7.512	0.635496	0	3	38.1833	0.386501	0	5	3.88	3.61	3.78	3.91	3.5	3.88	4.01	3.76	3.8	3.43	2.86	2.63	2.63	2.13	2.39	2.22	2.09	2.5	2.13	1.99	2.24	2.2	2.57	3.14	3.37	3.37
1146	7.512	0.635496	0	3	36.5339	0.365588	0	4	3.25	3.38	4.2	3.91	3.83	3.88	3.57	3.63	3.8	4.11	3	2	2.77	2.75	2.63	1.8	2.09	2.17	2.13	2.43	2.38	2.2	1.89	3	4	3.23
1147	7.512	0.635496	0	3	28.5634	0.264529	0	2	4.19	4	4.1	4.14	3.79	3.63	3.33	3.63	3.25	3.5	2.18	1.78	2.15	1.81	2	1.9	1.86	2.21	2.38	2.67	2.38	2.75	2.5	3.82	4.22	3.85
1148	7.512	0.635496	0	3	26.957	0.244162	0	2	3.25	3.33	3.33	4.79	3.4	3.83	3.71	3.86	4.1	3.96	1.61	1.15	2.98	2.75	2.67	2.67	1.21	2.6	2.17	2.29	2.14	1.9	2.04	4.39	4.85	3.02
1149	7.512	0.635496	0	3	26.8998	0.243436	0	2	4.42	3.29	4.2	4.39	3.58	3.75	3.43	3.5	3.63	3.37	2.24	1.78	1.72	1.58	2.71	1.8	1.61	2.42	2.25	2.57	2.5	2.37	2.63	3.76	4.22	4.28
1150	7.514	0.635878	0	3	29.285	0.273678	0	2	3.13	4	3.6	3.36	3.75	3.88	4	3.75	4.1	4	2.09	2	2.15	2.88	2	2.4	2.64	2.25	2.13	2	2.25	1.9	2	3.91	4	3.85
1151	7.514	0.635878	0	3	39.0042	0.396908	0	5	3.94	3.5	3.6	3.55	3.54	4	3.57	3.63	4.3	3.94	2.68	2.5	3.12	2.06	2.5	2.4	2.45	2.46	2	2.43	2.38	1.7	2.06	3.32	3.5	2.88
1152	7.514	0.635878	0	3	32.9074	0.319607	0	3	4	3.75	3.8	3.27	3.42	4	3.86	4	3.8	3.67	2.64	2.44	1.92	2	2.25	2.2	2.73	2.58	2	2.14	2	2.2	2.33	3.36	3.56	4.08
1153	7.514	0.635878	0	3	32.2562	0.311351	0	3	3.38	3.38	3.6	3.27	3.65	3.63	4.36	4.06	4.8	3.44	2.45	2.22	2.23	2.63	2.63	2.4	2.73	2.35	2.38	1.64	1.94	1.2	2.56	3.55	3.78	3.77
1154	7.514	0.635878	0	3	29.2894	0.273733	0	2	4	3.88	3.87	3.73	3.83	3.92	3.43	3.58	3.7	3.63	2.15	1.93	2.15	2	2.13	2.13	2.27	2.17	2.08	2.57	2.42	2.3	2.37	3.85	4.07	3.85
1155	7.516	0.63626	0	3	37.277	0.375009	0	4	3.69	3.63	3.9	3.82	3.5	3.75	3.64	3.75	3.9	4	2.77	2.11	3.04	2.31	2.38	2.1	2.18	2.5	2.25	2.36	2.25	2.1	2	3.23	3.89	2.96
1156	7.516	0.63626	0	3	34.1362	0.335187	0	4	3.75	4.13	4.1	4.05	3.71	3.88	3.36	3.75	3.35	3.5	2.45	2.67	2.15	2.25	1.88	1.9	1.95	2.29	2.13	2.64	2.25	2.65	2.5	3.55	3.33	3.85
1157	7.516	0.63626	0	3	19.6288	0.151246	0	1	3.25	2.75	3.4	3.55	3.42	4.5	3.29	4.25	4.5	4.67	1.82	1.11	1.31	2.75	3.25	2.6	2.45	2.58	1.5	2.71	1.75	1.5	1.33	4.18	4.89	4.69
1158	7.516	0.63626	0	3	19.5576	0.150344	0	1	4.22	4.21	3.67	3.59	3.78	3.08	2.86	3.71	4.07	4.39	1.64	1.26	1.26	1.78	1.79	2.33	2.41	2.22	2.92	3.14	2.29	1.93	1.61	4.36	4.74	4.74
1159	7.518	0.636641	0	3	50.1533	0.538269	1	6	3.44	3.69	3.9	4.14	3.38	4.19	3.79	3.75	3.7	3.61	3.23	3.5	3.92	2.56	2.31	2.1	1.86	2.63	1.81	2.21	2.25	2.3	2.39	2.77	2.5	2.08
1160	7.518	0.636641	0	3	33.8266	0.331261	0	4	3	3.5	4	3.45	3.67	3.88	4	4	4.2	3.89	3.18	2.11	1.92	3	2.5	2	2.55	2.33	2.13	2	2	1.8	2.11	2.82	3.89	4.08
1161	7.518	0.636641	0	3	39.8224	0.407283	0	5	3.94	3.38	3.6	3.95	3.46	3.94	3.36	4.06	3.9	4	2.59	3.06	2.81	2.06	2.63	2.4	2.05	2.54	2.06	2.64	1.94	2.1	2	3.41	2.94	3.19
1162	7.518	0.636641	0	3	31.8862	0.306659	0	3	3.94	3.56	3.4	4.23	3.58	3.75	3.79	3.88	3.85	3.61	2.5	2	2.27	2.06	2.44	2.6	1.77	2.42	2.25	2.21	2.13	2.15	2.39	3.5	4	3.73
1163	7.518	0.636641	0	3	26.6569	0.240356	0	2	3.96	3.38	3.67	3.15	3.83	3.83	4.14	4.25	3.9	3.48	2.45	1.78	1.44	2.04	2.63	2.33	2.85	2.17	2.17	1.86	1.75	2.1	2.52	3.55	4.22	4.56
1164	7.52	0.637023	0	3	56.451	0.618118	1	6	3.38	4.13	3.8	3.64	3.67	3.75	3.86	4	3.7	3.67	3.73	3.56	4.69	2.63	1.88	2.2	2.36	2.33	2.25	2.14	2	2.3	2.33	2.27	2.44	1.31
1165	7.52	0.637023	0	3	31.174	0.297629	0	3	4	3.67	4.13	4.18	3.33	3.75	3.57	3.83	3.7	3.44	2.09	2.07	2.46	2	2.33	1.87	1.82	2.67	2.25	2.43	2.17	2.3	2.56	3.91	3.93	3.54
1166	7.522	0.637405	0	3	28.0445	0.25795	0	2	4.06	3.56	4.1	3.77	3.67	3.88	3.71	3.81	3.05	4	1.59	1.44	2.92	1.94	2.44	1.9	2.23	2.33	2.13	2.29	2.19	2.95	2	4.41	4.56	3.08
1167	7.524	0.637786	0	3	40.4139	0.414783	0	5	4.13	3.75	3.83	3.48	2.88	4.56	4.14	3.88	3.8	3.17	3.01	2.88	2.69	1.88	2.25	2.17	2.52	3.13	1.44	1.86	2.13	2.2	2.83	2.99	3.12	3.31
1168	7.524	0.637786	0	3	40.0792	0.410538	0	5	3.75	3.5	3.87	3.52	3.75	3.42	3.95	3.92	4.13	3.81	3.12	2.56	2.82	2.25	2.5	2.13	2.48	2.25	2.58	2.05	2.08	1.87	2.19	2.88	3.44	3.18
1169	7.524	0.637786	0	3	33.4436	0.326406	0	4	3.75	3.46	3.93	4.12	3.75	3.83	3.57	3.75	3.87	3.59	2.61	2.3	2.18	2.25	2.54	2.07	1.88	2.25	2.17	2.43	2.25	2.13	2.41	3.39	3.7	3.82
1170	7.526	0.638168	0	3	31.0719	0.296335	0	3	4	3.56	3.8	3.59	3.25	4	4	3.94	4.05	3.44	2.86	1.61	2.12	2	2.44	2.2	2.41	2.75	2	2	2.06	1.95	2.56	3.14	4.39	3.88
1171	7.528	0.63855	0	3	30.0723	0.283661	0	3	4	3.38	3.4	4.27	3.42	3.88	3.43	3.88	4.2	3.78	2.45	2	1.92	2	2.63	2.6	1.73	2.58	2.13	2.57	2.13	1.8	2.22	3.55	4	4.08
1172	7.528	0.63855	0	3	21.3981	0.173679	0	1	4.31	4.38	4	3.67	3.96	3.63	3.5	4.31	2.6	3.28	1.95	1.61	1	1.69	1.63	2	2.33	2.04	2.38	2.5	1.69	3.4	2.72	4.05	4.39	5
1173	7.53	0.638931	0	3	39.2115	0.399537	0	5	4.31	3.56	4.1	3.77	3.33	4.06	3.79	3.56	3.45	3.72	2.68	2.39	3.23	1.69	2.44	1.9	2.23	2.67	1.94	2.21	2.44	2.55	2.28	3.32	3.61	2.77
1174	7.53	0.638931	0	3	30.7315	0.292018	0	3	3.75	4.29	3.33	4.33	4.06	3.46	3.43	4.21	3.2	3.59	1.88	2.33	2.31	2.25	1.71	2.67	1.67	1.94	2.54	2.57	1.79	2.8	2.41	4.12	3.67	3.69
1175	7.53	0.638931	0	3	28.5466	0.264316	0	2	4.17	3.96	4.07	3.27	4.06	3.33	3.86	4.17	3.17	3.59	1.82	2.41	1.82	1.83	2.04	1.93	2.73	1.94	2.67	2.14	1.83	2.83	2.41	4.18	3.59	4.18
1176	7.53	0.638931	0	3	47.6999	0.507163	1	6	3.38	3.63	4.8	2.18	3.33	4	4.14	4.25	4.5	3.44	3.27	2.89	4	2.63	2.38	1.2	3.82	2.67	2	1.86	1.75	1.5	2.56	2.73	3.11	2
1177	7.53	0.638931	0	3	40.8026	0.419711	0	5	3.88	3.67	3.33	3.48	3.69	3.83	4	3.83	3.83	4.11	3.12	1.89	3.64	2.13	2.33	2.67	2.52	2.31	2.17	2	2.17	2.17	1.89	2.88	4.11	2.36
1178	7.532	0.639313	0	3	42.9264	0.446639	0	5	3.96	3.67	4.13	3.52	3.53	4.29	4	3.67	3.3	3.59	3.12	2.93	3.03	2.04	2.33	1.87	2.48	2.47	1.71	2	2.33	2.7	2.41	2.88	3.07	2.97
1179	7.532	0.639313	0	3	41.6667	0.430667	0	5	3.75	3.42	4	3.73	3.42	4	3.86	3.83	3.8	3.85	3.15	2.67	3	2.25	2.58	2	2.27	2.58	2	2.14	2.17	2.2	2.15	2.85	3.33	3
1180	7.534	0.639695	0	3	45.7824	0.482851	0	6	3.81	3.75	4.1	3.27	3.71	3.94	3.57	3.94	3.3	4.28	3.18	3	3.5	2.19	2.25	1.9	2.73	2.29	2.06	2.43	2.06	2.7	1.72	2.82	3	2.5
1181	7.538	0.640458	0	3	31.7366	0.304762	0	3	4.17	3.96	3.93	4.06	3.69	3.46	3.52	3.79	3	4.11	2.09	1.78	2.85	1.83	2.04	2.07	1.94	2.31	2.54	2.48	2.21	3	1.89	3.91	4.22	3.15
1182	7.538	0.640458	0	3	36.6025	0.366457	0	4	4	4.08	3.73	3.39	3.64	4.04	3.9	3.75	3.57	3.59	2.45	2.59	2.69	2	1.92	2.27	2.61	2.36	1.96	2.1	2.25	2.43	2.41	3.55	3.41	3.31
1183	7.538	0.640458	0	3	35.1727	0.34833	0	4	3.63	3.54	3.47	3.64	3.81	3.92	3.76	4.17	3.97	3.78	2.55	2.48	2.41	2.38	2.46	2.53	2.36	2.19	2.08	2.24	1.83	2.03	2.22	3.45	3.52	3.59
1184	7.538	0.640458	0	3	25.3793	0.224157	0	1	4.42	3.63	3.53	3.85	3.53	3.79	4	3.92	3.5	3.52	2.03	1.56	1.77	1.58	2.38	2.47	2.15	2.47	2.21	2	2.08	2.5	2.48	3.97	4.44	4.23
1185	7.542	0.641221	0	3	22.7874	0.191295	0	1	3.46	3.58	4.53	4.09	3.64	3.58	3.48	3.88	3.77	3.7	1.94	1.59	1.28	2.54	2.42	1.47	1.91	2.36	2.42	2.52	2.13	2.23	2.3	4.06	4.41	4.72
1186	7.546	0.641985	0	3	29.0879	0.27118	0	2	3.75	3.5	3.67	4.09	3.86	3.75	3.81	3.96	3.6	3.74	2.3	2.19	1.64	2.25	2.5	2.33	1.91	2.14	2.25	2.19	2.04	2.4	2.26	3.7	3.81	4.36
1187	7.546	0.641985	0	3	33.3973	0.325819	0	4	3.94	3.63	3.8	3.27	3.92	3.81	4	3.88	3.65	3.83	2.67	2.56	1.81	2.06	2.38	2.2	2.73	2.08	2.19	2	2.13	2.35	2.17	3.33	3.44	4.19
1188	7.548	0.642366	0	3	36.3113	0.362765	0	4	4.31	3.38	4	4.14	3.33	3.88	3.79	3.56	3.85	3.5	2.77	2	2.88	1.69	2.63	2	1.86	2.67	2.13	2.21	2.44	2.15	2.5	3.23	4	3.12
1189	7.548	0.642366	0	3	34.4617	0.339314	0	4	3.94	3.94	3.8	3.91	3.54	4	3.36	3.44	3.75	4.06	2.45	2.5	2.31	2.06	2.06	2.2	2.09	2.46	2	2.64	2.56	2.25	1.94	3.55	3.5	3.69
1190	7.55	0.642748	0	3	44.0793	0.461257	0	6	3.63	3.38	3.8	4.09	3.83	3.88	3.86	3.5	4	3.78	3.64	2.56	3.08	2.38	2.63	2.2	1.91	2.17	2.13	2.14	2.5	2	2.22	2.36	3.44	2.92
1191	7.55	0.642748	0	3	31.3437	0.299781	0	3	3.63	3.44	4.2	4.36	3.54	3.69	3.5	3.69	3.7	4	2.14	2	2.46	2.38	2.56	1.8	1.64	2.46	2.31	2.5	2.31	2.3	2	3.86	4	3.54
1192	7.552	0.64313	0	3	41.3441	0.426576	0	5	3.88	3.75	4.2	4	3.25	4.13	3.43	3.75	3.7	3.67	2.73	2.89	3.08	2.13	2.25	1.8	2	2.75	1.88	2.57	2.25	2.3	2.33	3.27	3.11	2.92
1193	7.554	0.643511	0	3	26.6802	0.240652	0	2	4.19	3.94	4.5	4.45	3.38	3.5	2.93	3.63	3.75	3.5	2.23	1.61	1.81	1.81	2.06	1.5	1.55	2.63	2.5	3.07	2.38	2.25	2.5	3.77	4.39	4.19
1194	7.556	0.643893	0	3	31.7721	0.305213	0	3	3.63	3.5	3.93	4.39	3.11	3.88	3.76	4.04	3.87	3.67	2.21	2.19	2.28	2.38	2.5	2.07	1.61	2.89	2.13	2.24	1.96	2.13	2.33	3.79	3.81	3.72
1195	7.558	0.644275	0	3	30.37	0.287435	0	3	3.88	3.88	3.7	3.64	3.71	3.75	3.5	3.63	4.1	4	2.36	2.17	1.85	2.13	2.13	2.3	2.36	2.29	2.25	2.5	2.38	1.9	2	3.64	3.83	4.15
1196	7.558	0.644275	0	3	19.3617	0.14786	0	1	4.44	3.75	4.8	4.5	3.33	3.69	3.36	3.56	3.3	3.06	1.36	1.56	1.19	1.56	2.25	1.2	1.5	2.67	2.31	2.64	2.44	2.7	2.94	4.64	4.44	4.81
1197	7.56	0.644656	0	3	30.9499	0.294787	0	3	3.88	2.75	3	4.09	3.67	4.63	3.86	3.5	4.2	4.22	2.36	2.33	1.85	2.13	3.25	3	1.91	2.33	1.38	2.14	2.5	1.8	1.78	3.64	3.67	4.15
1198	7.562	0.645038	0	3	45.9536	0.485021	0	6	3.38	4	3.4	4.09	3.25	4.13	3.14	3.88	4.1	4.44	3.09	3.11	3.46	2.63	2	2.6	1.91	2.75	1.88	2.86	2.13	1.9	1.56	2.91	2.89	2.54
1199	7.566	0.645802	0	3	39.0937	0.398044	0	5	3.63	2.75	3.2	4.09	3.33	3.75	4.43	4.13	4.3	4.22	2.55	2.11	3.62	2.38	3.25	2.8	1.91	2.67	2.25	1.57	1.88	1.7	1.78	3.45	3.89	2.38
1200	7.566	0.645802	0	3	24.8856	0.217898	0	1	3.5	3.13	4	4.64	3.17	5	3.57	3.38	4	3.44	1.91	2	1.31	2.5	2.88	2	1.36	2.83	1	2.43	2.63	2	2.56	4.09	4	4.69
1201	7.566	0.645802	0	3	40.8462	0.420264	0	5	3.29	3.5	3	4.03	3.69	3.58	4.1	3.88	4.43	4.33	2.88	2.52	3.21	2.71	2.5	3	1.97	2.31	2.42	1.9	2.13	1.57	1.67	3.12	3.48	2.79
1202	7.566	0.645802	0	3	34.1846	0.3358	0	4	3.71	3.67	3.87	4.03	3.19	4.38	3.95	3.5	3.9	3.63	2.64	2.15	2.38	2.29	2.33	2.13	1.97	2.81	1.63	2.05	2.5	2.1	2.37	3.36	3.85	3.62
1203	7.568	0.646183	0	3	39.9742	0.409207	0	5	3.75	3.58	3.53	3.42	4.19	3.71	4.29	4	3.37	4	2.24	2.93	3.21	2.25	2.42	2.47	2.58	1.81	2.29	1.71	2	2.63	2	3.76	3.07	2.79
1204	7.568	0.646183	0	3	32.1888	0.310495	0	3	3.88	3.81	4.1	3.77	3.92	3.94	3.71	4	3.6	3.11	2.36	2.39	2	2.13	2.19	1.9	2.23	2.08	2.06	2.29	2	2.4	2.89	3.64	3.61	4
1205	7.568	0.646183	0	3	21.324	0.17274	0	1	4.38	3.5	3.8	4.73	3.5	3.94	3.5	3.69	3.3	3.5	1.32	1.39	1.77	1.63	2.5	2.2	1.27	2.5	2.06	2.5	2.31	2.7	2.5	4.68	4.61	4.23
1206	7.57	0.646565	0	3	52.8205	0.572087	1	6	2.94	3.88	4.3	3.73	3.29	3.81	4	3.88	3.8	4.22	4.32	2.72	4.04	3.06	2.13	1.7	2.27	2.71	2.19	2	2.13	2.2	1.78	1.68	3.28	1.96
1207	7.57	0.646565	0	3	36.3199	0.362874	0	4	4	3.38	3.8	4.45	3.75	3.75	3.29	3.63	3.8	4	2.09	2.67	2.85	2	2.63	2.2	1.55	2.25	2.25	2.71	2.38	2.2	2	3.91	3.33	3.15
1208	7.57	0.646565	0	3	31.536	0.302219	0	3	3.56	3.56	3.6	3.64	3.63	4	3.93	4.06	3.7	4.17	1.64	1.83	3.15	2.44	2.44	2.4	2.36	2.38	2	2.07	1.94	2.3	1.83	4.36	4.17	2.85
1209	7.57	0.646565	0	3	27.7433	0.254131	0	2	4.38	3.69	4.6	3.91	3.71	3.69	3.29	3.75	3.55	3.28	2.18	1.89	1.77	1.63	2.31	1.4	2.09	2.29	2.31	2.71	2.25	2.45	2.72	3.82	4.11	4.23
1210	7.57	0.646565	0	3	24.6159	0.214479	0	1	3.96	4	3.8	3.85	3.92	3.42	3.81	3.71	3.23	4.15	1.45	1.3	2.41	2.04	2	2.2	2.15	2.08	2.58	2.19	2.29	2.77	1.85	4.55	4.7	3.59
1211	7.572	0.646947	0	3	44.0816	0.461286	0	6	4.38	4	4.2	2.91	3.83	4.25	3.57	3.75	3.3	3.67	3.64	1.44	4.15	1.63	2	1.8	3.09	2.17	1.75	2.43	2.25	2.7	2.33	2.36	4.56	1.85
1212	7.572	0.646947	0	3	35.9417	0.358079	0	4	3.63	3.46	4.4	2.76	4.08	3.58	3.9	4.17	3.73	4.15	3.06	1.78	2.69	2.38	2.54	1.6	3.24	1.92	2.42	2.1	1.83	2.27	1.85	2.94	4.22	3.31
1213	7.572	0.646947	0	3	29.9002	0.281478	0	3	3.94	3.63	3.5	4.23	3.29	3.94	3.93	3.88	3.8	3.72	2.32	1.94	2	2.06	2.38	2.5	1.77	2.71	2.06	2.07	2.13	2.2	2.28	3.68	4.06	4
1214	7.574	0.647328	0	3	35.3752	0.350896	0	4	3.96	3.71	4.07	3.3	3.94	3.63	3.38	4.04	4.03	3.81	2.85	2.19	2.36	2.04	2.29	1.93	2.7	2.06	2.38	2.62	1.96	1.97	2.19	3.15	3.81	3.64
1215	7.574	0.647328	0	3	34.1923	0.335898	0	4	3.42	3.5	3.67	3.58	3.83	4.08	3.86	3.67	4	4.26	2.33	2.63	2.21	2.58	2.5	2.33	2.42	2.17	1.92	2.14	2.33	2	1.74	3.67	3.37	3.79
1216	7.576	0.64771	0	3	37.3929	0.376479	0	4	4	3.08	3.8	3.97	3.78	4.13	3.86	3.63	3.63	4	2.52	2.22	3.08	2	2.92	2.2	2.03	2.22	1.88	2.14	2.38	2.37	2	3.48	3.78	2.92
1217	7.578	0.648092	0	3	36.4609	0.364662	0	4	3.81	4.13	4	3.68	3.54	3.94	3.5	4	3.9	3.39	2.14	2.83	2.65	2.19	1.88	2	2.32	2.46	2.06	2.5	2	2.1	2.61	3.86	3.17	3.35
1218	7.578	0.648092	0	3	34.2389	0.336489	0	4	3.63	3.38	3.8	4.36	2.9	3.75	3.57	3.88	4.4	4.22	2.18	2.22	2.77	2.38	2.63	2.2	1.64	3.1	2.25	2.43	2.13	1.6	1.78	3.82	3.78	3.23
1219	7.578	0.648092	0	3	36.9218	0.370506	0	4	4.29	2.71	3.4	4.33	3.39	3.38	4	4.17	4.03	4.19	2.21	1.7	3.82	1.71	3.29	2.6	1.67	2.61	2.63	2	1.83	1.97	1.81	3.79	4.3	2.18
1220	7.578	0.648092	0	3	28.0905	0.258533	0	2	3.83	3.38	3.67	4	3.28	4.04	3.71	4.08	4.23	3.67	2.21	2.11	1.56	2.17	2.63	2.33	2	2.72	1.96	2.29	1.92	1.77	2.33	3.79	3.89	4.44
1221	7.58	0.648473	0	3	56.7779	0.622263	1	6	4.63	2.75	4.4	3.36	3	4.5	4	4.25	3.9	3.11	4	4.11	3.77	1.38	3.25	1.6	2.64	3	1.5	2	1.75	2.1	2.89	2	1.89	2.23
1222	7.58	0.648473	0	3	55.9639	0.611942	1	6	4.06	4.25	4.2	3	3.21	3.44	4.21	3.75	4	3.78	3.36	3.64	4.69	1.94	1.75	1.8	3	2.79	2.56	1.79	2.25	2	2.22	2.64	2.36	1.31
1223	7.58	0.648473	0	3	42.081	0.43592	0	5	3.5	4.31	4.2	2.59	3.42	4.5	4.43	4.31	3.2	3.44	2.91	2.67	3.23	2.5	1.69	1.8	3.41	2.58	1.5	1.57	1.69	2.8	2.56	3.09	3.33	2.77
1224	7.58	0.648473	0	3	41.4287	0.42765	0	5	4	4.33	4.33	3.61	3.53	3.79	3.62	3.96	3.17	3.56	3.42	2.81	2.44	2	1.67	1.67	2.39	2.47	2.21	2.38	2.04	2.83	2.44	2.58	3.19	3.56
1225	7.58	0.648473	0	3	32.0785	0.309098	0	3	3.31	3.38	3.9	4.41	3.83	4	3.79	3.94	3.4	3.94	2	2.39	2.31	2.69	2.63	2.1	1.59	2.17	2	2.21	2.06	2.6	2.06	4	3.61	3.69
1226	7.58	0.648473	0	3	30.7142	0.291799	0	3	4.17	3.75	3.8	4.3	3.47	3.63	4	3.25	3.97	3.56	2.09	2	2.33	1.83	2.25	2.2	1.7	2.53	2.38	2	2.75	2.03	2.44	3.91	4	3.67
1227	7.584	0.649237	0	3	27.9388	0.25661	0	2	4.04	3.71	4	3.18	4.28	3.83	3.62	4.13	3.57	3.56	1.85	2.11	1.87	1.96	2.29	2	2.82	1.72	2.17	2.38	1.88	2.43	2.44	4.15	3.89	4.13
1228	7.586	0.649618	0	3	49.6257	0.53158	1	6	3.63	3.57	3.2	3.82	3.17	4.38	4.14	3.75	4.6	3.67	3.09	3.33	4	2.38	2.43	2.8	2.18	2.83	1.63	1.86	2.25	1.4	2.33	2.91	2.67	2
1229	7.586	0.649618	0	3	39.2599	0.400151	0	5	4.38	3.44	3.8	4	2.96	3.69	3.86	4.5	3.8	3.5	2.59	2.33	3.27	1.63	2.56	2.2	2	3.04	2.31	2.14	1.5	2.2	2.5	3.41	3.67	2.73
1230	7.586	0.649618	0	3	38.6525	0.392449	0	5	3.75	3.88	3.8	4.41	3.17	4	3.64	3.69	3.7	3.89	2.5	2.44	3.12	2.25	2.13	2.2	1.59	2.83	2	2.36	2.31	2.3	2.11	3.5	3.56	2.88
1231	7.588	0.65	0	3	34.9644	0.345688	0	4	4.5	3.25	3.6	3.82	3.42	4.63	3.57	3.88	3.6	3.67	2.73	2.56	2	1.5	2.75	2.4	2.18	2.58	1.38	2.43	2.13	2.4	2.33	3.27	3.44	4
1232	7.588	0.65	0	3	21.5304	0.175358	0	1	3.38	3.54	4	3.94	3.64	4.13	3.24	3.67	4.4	4	1.24	1.63	1.62	2.63	2.46	2	2.06	2.36	1.88	2.76	2.33	1.6	2	4.76	4.37	4.38
1233	7.588	0.65	0	3	40.9091	0.421061	0	5	3.63	3.63	4.2	4.42	3.5	3.54	3.76	3.75	3.7	3.81	2.91	3	2.62	2.38	2.38	1.8	1.58	2.5	2.46	2.24	2.25	2.3	2.19	3.09	3	3.38
1234	7.588	0.65	0	3	25.3052	0.223218	0	1	4.54	4.08	3.87	4	3.81	3.88	3.29	3.54	3.63	3.3	1.88	1.7	1.72	1.46	1.92	2.13	2	2.19	2.13	2.71	2.46	2.37	2.7	4.12	4.3	4.28
1235	7.59	0.650382	0	3	47.861	0.509205	1	6	4.44	3.25	4.3	3.64	3.46	3.75	3.86	3.69	3.45	4.11	3.5	3.28	3.19	1.56	2.75	1.7	2.36	2.54	2.25	2.14	2.31	2.55	1.89	2.5	2.72	2.81
1236	7.592	0.650763	0	3	44.0966	0.461476	0	6	3.75	3.75	3.6	3.45	3.56	4.04	4.14	3.88	3.83	3.96	2.73	3.19	3.28	2.25	2.25	2.4	2.55	2.44	1.96	1.86	2.13	2.17	2.04	3.27	2.81	2.72
1237	7.592	0.650763	0	3	34.2885	0.337117	0	4	3.25	4.13	3.4	4.27	3.67	3.75	3.86	3.63	4	4	2.27	2.33	2.54	2.75	1.88	2.6	1.73	2.33	2.25	2.14	2.38	2	2	3.73	3.67	3.46
1238	7.592	0.650763	0	3	36.7667	0.368539	0	4	3.54	3.42	3.2	4.39	3.58	3.79	3.71	4.08	4.03	4.22	2.88	2.41	2.38	2.46	2.58	2.8	1.61	2.42	2.21	2.29	1.92	1.97	1.78	3.12	3.59	3.62
1239	7.594	0.651145	0	3	24.5522	0.21367	0	1	4.08	4	3.33	3.85	4	3.46	4	3.83	3.53	3.89	1.76	1.3	2.05	1.92	2	2.67	2.15	2	2.54	2	2.17	2.47	2.11	4.24	4.7	3.95
1240	7.594	0.651145	0	3	38.7817	0.394088	0	5	3.88	3.58	3.97	4.14	3.34	4.03	3.21	3.65	3.98	4.19	2.6	2.52	2.95	2.13	2.42	2.03	1.86	2.66	1.97	2.79	2.35	2.02	1.81	3.4	3.48	3.05
1241	7.594	0.651145	0	3	25.031	0.219741	0	1	3.81	3.5	3.7	4.5	3.79	4	3.93	3.81	3.65	3.28	1.73	1.44	2.04	2.19	2.5	2.3	1.5	2.21	2	2.07	2.19	2.35	2.72	4.27	4.56	3.96
1242	7.598	0.651908	0	3	27.9277	0.256469	0	2	4.08	3.5	3.93	3.3	3.64	4.25	4.62	4.08	3.33	3.26	1.88	1.78	2.15	1.92	2.5	2.07	2.7	2.36	1.75	1.38	1.92	2.67	2.74	4.12	4.22	3.85
1243	7.598	0.651908	0	3	48.4335	0.516463	1	6	3.81	3.19	3.9	3.64	3.38	4.19	3.79	4	4.2	3.89	3.77	3.06	3.27	2.19	2.81	2.1	2.36	2.63	1.81	2.21	2	1.8	2.11	2.23	2.94	2.73
1244	7.6	0.65229	0	3	39.4194	0.402173	0	5	4.19	3.88	3.7	3.73	3.63	4.38	3.86	4.19	3	3.44	3	2.61	2.58	1.81	2.13	2.3	2.27	2.38	1.63	2.14	1.81	3	2.56	3	3.39	3.42
1245	7.6	0.65229	0	3	38.882	0.395359	0	5	3.44	3.38	3.7	4	2.96	4.19	3.93	4.13	4.05	4.22	3.36	2.39	2.38	2.56	2.63	2.3	2	3.04	1.81	2.07	1.88	1.95	1.78	2.64	3.61	3.62
1246	7.6	0.65229	0	3	34.0465	0.33405	0	4	4.21	4	4.47	3.52	3.72	3.88	3.29	3.83	3.27	3.81	2.48	1.89	2.72	1.79	2	1.53	2.48	2.28	2.13	2.71	2.17	2.73	2.19	3.52	4.11	3.28
1247	7.6	0.65229	0	3	33.0609	0.321553	0	3	3.79	3.96	3.93	4.03	3.56	4.01	3.62	3.83	3.6	3.67	2.28	2.15	2.44	2.21	2.04	2.07	1.97	2.44	1.99	2.38	2.17	2.4	2.33	3.72	3.85	3.56
1248	7.602	0.652672	0	3	38.7082	0.393156	0	5	3.83	4.17	4.2	3.27	3.86	3.92	3.48	4.17	3.3	3.81	2.94	2.15	2.95	2.17	1.83	1.8	2.73	2.14	2.08	2.52	1.83	2.7	2.19	3.06	3.85	3.05
1249	7.602	0.652672	0	3	31.6552	0.30373	0	3	4.13	3.75	4	4.91	2.83	3.38	4.14	3.63	3.8	3.44	1.64	1.56	3.38	1.88	2.25	2	1.09	3.17	2.63	1.86	2.38	2.2	2.56	4.36	4.44	2.62
1250	7.602	0.652672	0	3	40.1106	0.410937	0	5	3.94	3.73	4.27	3.95	3.81	3.79	3.86	3.88	3	3.78	2.82	2.93	2.59	2.06	2.27	1.73	2.05	2.19	2.21	2.14	2.13	3	2.22	3.18	3.07	3.41
1251	7.602	0.652672	0	3	37.5483	0.37845	0	5	4.08	3.92	3.27	4.21	3.14	4.17	3.38	3.67	4.1	4.07	2.36	2.67	2.77	1.92	2.08	2.73	1.79	2.86	1.83	2.62	2.33	1.9	1.93	3.64	3.33	3.23
1252	7.602	0.652672	0	3	34.7705	0.343229	0	4	3.75	3.54	4.13	4.12	3.44	3.92	3.71	3.79	3.87	3.74	2.33	2.33	2.56	2.25	2.46	1.87	1.88	2.56	2.08	2.29	2.21	2.13	2.26	3.67	3.67	3.44
1253	7.604	0.653053	0	3	44.6626	0.468652	0	6	3.63	3.81	3.7	3.55	3.42	3.94	4	4.06	3.85	4.06	3	3.06	3.23	2.38	2.19	2.3	2.45	2.58	2.06	2	1.94	2.15	1.94	3	2.94	2.77
1254	7.604	0.653053	0	3	33.0509	0.321427	0	3	4.25	3.44	3.4	4.36	3.75	3.88	3.29	3.69	3.85	4.11	1.95	1.72	3.19	1.75	2.56	2.6	1.64	2.25	2.13	2.71	2.31	2.15	1.89	4.05	4.28	2.81
1255	7.604	0.653053	0	3	28.707	0.266349	0	2	3.96	3.5	3.93	4.45	4.03	3.58	3.24	3.83	3.83	3.67	2.7	1.78	1.49	2.04	2.5	2.07	1.55	1.97	2.42	2.76	2.17	2.17	2.33	3.3	4.22	4.51
1256	7.606	0.653435	0	3	34.4212	0.338801	0	4	3.54	3.86	3.98	3.88	3.81	3.92	3.59	3.77	3.92	3.76	2.22	2.63	2.29	2.46	2.14	2.02	2.12	2.19	2.08	2.41	2.23	2.08	2.24	3.78	3.37	3.71
1257	7.606	0.653435	0	3	30.3071	0.286637	0	3	4	4.13	3.8	4.03	3.5	3.95	3.67	4.04	3.47	3.44	2.15	1.7	2.44	2	1.88	2.2	1.97	2.5	2.05	2.33	1.96	2.53	2.56	3.85	4.3	3.56
1258	7.608	0.653817	0	3	35.3886	0.351067	0	4	4	3.13	3.8	4.36	3.33	3.5	3.86	4	3.5	4.56	2.27	2.22	2.85	2	2.88	2.2	1.64	2.67	2.5	2.14	2	2.5	1.44	3.73	3.78	3.15
1259	7.608	0.653817	0	3	38.3768	0.388953	0	5	3.69	3.88	4	4.32	3.92	3.69	3.71	3.5	3.5	3.83	2.64	2.33	3	2.31	2.13	2	1.68	2.08	2.31	2.29	2.5	2.5	2.17	3.36	3.67	3
1260	7.61	0.654198	0	3	33.4259	0.326182	0	4	4.08	3.67	4.07	3.82	3.83	4	3.81	3.96	3	3.81	2.37	1.84	2.72	1.92	2.33	1.93	2.18	2.17	2	2.19	2.04	3	2.19	3.63	4.16	3.28
1261	7.61	0.654198	0	3	31.6585	0.303772	0	3	3.88	3.83	3.87	3.55	3.86	4	3.62	4.08	4.03	3.33	2.64	2.3	1.62	2.13	2.17	2.13	2.45	2.14	2	2.38	1.92	1.97	2.67	3.36	3.7	4.38
1262	7.61	0.654198	0	3	23.2969	0.197754	0	1	4.29	3.17	3.4	4.61	4	4	3.29	3.71	4.1	3.48	1.45	1.89	1.49	1.71	2.83	2.6	1.39	2	2	2.71	2.29	1.9	2.52	4.55	4.11	4.51
1263	7.612	0.65458	0	3	52.7066	0.570643	1	6	3.75	3.88	3.6	3.42	3.69	4.42	4.14	4.08	3.27	3.81	3.88	3.59	3.46	2.25	2.13	2.4	2.58	2.31	1.58	1.86	1.92	2.73	2.19	2.12	2.41	2.54
1264	7.612	0.65458	0	3	46.9912	0.498177	1	6	3.5	3.63	3.6	3.55	3.73	4.25	4	3.75	4.3	3.75	3.2	3.33	3.23	2.5	2.38	2.4	2.45	2.27	1.75	2	2.25	1.7	2.25	2.8	2.67	2.77
1265	7.612	0.65458	0	3	38.9154	0.395782	0	5	4	4	4.6	3.64	3.75	3.75	3.71	4	3.5	3.11	2.64	2.67	2.77	2	2	1.4	2.36	2.25	2.25	2.29	2	2.5	2.89	3.36	3.33	3.23
1266	7.612	0.65458	0	3	30.7406	0.292134	0	3	3.88	3.88	4.4	3.82	3.5	4.25	3.86	3.63	3.4	3.44	2.27	2.56	1.54	2.13	2.13	1.6	2.18	2.5	1.75	2.14	2.38	2.6	2.56	3.73	3.44	4.46
1267	7.618	0.655725	0	3	44.1474	0.46212	0	6	4.04	3.25	3.93	4.45	3.14	4.13	3.9	4.04	3.77	3.44	3.03	2.15	3.95	1.96	2.75	2.07	1.55	2.86	1.88	2.1	1.96	2.23	2.56	2.97	3.85	2.05
1268	7.618	0.655725	0	3	31.649	0.303651	0	3	3.88	3.5	3.8	3.55	3.75	4	3.86	3.75	4	4	1.91	2.33	2.31	2.13	2.5	2.2	2.45	2.25	2	2.14	2.25	2	2	4.09	3.67	3.69
1269	7.618	0.655725	0	3	29.6365	0.278135	0	2	4	3.83	3.67	4.24	3.64	3.96	3.67	3.58	3.87	3.63	2.21	2.07	1.85	2	2.17	2.33	1.76	2.36	2.04	2.33	2.42	2.13	2.37	3.79	3.93	4.15
1270	7.62	0.656107	0	3	49.2024	0.526212	1	6	3.96	3.58	3.67	3.7	3.5	4.04	4	3.88	3.73	4.04	3.06	3.15	3.97	2.04	2.42	2.33	2.3	2.5	1.96	2	2.13	2.27	1.96	2.94	2.85	2.03
1271	7.622	0.656489	0	3	43.3764	0.452345	0	6	3.75	3.75	3.8	3.91	3.75	4.13	3.29	3.63	4.1	4	3.18	2.78	3	2.25	2.25	2.2	2.09	2.25	1.88	2.71	2.38	1.9	2	2.82	3.22	3
1272	7.622	0.656489	0	3	35.4857	0.352298	0	4	4.44	3.13	3.9	4.09	3.42	4.06	3.29	3.69	4.15	3.94	2.5	2.06	2.77	1.56	2.88	2.1	1.91	2.58	1.94	2.71	2.31	1.85	2.06	3.5	3.94	3.23
1273	7.624	0.65687	0	3	40.4349	0.415048	0	5	4.19	3.75	4	3.64	3.79	3.94	3.29	3.94	3.8	3.78	2.91	2.67	2.77	1.81	2.25	2	2.36	2.21	2.06	2.71	2.06	2.2	2.22	3.09	3.33	3.23
1274	7.624	0.65687	0	3	33.7604	0.330422	0	4	4.44	3.94	4.5	2.73	3.54	4.44	3.5	3.88	3.65	3.5	3	1.78	2.19	1.56	2.06	1.5	3.27	2.46	1.56	2.5	2.13	2.35	2.5	3	4.22	3.81
1275	7.626	0.657252	0	3	55.6709	0.608227	1	6	3.79	3.38	3.73	3.97	3.56	3.96	3.85	3.92	3.9	4.07	3.91	3.67	3.92	2.21	2.63	2.27	2.03	2.44	2.04	2.15	2.08	2.1	1.93	2.09	2.33	2.08
1276	7.628	0.657634	0	3	43.4907	0.453793	0	6	3.75	3.42	3.87	3.79	3.58	4.13	3.76	3.79	4.2	3.85	2.94	3.04	3	2.25	2.58	2.13	2.21	2.42	1.88	2.24	2.21	1.8	2.15	3.06	2.96	3
1277	7.628	0.657634	0	3	29.1897	0.27247	0	2	3.94	3.56	3.7	3.73	3.04	4.5	4.14	4.31	3.8	3.42	2.14	1.94	1.96	2.06	2.44	2.3	2.27	2.96	1.5	1.86	1.69	2.2	2.58	3.86	4.06	4.04
1278	7.632	0.658397	0	3	35.6742	0.354688	0	4	3.54	3.75	3.6	4.3	3.17	3.29	3.95	4.42	3.73	4.41	2.64	2.44	2.28	2.46	2.25	2.4	1.7	2.83	2.71	2.05	1.58	2.27	1.59	3.36	3.56	3.72
1279	7.634	0.658779	0	3	35.0888	0.347266	0	4	3.67	3.71	3.53	3.76	3.92	4.17	3.76	4	4.13	3.52	2.27	2.63	2.33	2.33	2.29	2.47	2.24	2.08	1.83	2.24	2	1.87	2.48	3.73	3.37	3.67
1280	7.634	0.658779	0	3	46.0704	0.486501	0	6	3.75	3.88	4	3.45	3.63	3.88	4	3.81	4.1	3.67	3.05	3.06	3.38	2.25	2.13	2	2.55	2.38	2.13	2	2.19	1.9	2.33	2.95	2.94	2.62
1281	7.634	0.658779	0	3	28.9514	0.269449	0	2	3.93	3.89	4.35	4.15	3.49	3.97	3.9	4.33	2.84	3.32	2.2	1.78	1.99	2.07	2.11	1.65	1.85	2.51	2.03	2.1	1.67	3.16	2.68	3.8	4.22	4.01
1282	7.634	0.658779	0	3	25.4287	0.224784	0	1	4.38	3.69	4.4	4.18	3.42	3.81	3.5	3.75	3.6	3.44	2.23	1.56	1.46	1.63	2.31	1.6	1.82	2.58	2.19	2.5	2.25	2.4	2.56	3.77	4.44	4.54
1283	7.638	0.659542	0	3	47.1602	0.500319	1	6	3.88	3.63	3.8	3.86	3.33	3.88	4	3.88	4.1	3.83	3.18	3.22	3.31	2.13	2.38	2.2	2.14	2.67	2.13	2	2.13	1.9	2.17	2.82	2.78	2.69
1284	7.638	0.659542	0	3	35.8372	0.356754	0	4	4.13	4.08	3.93	4.03	4.11	3.63	3.67	3.58	3.07	3.96	2.64	2.04	2.72	1.88	1.92	2.07	1.97	1.89	2.38	2.33	2.42	2.93	2.04	3.36	3.96	3.28
1285	7.638	0.659542	0	3	37.2979	0.375274	0	4	3.38	3.38	4	3.91	3.5	3.88	3.86	4	4.5	3.78	2.09	3.22	2.38	2.63	2.63	2	2.09	2.5	2.13	2.14	2	1.5	2.22	3.91	2.78	3.62
1286	7.64	0.659924	0	3	41.995	0.434829	0	5	3.96	3.42	4.07	4.45	3.72	3.63	3.62	3.46	4.13	3.74	2.61	2.7	3.33	2.04	2.58	1.93	1.55	2.28	2.38	2.38	2.54	1.87	2.26	3.39	3.3	2.67
1287	7.64	0.659924	0	3	35.0381	0.346622	0	4	3.92	3.5	3.6	3.67	3.83	4.21	3.71	3.88	4.07	3.81	2.12	2.74	2.35	2.08	2.5	2.4	2.33	2.17	1.79	2.29	2.13	1.93	2.19	3.88	3.26	3.65
1288	7.64	0.659924	0	3	33.8881	0.332042	0	4	4.13	3.63	4	3.27	3.67	3.69	3.86	4.19	3.7	4.06	2.68	2.56	1.73	1.88	2.38	2	2.73	2.33	2.31	2.14	1.81	2.3	1.94	3.32	3.44	4.27
1289	7.64	0.659924	0	3	42.9955	0.447515	0	5	4.19	3.19	4.1	3.82	3.63	4.19	3.93	3.5	4.15	3.5	3.09	2.33	3.42	1.81	2.81	1.9	2.18	2.38	1.81	2.07	2.5	1.85	2.5	2.91	3.67	2.58
1290	7.642	0.660305	0	3	48.5574	0.518035	1	6	4.06	4.07	4.2	3.59	3.86	4.19	3.39	3.75	3.13	3.97	2.93	3.5	3.56	1.94	1.93	1.8	2.41	2.14	1.81	2.61	2.25	2.88	2.03	3.07	2.5	2.44
1291	7.644	0.660687	0	3	51.4673	0.55493	1	6	3.69	3.88	3.5	3.41	4.04	3.69	3.93	3.94	3.75	4.39	2.95	3.44	4.19	2.31	2.13	2.5	2.59	1.96	2.31	2.07	2.06	2.25	1.61	3.05	2.56	1.81
1292	7.644	0.660687	0	3	28.1903	0.259799	0	2	4	3.88	3.8	3.82	3.79	3.94	3.86	3.81	3.65	3.67	2.05	1.89	1.85	2	2.13	2.2	2.18	2.21	2.06	2.14	2.19	2.35	2.33	3.95	4.11	4.15
1293	7.646	0.661069	0	3	49.7683	0.533388	1	6	3.88	3.94	3.8	3.18	3.92	3.94	4	3.81	4.15	3.61	3.14	3.5	3.58	2.13	2.06	2.2	2.82	2.08	2.06	2	2.19	1.85	2.39	2.86	2.5	2.42
1294	7.646	0.661069	0	3	48.4204	0.516298	1	6	3.69	3.88	4.3	3.77	3.67	4.06	3.93	3.69	3.85	3.39	3.36	3	3.58	2.31	2.13	1.7	2.23	2.33	1.94	2.07	2.31	2.15	2.61	2.64	3	2.42
1295	7.648	0.66145	0	3	43.0174	0.447793	0	5	3.42	3.63	2.9	3.76	3.44	4.38	4.33	4.13	4.03	4.22	3.45	2.85	2.62	2.58	2.38	3.1	2.24	2.56	1.62	1.67	1.88	1.97	1.78	2.55	3.15	3.38
1296	7.648	0.66145	0	3	42.5134	0.441402	0	5	3.04	3.29	4.27	4.12	3.53	4	3.81	3.9	4.13	4.15	3.03	2.33	3.38	2.96	2.71	1.73	1.88	2.47	2	2.19	2.1	1.87	1.85	2.97	3.67	2.62
1297	7.648	0.66145	0	3	39.8716	0.407907	0	5	3.94	3.69	3.8	4.09	3.54	4.25	3.43	3.63	4.2	3.67	3	2.83	2.35	2.06	2.31	2.2	1.91	2.46	1.75	2.57	2.38	1.8	2.33	3	3.17	3.65
1298	7.648	0.66145	0	3	28.6123	0.265149	0	2	4.14	3.13	4.2	3.82	3.83	4.13	3.86	3.75	3.6	3.78	1.64	2	2.23	1.86	2.88	1.8	2.18	2.17	1.88	2.14	2.25	2.4	2.22	4.36	4	3.77
1299	7.648	0.66145	0	3	28.0249	0.257701	0	2	3.71	3.71	4	4.24	3.64	4	3.86	3.88	3.57	3.63	1.97	1.93	1.85	2.29	2.29	2	1.76	2.36	2	2.14	2.13	2.43	2.37	4.03	4.07	4.15
1300	7.648	0.66145	0	3	40.5903	0.417019	0	5	3.88	3.92	3.53	3.67	3.78	3.79	3.95	3.71	3.9	4.11	2.7	2.89	2.74	2.13	2.08	2.47	2.33	2.22	2.21	2.05	2.29	2.1	1.89	3.3	3.11	3.26
1301	7.65	0.661832	0	3	38.6517	0.39244	0	5	3.63	3.88	3.3	4.23	3.63	4.19	3.5	4.06	3.5	4.33	2.14	2.33	3.46	2.38	2.13	2.7	1.77	2.38	1.81	2.5	1.94	2.5	1.67	3.86	3.67	2.54
1302	7.65	0.661832	0	3	37.422	0.376848	0	5	3.38	4.75	4.4	3.55	4.17	4.63	4.57	3.88	1.7	3.22	3.18	1.67	2.85	2.63	1.25	1.6	2.45	1.83	1.38	1.43	2.13	4.3	2.78	2.82	4.33	3.15
1303	7.65	0.661832	0	3	40.4532	0.415281	0	5	3.87	3.71	3.93	3.31	3.49	3.79	3.8	4.42	3.86	4.07	3.16	2.77	2.38	2.13	2.29	2.07	2.69	2.51	2.21	2.2	1.58	2.14	1.93	2.84	3.23	3.62
1304	7.65	0.661832	0	3	34.1062	0.334806	0	4	3.69	3.81	4.2	4.05	3.96	3.5	3.5	3.75	3.9	3.89	2.36	2.22	2.42	2.31	2.19	1.8	1.95	2.04	2.5	2.5	2.25	2.1	2.11	3.64	3.78	3.58
1305	7.65	0.661832	0	3	23.7959	0.204081	0	1	3.75	3.81	4.5	4	3.29	3.94	3.21	3.88	3.65	4.22	1.59	1.67	1.62	2.25	2.19	1.5	2	2.71	2.06	2.79	2.13	2.35	1.78	4.41	4.33	4.38
1306	7.652	0.662214	0	3	40.0995	0.410796	0	5	4.27	4.31	4.13	3.97	3.64	3.22	3.48	3.6	3.27	4.37	2.78	1.89	3.58	1.73	1.69	1.87	2.03	2.36	2.78	2.52	2.4	2.73	1.63	3.22	4.11	2.42
1307	7.652	0.662214	0	3	34.9148	0.345059	0	4	4.25	3.81	4.4	3.82	3.71	3.38	4	4	3.5	3.39	2.18	2.11	2.88	1.75	2.19	1.6	2.18	2.29	2.63	2	2	2.5	2.61	3.82	3.89	3.12
1308	7.652	0.662214	0	3	28.3136	0.261361	0	2	4.29	3.17	3.27	3.48	3.39	4.65	4.14	4.13	4.07	3.67	2	2.3	1.54	1.71	2.83	2.73	2.52	2.61	1.35	1.86	1.88	1.93	2.33	4	3.7	4.46
1309	7.654	0.662595	0	3	37.1893	0.373897	0	4	3.75	3.67	3.87	3.79	3.72	4.29	3.81	4.04	3.37	3.96	3.15	1.7	2.77	2.25	2.33	2.13	2.21	2.28	1.71	2.19	1.96	2.63	2.04	2.85	4.3	3.23
1310	7.654	0.662595	0	3	32.9561	0.320225	0	3	3.63	3.46	3.6	4.03	3.39	4.71	4.38	4.17	3.27	3.63	2.21	2.37	2.19	2.38	2.54	2.4	1.97	2.61	1.29	1.62	1.83	2.73	2.37	3.79	3.63	3.81
1311	7.654	0.662595	0	3	31.0862	0.296516	0	3	3.92	3.7	3.93	4.24	3.72	3.79	3.81	3.96	3.77	3.43	2.12	2.22	2.03	2.08	2.3	2.07	1.76	2.28	2.21	2.19	2.04	2.23	2.57	3.88	3.78	3.97
1312	7.656	0.662977	0	3	40.3605	0.414105	0	5	3.58	3.46	3.8	3.91	3.83	3.93	3.43	3.96	4.13	4.25	2.27	1.95	4.05	2.42	2.54	2.2	2.09	2.17	2.07	2.57	2.04	1.87	1.75	3.73	4.05	1.95
1313	7.656	0.662977	0	3	40.004	0.409586	0	5	4.21	3.75	4.27	2.94	3.92	4	4	3.67	3.93	3.59	3	2.52	2.67	1.79	2.25	1.73	3.06	2.08	2	2	2.33	2.07	2.41	3	3.48	3.33
1314	7.656	0.662977	0	3	44.3188	0.464293	0	6	3.54	3.71	3.8	3.85	3.72	4.17	4	3.79	4.07	3.63	2.91	2.89	3.28	2.46	2.29	2.2	2.15	2.28	1.83	2	2.21	1.93	2.37	3.09	3.11	2.72
1315	7.656	0.662977	0	3	33.0064	0.320862	0	3	4.06	3.56	4	3.86	4.04	4.13	3.79	3.63	3.65	3.56	2.36	1.94	2.46	1.94	2.44	2	2.14	1.96	1.88	2.21	2.38	2.35	2.44	3.64	4.06	3.54
1316	7.658	0.663359	0	3	40.6224	0.417426	0	5	3.81	4	3.6	3.27	3.58	3.94	4.14	4.31	4.2	3.44	2.64	3.11	2.58	2.19	2	2.4	2.73	2.42	2.06	1.86	1.69	1.8	2.56	3.36	2.89	3.42
1317	7.66	0.66374	0	3	49.711	0.532661	1	6	3.88	4	3.8	3.45	3.67	4.25	4	4.25	4	3	3.64	3.22	3.31	2.13	2	2.2	2.55	2.33	1.75	2	1.75	2	3	2.36	2.78	2.69
1318	7.66	0.66374	0	3	41.652	0.43048	0	5	4	3.88	3.6	3.91	3.5	3.88	3.29	4	3.8	4.44	2.82	2.78	2.92	2	2.13	2.4	2.09	2.5	2.13	2.71	2	2.2	1.56	3.18	3.22	3.08
1319	7.66	0.66374	0	3	33.1441	0.322608	0	4	3.88	3.25	3.33	4.48	3.42	4.5	4.05	4.04	3.83	3.52	2.48	2.59	1.72	2.13	2.75	2.67	1.52	2.58	1.5	1.95	1.96	2.17	2.48	3.52	3.41	4.28
1320	7.664	0.664504	0	3	33.1322	0.322457	0	4	4.44	2.88	4.3	4.05	3.25	4.56	3.71	3.81	3.65	3.67	2.32	2.33	2.12	1.56	3.13	1.7	1.95	2.75	1.44	2.29	2.19	2.35	2.33	3.68	3.67	3.88
1321	7.664	0.664504	0	3	32.8883	0.319365	0	3	3.63	3	3.2	4.09	3.75	4.25	3.86	4.13	4.3	4.11	2.64	1.89	2.23	2.38	3	2.8	1.91	2.25	1.75	2.14	1.88	1.7	1.89	3.36	4.11	3.77
1322	7.666	0.664885	0	3	39.7148	0.405919	0	5	3.5	3.63	4.2	4.27	3.42	3.86	3.57	4	4.1	3.78	2.36	2.67	3.08	2.5	2.38	1.8	1.73	2.58	2.14	2.43	2	1.9	2.22	3.64	3.33	2.92
1323	7.666	0.664885	0	3	25.7406	0.228738	0	1	4.04	4.5	3.6	3.73	4.28	3.67	2.9	3.58	3.77	4.26	1.97	2.04	1.26	1.96	1.5	2.4	2.27	1.72	2.33	3.1	2.42	2.23	1.74	4.03	3.96	4.74
1324	7.666	0.664885	0	3	38.4927	0.390423	0	5	4.08	3.79	3.33	4.21	3.78	3.54	3.76	3.83	3.57	4.44	2.27	2.33	3.26	1.92	2.21	2.67	1.79	2.22	2.46	2.24	2.17	2.43	1.56	3.73	3.67	2.74
1325	7.666	0.664885	0	3	29.7755	0.279897	0	3	4.13	3.25	4	4.18	3.58	4.25	3.86	3.5	3.8	3.78	2.45	1.78	1.85	1.88	2.75	2	1.82	2.42	1.75	2.14	2.5	2.2	2.22	3.55	4.22	4.15
1326	7.668	0.665267	0	3	48.9484	0.522993	1	6	3.89	4.08	3.8	3.82	3.67	3.79	3.86	3.83	3.67	3.93	3.18	2.89	3.92	2.11	1.92	2.2	2.18	2.33	2.21	2.14	2.17	2.33	2.07	2.82	3.11	2.08
1327	7.668	0.665267	0	3	41.2903	0.425895	0	5	4	3.63	3.6	2.82	3.92	4.25	4.71	4.25	3.6	3.56	2.36	3.33	2.77	2	2.38	2.4	3.18	2.08	1.75	1.29	1.75	2.4	2.44	3.64	2.67	3.23
1328	7.668	0.665267	0	3	33.0533	0.321456	0	3	4.21	3.88	3.87	4.27	3.42	4	3.43	3.46	3.8	4	2.15	1.81	2.79	1.79	2.13	2.13	1.73	2.58	2	2.57	2.54	2.2	2	3.85	4.19	3.21
1329	7.668	0.665267	0	3	49.3001	0.527452	1	6	3.17	3.38	4.07	3.7	4.03	3.92	3.71	3.88	4.33	4.15	3.33	3.19	3.56	2.83	2.63	1.93	2.3	1.97	2.08	2.29	2.13	1.67	1.85	2.67	2.81	2.44
1330	7.67	0.665649	0	3	33.8231	0.331217	0	4	4.63	3.63	3.6	4.09	3.42	4.13	3.71	3.88	3.7	3.56	2.64	2.11	2.15	1.38	2.38	2.4	1.91	2.58	1.88	2.29	2.13	2.3	2.44	3.36	3.89	3.85
1331	7.67	0.665649	0	3	44.8147	0.47058	0	6	4.13	3.94	3.7	3	3.54	4.31	3.71	3.88	4.2	3.94	3.41	2.83	2.92	1.88	2.06	2.3	3	2.46	1.69	2.29	2.13	1.8	2.06	2.59	3.17	3.08
1332	7.67	0.665649	0	3	40.1952	0.412009	0	5	3.75	3.63	3.4	4.27	3.92	4.38	3.29	4	3.6	4.11	2.73	2.78	2.69	2.25	2.38	2.6	1.73	2.08	1.63	2.71	2	2.4	1.89	3.27	3.22	3.31
1333	7.67	0.665649	0	3	32.7476	0.317581	0	3	4.13	3.58	3.73	3.91	3.75	4.21	3.62	4.17	3.77	3.48	2.12	2.3	2.26	1.88	2.42	2.27	2.09	2.25	1.79	2.38	1.83	2.23	2.52	3.88	3.7	3.74
1334	7.67	0.665649	0	3	27.3553	0.249211	0	2	3.75	3.25	4	4.55	3.58	4.13	3.71	4.25	3.8	3.33	1.91	1.67	2	2.25	2.75	2	1.45	2.42	1.88	2.29	1.75	2.2	2.67	4.09	4.33	4
1335	7.672	0.666031	0	3	30.4537	0.288497	0	3	4.63	3	4.2	4.64	3.83	4	3.57	3.63	3.3	3.56	2.18	1.67	2.38	1.38	3	1.8	1.36	2.17	2	2.43	2.38	2.7	2.44	3.82	4.33	3.62
1336	7.672	0.666031	0	3	35.5653	0.353307	0	4	4.04	3.71	4.53	3.58	4	3.83	3.43	3.96	3.5	3.78	3.09	1.63	2.54	1.96	2.29	1.47	2.42	2	2.17	2.57	2.04	2.5	2.22	2.91	4.37	3.46
1337	7.674	0.666412	0	3	45.9711	0.485243	0	6	3.92	3.5	3.87	4	3.58	4.46	4.29	3.88	3.13	3.74	2.58	3.41	3.38	2.08	2.5	2.13	2	2.42	1.54	1.71	2.13	2.87	2.26	3.42	2.59	2.62
1338	7.674	0.666412	0	3	39.2275	0.39974	0	5	3.88	3.75	3.8	3.55	3.33	4.31	4	4.13	3.95	3.67	2.59	2.61	2.81	2.13	2.25	2.2	2.45	2.67	1.69	2	1.88	2.05	2.33	3.41	3.39	3.19
1339	7.674	0.666412	0	3	37.4247	0.376882	0	5	3.96	3.79	3.93	2.79	3.64	4.13	3.9	4.17	4.17	3.89	2.91	2.56	2.18	2.04	2.21	2.07	3.21	2.36	1.88	2.1	1.83	1.83	2.11	3.09	3.44	3.82
1340	7.674	0.666412	0	3	37.1484	0.373379	0	4	4.04	3.79	3.87	4.03	3.58	4.04	3.57	3.75	4.07	3.63	2.33	2.7	2.54	1.96	2.21	2.13	1.97	2.42	1.96	2.43	2.25	1.93	2.37	3.67	3.3	3.46
1341	7.674	0.666412	0	3	24.6575	0.215006	0	1	4.29	4.08	4.53	4.15	3.5	3.42	3.43	3.96	3.53	3.48	1.58	1.78	1.69	1.71	1.92	1.47	1.85	2.5	2.58	2.57	2.04	2.47	2.52	4.42	4.22	4.31
1342	7.676	0.666794	0	3	40.5061	0.415952	0	5	2.5	4	4	3.27	4.08	3.75	4.57	4.25	3.4	4.56	2.27	2.56	3.46	3.5	2	2	2.73	1.92	2.25	1.43	1.75	2.6	1.44	3.73	3.44	2.54
1343	7.676	0.666794	0	3	36.3833	0.363679	0	4	3.94	3.94	3.9	3.64	3.83	3.94	3.71	3.69	3.9	3.89	2.55	2.44	2.42	2.06	2.06	2.1	2.36	2.17	2.06	2.29	2.31	2.1	2.11	3.45	3.56	3.58
1344	7.678	0.667176	0	3	29.8163	0.280415	0	3	4.21	3.67	3.07	4.27	3.77	4.29	4.11	3.67	3.87	3.46	1.73	2.24	2.1	1.79	2.33	2.93	1.73	2.23	1.71	1.89	2.33	2.13	2.54	4.27	3.76	3.9
1345	7.678	0.667176	0	3	28.7399	0.266767	0	2	4.17	3.67	4.27	4.73	3.14	3.79	3.24	3.71	3.93	3.74	2.48	1.74	1.64	1.83	2.33	1.73	1.27	2.86	2.21	2.76	2.29	2.07	2.26	3.52	4.26	4.36
1346	7.678	0.667176	0	3	41.5424	0.429091	0	5	3.88	3.83	3.93	4.27	3.69	4.21	4.38	4.08	2.6	3.52	2.42	2.81	3.23	2.13	2.17	2.07	1.73	2.31	1.79	1.62	1.92	3.4	2.48	3.58	3.19	2.77
1347	7.678	0.667176	0	3	34.2294	0.336369	0	4	4.5	3.75	3.6	3.91	3.79	3.94	3.71	3.81	3.39	3.99	2.05	2.61	2.31	1.5	2.25	2.4	2.09	2.21	2.06	2.29	2.19	2.61	2.01	3.95	3.39	3.69
1348	7.68	0.667557	0	3	35.5774	0.35346	0	4	3.83	3.92	3.73	3.73	3.69	4.04	3.57	3.79	4.03	4.07	2.55	2.48	2.21	2.17	2.08	2.27	2.27	2.31	1.96	2.43	2.21	1.97	1.93	3.45	3.52	3.79
1349	7.68	0.667557	0	3	33.412	0.326005	0	4	4.5	4.38	4.75	4	3.08	4.29	3.57	3.63	2.7	3.5	2.55	1.75	2.54	1.5	1.63	1.25	2	2.92	1.71	2.43	2.38	3.3	2.5	3.45	4.25	3.46
1350	7.68	0.667557	0	3	32.7826	0.318025	0	3	3.92	3.71	4.07	3.86	3.5	3.79	3.71	3.96	4.1	3.78	2.41	2.44	1.82	2.08	2.29	1.93	2.14	2.5	2.21	2.29	2.04	1.9	2.22	3.59	3.56	4.18
1351	7.68	0.667557	0	3	28.8259	0.267857	0	2	3.96	3.54	4.53	4.09	3.66	3.58	3.76	3.79	3.9	3.59	2.48	1.93	1.46	2.04	2.46	1.47	1.91	2.34	2.42	2.24	2.21	2.1	2.41	3.52	4.07	4.54
1352	7.682	0.667939	0	3	48.5304	0.517692	1	6	3.63	4.21	4	3.97	3.64	3.96	3.81	3.58	3.87	3.74	3.42	2.78	3.67	2.38	1.79	2	2.03	2.36	2.04	2.19	2.42	2.13	2.26	2.58	3.22	2.33
1353	7.682	0.667939	0	3	26.7001	0.240904	0	2	4.17	2.54	4.07	4.82	3.39	3.63	3.71	4.25	3.53	4.3	2.03	1.37	2.03	1.83	3.46	1.93	1.18	2.61	2.38	2.29	1.75	2.47	1.7	3.97	4.63	3.97
1354	7.688	0.669084	0	3	31.5266	0.302099	0	3	4.04	4	4.13	3.97	3.81	3.92	3.43	3.71	3.73	3.7	2.15	2.41	1.85	1.96	2	1.87	2.03	2.19	2.08	2.57	2.29	2.27	2.3	3.85	3.59	4.15
1355	7.688	0.669084	0	3	33.807	0.331013	0	4	3.88	3.75	3.8	4.45	3.92	3.88	3.79	3.81	3.55	3.61	1.95	2.5	2.42	2.13	2.25	2.2	1.55	2.08	2.13	2.21	2.19	2.45	2.39	4.05	3.5	3.58
1356	7.688	0.669084	0	3	34.0906	0.334609	0	4	4.25	3.83	4.2	4.15	3.47	3.58	3.48	3.58	3.97	3.93	2.82	1.93	2.18	1.75	2.17	1.8	1.85	2.53	2.42	2.52	2.42	2.03	2.07	3.18	4.07	3.82
1357	7.688	0.669084	0	3	32.8009	0.318257	0	3	4.13	4.17	4.33	2.79	3.97	4.04	4	3.96	3.53	3.52	2.36	2.15	2.15	1.88	1.83	1.67	3.21	2.03	1.96	2	2.04	2.47	2.48	3.64	3.85	3.85
1358	7.69	0.669466	0	3	38.2897	0.387849	0	5	4	3.88	4	4	3.25	4	3.86	4	3.9	3.56	2.45	2.78	2.54	2	2.13	2	2	2.75	2	2.14	2	2.1	2.44	3.55	3.22	3.46
1359	7.69	0.669466	0	3	31.0851	0.296502	0	3	4.31	3.81	4	3.73	3.73	4.06	4.07	3.81	3.6	3.33	2.18	1.94	2.19	1.69	2.19	2	2.27	2.27	1.94	1.93	2.19	2.4	2.67	3.82	4.06	3.81
1360	7.69	0.669466	0	3	29.9391	0.281971	0	3	4.25	3.25	3.87	3.58	3.33	4.08	3.71	4.38	3.93	4.07	1.82	1.81	2.46	1.75	2.75	2.13	2.42	2.67	1.92	2.29	1.63	2.07	1.93	4.18	4.19	3.54
1361	7.692	0.669847	0	3	26.2262	0.234896	0	1	3.79	3.79	3.47	4.24	3.69	4.25	3.52	3.92	4.23	3.56	1.76	1.56	2	2.21	2.21	2.53	1.76	2.31	1.75	2.48	2.08	1.77	2.44	4.24	4.44	4
1362	7.694	0.670229	0	3	40.4482	0.415217	0	5	3.63	3.75	3.9	4.36	4.29	3.54	3.64	3.63	3.9	3.83	2.91	2.61	2.69	2.38	2.25	2.1	1.64	1.71	2.46	2.36	2.38	2.1	2.17	3.09	3.39	3.31
1363	7.694	0.670229	0	3	39.4602	0.40269	0	5	3.94	3.56	4	4.32	3.63	4.13	3.57	3.81	3.9	3.61	2.82	2.22	2.96	2.06	2.44	2	1.68	2.38	1.88	2.43	2.19	2.1	2.39	3.18	3.78	3.04
1364	7.694	0.670229	0	3	32.2851	0.311717	0	3	4.05	3.61	3.93	4.4	3.8	4.25	3.58	3.52	3.87	3.46	2.61	1.94	2	1.95	2.39	2.07	1.6	2.2	1.75	2.42	2.48	2.13	2.54	3.39	4.06	4
1365	7.696	0.670611	0	3	45.6355	0.480988	0	6	3.88	3.63	3.8	3.45	4.08	3.88	3.86	4	3.9	4	3.18	3.22	2.85	2.13	2.38	2.2	2.55	1.92	2.13	2.14	2	2.1	2	2.82	2.78	3.15
1366	7.696	0.670611	0	3	30.5906	0.290232	0	3	4.31	3.75	3.8	3.64	3.38	4.13	3.79	4.44	3.35	3.89	3.23	1.39	1.58	1.69	2.25	2.2	2.36	2.63	1.88	2.21	1.56	2.65	2.11	2.77	4.61	4.42
1367	7.696	0.670611	0	3	28.9036	0.268843	0	2	4.75	4.13	5	3.86	3.5	3.5	3.64	3.81	2.9	3.39	2.55	1.83	1.54	1.25	1.88	1	2.14	2.5	2.5	2.36	2.19	3.1	2.61	3.45	4.17	4.46
1368	7.698	0.670992	0	3	36.6289	0.366792	0	4	3.63	3.63	3.6	3.76	3.17	4.5	3.71	3.96	4.6	3.93	2.21	2.22	3.03	2.38	2.38	2.4	2.24	2.83	1.5	2.29	2.04	1.4	2.07	3.79	3.78	2.97
1369	7.7	0.671374	0	3	42.9154	0.446499	0	5	3.79	3.96	3.4	3.82	3.86	4.04	3.71	3.88	3.93	4.11	2.88	3.22	2.59	2.21	2.04	2.6	2.18	2.14	1.96	2.29	2.13	2.07	1.89	3.12	2.78	3.41
1370	7.7	0.671374	0	3	36.8342	0.369396	0	4	3.5	3	3	4.55	3.71	4.25	3.79	4.19	4.45	4.06	3	2.5	2	2.5	3	3	1.45	2.29	1.75	2.21	1.81	1.55	1.94	3	3.5	4
1371	7.7	0.671374	0	3	41.3546	0.42671	0	5	3.75	3.56	3.7	4.32	3.96	3.69	3.86	3.88	3.95	3.83	2.5	2.33	3.54	2.25	2.44	2.3	1.68	2.04	2.31	2.14	2.13	2.05	2.17	3.5	3.67	2.46
1372	7.702	0.671756	0	3	35.4692	0.352088	0	4	4.13	4.13	3.8	3.45	4.25	4	3.71	3.88	3.6	3.56	2.82	2.44	1.92	1.88	1.88	2.2	2.55	1.75	2	2.29	2.13	2.4	2.44	3.18	3.56	4.08
1373	7.702	0.671756	0	3	24.0234	0.206965	0	1	4.25	3.54	4.07	3.94	3.61	4.08	3.9	3.71	3.6	3.81	1.52	1.44	1.9	1.75	2.46	1.93	2.06	2.39	1.92	2.1	2.29	2.4	2.19	4.48	4.56	4.1
1374	7.702	0.671756	0	3	35.7554	0.355718	0	4	4.38	3.95	4.13	4	3.97	3.58	3.76	3.96	3.37	3.41	2.55	2.56	2.15	1.63	2.05	1.87	2	2.03	2.42	2.24	2.04	2.63	2.59	3.45	3.44	3.85
1375	7.704	0.672137	0	3	34.044	0.334018	0	4	3.88	4.5	4	4	4.08	4	4.14	3.63	2.4	3.89	2.09	2.67	2.15	2.13	1.5	2	2	1.92	2	1.86	2.38	3.6	2.11	3.91	3.33	3.85
1376	7.704	0.672137	0	3	33.1893	0.323181	0	4	4	3.5	3.6	3.45	3.67	4	3.43	4.13	4.3	4.44	1.91	1.67	3.15	2	2.5	2.4	2.55	2.33	2	2.57	1.88	1.7	1.56	4.09	4.33	2.85
1377	7.706	0.672519	0	3	32.5602	0.315205	0	3	4.19	3.5	3.9	4.14	3.42	4.13	3.57	3.69	4.05	3.94	2.18	1.94	2.46	1.81	2.5	2.1	1.86	2.58	1.88	2.43	2.31	1.95	2.06	3.82	4.06	3.54
1378	7.706	0.672519	0	3	33.793	0.330836	0	4	4.08	3.54	4	4.15	3.25	3.5	4.05	4.08	4	3.88	2.74	2.3	1.79	1.92	2.46	2	1.85	2.75	2.5	1.95	1.92	2	2.12	3.26	3.7	4.21
1379	7.708	0.672901	0	3	38.4356	0.389699	0	5	3.56	3.06	3.6	4.23	3.92	4.56	4.21	4.19	3.65	3.56	2.41	1.72	3.65	2.44	2.94	2.4	1.77	2.08	1.44	1.79	1.81	2.35	2.44	3.59	4.28	2.35
1380	7.708	0.672901	0	3	32.6688	0.316582	0	3	4.08	3.92	3.73	3.85	4	4.46	3.67	3.71	3.93	3.19	2.12	2.3	2.18	1.92	2.08	2.27	2.15	2	1.54	2.33	2.29	2.07	2.81	3.88	3.7	3.82
1381	7.708	0.672901	0	3	31.8156	0.305763	0	3	4.42	4	4.13	4.09	3.53	3.79	4	3.67	3.5	3.41	2.03	2.15	2.26	1.58	2	1.87	1.91	2.47	2.21	2	2.33	2.5	2.59	3.97	3.85	3.74
1382	7.71	0.673282	0	3	53.6813	0.583002	1	6	3.63	3.6	3.3	2.95	3.67	4.63	4.21	4.06	4.5	4	3.18	3.17	4.62	2.38	2.4	2.7	3.05	2.33	1.38	1.79	1.94	1.5	2	2.82	2.83	1.38
1383	7.71	0.673282	0	3	57.6092	0.632803	1	6	3.75	4.31	3.8	3.59	3.71	3.88	3.71	3.56	4.35	3.89	3.41	3.72	4.5	2.25	1.69	2.2	2.41	2.29	2.13	2.29	2.44	1.65	2.11	2.59	2.28	1.5
1384	7.71	0.673282	0	3	30.3885	0.28767	0	3	3.75	3.04	3.93	4.76	3.22	4.17	3.57	3.79	4.13	4.19	2.91	1.59	1.64	2.25	2.96	2.07	1.24	2.78	1.83	2.43	2.21	1.87	1.81	3.09	4.41	4.36
1385	7.712	0.673664	0	3	41.9896	0.434761	0	5	3.88	3.63	3.6	3.91	3.67	4	4	3.88	4.1	3.89	2.82	2.89	2.77	2.13	2.38	2.4	2.09	2.33	2	2	2.13	1.9	2.11	3.18	3.11	3.23
1386	7.712	0.673664	0	3	42.1984	0.437409	0	5	4.33	4.13	4.07	3.64	3.94	3.54	3.67	3.96	3.5	3.78	2.67	2.22	3.64	1.67	1.88	1.93	2.36	2.06	2.46	2.33	2.04	2.5	2.22	3.33	3.78	2.36
1387	7.712	0.673664	0	3	35.7343	0.355449	0	4	3.83	4.04	4	4.3	3.06	4.21	3.76	4.17	3.63	3.56	2.33	2.44	2.44	2.17	1.96	2	1.7	2.94	1.79	2.24	1.83	2.37	2.44	3.67	3.56	3.56
1388	7.712	0.673664	0	3	24.3638	0.211282	0	1	4.5	3.88	4.3	4.45	3.5	3.63	3.43	3.75	3.95	3.17	1.77	1.44	1.73	1.5	2.13	1.7	1.55	2.5	2.38	2.57	2.25	2.05	2.83	4.23	4.56	4.27
1389	7.714	0.674046	0	3	44.4558	0.46603	0	6	3.75	3.25	3.8	4.45	3.58	4.13	4	3.63	4.2	3.78	2.73	2.78	3.46	2.25	2.75	2.2	1.55	2.42	1.88	2	2.38	1.8	2.22	3.27	3.22	2.54
1390	7.714	0.674046	0	3	52.3566	0.566206	1	6	3.67	3.83	4.2	3.58	4.25	4.17	4.14	4.21	3.33	3.19	3.24	3.11	4.21	2.33	2.17	1.8	2.42	1.75	1.83	1.86	1.79	2.67	2.81	2.76	2.89	1.79
1391	7.714	0.674046	0	3	47.4535	0.504039	1	6	3.92	3.54	4	3.52	4.17	4.25	3.95	3.92	3.63	3.67	3.58	2.78	3.21	2.08	2.46	2	2.48	1.83	1.75	2.05	2.08	2.37	2.33	2.42	3.22	2.79
1392	7.716	0.674427	0	3	26.4134	0.237269	0	2	4.5	3.54	4.4	4.12	4.08	3.71	3.43	3.71	3.53	3.56	1.76	1.74	1.85	1.5	2.46	1.6	1.88	1.92	2.29	2.57	2.29	2.47	2.44	4.24	4.26	4.15
1393	7.716	0.674427	0	3	25.2724	0.222802	0	1	4.54	4.13	4.4	4.12	3.72	3.75	3.52	3.54	3.27	3.59	1.97	1.44	1.72	1.46	1.88	1.6	1.88	2.28	2.25	2.48	2.46	2.73	2.41	4.03	4.56	4.28
1394	7.718	0.674809	0	3	32.8928	0.319421	0	3	4.04	3.92	3.73	4.39	3.67	3.96	3.62	3.88	3.53	3.85	2.67	1.81	2.15	1.96	2.08	2.27	1.61	2.33	2.04	2.38	2.13	2.47	2.15	3.33	4.19	3.85
1395	7.718	0.674809	0	3	30.5261	0.289415	0	3	4.21	3.75	3.87	4.24	3.39	3.83	3.86	4.13	3.53	3.78	2.33	2	1.82	1.79	2.25	2.13	1.76	2.61	2.17	2.14	1.88	2.47	2.22	3.67	4	4.18
1396	7.722	0.675573	0	3	52.507	0.568112	1	6	3.88	4.13	4.2	3.36	4.42	3.38	3.57	4.13	3.1	4.44	3.55	3.11	3.92	2.13	1.88	1.8	2.64	1.58	2.63	2.43	1.88	2.9	1.56	2.45	2.89	2.08
1397	7.724	0.675954	0	2	42.3405	0.439211	0	5	3.63	4.06	4	4.14	3.88	3.75	3.64	3.88	3.7	3.94	2.5	2.83	3.19	2.38	1.94	2	1.86	2.13	2.25	2.36	2.13	2.3	2.06	3.5	3.17	2.81
1398	7.724	0.675954	0	2	39.0686	0.397725	0	5	4.29	3.83	3.53	4.03	3.92	3.83	3.76	4	3.87	3.56	2.7	2.67	2.49	1.71	2.17	2.47	1.97	2.08	2.17	2.24	2	2.13	2.44	3.3	3.33	3.51
1399	7.724	0.675954	0	2	36.7171	0.36791	0	4	4.08	3.67	3.53	3.82	3.72	4.5	4.05	3.79	3.53	3.93	2.79	2.22	2.38	1.92	2.33	2.47	2.18	2.28	1.5	1.95	2.21	2.47	2.07	3.21	3.78	3.62
1400	7.726	0.676336	0	2	43.0815	0.448605	0	5	4.46	3.96	4.53	3.88	3.78	3.92	3.43	3.83	3.03	3.81	2.73	2.33	3.64	1.54	2.04	1.47	2.12	2.22	2.08	2.57	2.17	2.97	2.19	3.27	3.67	2.36
1401	7.726	0.676336	0	2	37.006	0.371573	0	4	4.25	3.54	4.2	4.36	3.69	4.38	4	3.63	3.1	3.48	2.39	2.37	2.69	1.75	2.46	1.8	1.64	2.31	1.63	2	2.38	2.9	2.52	3.61	3.63	3.31
1402	7.73	0.677099	0	2	38.8726	0.39524	0	5	4.25	3.69	3.9	4.41	4.13	3.63	3.5	3.56	3.75	3.83	2.41	2.5	2.92	1.75	2.31	2.1	1.59	1.87	2.38	2.5	2.44	2.25	2.17	3.59	3.5	3.08
1403	7.73	0.677099	0	2	26.7638	0.241712	0	2	3.63	3.63	3.8	4	3.67	4.63	3.71	3.75	4.5	3.33	1.64	1.89	1.85	2.38	2.38	2.2	2	2.33	1.38	2.29	2.25	1.5	2.67	4.36	4.11	4.15
1404	7.73	0.677099	0	2	37.4624	0.37736	0	5	3.92	3.67	3.93	3.82	3.08	4.29	4.05	4.21	3.83	3.85	2.76	2.19	2.59	2.08	2.33	2.07	2.18	2.92	1.71	1.95	1.79	2.17	2.15	3.24	3.81	3.41
1405	7.732	0.677481	0	2	48.5525	0.517973	1	6	3.54	4.38	4.2	2.91	3.89	4.29	4	3.67	3.97	3.81	3.03	3.44	3.28	2.46	1.63	1.8	3.09	2.11	1.71	2	2.33	2.03	2.19	2.97	2.56	2.72
1406	7.732	0.677481	0	2	26.2415	0.235089	0	1	4.63	3.25	3.4	4.36	3.25	4.25	3.43	4.63	3.9	3.56	1.91	1.67	1.69	1.38	2.75	2.6	1.64	2.75	1.75	2.57	1.38	2.1	2.44	4.09	4.33	4.31
1407	7.734	0.677863	0	2	41.9966	0.43485	0	5	3.38	4.25	3.6	3.82	3.83	4.25	3.43	3.88	3.9	4.33	2.55	3.11	2.77	2.63	1.75	2.4	2.18	2.17	1.75	2.57	2.13	2.1	1.67	3.45	2.89	3.23
1408	7.734	0.677863	0	2	33.183	0.323101	0	4	3.5	4.44	4.5	4.29	3.96	3.25	4	4	2.95	3.78	2.68	2.13	1.88	2.5	1.56	1.5	1.71	2.04	2.75	2	2	3.05	2.22	3.32	3.87	4.12
1409	7.736	0.678244	0	2	37.4326	0.376982	0	5	3.5	3.81	4.2	3.36	3.63	4.19	3.79	3.56	4.25	4.39	2.82	1.39	3.31	2.5	2.19	1.8	2.64	2.37	1.81	2.21	2.44	1.75	1.61	3.18	4.61	2.69
1410	7.736	0.678244	0	2	38.641	0.392304	0	5	4.17	3.88	3.87	3.91	3.81	3.75	3.57	3.71	3.9	4.11	2.61	2.19	2.95	1.83	2.13	2.13	2.09	2.19	2.25	2.43	2.29	2.1	1.89	3.39	3.81	3.05
1411	7.736	0.678244	0	2	35.9486	0.358166	0	4	4.83	4.17	4.8	3.85	3.61	4.13	3.62	3.71	2.7	3.26	2.58	1.96	2.74	1.17	1.83	1.2	2.15	2.39	1.88	2.38	2.29	3.3	2.74	3.42	4.04	3.26
1412	7.738	0.678626	0	2	46.3549	0.490109	0	6	4.13	3.54	3.4	3.85	3.53	4.29	3.67	4.04	3.83	4.41	3.24	3.04	3.03	1.88	2.46	2.6	2.15	2.47	1.71	2.33	1.96	2.17	1.59	2.76	2.96	2.97
1413	7.738	0.678626	0	2	45.8882	0.484191	0	6	4.04	3.58	3.4	4.12	3.83	3.58	3.86	3.92	4.1	4.26	2.94	2.7	3.56	1.96	2.42	2.6	1.88	2.17	2.42	2.14	2.08	1.9	1.74	3.06	3.3	2.44
1414	7.738	0.678626	0	2	45.3354	0.477183	0	6	3.79	3.42	3.8	3.82	3.75	4.04	3.95	3.92	4.27	3.93	2.97	2.67	3.46	2.21	2.58	2.2	2.18	2.25	1.96	2.05	2.08	1.73	2.07	3.03	3.33	2.54
1415	7.738	0.678626	0	2	43.4541	0.453329	0	6	4.17	3.71	3.6	4.24	3.86	4.17	3.57	4.17	4.01	3.19	2.58	2.85	3.28	1.83	2.29	2.4	1.76	2.14	1.83	2.43	1.83	1.99	2.81	3.42	3.15	2.72
1416	7.738	0.678626	0	2	39.4535	0.402606	0	5	3.83	3.04	3.6	4.48	3.61	3.67	3.43	4.29	4	4.74	2.55	1.96	3.41	2.17	2.96	2.4	1.52	2.39	2.33	2.57	1.71	2	1.26	3.45	4.04	2.59
1417	7.742	0.679389	0	2	33.6999	0.329656	0	4	3.88	3.63	3.93	4.06	3.44	3.96	4	4.42	4.13	3.26	2.06	2.15	2.54	2.13	2.38	2.07	1.94	2.56	2.04	2	1.58	1.87	2.74	3.94	3.85	3.46
1418	7.742	0.679389	0	2	41.1064	0.423563	0	5	4.38	3.69	4	3.73	3.67	4.19	3.79	3.75	3.9	3.61	2.55	2.83	2.85	1.63	2.31	2	2.27	2.33	1.81	2.21	2.25	2.1	2.39	3.45	3.17	3.15
1419	7.742	0.679389	0	2	32.6647	0.31653	0	3	4.08	3.83	3.73	4	3.86	4.08	4.29	3.67	3.43	3.74	1.7	1.89	2.95	1.92	2.17	2.27	2	2.14	1.92	1.71	2.33	2.57	2.26	4.3	4.11	3.05
1420	7.742	0.679389	0	2	28.4164	0.262666	0	2	4.92	3.21	4.6	4.73	3.53	3.79	3.33	3.26	3.97	3.37	1.45	1.15	3.13	1.08	2.79	1.4	1.27	2.47	2.21	2.67	2.74	2.03	2.63	4.55	4.85	2.87
1421	7.744	0.679771	0	2	38.5892	0.391647	0	5	4.25	4	4.4	3.73	3.92	4	3.43	3.88	4	3.11	2.45	2.44	2.85	1.75	2	1.6	2.27	2.08	2	2.57	2.13	2	2.89	3.55	3.56	3.15
1422	7.744	0.679771	0	2	37.9676	0.383765	0	5	4.06	3.81	3.8	4.59	3.46	4	3.36	3.63	3.95	4.06	2.68	2.11	2.81	1.94	2.19	2.2	1.41	2.54	2	2.64	2.38	2.05	1.94	3.32	3.89	3.19
1423	7.746	0.680153	0	2	26.3746	0.236777	0	2	4.06	4.31	4.6	4.18	3.79	3.5	3.57	3.69	3.75	3.28	2.09	1.72	1.5	1.94	1.69	1.4	1.82	2.21	2.5	2.43	2.31	2.25	2.72	3.91	4.28	4.5
1424	7.746	0.680153	0	2	41.542	0.429086	0	5	4.25	3.75	4.07	4.24	3.33	3.75	3.81	3.88	3.87	3.78	2.7	2.33	3.28	1.75	2.25	1.93	1.76	2.67	2.25	2.19	2.13	2.13	2.22	3.3	3.67	2.72
1425	7.748	0.680534	0	2	23.6158	0.201798	0	1	4.5	3.88	4	4.27	3.58	4	3.14	3.63	4.3	3.44	1.91	1.44	1.38	1.5	2.13	2	1.73	2.42	2	2.86	2.38	1.7	2.56	4.09	4.56	4.62
1426	7.75	0.680916	0	2	28.8258	0.267855	0	2	4.04	3.29	3.93	4.3	3.58	4.46	4.05	4.21	3.33	3.56	2.18	2.04	1.54	1.96	2.71	2.07	1.7	2.42	1.54	1.95	1.79	2.67	2.44	3.82	3.96	4.46
1427	7.75	0.680916	0	2	26.3566	0.236548	0	2	3.88	3.79	4.13	4.79	3.33	4.46	3.33	3.71	4.07	3.26	2.18	1.63	1.46	2.13	2.21	1.87	1.21	2.67	1.54	2.67	2.29	1.93	2.74	3.82	4.37	4.54
1428	7.752	0.681298	0	2	48.0994	0.512228	1	6	3.44	3.31	3.4	4.14	3.5	4.06	4.57	4.38	3.85	4.11	3	2.67	4	2.56	2.69	2.6	1.86	2.5	1.94	1.43	1.63	2.15	1.89	3	3.33	2
1429	7.752	0.681298	0	2	27.2726	0.248163	0	2	4.38	4.13	4.2	3.82	3.83	4	3.86	4	3.1	3.44	1.91	1.78	1.77	1.63	1.88	1.8	2.18	2.17	2	2.14	2	2.9	2.56	4.09	4.22	4.23
1430	7.752	0.681298	0	2	35.6768	0.35472	0	4	4	3.71	4.33	4.42	3.47	3.88	3.57	3.83	3.7	3.85	2.64	1.59	2.9	2	2.29	1.67	1.58	2.53	2.13	2.43	2.17	2.3	2.15	3.36	4.41	3.1
1431	7.756	0.682061	0	2	37.3116	0.375448	0	4	4.63	4.13	4.8	3.77	3.75	3.19	3.29	3.75	3.75	3.72	2.55	2.83	2.12	1.38	1.88	1.2	2.23	2.25	2.81	2.71	2.25	2.25	2.28	3.45	3.17	3.88
1432	7.756	0.682061	0	2	46.3706	0.490308	0	6	4	4.13	4.32	3.85	4.19	3.28	3.81	3.96	3.43	3.81	3.24	2.37	3.67	2	1.88	1.68	2.15	1.81	2.72	2.19	2.04	2.57	2.19	2.76	3.63	2.33
1433	7.756	0.682061	0	2	35.4511	0.351859	0	4	3.5	3.56	3.9	3.95	3.5	4.38	4	4.38	4.05	3.56	2.86	2	2.23	2.5	2.44	2.1	2.05	2.5	1.63	2	1.63	1.95	2.44	3.14	4	3.77
1434	7.76	0.682824	0	2	35.4781	0.352201	0	4	4.06	3.81	4.3	3.45	3.75	4.06	3.86	4	3.95	3.56	2.32	2.44	2.31	1.94	2.19	1.7	2.55	2.25	1.94	2.14	2	2.05	2.44	3.68	3.56	3.69
1435	7.762	0.683206	0	2	44.0178	0.460477	0	6	3.79	3.83	4	4.52	3.61	3.75	3.62	4.08	3.8	3.81	3.18	2.41	3.18	2.21	2.17	2	1.48	2.39	2.25	2.38	1.92	2.2	2.19	2.82	3.59	2.82
1436	7.762	0.683206	0	2	34.0553	0.334162	0	4	3.88	3.54	3.93	3.79	3.64	4.04	3.95	4.04	4.3	3.7	2.39	1.78	2.62	2.13	2.46	2.07	2.21	2.36	1.96	2.05	1.96	1.7	2.3	3.61	4.22	3.38
1437	7.764	0.683588	0	2	41.6098	0.429945	0	5	4	3.94	3.9	3.64	3.38	4.31	3.57	4.06	4.3	3.72	2.36	2.78	3.15	2	2.06	2.1	2.36	2.63	1.69	2.43	1.94	1.7	2.28	3.64	3.22	2.85
1438	7.764	0.683588	0	2	23.8023	0.204162	0	1	4.69	3.56	4.2	3.82	3.5	3.69	3.71	3.81	3.9	3.94	1.68	1.56	1.5	1.31	2.44	1.8	2.18	2.5	2.31	2.29	2.19	2.1	2.06	4.32	4.44	4.5
1439	7.764	0.683588	0	2	46.862	0.496538	1	6	4	3.88	4	3.82	3.5	3.88	3.86	3.88	4	4	3	3.33	3	2	2.13	2	2.18	2.5	2.13	2.14	2.13	2	2	3	2.67	3
1440	7.764	0.683588	0	2	42.3597	0.439454	0	5	3.71	3.46	4.13	3.76	3.47	4.54	3.62	4	4.13	4	3.36	2.37	2.72	2.29	2.54	1.87	2.24	2.53	1.46	2.38	2	1.87	2	2.64	3.63	3.28
1441	7.764	0.683588	0	2	39.7993	0.40699	0	5	3.94	3.63	4	3.55	3.71	4	3.93	4	4	4.06	2.55	2.5	2.88	2.06	2.38	2	2.45	2.29	2	2.07	2	2	1.94	3.45	3.5	3.12
1442	7.768	0.684351	0	2	45.262	0.476251	0	6	3.79	3.58	3.67	4.24	3.53	3.54	3.76	4.38	4.03	4.32	3.03	2.52	3.46	2.21	2.42	2.33	1.76	2.47	2.46	2.24	1.63	1.97	1.68	2.97	3.48	2.54
1443	7.768	0.684351	0	2	39.151	0.39877	0	5	3.63	4.13	4.4	4.09	4.25	3.75	4.14	3.71	3.3	3.44	2.73	2	3.08	2.38	1.88	1.6	1.91	1.75	2.25	1.86	2.29	2.7	2.56	3.27	4	2.92
1444	7.768	0.684351	0	2	51.0719	0.549916	1	6	4	3.71	4.2	3.82	3.33	3.5	3.67	4.08	4.23	4.3	3.82	2.85	3.49	2	2.29	1.8	2.18	2.67	2.5	2.33	1.92	1.77	1.7	2.18	3.15	2.51
1445	7.768	0.684351	0	2	43.0349	0.448014	0	5	3.79	3.88	3.13	4.42	3.92	4.58	3.71	3.42	4.43	3.56	3.09	2.7	2.77	2.21	2.13	2.87	1.58	2.08	1.42	2.29	2.58	1.57	2.44	2.91	3.3	3.23
1446	7.768	0.684351	0	2	35.2528	0.349344	0	4	4.13	3.79	4.33	4.3	3.58	3.96	3.24	3.67	4.03	3.81	2.94	2.11	1.97	1.88	2.21	1.67	1.7	2.42	2.04	2.76	2.33	1.97	2.19	3.06	3.89	4.03
1447	7.77	0.684733	0	2	52.7973	0.571793	1	6	4	3.83	3.6	3.76	3.78	4.21	4.1	4.04	3.9	3.63	3.45	3.56	3.49	2	2.17	2.4	2.24	2.22	1.79	1.9	1.96	2.1	2.37	2.55	2.44	2.51
1448	7.77	0.684733	0	2	61.0007	0.675804	1	6	3.25	4.14	3.6	3.3	4.25	4	3.95	4.08	4.17	4.11	4	4.07	4.08	2.75	1.86	2.4	2.7	1.75	2	2.05	1.92	1.83	1.89	2	1.93	1.92
1449	7.77	0.684733	0	2	37.563	0.378636	0	5	3.96	4.29	4.07	4.09	4.11	3.63	3.57	4.04	3.2	3.89	2.42	2.48	2.59	2.04	1.71	1.93	1.91	1.89	2.38	2.43	1.96	2.8	2.11	3.58	3.52	3.41
1450	7.77	0.684733	0	2	36.6761	0.367391	0	4	3.63	4.06	4	4	3.67	4.5	3.64	3.44	3.85	4.06	2	2.83	2.46	2.38	1.94	2	2	2.33	1.5	2.36	2.56	2.15	1.94	4	3.17	3.54
1451	7.77	0.684733	0	2	32.3954	0.313115	0	3	4.25	4	4.1	4.14	3.17	4.31	4	4	3.55	3.33	2.23	1.83	2.38	1.75	2	1.9	1.86	2.83	1.69	2	2	2.45	2.67	3.77	4.17	3.62
1452	7.77	0.684733	0	2	27.6385	0.252802	0	2	4.33	3.21	3.87	3.79	3.56	4.5	3.95	4	4.2	3.44	2.18	1.78	1.54	1.67	2.79	2.13	2.21	2.44	1.5	2.05	2	1.8	2.56	3.82	4.22	4.46
1453	7.772	0.685115	0	2	32.9635	0.320318	0	3	3.88	3.67	3.93	3.42	3.72	3.96	4.1	4.04	4.07	4.07	2.45	1.93	2.18	2.13	2.33	2.07	2.58	2.28	2.04	1.9	1.96	1.93	1.93	3.55	4.07	3.82
1454	7.774	0.685496	0	2	25.3827	0.224201	0	1	3.92	4	3.93	4.06	3.53	4.04	3.62	3.96	4.03	3.78	1.61	1.74	1.69	2.08	2	2.07	1.94	2.47	1.96	2.38	2.04	1.97	2.22	4.39	4.26	4.31
1455	7.776	0.685878	0	2	41.3577	0.426749	0	5	3.94	3.88	4.1	4.09	3.75	4.19	3.71	3.69	3.7	3.83	2.77	2.56	2.88	2.06	2.13	1.9	1.91	2.25	1.81	2.29	2.31	2.3	2.17	3.23	3.44	3.12
1456	7.776	0.685878	0	2	55.5703	0.606952	1	6	3.33	3.5	3.87	4.27	3.61	3.96	4.19	3.71	4.4	4.04	3.21	3.74	4.1	2.67	2.5	2.13	1.73	2.39	2.04	1.81	2.29	1.6	1.96	2.79	2.26	1.9
1457	7.776	0.685878	0	2	44.4282	0.465681	0	6	4	4.25	4.2	3.55	3.79	3.63	3.79	3.63	4.15	3.89	3.09	2.11	3.62	2	1.75	1.8	2.45	2.21	2.38	2.21	2.38	1.85	2.11	2.91	3.89	2.38
1458	7.778	0.68626	0	2	31.3703	0.300118	0	3	4.08	4	4.2	4.09	3.75	3.92	3.62	3.88	3.57	3.78	2.21	2.07	1.95	1.92	2	1.8	1.91	2.25	2.08	2.38	2.13	2.43	2.22	3.79	3.93	4.05
1459	7.778	0.68626	0	2	28.8344	0.267965	0	2	4.06	3.69	4.3	3.5	4.08	3.81	4	4.13	3.65	3.67	2.18	2	1.54	1.94	2.31	1.7	2.5	1.92	2.19	2	1.88	2.35	2.33	3.82	4	4.46
1460	7.78	0.686641	0	2	47.4847	0.504434	1	6	3.75	4.33	4.47	4.09	3.83	3.33	3.81	3.96	3.33	4	2.82	3.11	3.51	2.25	1.67	1.53	1.91	2.17	2.67	2.19	2.04	2.67	2	3.18	2.89	2.49
1461	7.78	0.686641	0	2	37.124	0.37307	0	4	4.69	3.81	4.2	2.64	4.13	4.13	3.36	4.19	3.75	4	2.27	2.44	2.65	1.31	2.19	1.8	3.36	1.88	1.88	2.64	1.81	2.25	2	3.73	3.56	3.35
1462	7.78	0.686641	0	2	33.8873	0.332031	0	4	4.17	4.08	3.8	3.79	3.92	3.92	3.76	3.92	3.8	3.74	2.06	2.22	2.44	1.83	1.92	2.2	2.21	2.08	2.08	2.24	2.08	2.2	2.26	3.94	3.78	3.56
1463	7.78	0.686641	0	2	41.807	0.432446	0	5	4.17	4.08	3.8	3.55	3.58	4.04	3.95	4.04	3.83	3.86	3.03	2.85	2.41	1.83	1.92	2.2	2.45	2.42	1.96	2.05	1.96	2.17	2.14	2.97	3.15	3.59
1464	7.78	0.686641	0	2	37.4009	0.376581	0	4	3.92	4.13	4.33	4.42	3.78	3.83	3.33	3.33	3.87	3.96	2.79	2.19	2.46	2.08	1.88	1.67	1.58	2.22	2.17	2.67	2.67	2.13	2.04	3.21	3.81	3.54
1465	7.782	0.687023	0	2	37.4454	0.377145	0	5	4	3.71	3.67	3.97	4.03	4.25	3.95	4.08	3.73	3.52	2.09	2.33	3	2	2.29	2.33	2.03	1.97	1.75	2.05	1.92	2.27	2.48	3.91	3.67	3
1466	7.784	0.687405	0	2	27.6407	0.25283	0	2	4.13	3.31	3	4.64	3.75	4.69	4.07	3.81	4.35	3.17	1.95	1.72	1.81	1.88	2.69	3	1.36	2.25	1.31	1.93	2.19	1.65	2.83	4.05	4.28	4.19
1467	7.786	0.687786	0	2	50.1192	0.537837	1	6	2.92	4.5	3.58	3.45	4.43	4.08	4.38	3.42	4.11	4.06	2.84	3.44	3.65	3.08	1.5	2.42	2.55	1.57	1.92	1.62	2.58	1.89	1.94	3.16	2.56	2.35
1468	7.786	0.687786	0	2	26.6178	0.239861	0	2	4.58	3.92	4.73	4.73	3.75	4.25	3.62	3	2.83	3.52	1.88	1.59	1.87	1.42	2.08	1.27	1.27	2.25	1.75	2.38	3	3.17	2.48	4.12	4.41	4.13
1469	7.788	0.688168	0	2	27.6613	0.253092	0	2	4.56	4.04	3.13	3.36	3.67	4.46	4	3.71	3.9	4.11	1.48	1.85	2.15	1.44	1.96	2.87	2.64	2.33	1.54	2	2.29	2.1	1.89	4.52	4.15	3.85
1470	7.792	0.688931	0	2	33.318	0.324813	0	4	3.75	3.38	2.7	4.46	2.43	4.29	4.57	4.38	4.35	4.65	2.36	1.67	2.69	2.25	2.63	3.3	1.54	3.57	1.71	1.43	1.63	1.65	1.35	3.64	4.33	3.31
1471	7.792	0.688931	0	2	37.8307	0.38203	0	5	3.94	3.88	3.7	4.68	3.67	3.56	3.57	3.94	3.8	4.22	2.36	2.39	2.73	2.06	2.13	2.3	1.32	2.33	2.44	2.43	2.06	2.2	1.78	3.64	3.61	3.27
1472	7.794	0.689313	0	2	50.2597	0.539618	1	6	3.94	3.63	4.5	4.41	3.67	4.06	3.57	3.63	3.45	4.11	3.64	2.72	3.58	2.06	2.38	1.5	1.59	2.33	1.94	2.43	2.38	2.55	1.89	2.36	3.28	2.42
1473	7.796	0.689695	0	2	46.8325	0.496164	1	6	4.19	3.69	4	3.45	3.42	4.44	3.93	4.19	3.95	3.72	3.14	3	3.12	1.81	2.31	2	2.55	2.58	1.56	2.07	1.81	2.05	2.28	2.86	3	2.88
1474	7.796	0.689695	0	2	35.2882	0.349793	0	4	3.92	4	4.13	4.24	4.03	3.75	3.52	4.04	3.57	3.78	2.3	2.22	2.46	2.08	2	1.87	1.76	1.97	2.25	2.48	1.96	2.43	2.22	3.7	3.78	3.54
1475	7.798	0.690076	0	2	32.4212	0.313442	0	3	3.71	4.17	3.53	4.21	3.53	3.96	3.95	4	3.93	4	2.18	2.07	2.15	2.29	1.83	2.47	1.79	2.47	2.04	2.05	2	2.07	2	3.82	3.93	3.85
1476	7.8	0.690458	0	2	57.9277	0.636842	1	6	3.46	3.63	4	3.67	3.28	3.92	3.9	4.25	4.3	4.59	3.52	3.59	4.38	2.54	2.38	2	2.33	2.72	2.08	2.1	1.75	1.7	1.41	2.48	2.41	1.62
1477	7.8	0.690458	0	2	38.8353	0.394768	0	5	4	3.94	4.1	4.09	4.08	4.06	3.86	3.69	3.9	3.28	2.73	2.56	2.38	2	2.06	1.9	1.91	1.92	1.94	2.14	2.31	2.1	2.72	3.27	3.44	3.62
1478	7.8	0.690458	0	2	55.0017	0.599742	1	6	3.92	4.08	3.73	3.3	3.42	3.83	3.95	4.17	4.23	4.37	3.58	3.48	3.82	2.08	1.92	2.27	2.7	2.58	2.17	2.05	1.83	1.77	1.63	2.42	2.52	2.18
1479	7.802	0.69084	0	2	46.1534	0.487554	0	6	3.76	4.13	3.87	3.67	3.83	3.63	3.52	4.04	4.23	4.33	2.5	2.37	4.23	2.24	1.88	2.13	2.33	2.17	2.38	2.48	1.96	1.77	1.67	3.5	3.63	1.77
1480	7.802	0.69084	0	2	29.5674	0.277259	0	2	4.29	3.33	4.13	3.42	4.06	4.13	3.62	4	4.07	3.96	2.7	1.85	1.28	1.71	2.67	1.87	2.58	1.94	1.88	2.38	2	1.93	2.04	3.3	4.15	4.72
1481	7.802	0.69084	0	2	27.2112	0.247384	0	2	4.63	4.25	4.47	3.55	4.19	3.46	3.76	4.13	2.9	3.67	1.7	1.7	2	1.38	1.75	1.53	2.45	1.81	2.54	2.24	1.88	3.1	2.33	4.3	4.3	4
1482	7.804	0.691221	0	2	26.8265	0.242506	0	2	4.17	3.38	4.4	4.3	3.81	4.04	3.76	4.04	3.27	3.85	1.45	2.07	1.77	1.83	2.63	1.6	1.7	2.19	1.96	2.24	1.96	2.73	2.15	4.55	3.93	4.23
1483	7.804	0.691221	0	2	46.7446	0.49505	1	6	4.13	3.66	3.8	4.52	4.03	3.42	3.57	3.58	3.9	4.41	2.52	2.67	4.03	1.88	2.34	2.2	1.48	1.97	2.58	2.43	2.42	2.1	1.59	3.48	3.33	1.97
1484	7.806	0.691603	0	2	44.2662	0.463626	0	6	4.13	3.75	4.4	3.73	3.83	4	3.86	3.75	3.8	3.78	3.36	2.67	2.69	1.88	2.25	1.6	2.27	2.17	2	2.14	2.25	2.2	2.22	2.64	3.33	3.31
1485	7.81	0.692366	0	2	33.839	0.331419	0	4	4	3.56	4.3	3.77	4.29	4.13	4.07	4	3.15	3.78	2.05	2.61	2	2	2.44	1.7	2.23	1.71	1.88	1.93	2	2.85	2.22	3.95	3.39	4
1486	7.81	0.692366	0	2	49.5635	0.530791	1	6	3.96	3.33	3.42	4.3	3.65	4.25	3.62	4.13	4.2	4.19	3.36	3.15	3.26	2.04	2.67	2.58	1.7	2.35	1.75	2.38	1.88	1.8	1.81	2.64	2.85	2.74
1487	7.812	0.692748	0	2	38.3859	0.389069	0	5	3.75	3.71	3.87	3.7	3.72	4.08	4.1	4.13	4.33	3.67	2.67	2.48	2.41	2.25	2.29	2.13	2.3	2.28	1.92	1.9	1.88	1.67	2.33	3.33	3.52	3.59
1488	7.814	0.69313	0	2	36.9955	0.371441	0	4	4.17	3.88	3.53	3.06	3.66	4.5	4.02	4.46	3.7	4.09	2.07	1.89	3.34	1.83	2.13	2.47	2.94	2.34	1.5	1.98	1.54	2.3	1.91	3.93	4.11	2.66
1489	7.814	0.69313	0	2	26.5789	0.239367	0	2	4.04	4.17	4.6	3.61	4.5	4.42	3.29	3.67	3.73	3.04	2.36	1.74	1.15	1.96	1.83	1.4	2.39	1.5	1.58	2.71	2.33	2.27	2.96	3.64	4.26	4.85
1490	7.814	0.69313	0	2	26.5164	0.238574	0	2	4.5	4.04	4.2	4.82	3.42	3.83	3.38	3.79	3.5	3.59	1.64	1.63	1.97	1.5	1.96	1.8	1.18	2.58	2.17	2.62	2.21	2.5	2.41	4.36	4.37	4.03
1491	7.816	0.693511	0	2	37.1424	0.373303	0	4	4.06	3.94	3.4	4.05	3.63	3.81	4	3.81	4.1	4.28	1.95	2	3.35	1.94	2.06	2.6	1.95	2.38	2.19	2	2.19	1.9	1.72	4.05	4	2.65
1492	7.816	0.693511	0	2	30.3462	0.287134	0	3	4.13	4.25	4.4	3.27	4.25	3.75	3.67	4	2.8	4.56	2.91	1.44	1.62	1.88	1.75	1.6	2.73	1.75	2.25	2.33	2	3.2	1.44	3.09	4.56	4.38
1493	7.816	0.693511	0	2	35.9191	0.357793	0	4	3.46	3.29	3.8	4.36	3.75	4.33	3.9	4.17	4.13	3.89	2.24	2.11	2.72	2.54	2.71	2.2	1.64	2.25	1.67	2.1	1.83	1.87	2.11	3.76	3.89	3.28
1494	7.818	0.693893	0	2	44.4794	0.466329	0	6	3.5	4	4.2	3.7	3.58	4.33	3.95	3.88	4.17	3.78	2.97	3	2.77	2.5	2	1.8	2.3	2.42	1.67	2.05	2.13	1.83	2.22	3.03	3	3.23
1495	7.818	0.693893	0	2	37.1644	0.373582	0	4	3.96	3.46	3.93	4.24	3.53	4.17	4.05	4.17	3.77	3.81	2.15	2.33	2.82	2.04	2.54	2.07	1.76	2.47	1.83	1.95	1.83	2.23	2.19	3.85	3.67	3.18
1496	7.818	0.693893	0	2	35.8051	0.356347	0	4	3.56	4.25	4.1	4.23	3.54	4.31	3.64	4	3.9	3.56	2.41	1.89	2.73	2.44	1.75	1.9	1.77	2.46	1.69	2.36	2	2.1	2.44	3.59	4.11	3.27
1497	7.818	0.693893	0	2	32.849	0.318866	0	3	3.94	4.06	4.28	3.55	3.92	4.54	3.86	3.94	2.9	4.1	2.82	2.01	1.62	2.06	1.94	1.73	2.45	2.08	1.46	2.14	2.06	3.1	1.9	3.18	3.99	4.38
1498	7.818	0.693893	0	2	24.8486	0.217429	0	1	4.29	3.96	4.13	3.97	3.53	4	3.52	4.08	4.2	3.41	1.64	1.78	1.46	1.71	2.04	1.87	2.03	2.47	2	2.48	1.92	1.8	2.59	4.36	4.22	4.54
1499	7.818	0.693893	0	2	29.331	0.274261	0	2	4.25	3.63	4	4.64	3.33	3.5	4.14	3.5	4.1	4	1.82	1.56	2.38	1.75	2.38	2	1.36	2.67	2.5	1.86	2.5	1.9	2	4.18	4.44	3.62
1500	7.82	0.694275	0	2	39.2677	0.40025	0	5	4.04	3.5	3.6	4.36	3.58	3.5	4	4.75	3.4	4.37	2.52	1.81	3.38	1.96	2.5	2.4	1.64	2.42	2.5	2	1.25	2.6	1.63	3.48	4.19	2.62
1501	7.82	0.694275	0	2	34.566	0.340636	0	4	3.94	3.75	4.6	4.41	3.83	3.75	3.57	3.88	3.65	3.72	2.05	1.67	3.08	2.06	2.25	1.4	1.59	2.17	2.25	2.43	2.13	2.35	2.28	3.95	4.33	2.92
1502	7.82	0.694275	0	2	21.3013	0.172453	0	1	4.38	3.38	3.8	4.45	3.5	4.25	3.57	3.88	4	3.89	1.64	1	1.54	1.63	2.63	2.2	1.55	2.5	1.75	2.43	2.13	2	2.11	4.36	5	4.46
1503	7.822	0.694656	0	2	39.1773	0.399103	0	5	4.21	3.96	4	4.45	3.83	4	3.81	4.04	3.4	3.41	2.3	2.48	2.92	1.79	2.04	2	1.55	2.17	2	2.19	1.96	2.6	2.59	3.7	3.52	3.08
1504	7.826	0.69542	0	2	29.1113	0.271476	0	2	4.42	3.71	4.13	4.73	3.22	3.96	3.38	3.92	3.77	3.89	2.24	1.93	1.54	1.58	2.29	1.87	1.27	2.78	2.04	2.62	2.08	2.23	2.11	3.76	4.07	4.46
1505	7.826	0.69542	0	2	60.1197	0.664634	1	6	3.71	3.88	4.53	3.82	3.47	3.71	4.19	3.88	3.83	4.11	3.73	3.59	4.46	2.29	2.13	1.47	2.18	2.53	2.29	1.81	2.13	2.17	1.89	2.27	2.41	1.54
1506	7.828	0.695802	0	2	27.7052	0.253648	0	2	3.94	4.25	4.4	3.91	4.08	4	3.79	3.69	3.25	3.83	1.86	2	1.58	2.06	1.75	1.6	2.09	1.92	2	2.21	2.31	2.75	2.17	4.14	4	4.42
1507	7.83	0.696183	0	2	40.974	0.421884	0	5	3.96	3.88	3.33	4.79	3.53	4	3.43	4	4.27	3.96	2.39	1.89	3.74	2.04	2.13	2.67	1.21	2.47	2	2.57	2	1.73	2.04	3.61	4.11	2.26
1508	7.83	0.696183	0	2	32.0266	0.30844	0	3	4.08	4.04	4.53	3.61	3.61	3.92	4.05	3.96	3.5	3.85	2.52	1.96	1.79	1.92	1.96	1.47	2.39	2.39	2.08	1.95	2.04	2.5	2.15	3.48	4.04	4.21
1509	7.83	0.696183	0	2	31.7668	0.305145	0	3	3.83	2.88	4.4	4.45	3.64	3.58	4.05	4.08	3.8	4.44	2.55	1.7	1.97	2.17	3.13	1.6	1.55	2.36	2.42	1.95	1.92	2.2	1.56	3.45	4.3	4.03
1510	7.83	0.696183	0	2	31.5213	0.302032	0	3	3.75	3.88	4	4.06	4.03	3.88	3.76	3.92	4.13	3.74	2.36	2.04	1.77	2.25	2.13	2	1.94	1.97	2.13	2.24	2.08	1.87	2.26	3.64	3.96	4.23
1511	7.832	0.696565	0	2	52.2691	0.565096	1	6	3.56	3.56	3.9	4.27	3	4.56	4.07	4	4.25	3.99	2.91	3.78	3.58	2.44	2.44	2.1	1.73	3	1.44	1.93	2	1.75	2.01	3.09	2.22	2.42
1512	7.832	0.696565	0	2	43.2856	0.451194	0	5	3.69	3.94	3.9	3.77	2.75	4.5	4.29	4.25	3.85	4.22	3.5	2.44	2.58	2.31	2.06	2.1	2.23	3.25	1.5	1.71	1.75	2.15	1.78	2.5	3.56	3.42
1513	7.832	0.696565	0	2	50.2826	0.539908	1	6	3.92	3.21	3.27	4.42	3.81	4.13	3.95	4.04	4.3	4.11	3.18	2.96	3.72	2.08	2.79	2.73	1.58	2.19	1.88	2.05	1.96	1.7	1.89	2.82	3.04	2.28
1514	7.832	0.696565	0	2	45.1282	0.474556	0	6	3.69	4	3.9	4	4.25	4.06	3.86	3.94	3.85	3.61	2.09	2.89	3.85	2.31	2	2.1	2	1.75	1.94	2.14	2.06	2.15	2.39	3.91	3.11	2.15
1515	7.832	0.696565	0	2	37.2509	0.374678	0	4	4.19	3.56	3.8	4.52	3.88	3.69	3.71	4	3.75	4.06	2.41	2	2.88	1.81	2.44	2.2	1.48	2.12	2.31	2.29	2	2.25	1.94	3.59	4	3.12
1516	7.832	0.696565	0	2	27.8446	0.255415	0	2	4.5	3.88	4.2	4.36	3.08	4.25	3.57	3.75	3.9	3.67	2.27	1.56	1.62	1.5	2.13	1.8	1.64	2.92	1.75	2.43	2.25	2.1	2.33	3.73	4.44	4.38
1517	7.832	0.696565	0	2	25.0884	0.220469	0	1	4.08	3.79	3.67	4.18	4.25	4.04	4	3.67	3.63	3.85	1.58	1.48	1.85	1.92	2.21	2.33	1.82	1.75	1.96	2	2.33	2.37	2.15	4.42	4.52	4.15
1518	7.834	0.696947	0	2	34.169	0.335603	0	4	4.04	4.25	4.07	3.91	4.03	4	3.52	3.92	3.8	3.63	2.39	2.07	2.23	1.96	1.75	1.93	2.09	1.97	2	2.48	2.08	2.2	2.37	3.61	3.93	3.77
1519	7.834	0.696947	0	2	29.4542	0.275824	0	2	4.42	4.13	4.27	3.91	4.03	3.83	3.43	3.63	3.93	3.59	2.06	1.93	1.79	1.58	1.88	1.73	2.09	1.97	2.17	2.57	2.38	2.07	2.41	3.94	4.07	4.21
1520	7.834	0.696947	0	2	60.3241	0.667226	1	6	3.75	4	3.7	3.91	3.83	4.44	3.71	3.81	4.35	3.67	3.36	3.67	4.77	2.25	2	2.3	2.09	2.17	1.56	2.29	2.19	1.65	2.33	2.64	2.33	1.23
1521	7.836	0.697328	0	2	32.7994	0.318237	0	3	3.92	3.85	3.87	4.06	3.89	4.17	3.52	4.04	3.9	3.96	1.97	2.41	2.03	2.08	2.15	2.13	1.94	2.11	1.83	2.48	1.96	2.1	2.04	4.03	3.59	3.97
1522	7.838	0.69771	0	2	46.1258	0.487204	0	6	4.04	4.13	3.67	3.97	3.69	4.04	4.1	3.63	4.07	3.85	3.61	2.78	2.62	1.96	1.88	2.33	2.03	2.31	1.96	1.9	2.38	1.93	2.15	2.39	3.22	3.38
1523	7.84	0.698092	0	2	24.5834	0.214066	0	1	4.06	3.38	4.1	4.64	3.21	4	3.71	4.06	4.1	3.94	1.59	1.94	1.27	1.94	2.63	1.9	1.36	2.79	2	2.29	1.94	1.9	2.06	4.41	4.06	4.73
1524	7.842	0.698473	0	2	37.9631	0.383709	0	5	4.31	3.88	4.3	4.41	3.5	4.06	3.64	3.88	3.45	3.78	2.36	2.56	2.5	1.69	2.13	1.7	1.59	2.5	1.94	2.36	2.13	2.55	2.22	3.64	3.44	3.5
1525	7.842	0.698473	0	2	40.0027	0.409569	0	5	4.75	3.46	4.6	3.58	3.67	4.17	3.95	4.42	3.2	3.41	3.18	2.04	2.59	1.25	2.54	1.4	2.42	2.33	1.83	2.05	1.58	2.8	2.59	2.82	3.96	3.41
1526	7.844	0.698855	0	2	61.7873	0.685778	1	6	3.88	4.5	3.4	3.64	3.64	3.63	3.29	4	4.8	4.44	3.36	3.78	4.92	2.13	1.5	2.6	2.36	2.36	2.38	2.71	2	1.2	1.56	2.64	2.22	1.08
1527	7.844	0.698855	0	2	38.8646	0.395139	0	5	4.25	2.63	4.4	3.09	3.5	4.13	4.43	4.38	4.3	4.11	2.73	2.22	2.69	1.75	3.38	1.6	2.91	2.5	1.88	1.57	1.63	1.7	1.89	3.27	3.78	3.31
1528	7.844	0.698855	0	2	35.2762	0.349642	0	4	3.71	3.67	4.27	4.3	3.67	4.17	3.95	3.96	4	3.52	1.79	1.96	3.13	2.29	2.33	1.73	1.7	2.33	1.83	2.05	2.04	2	2.48	4.21	4.04	2.87
1529	7.844	0.698855	0	2	29.2932	0.273783	0	2	3.88	4.25	4.4	4.09	3.67	4.38	4.14	4.13	2.5	3.78	1.45	1.89	2.38	2.13	1.75	1.6	1.91	2.33	1.63	1.86	1.88	3.5	2.22	4.55	4.11	3.62
1530	7.844	0.698855	0	2	42.4328	0.44038	0	5	3.63	4	3	3.97	3.58	4.42	4.14	4.04	4.37	4.07	2.79	2.48	3.05	2.38	2	3	2.03	2.42	1.58	1.86	1.96	1.63	1.93	3.21	3.52	2.95
1531	7.846	0.699237	0	2	50.7864	0.546296	1	6	3.83	4.25	3.93	3.88	3.78	3.79	4.05	3.83	3.9	3.99	2.94	3.37	3.59	2.17	1.75	2.07	2.12	2.22	2.21	1.95	2.17	2.1	2.01	3.06	2.63	2.41
1532	7.848	0.699618	0	2	27.5506	0.251687	0	2	4.25	3.79	3.6	4.82	3.56	3.75	3.57	4.13	4.1	3.67	1.7	1.59	2.08	1.75	2.21	2.4	1.18	2.44	2.25	2.43	1.88	1.9	2.33	4.3	4.41	3.92
1533	7.848	0.699618	0	2	43.6465	0.455769	0	6	3.38	4	4.4	3.73	3.58	4.38	4.14	3.63	4	4	2.73	2.78	3	2.63	2	1.6	2.27	2.42	1.63	1.86	2.38	2	2	3.27	3.22	3
1534	7.848	0.699618	0	2	26.8306	0.242558	0	2	4.17	3.88	3.27	4.18	3.69	4.04	3.9	4.08	4.07	3.96	1.7	1.63	1.9	1.83	2.13	2.73	1.82	2.31	1.96	2.1	1.92	1.93	2.04	4.3	4.37	4.1
1535	7.848	0.699618	0	2	25.328	0.223507	0	1	3.71	4.06	3.2	4.55	3.46	4.25	4.21	4.69	3.55	3.56	1.23	1.44	2.27	2.29	1.94	2.8	1.45	2.54	1.75	1.79	1.31	2.45	2.44	4.77	4.56	3.73
1536	7.85	0.7	0	2	34.3267	0.337602	0	4	3.25	3.71	3.67	3.88	3.69	4.38	3.95	4	4.57	4.15	2.06	2.15	2.51	2.75	2.29	2.33	2.12	2.31	1.63	2.05	2	1.43	1.85	3.94	3.85	3.49
1537	7.85	0.7	0	2	53.4981	0.580678	1	6	3.83	4.21	3.67	3.03	3.64	4.5	4.43	4.08	4.23	3.63	3.15	4	3.31	2.17	1.79	2.33	2.97	2.36	1.5	1.57	1.92	1.77	2.37	2.85	2	2.69
1538	7.85	0.7	0	2	45.8036	0.483119	0	6	3.8	4.38	4.87	3.39	3.33	4.25	3.71	3.96	3.93	3.63	2.48	2.93	3.51	2.2	1.63	1.13	2.61	2.67	1.75	2.29	2.04	2.07	2.37	3.52	3.07	2.49
1539	7.852	0.700382	0	2	31.6837	0.304092	0	3	4	4.13	3.9	4.05	4	3.88	3.43	3.75	3.95	4.17	1.68	2.78	1.71	2	1.88	2.1	1.95	2	2.13	2.57	2.25	2.05	1.83	4.32	3.22	4.29
1540	7.854	0.700763	0	2	32.5903	0.315586	0	3	3.83	3.88	3.8	4.12	3.97	3.58	3.9	4	3.93	4.26	1.82	1.85	2.67	2.17	2.13	2.2	1.88	2.03	2.42	2.1	2	2.07	1.74	4.18	4.15	3.33
1541	7.858	0.701527	0	2	39.3644	0.401476	0	5	3.63	3.94	3.9	3.86	4.33	4.19	3.93	3.88	3.85	3.78	2.41	2.39	2.85	2.38	2.06	2.1	2.14	1.67	1.81	2.07	2.13	2.15	2.22	3.59	3.61	3.15
1542	7.858	0.701527	0	2	38.6242	0.392091	0	5	4	4.06	3.9	3.82	3.42	4.13	3.71	4.19	4	4.06	2.82	2.78	1.91	2	1.94	2.1	2.18	2.58	1.88	2.29	1.81	2	1.94	3.18	3.22	4.09
1543	7.858	0.701527	0	2	50.2098	0.538985	1	6	3.63	3.33	3.53	4.03	3.69	4.25	4	3.96	4.8	4.07	3.3	3.07	3.44	2.38	2.67	2.47	1.97	2.31	1.75	2	2.04	1.2	1.93	2.7	2.93	2.56
1544	7.858	0.701527	0	2	41.525	0.428871	0	5	4.13	4.06	4.8	2.91	3.67	4.06	4.14	3.88	4	3.64	2.45	2.89	2.73	1.88	1.94	1.2	3.09	2.33	1.94	1.86	2.13	2	2.36	3.55	3.11	3.27
1545	7.858	0.701527	0	2	33.5496	0.327749	0	4	4	3.63	3.9	4.27	3.79	3.94	3.79	4	4.25	3.72	2.23	2.33	1.96	2	2.38	2.1	1.73	2.21	2.06	2.21	2	1.75	2.28	3.77	3.67	4.04
1546	7.858	0.701527	0	2	20.7228	0.165118	0	1	4.38	3.38	3.4	4.64	3.33	4.13	3.29	4	4.3	4.44	1.27	1.22	1.54	1.63	2.63	2.6	1.36	2.67	1.88	2.71	2	1.7	1.56	4.73	4.78	4.46
1547	7.86	0.701908	0	2	36.7824	0.368739	0	4	4.38	4	4.5	4.27	3.67	3.56	3.5	3.44	4.15	3.83	3.23	2.17	1.77	1.63	2	1.5	1.73	2.33	2.44	2.5	2.56	1.85	2.17	2.77	3.83	4.23
1548	7.86	0.701908	0	2	30.5127	0.289244	0	3	3.88	3.38	3.6	4.91	3.42	3.88	3.71	4	4.3	4.22	2.73	1.89	1.31	2.13	2.63	2.4	1.09	2.58	2.13	2.29	2	1.7	1.78	3.27	4.11	4.69
1549	7.86	0.701908	0	2	45.9686	0.485211	0	6	3.88	4.04	3.8	3.82	3.89	3.92	3.86	4	4.13	3.96	2.91	3.2	2.82	2.13	1.96	2.2	2.18	2.11	2.08	2.14	2	1.87	2.04	3.09	2.8	3.18
1550	7.862	0.70229	0	2	53.1779	0.576619	1	6	4.57	3.63	4	4.1	3.83	3.63	4.29	3.88	3.6	3.78	2.91	3.11	4.31	1.43	2.38	2	1.9	2.17	2.38	1.71	2.13	2.4	2.22	3.09	2.89	1.69
1551	7.862	0.70229	0	2	37.9428	0.383452	0	5	4.46	4.13	3.6	4.24	3.67	3.92	3.57	3.79	4	3.93	2.27	2.69	2.41	1.54	1.88	2.4	1.76	2.33	2.08	2.43	2.21	2	2.07	3.73	3.31	3.59
1552	7.864	0.702672	0	2	34.5286	0.340162	0	4	3.38	3.5	4	3.91	4.11	4.38	4.05	4.25	4.07	3.67	2.42	1.96	2.33	2.63	2.5	2	2.09	1.89	1.63	1.95	1.75	1.93	2.33	3.58	4.04	3.67
1553	7.868	0.703435	0	2	39.6192	0.404707	0	5	4.31	3.81	3.7	4.77	3.13	4.38	3.64	4.13	3.3	4.17	2.27	1.83	3.58	1.69	2.19	2.3	1.23	2.88	1.63	2.36	1.88	2.7	1.83	3.73	4.17	2.42
1554	7.868	0.703435	0	2	42.0267	0.435232	0	5	3.92	3.75	3.87	4.42	3.31	4.33	3.62	4.01	4.07	4.04	3.03	2.48	2.64	2.08	2.25	2.13	1.58	2.69	1.67	2.38	1.99	1.93	1.96	2.97	3.52	3.36
1555	7.868	0.703435	0	2	27.7938	0.254771	0	2	4.56	3.56	4.4	3.77	3.79	4.19	3.64	3.94	4.05	3.44	1.59	1.61	2.19	1.44	2.44	1.6	2.23	2.21	1.81	2.36	2.06	1.95	2.56	4.41	4.39	3.81
1556	7.87	0.703817	0	2	37.3591	0.376051	0	4	4.56	3.81	4.5	3.77	3.83	4.06	4.14	3.75	3.1	3.83	3.23	2.06	1.96	1.44	2.19	1.5	2.23	2.17	1.94	1.86	2.25	2.9	2.17	2.77	3.94	4.04
1557	7.87	0.703817	0	2	37.3523	0.375964	0	4	3.83	3.08	3.67	4	3.58	4.08	4.14	4.46	4.47	4.04	2.18	2.07	3.03	2.17	2.92	2.33	2	2.42	1.92	1.86	1.54	1.53	1.96	3.82	3.93	2.97
1558	7.87	0.703817	0	2	37.314	0.375479	0	4	3.88	4	3.67	3.64	4.31	4.08	4.19	3.79	3.9	3.89	2.42	2.04	2.77	2.13	2	2.33	2.36	1.69	1.92	1.81	2.21	2.1	2.11	3.58	3.96	3.23
1559	7.87	0.703817	0	2	34.294	0.337188	0	4	4.58	4.29	4.4	3.09	3.89	4.38	4	3.83	3.33	3.56	2.36	2.19	2.1	1.42	1.71	1.6	2.91	2.11	1.63	2	2.17	2.67	2.44	3.64	3.81	3.9
1560	7.87	0.703817	0	2	46.7532	0.495159	1	6	4.38	4.33	4.33	3.33	3.58	4	3.81	4	3.63	3.96	3.27	2.74	3.05	1.63	1.67	1.67	2.67	2.42	2	2.19	2	2.37	2.04	2.73	3.26	2.95
1561	7.87	0.703817	0	2	33.5988	0.328373	0	4	4	4.13	4.4	4.18	3.75	3.75	4.14	4.13	3.2	3.67	2.82	1.78	1.92	2	1.88	1.6	1.82	2.25	2.25	1.86	1.88	2.8	2.33	3.18	4.22	4.08
1562	7.872	0.704198	0	2	42.0334	0.435316	0	5	4.13	4.18	4.27	2.94	4.03	3.88	4.29	4.13	3.7	3.81	2.6	2.26	3.28	1.88	1.82	1.73	3.06	1.97	2.13	1.71	1.88	2.3	2.19	3.4	3.74	2.72
1563	7.872	0.704198	0	2	48.4787	0.517037	1	6	3.88	4.19	4.6	3.64	4.08	3.69	3.79	3.69	3.8	4	3.41	2.61	3.38	2.13	1.81	1.4	2.36	1.92	2.31	2.21	2.31	2.2	2	2.59	3.39	2.62
1564	7.872	0.704198	0	2	47.6411	0.506417	1	6	3.5	3.96	3.73	3.48	3.81	4.25	4	4.42	3.8	4.41	2.58	2.63	4.05	2.5	2.04	2.27	2.52	2.19	1.75	2	1.58	2.2	1.59	3.42	3.37	1.95
1565	7.872	0.704198	0	2	38.8858	0.395407	0	5	3.94	3.13	3.3	4.55	3.75	4.25	3.93	3.88	4.5	4.13	2.64	2.33	2.58	2.06	2.88	2.7	1.45	2.25	1.75	2.07	2.13	1.5	1.87	3.36	3.67	3.42
1566	7.874	0.70458	0	2	31.8199	0.305819	0	3	4.25	3.71	3.53	4.39	4.09	4.21	3.81	3.96	3.83	3.59	2.61	1.81	1.74	1.75	2.29	2.47	1.61	1.91	1.79	2.19	2.04	2.17	2.41	3.39	4.19	4.26
1567	7.876	0.704962	0	2	36.7517	0.36835	0	4	4.25	3.5	4	4.41	3.67	3.88	3.64	4.19	3.95	3.89	2.32	1.94	2.85	1.75	2.5	2	1.59	2.33	2.13	2.36	1.81	2.05	2.11	3.68	4.06	3.15
1568	7.876	0.704962	0	2	23.2409	0.197044	0	1	4	3.54	3.53	4	4.03	4.21	3.95	3.92	4.27	3.93	1.27	1.59	1.64	2	2.46	2.47	2	1.97	1.79	2.05	2.08	1.73	2.07	4.73	4.41	4.36
1569	7.878	0.705344	0	2	44.214	0.462965	0	6	4.06	4	3.9	4	3.96	3.88	3.86	4.19	3.6	3.94	2.95	3.06	2.54	1.94	2	2.1	2	2.04	2.13	2.14	1.81	2.4	2.06	3.05	2.94	3.46
1570	7.878	0.705344	0	2	35.79	0.356156	0	4	4.13	3.71	3.6	4.18	3.33	4.25	3.86	3.5	4.5	4.33	2.45	2.56	1.92	1.88	2.29	2.4	1.82	2.67	1.75	2.14	2.5	1.5	1.67	3.55	3.44	4.08
1571	7.88	0.705725	0	2	40.6706	0.418037	0	5	4.42	4.46	4.87	3.55	3.97	3.88	3.76	4.08	2.97	3.44	2.79	2.48	2.64	1.58	1.54	1.13	2.45	2.03	2.13	2.24	1.92	3.03	2.56	3.21	3.52	3.36
1572	7.882	0.706107	0	2	40.1187	0.411039	0	5	3.88	4.06	3.5	4.14	3.92	4.19	4	4.06	4.05	3.61	2.5	2.94	2.31	2.13	1.94	2.5	1.86	2.08	1.81	2	1.94	1.95	2.39	3.5	3.06	3.69
1573	7.882	0.706107	0	2	53.2172	0.577117	1	6	3.79	3.63	3.53	4.18	3.69	4.21	3.95	4.25	4.07	4.11	2.97	3.07	4.26	2.21	2.38	2.47	1.82	2.31	1.79	2.05	1.75	1.93	1.89	3.03	2.93	1.74
1574	7.884	0.706489	0	2	42.0423	0.435429	0	5	3.46	3.96	4	3.85	3.64	4.04	4.38	3.92	4.17	4	2.48	2.78	2.87	2.54	2.04	2	2.15	2.36	1.96	1.62	2.08	1.83	2	3.52	3.22	3.13
1575	7.884	0.706489	0	2	39.1932	0.399305	0	5	4.42	3.58	3.4	4.03	3.86	3.79	3.52	4.25	4.2	4.37	2.58	1.63	3.36	1.58	2.42	2.6	1.97	2.14	2.21	2.48	1.75	1.8	1.63	3.42	4.37	2.64
1576	7.884	0.706489	0	2	38.952	0.396247	0	5	4.44	3.69	3.7	4.18	3.71	4	3.93	4	4.1	3.67	2.36	2.39	2.77	1.56	2.31	2.3	1.82	2.29	2	2.07	2	1.9	2.33	3.64	3.61	3.23
1577	7.888	0.707252	0	2	33.7045	0.329714	0	4	4.19	4.38	4	3.95	3.96	3.63	3.93	4.06	3.4	3.94	2.18	2.06	2.27	1.81	1.63	2	2.05	2.04	2.38	2.07	1.94	2.6	2.06	3.82	3.94	3.73
1578	7.888	0.707252	0	2	29.3711	0.27477	0	2	4.31	3.38	3.6	4.32	3.5	4.19	3.86	4.25	4.25	3.78	1.82	2	1.85	1.69	2.63	2.4	1.68	2.5	1.81	2.14	1.75	1.75	2.22	4.18	4	4.15
1579	7.89	0.707634	0	2	45.6421	0.481071	0	6	3.08	3.49	4.2	3.6	3.58	4.54	4.76	4.08	3.6	4.52	2.48	2.11	4.28	2.92	2.51	1.8	2.4	2.42	1.46	1.24	1.92	2.4	1.48	3.52	3.89	1.72
1580	7.89	0.707634	0	2	40.386	0.414429	0	5	3.75	3.79	3.53	4.48	3.31	4.25	4.05	3.67	4.43	4.19	2.36	2.52	2.92	2.25	2.21	2.47	1.52	2.69	1.75	1.95	2.33	1.57	1.81	3.64	3.48	3.08
1581	7.892	0.708015	0	2	37.516	0.37804	0	5	4.38	3.19	4.1	4.55	3.83	4.06	3.93	4	3.25	4.17	2.59	2.22	2.42	1.63	2.81	1.9	1.45	2.17	1.94	2.07	2	2.75	1.83	3.41	3.78	3.58
1582	7.892	0.708015	0	2	33.5813	0.328151	0	4	4.13	3.75	4.4	4.27	3.17	4.38	3.57	4.13	4.1	3.56	2.09	2	2.38	1.88	2.25	1.6	1.73	2.83	1.63	2.43	1.88	1.9	2.44	3.91	4	3.62
1583	7.892	0.708015	0	2	45.2594	0.476219	0	6	3.5	4.38	4	3.91	3.92	3.75	3.43	4.5	4.4	3.67	2.82	3.67	2.23	2.5	1.63	2	2.09	2.08	2.25	2.57	1.5	1.6	2.33	3.18	2.33	3.77
1584	7.892	0.708015	0	2	22.0813	0.182341	0	1	4.25	4.13	4.4	4	3.67	3.75	3.71	3.88	4	3.67	1.82	1.44	1	1.75	1.88	1.6	2	2.33	2.25	2.29	2.13	2	2.33	4.18	4.56	5
1585	7.894	0.708397	0	2	38.587	0.39162	0	5	3.75	4	3.6	3.55	3.83	4.25	3.71	4.25	4.4	4.13	2.27	2.33	2.85	2.25	2	2.4	2.45	2.17	1.75	2.29	1.75	1.6	1.88	3.73	3.67	3.15
1586	7.894	0.708397	0	2	48.1384	0.512723	1	6	4.21	4.25	4.07	3.73	3.5	3.83	3.62	4.13	3.87	4.26	2.82	2.48	3.97	1.79	1.75	1.93	2.27	2.5	2.17	2.38	1.88	2.13	1.74	3.18	3.52	2.03
1587	7.894	0.708397	0	2	45.6395	0.481039	0	6	4.19	3.94	4.2	4.32	3.79	3.5	3.71	4.19	3.8	3.83	2.77	2.72	3.31	1.81	2.06	1.8	1.68	2.21	2.5	2.29	1.81	2.2	2.17	3.23	3.28	2.69
1588	7.896	0.708779	0	2	28.6742	0.265933	0	2	3.88	3.75	4.2	3.68	3.96	3.75	4.14	3.94	3.85	4.33	2	1.94	1.58	2.13	2.25	1.8	2.32	2.04	2.25	1.86	2.06	2.15	1.67	4	4.06	4.42
1589	7.898	0.70916	0	2	43.8716	0.458623	0	6	4	3.94	4.5	3.45	3.96	4.13	3.86	3.63	4.3	3.72	2.82	2.5	3.12	2	2.06	1.5	2.55	2.04	1.88	2.14	2.38	1.7	2.28	3.18	3.5	2.88
1590	7.898	0.70916	0	2	36.6453	0.367001	0	4	3.54	3.54	4.47	3.88	4.17	4.29	3.71	3.92	4.27	3.7	2.31	2.56	2.18	2.46	2.46	1.53	2.12	1.83	1.71	2.29	2.08	1.73	2.3	3.69	3.44	3.82
1591	7.9	0.709542	0	2	42.352	0.439356	0	5	3.67	3.46	3.67	3.61	3.56	4.42	4.43	4.71	3.9	4.07	2.76	2.96	2.49	2.33	2.54	2.33	2.39	2.44	1.58	1.57	1.29	2.1	1.93	3.24	3.04	3.51
1592	7.9	0.709542	0	2	55.0011	0.599735	1	6	4.04	3.79	3.4	4.3	3.81	3.63	4	4.13	4.1	4.3	3.33	3.22	4.03	1.96	2.21	2.6	1.7	2.19	2.38	2	1.88	1.9	1.7	2.67	2.78	1.97
1593	7.9	0.709542	0	2	37.6796	0.380114	0	5	3.83	4.04	4.73	4.03	4.28	4.33	3.76	3.96	3.1	3.44	2.45	2.37	2.45	2.17	1.96	1.27	1.97	1.72	1.67	2.24	2.04	2.9	2.56	3.55	3.63	3.55
1594	7.9	0.709542	0	2	27.3946	0.24971	0	2	4.88	4.33	4.53	3.67	3.89	3.83	3.48	3.75	3.4	3.74	2.12	1.59	1.59	1.13	1.67	1.47	2.33	2.11	2.17	2.52	2.25	2.6	2.26	3.88	4.41	4.41
1595	7.902	0.709924	0	2	36.9934	0.371414	0	4	4.04	4.17	4.27	3.67	3.42	4.29	4.19	4.08	3.6	3.78	3.18	1.7	2.23	1.96	1.83	1.73	2.33	2.58	1.71	1.81	1.92	2.4	2.22	2.82	4.3	3.77
1596	7.904	0.710305	0	2	38.7409	0.39357	0	5	4.5	3.88	3.6	4.45	4	3.88	3.29	4.13	3.9	3.89	2.45	2	3	1.5	2.13	2.4	1.55	2	2.13	2.71	1.88	2.1	2.11	3.55	4	3
1597	7.904	0.710305	0	2	36.5374	0.365632	0	4	4.54	4.04	4.53	3.82	3.64	4.04	3.76	3.96	3.6	3.59	2.21	2.41	2.41	1.46	1.96	1.47	2.18	2.36	1.96	2.24	2.04	2.4	2.41	3.79	3.59	3.59
1598	7.904	0.710305	0	2	33.7427	0.330198	0	4	3.92	3.38	3.93	4.39	3.42	4.17	4.05	4.54	3.6	4.12	1.82	2.26	2.41	2.08	2.63	2.07	1.61	2.58	1.83	1.95	1.46	2.4	1.88	4.18	3.74	3.59
1599	7.906	0.710687	0	2	40.9928	0.422122	0	5	3.88	3.67	3.93	4.45	3.83	4.08	3.67	3.63	4.2	4.19	2.36	2.56	2.95	2.13	2.33	2.07	1.55	2.17	1.92	2.33	2.38	1.8	1.81	3.64	3.44	3.05
1600	7.906	0.710687	0	2	49.8529	0.534461	1	6	3.94	4	4	3.64	3.58	4.19	4.07	3.88	3.95	4.28	3.18	2.78	3.62	2.06	2	2	2.36	2.42	1.81	1.93	2.13	2.05	1.72	2.82	3.22	2.38
1601	7.906	0.710687	0	2	40.2696	0.412952	0	5	4.04	3.92	3.47	3.52	3.61	4.04	4.1	4.58	4.1	4.15	2.61	2.07	3.08	1.96	2.08	2.53	2.48	2.39	1.96	1.9	1.42	1.9	1.85	3.39	3.93	2.92
1602	7.908	0.711069	0	2	30.8968	0.294114	0	3	4.13	3.75	3.9	3.82	3.88	3.88	4	4.06	3.95	4.17	1.86	2.11	1.96	1.88	2.25	2.1	2.18	2.13	2.13	2	1.94	2.05	1.83	4.14	3.89	4.04
1603	7.91	0.71145	0	2	48.3441	0.515331	1	6	3.13	4.17	3.8	3.06	3.22	4.54	4.62	3.92	4.57	4.52	2.42	2.89	4.1	2.88	1.83	2.2	2.94	2.78	1.46	1.38	2.08	1.43	1.48	3.58	3.11	1.9
1604	7.91	0.71145	0	2	45.6199	0.48079	0	6	4.75	4.25	4.2	3.09	4.17	4.25	4.14	4.13	2.9	3.67	2.36	2.78	3.62	1.25	1.75	1.8	2.91	1.83	1.75	1.86	1.88	3.1	2.33	3.64	3.22	2.38
1605	7.91	0.71145	0	2	24.8012	0.216828	0	1	4.38	3.75	3.9	4.23	4.04	4.06	4.07	3.79	3.5	3.83	1.86	1.67	1.23	1.63	2.25	2.1	1.77	1.96	1.94	1.93	2.21	2.5	2.17	4.14	4.33	4.77
1606	7.91	0.71145	0	2	66.6546	0.747491	1	6	3.81	3.31	3.5	4.76	3.5	3.94	4.14	4.06	4.25	4.28	3.68	4.44	4.69	2.19	2.69	2.5	1.24	2.5	2.06	1.86	1.94	1.75	1.72	2.32	1.56	1.31
1607	7.912	0.711832	0	2	39.0687	0.397727	0	5	3.46	3.46	4.13	3.88	3.81	4.29	4.24	4.04	4.1	4.15	2.45	2.44	2.62	2.54	2.54	1.87	2.12	2.19	1.71	1.76	1.96	1.9	1.85	3.55	3.56	3.38
1608	7.912	0.711832	0	2	50.4463	0.541984	1	6	3.29	4	3.33	3.97	3.64	4.04	4.71	4.21	4.37	4	2.79	3.07	3.87	2.71	2	2.67	2.03	2.36	1.96	1.29	1.79	1.63	2	3.21	2.93	2.13
1609	7.912	0.711832	0	2	40.9921	0.422114	0	5	4.19	3.81	4.1	4	4	4.13	4.07	3.88	4.05	3.33	2.64	2.72	2.5	1.81	2.19	1.9	2	2	1.88	1.93	2.13	1.95	2.67	3.36	3.28	3.5
1610	7.914	0.712214	0	2	49.3819	0.528489	1	6	4.25	4.31	4.6	3.09	4.13	4	3.93	4.13	3.35	3.78	2.95	2.67	3.85	1.75	1.69	1.4	2.91	1.88	2	2.07	1.88	2.65	2.22	3.05	3.33	2.15
1611	7.914	0.712214	0	2	41.0577	0.422945	0	5	3.88	4.17	3.93	3.33	4.06	4.17	3.86	3.88	4.1	4.19	2.55	2.63	2.69	2.13	1.83	2.07	2.67	1.94	1.83	2.14	2.13	1.9	1.81	3.45	3.37	3.31
1612	7.914	0.712214	0	2	36.7243	0.368002	0	4	4.17	3.42	4.13	3.58	4.03	4.33	3.9	3.67	4.3	4.04	2.39	2.11	2.54	1.83	2.58	1.87	2.42	1.97	1.67	2.1	2.33	1.7	1.96	3.61	3.89	3.46
1613	7.916	0.712595	0	2	43.8625	0.458508	0	6	3	4.38	3.8	4.82	3.67	3.75	4.14	4.13	4	3.89	3.18	1.22	4	3	1.63	2.2	1.18	2.33	2.25	1.86	1.88	2	2.11	2.82	4.78	2
1614	7.916	0.712595	0	2	29.4811	0.276164	0	2	3.75	4.13	4.25	4.11	4.1	4.46	3.59	3.83	4.17	3.19	2.16	1.79	1.7	2.25	1.88	1.75	1.89	1.9	1.54	2.41	2.17	1.83	2.81	3.84	4.21	4.3
1615	7.918	0.712977	0	2	26.8034	0.242214	0	2	4.5	4.13	4	4.64	3.75	4	3.57	3.63	3.7	3.67	1.55	2.22	1.38	1.5	1.88	2	1.36	2.25	2	2.43	2.38	2.3	2.33	4.45	3.78	4.62
1616	7.918	0.712977	0	2	42.5276	0.441582	0	5	4.19	3.88	3.6	4.36	3.71	4.06	4.07	3.88	3.9	3.94	2.41	2.61	3.12	1.81	2.13	2.4	1.64	2.29	1.94	1.93	2.13	2.1	2.06	3.59	3.39	2.88
1617	7.922	0.71374	0	2	40.5281	0.41623	0	5	4.13	3.67	3.73	4.18	3.92	4.29	3.76	3.83	4.47	3.63	2.79	2.52	2.44	1.88	2.33	2.27	1.82	2.08	1.71	2.24	2.17	1.53	2.37	3.21	3.48	3.56
1618	7.924	0.714122	0	2	36.6101	0.366554	0	4	4.29	4.04	4.33	3.91	3.67	4.17	3.52	3.46	3.97	4.26	2.3	2.01	2.69	1.71	1.96	1.67	2.09	2.33	1.83	2.48	2.54	2.03	1.74	3.7	3.99	3.31
1619	7.924	0.714122	0	2	32.0192	0.308345	0	3	4.33	4.25	3.73	3.79	3.5	4.04	4.24	4	3.93	3.81	2.24	1.37	2.51	1.67	1.75	2.27	2.21	2.5	1.96	1.76	2	2.07	2.19	3.76	4.63	3.49
1620	7.924	0.714122	0	2	39.5921	0.404363	0	5	3.92	3.94	4.5	4.55	4	3.44	3.43	3.87	3.75	4.22	2.18	2.06	3.35	2.08	2.06	1.5	1.45	2	2.56	2.57	2.13	2.25	1.78	3.82	3.94	2.65
1621	7.926	0.714504	0	2	53.6623	0.58276	1	6	3.67	3.83	3.8	3.82	3.83	4.04	3.81	4.17	4.33	4.33	3.52	2.67	4.08	2.33	2.17	2.2	2.18	2.17	1.96	2.19	1.83	1.67	1.67	2.48	3.33	1.92
1622	7.926	0.714504	0	2	42.0005	0.434899	0	5	3.5	3.54	3.07	4.33	3.86	4.42	4.29	3.88	4.7	4.04	2.42	2.52	3.13	2.5	2.46	2.93	1.67	2.14	1.58	1.71	2.13	1.3	1.96	3.58	3.48	2.87
1623	7.928	0.714885	0	2	49.767	0.533371	1	6	4.33	3.92	4.47	3.97	3.72	4.17	4.19	4	3.13	3.74	3.61	2.52	3.38	1.67	2.08	1.53	2.03	2.28	1.83	1.81	2	2.87	2.26	2.39	3.48	2.62
1624	7.928	0.714885	0	2	38.6537	0.392465	0	5	3.75	4.25	3.2	4.23	4.29	3.81	3.64	4.06	4.35	4.06	2	2.11	3.27	2.25	1.75	2.8	1.77	1.71	2.19	2.36	1.94	1.65	1.94	4	3.89	2.73
1625	7.93	0.715267	0	2	39.1641	0.398937	0	5	3.69	3.63	4.4	4.64	2.88	3.81	4.14	4.19	4.05	4.22	2.55	2.28	2.65	2.31	2.38	1.6	1.36	3.13	2.19	1.86	1.81	1.95	1.78	3.45	3.72	3.35
1626	7.932	0.715649	0	2	32.5943	0.315637	0	3	4.56	3.69	4.9	4.5	3.83	4.75	3.86	3.75	3.15	2.67	2.68	1.89	1.69	1.44	2.31	1.1	1.5	2.17	1.25	2.14	2.25	2.85	3.33	3.32	4.11	4.31
1627	7.932	0.715649	0	2	30.9038	0.294203	0	3	4.54	3.92	3.93	4.42	3.64	3.79	3.76	4.08	4.1	3.48	1.79	1.67	2.44	1.46	2.08	2.07	1.58	2.36	2.21	2.24	1.92	1.9	2.52	4.21	4.33	3.56
1628	7.936	0.716412	0	2	39.7169	0.405945	0	5	3.58	3.42	4.07	4.3	3.39	4.67	4.19	4.29	4.03	3.74	2.15	2.11	3.33	2.42	2.58	1.93	1.7	2.61	1.33	1.81	1.71	1.97	2.26	3.85	3.89	2.67
1629	7.938	0.716794	0	2	35.2095	0.348795	0	4	3.92	4.21	4.53	3.91	3.8	3.96	3.05	4.17	4.03	4.11	2.42	1.78	2.51	2.08	1.79	1.47	2.09	2.2	2.04	2.95	1.83	1.97	1.89	3.58	4.22	3.49
1630	7.938	0.716794	0	2	44.3495	0.464683	0	6	4.31	3.94	3.4	4.18	3.58	4.44	3.57	4	4.1	4.17	2.77	2.83	2.85	1.69	2.06	2.6	1.82	2.42	1.56	2.43	2	1.9	1.83	3.23	3.17	3.15
1631	7.942	0.717557	0	2	28.5902	0.264868	0	2	4.19	3.63	3.6	4.32	3.88	4.38	3.64	3.95	3.95	4.17	1.73	1.67	2.04	1.81	2.38	2.4	1.68	2.13	1.63	2.36	2.05	2.05	1.83	4.27	4.33	3.96
1632	7.942	0.717557	0	2	25.9123	0.230915	0	1	4.25	4.13	3.8	4.64	3.17	4.38	4	4.38	3.4	3.56	1.64	1.67	1.62	1.75	1.88	2.2	1.36	2.83	1.63	2	1.63	2.6	2.44	4.36	4.33	4.38
1633	7.942	0.717557	0	2	56.7073	0.621368	1	6	4.63	4.19	4.4	2.73	3.67	3.94	4.29	4.13	3.45	4.28	3.55	3.28	3.96	1.38	1.81	1.6	3.27	2.33	2.06	1.71	1.88	2.55	1.72	2.45	2.72	2.04
1634	7.942	0.717557	0	2	30.7331	0.292039	0	3	4.31	3.63	4.4	4.14	3.83	4.06	3.43	4.38	3.7	3.83	1.59	2.11	2.15	1.69	2.38	1.6	1.86	2.17	1.94	2.57	1.63	2.3	2.17	4.41	3.89	3.85
1635	7.948	0.718702	0	2	48.1959	0.513451	1	6	3.75	4.25	4.2	4.67	4.22	3.25	3.81	3.92	3.63	4.04	3.27	2.89	3.03	2.25	1.75	1.8	1.33	1.78	2.75	2.19	2.08	2.37	1.96	2.73	3.11	2.97
1636	7.948	0.718702	0	2	28.8225	0.267814	0	2	4.38	3.69	4.1	4.41	3.88	4.31	3.79	3.69	4.1	3.39	2.32	1.89	1.27	1.63	2.31	1.9	1.59	2.13	1.69	2.21	2.31	1.9	2.61	3.68	4.11	4.73
1637	7.948	0.718702	0	2	61.6683	0.684269	1	6	4.06	4.25	4	4.32	3.96	4.13	3.57	3.31	3.7	4.44	4.05	3.22	4.46	1.94	1.75	2	1.68	2.04	1.88	2.43	2.69	2.3	1.56	1.95	2.78	1.54
1638	7.948	0.718702	0	2	36.3195	0.362869	0	4	4.25	3.75	3.7	4.45	3.92	4.13	4.29	3.69	3.45	4.11	1.82	1.5	3.58	1.75	2.25	2.3	1.55	2.08	1.88	1.71	2.31	2.55	1.89	4.18	4.5	2.42
1639	7.95	0.719084	0	2	42.45	0.440599	0	5	4.38	4.29	3.8	4.03	3.47	3.54	4.52	3.75	3.6	4.37	2.97	2.3	2.79	1.63	1.71	2.2	1.97	2.53	2.46	1.48	2.25	2.4	1.63	3.03	3.7	3.21
1640	7.952	0.719466	0	2	40.3645	0.414156	0	5	4	3.83	4.27	4	3.75	4.29	4.05	4.17	4.03	3.37	2.45	2.7	2.51	2	2.17	1.73	2	2.25	1.71	1.95	1.83	1.97	2.63	3.55	3.3	3.49
1641	7.952	0.719466	0	2	40.2187	0.412308	0	5	4.38	3.88	3.6	4.18	3.21	4.19	3.64	4.06	4.45	4.17	2.23	2.33	3.08	1.63	2.13	2.4	1.82	2.79	1.81	2.36	1.94	1.55	1.83	3.77	3.67	2.92
1642	7.956	0.720229	0	2	32.0904	0.309249	0	3	3.81	3.88	3.8	4.05	3.71	4.13	3.71	4.25	4.5	3.94	1.95	2.22	1.92	2.19	2.13	2.2	1.95	2.29	1.88	2.29	1.75	1.5	2.06	4.05	3.78	4.08
1643	7.958	0.720611	0	2	36.4298	0.364268	0	4	4.67	3.88	4.2	4.52	4.08	3.67	3.43	3.83	3.4	4.11	2.03	1.63	3.28	1.33	2.13	1.8	1.48	1.92	2.33	2.57	2.17	2.6	1.89	3.97	4.37	2.72
1644	7.962	0.721374	0	2	37.1344	0.373202	0	4	3.96	3.75	4.13	4.45	3.42	4.13	3.86	4.33	3.97	3.81	2.76	2.3	1.97	2.04	2.25	1.87	1.55	2.58	1.88	2.14	1.67	2.03	2.19	3.24	3.7	4.03
1645	7.964	0.721756	0	2	35.3415	0.35047	0	4	3.69	4.13	4.5	4.5	3.54	4.25	4	4.19	3.85	3.17	1.59	2.22	2.88	2.31	1.88	1.5	1.5	2.46	1.75	2	1.81	2.15	2.83	4.41	3.78	3.12
1646	7.966	0.722137	0	2	38.3907	0.38913	0	5	4.17	4.04	3.67	4.27	3.67	3.92	4.24	3.79	4.17	3.89	2.76	1.96	2.54	1.83	1.96	2.33	1.73	2.33	2.08	1.76	2.21	1.83	2.11	3.24	4.04	3.46
1647	7.966	0.722137	0	2	47.8527	0.5091	1	6	4.29	4.21	4.53	4.15	3.69	3.92	4.1	3.71	3.6	3.63	3.06	3.04	2.97	1.71	1.79	1.47	1.85	2.31	2.08	1.9	2.29	2.4	2.37	2.94	2.96	3.03
1648	7.968	0.722519	0	2	50.5257	0.54299	1	6	4.06	4	4.4	3.41	3.96	4.25	4.36	3.56	4.4	3.44	3.41	2.83	3.31	1.94	2	1.6	2.59	2.04	1.75	1.64	2.44	1.6	2.56	2.59	3.17	2.69
1649	7.968	0.722519	0	2	42.0086	0.435001	0	5	4.13	3.83	3.87	4.18	3.92	4.38	4	3.75	3.93	3.85	2.59	2.63	2.72	1.88	2.17	2.13	1.82	2.08	1.63	2	2.25	2.07	2.15	3.41	3.37	3.28
1650	7.968	0.722519	0	2	39.5218	0.403471	0	5	4.67	3.96	4.13	4.52	3.67	4.08	3.76	4	3.53	3.52	2.5	2.04	2.95	1.33	2.04	1.87	1.48	2.33	1.92	2.24	2	2.47	2.48	3.5	3.96	3.05
1651	7.968	0.722519	0	2	33.8398	0.331429	0	4	4.19	4.31	4.3	4.09	3.96	3.75	4.07	4.06	3.55	3.56	2.32	1.94	2.15	1.81	1.69	1.7	1.91	2.04	2.25	1.93	1.94	2.45	2.44	3.68	4.06	3.85
1652	7.972	0.723282	0	2	46.3819	0.490452	0	6	3.54	2.79	4.27	4.3	3.65	4.5	4.38	4.04	4.2	4.19	3.03	2.59	3.18	2.46	3.21	1.73	1.7	2.35	1.5	1.62	1.96	1.8	1.81	2.97	3.41	2.82
1653	7.972	0.723282	0	2	61.3804	0.680619	1	6	3.31	4.5	4.6	3.91	3.69	3.63	3.93	3.94	3.85	4.5	4.18	3.22	4.19	2.69	1.5	1.4	2.09	2.31	2.38	2.07	2.06	2.15	1.5	1.82	2.78	1.81
1654	7.972	0.723282	0	2	40.9909	0.422098	0	5	4.25	4	3.8	4.05	3.91	4.06	3.79	3.81	4.3	3.89	2.68	2.56	2.5	1.75	2	2.2	1.95	2.09	1.94	2.21	2.19	1.7	2.11	3.32	3.44	3.5
1655	7.974	0.723664	0	2	37.0891	0.372627	0	4	4.08	4	3.67	4.21	3.83	3.96	4	4.21	3.87	4.04	2.15	2.52	2.33	1.92	2	2.33	1.79	2.17	2.04	2	1.79	2.13	1.96	3.85	3.48	3.67
1656	7.974	0.723664	0	2	30.3777	0.287533	0	3	4.63	4.63	4.2	3.09	4.08	4.13	3.57	4	4.1	3.44	2.64	1.56	1.54	1.38	1.38	1.8	2.91	1.92	1.88	2.43	2	1.9	2.56	3.36	4.44	4.46
1657	7.98	0.724809	0	2	39.0146	0.39704	0	5	3.88	4	5	4.55	3.75	3.5	4.14	3.63	4.2	3.25	2.91	1.78	2.69	2.13	2	1	1.45	2.25	2.5	1.86	2.38	1.8	2.75	3.09	4.22	3.31
1658	7.98	0.724809	0	2	28.3867	0.262289	0	2	4.5	3.92	4.07	4.06	3.64	4.17	3.86	3.88	4.17	3.63	1.91	1.7	1.74	1.5	2.08	1.93	1.94	2.36	1.83	2.14	2.13	1.83	2.37	4.09	4.3	4.26
1659	7.98	0.724809	0	2	45.1934	0.475382	0	6	4.5	4.25	4.5	4	3.5	4.13	3.86	3.88	3.45	3.83	2.59	2.56	3.38	1.5	1.75	1.5	2	2.5	1.88	2.14	2.13	2.55	2.17	3.41	3.44	2.62
1660	7.98	0.724809	0	2	40.7857	0.419497	0	5	3.63	4.38	4.2	4.36	4.5	3.88	3.57	3.5	4.1	3.78	2.27	2.44	3	2.38	1.63	1.8	1.64	1.5	2.13	2.43	2.5	1.9	2.22	3.73	3.56	3
1661	7.98	0.724809	0	2	38.1342	0.385878	0	5	4.38	4.25	4	4.64	3.83	4	3.29	4	3.4	4.11	2.73	2.33	2.15	1.63	1.75	2	1.36	2.17	2	2.71	2	2.6	1.89	3.27	3.67	3.85
1662	7.982	0.725191	0	2	34.776	0.3433	0	4	3.5	3.94	4.7	3.18	4.58	4	3.64	4.5	3.7	4.17	2.5	2.28	1.77	2.5	2.06	1.3	2.82	1.42	2	2.36	1.5	2.3	1.83	3.5	3.72	4.23
1663	7.982	0.725191	0	2	33.9692	0.333069	0	4	3.63	3.63	4.2	4.18	3.96	4.5	3.5	3.75	4.5	4.06	2.23	2.17	2	2.38	2.38	1.8	1.82	2.04	1.5	2.5	2.25	1.5	1.94	3.77	3.83	4
1664	7.984	0.725573	0	2	47.752	0.507823	1	6	4.08	4.13	4.2	3.67	3.72	4.38	4.24	4.04	3.9	3.56	2.91	2.7	3.38	1.92	1.88	1.8	2.33	2.28	1.63	1.76	1.96	2.1	2.44	3.09	3.3	2.62
1665	7.984	0.725573	0	2	33.5073	0.327214	0	4	4.06	4.06	4.3	3.95	3.96	4.44	4.14	4.25	3.65	3.11	1.77	2	2.54	1.94	1.94	1.7	2.05	2.04	1.56	1.86	1.75	2.35	2.89	4.23	4	3.46
1666	7.984	0.725573	0	2	31.2347	0.298398	0	3	4.25	3.95	3.97	3.5	4.27	4.25	4.1	4.33	3.67	3.63	1.88	2.26	1.74	1.75	2.05	2.03	2.5	1.73	1.75	1.9	1.67	2.33	2.37	4.12	3.74	4.26
1667	7.986	0.725954	0	2	50.8987	0.547721	1	6	3.83	4.17	4	3.73	3.5	4.33	4.19	4.04	4.1	4.04	2.52	3.48	3.59	2.17	1.83	2	2.27	2.5	1.67	1.81	1.96	1.9	1.96	3.48	2.52	2.41
1668	7.986	0.725954	0	2	51.586	0.556435	1	6	4.33	3.67	3.47	3.76	3.75	4.04	3.81	3.88	4.63	4.59	2.73	2.56	4.44	1.67	2.33	2.53	2.24	2.25	1.96	2.19	2.13	1.37	1.41	3.27	3.44	1.56
1669	7.986	0.725954	0	2	51.3252	0.553128	1	6	4	4.13	4.8	4.09	3.67	4.38	3.86	3.63	3.7	3.67	3.45	3.22	3	2	1.88	1.2	1.91	2.33	1.63	2.14	2.38	2.3	2.33	2.55	2.78	3
1670	7.986	0.725954	0	2	35.3982	0.351189	0	4	4.13	3.81	4.7	4.45	3.63	3.94	3.93	4.19	3.15	4	2.41	2.72	1.54	1.88	2.19	1.3	1.55	2.38	2.06	2.07	1.81	2.85	2	3.59	3.28	4.46
1671	7.988	0.726336	0	2	57.4266	0.630488	1	6	4.29	4.08	4.2	3.33	4	4.25	3.95	4.08	3.83	3.93	3.36	3.52	3.92	1.71	1.92	1.8	2.67	2	1.75	2.05	1.92	2.17	2.07	2.64	2.48	2.08
1672	7.988	0.726336	0	2	31.0508	0.296067	0	3	4.25	4	3.9	4.14	3.5	4.19	3.57	4.56	4	3.83	1.59	2.06	2.19	1.75	2	2.1	1.86	2.5	1.81	2.43	1.44	2	2.17	4.41	3.94	3.81
1673	7.992	0.727099	0	2	33.999	0.333447	0	4	4.67	4.42	4.47	3.7	4.14	3.46	4	4.29	3.03	3.78	2.52	1.93	1.97	1.33	1.58	1.53	2.3	1.86	2.54	2	1.71	2.97	2.22	3.48	4.07	4.03
1674	7.992	0.727099	0	2	44.9919	0.472827	0	6	3.88	3.63	3.4	4.27	3.67	4.38	3.86	4.25	4.4	4.22	2.91	3.11	2.46	2.13	2.38	2.6	1.73	2.33	1.63	2.14	1.75	1.6	1.78	3.09	2.89	3.54
1675	7.992	0.727099	0	2	40.9299	0.421325	0	5	4.13	3.83	3.6	4.58	3.72	4.58	3.86	3.33	4.37	3.96	2.52	2.3	2.87	1.88	2.17	2.4	1.42	2.28	1.42	2.14	2.67	1.63	2.04	3.48	3.7	3.13
1676	7.996	0.727863	0	2	41.2214	0.425021	0	5	3.88	4.13	4	3.82	3.75	4.25	4	3.63	4.3	4.22	2.45	2.67	2.62	2.13	1.88	2	2.18	2.25	1.75	2	2.38	1.7	1.78	3.55	3.33	3.38
1677	7.996	0.727863	0	2	27.7056	0.253653	0	2	4.19	3.94	4.2	4.18	3.46	4.31	3.93	4	4.05	3.72	2	1.78	1.42	1.81	2.06	1.8	1.82	2.54	1.69	2.07	2	1.95	2.28	4	4.22	4.58
1678	7.996	0.727863	0	2	26.6371	0.240105	0	2	4.63	3.83	3.87	4.45	3.42	3.88	3.38	4.08	4.37	4.07	1.73	1.78	1.49	1.38	2.17	2.13	1.55	2.58	2.13	2.62	1.92	1.63	1.93	4.27	4.22	4.51
1679	7.998	0.728244	0	2	33.9023	0.332221	0	4	4.38	3.5	3.53	4.52	3.97	3.79	3.95	4	4.13	4.22	1.73	1.81	2.82	1.63	2.5	2.47	1.48	2.03	2.21	2.05	2	1.87	1.78	4.27	4.19	3.18
1680	8	0.728626	0	2	45.7077	0.481903	0	6	3.75	3.25	3	4.64	4	4.13	3.86	4.56	4.2	4.61	2.5	2.61	3.5	2.25	2.75	3	1.36	2	1.88	2.14	1.44	1.8	1.39	3.5	3.39	2.5
1681	8	0.728626	0	2	35.4282	0.351569	0	4	4.38	4.31	4.5	4.41	4.08	3.94	3.57	3.69	3.9	3.22	2.18	2.39	2.12	1.63	1.69	1.5	1.59	1.92	2.06	2.43	2.31	2.1	2.78	3.82	3.61	3.88
1682	8	0.728626	0	2	32.6704	0.316602	0	3	4.5	4	4.3	3.73	4	4.25	4.14	4	3.75	3.33	1.77	2.28	2.08	1.5	2	1.7	2.27	2	1.75	1.86	2	2.25	2.67	4.23	3.72	3.92
1683	8	0.728626	0	2	30.8775	0.293869	0	3	4.25	4.42	4.33	3.79	4.06	4.21	3.86	3.71	3.37	4	2.18	1.44	2.18	1.75	1.58	1.67	2.21	1.94	1.79	2.14	2.29	2.63	2	3.82	4.56	3.82
1684	8.002	0.729008	0	2	39.3254	0.400982	0	5	4.06	4.13	3.6	4.45	3.67	4.25	4.21	4	4.25	3.39	2.5	2.22	2.65	1.94	1.88	2.4	1.55	2.33	1.75	1.79	2	1.75	2.61	3.5	3.78	3.35
1685	8.002	0.729008	0	2	45.6738	0.481473	0	6	4.13	4.08	3.93	3.73	4.28	4.17	4	3.96	3.77	3.96	3.15	2.67	2.74	1.88	1.92	2.07	2.27	1.72	1.83	2	2.04	2.23	2.04	2.85	3.33	3.26
1686	8.002	0.729008	0	2	29.231	0.272994	0	2	4.17	3.58	3.6	4.45	3.83	4	4.1	4.13	3.67	4.48	2	1.56	1.92	1.83	2.42	2.4	1.55	2.17	2	1.9	1.88	2.33	1.52	4	4.44	4.08
1687	8.004	0.729389	0	2	47.3929	0.50327	1	6	3.5	3.83	4	4.55	3.78	4	3.95	4.08	4.33	4	3	3.37	2.51	2.5	2.17	2	1.45	2.22	2	2.05	1.92	1.67	2	3	2.63	3.49
1688	8.006	0.729771	0	2	25.0977	0.220587	0	1	4.42	3.5	3.8	4.39	3.58	3.96	3.95	3.92	4.47	4.04	1.52	1.44	1.74	1.58	2.5	2.2	1.61	2.42	2.04	2.05	2.08	1.53	1.96	4.48	4.56	4.26
1689	8.008	0.730153	0	2	42.4263	0.440298	0	5	3.81	4	4.1	4.14	3.75	4.06	3.5	4.06	4.15	4.47	2.27	2.67	3	2.19	2	1.9	1.86	2.25	1.94	2.5	1.94	1.85	1.53	3.73	3.33	3
1690	8.008	0.730153	0	2	39.8414	0.407524	0	5	3.83	3.63	3.73	4.55	3.78	3.92	3.95	4.38	4.23	4.04	2.64	2.33	2.49	2.17	2.38	2.27	1.45	2.22	2.08	2.05	1.63	1.77	1.96	3.36	3.67	3.51
1691	8.008	0.730153	0	2	31.5255	0.302085	0	3	4.08	3.83	3.73	4.69	3.92	4.29	4.19	3.95	3.77	3.59	2.5	1.78	1.62	1.92	2.17	2.27	1.31	2.08	1.71	1.81	2.05	2.23	2.41	3.5	4.22	4.38
1692	8.01	0.730534	0	2	49.6772	0.532233	1	6	4.31	3.94	4.6	3.27	3.29	3.75	4.36	4.31	4	4.22	3.23	3.11	2.96	1.69	2.06	1.4	2.73	2.71	2.25	1.64	1.69	2	1.78	2.77	2.89	3.04
1693	8.01	0.730534	0	2	38.3547	0.388674	0	5	3.38	3.13	3.33	4.39	3.61	4.42	4.19	4.42	4.77	4.41	2.97	1.67	2.62	2.63	2.88	2.67	1.61	2.39	1.58	1.81	1.58	1.23	1.59	3.03	4.33	3.38
1694	8.01	0.730534	0	2	51.6791	0.557615	1	6	3.92	4.38	4.07	3.09	4.14	3.54	4.38	4.58	4.17	3.78	3.12	3.11	3.44	2.08	1.63	1.93	2.91	1.86	2.46	1.62	1.42	1.83	2.22	2.88	2.89	2.56
1695	8.012	0.730916	0	2	42.4727	0.440887	0	5	4.17	4.13	4.27	3.64	3.72	4.13	3.86	4.08	4.13	3.93	2.21	2.78	2.95	1.83	1.88	1.73	2.36	2.28	1.88	2.14	1.92	1.87	2.07	3.79	3.22	3.05
1696	8.012	0.730916	0	2	40.7524	0.419074	0	5	4.33	3.71	3.33	3.76	3.83	4.04	4.14	4.08	4.4	4.44	2.55	1.81	3.28	1.67	2.29	2.67	2.24	2.17	1.96	1.86	1.92	1.6	1.56	3.45	4.19	2.72
1697	8.012	0.730916	0	2	35.5767	0.353451	0	4	4.54	3.75	4.07	3.39	3.53	3.92	4.24	4.38	4.57	3.67	2.58	2.41	1.67	1.46	2.25	1.93	2.61	2.47	2.08	1.76	1.63	1.43	2.33	3.42	3.59	4.33
1698	8.012	0.730916	0	2	32.2791	0.311641	0	3	4.44	3.56	4.1	4.18	3.13	4.25	3.86	4.06	4.15	4.33	2.14	1.94	1.96	1.56	2.44	1.9	1.82	2.88	1.75	2.14	1.94	1.85	1.67	3.86	4.06	4.04
1699	8.014	0.731298	0	2	47.0843	0.499357	1	6	3.96	3.75	4.2	4.09	3.28	4.29	4.52	4.08	4.27	3.63	2.73	2.52	3.56	2.04	2.25	1.8	1.91	2.72	1.71	1.48	1.92	1.73	2.37	3.27	3.48	2.44
1700	8.014	0.731298	0	2	41.0472	0.422812	0	5	3.79	4.08	3.53	3.79	3.81	4.13	4.1	4.04	4.47	4.33	2.58	2.78	2.33	2.21	1.92	2.47	2.21	2.19	1.88	1.9	1.96	1.53	1.67	3.42	3.22	3.67
1701	8.016	0.731679	0	2	53.0555	0.575067	1	6	4	3.71	3.93	3.88	3.83	4.08	4.19	4.04	4.2	4.22	3.33	3.15	3.44	2	2.29	2.07	2.12	2.17	1.92	1.81	1.96	1.8	1.78	2.67	2.85	2.56
1702	8.016	0.731679	0	2	36.8208	0.369226	0	4	3.88	3.63	4.2	4.45	3.42	4.38	3.86	4.25	3.9	4.11	2.09	2.56	2.23	2.13	2.38	1.8	1.55	2.58	1.63	2.14	1.75	2.1	1.89	3.91	3.44	3.77
1703	8.016	0.731679	0	2	36.673	0.367351	0	4	4.13	4.25	4.3	3.59	4.04	4.19	3.93	3.88	4.05	3.72	2.82	2.22	1.81	1.88	1.75	1.7	2.41	1.96	1.81	2.07	2.13	1.95	2.28	3.18	3.78	4.19
1704	8.016	0.731679	0	2	48.8044	0.521166	1	6	4.13	4	4	4.91	3.5	3.25	2.86	4.25	4.4	4.78	3	1.89	4.23	1.88	2	2	1.09	2.5	2.75	3.14	1.75	1.6	1.22	3	4.11	1.77
1705	8.016	0.731679	0	2	31.5278	0.302115	0	3	3.88	4.17	4.2	4.03	4.14	3.92	3.71	4.25	3.78	4	1.97	1.89	2.03	2.13	1.83	1.8	1.97	1.86	2.08	2.29	1.75	2.22	2	4.03	4.11	3.97
1706	8.016	0.731679	0	2	53.071	0.575263	1	6	3.92	3.38	3.47	4.12	3.61	4.46	4.48	4.21	4.43	4	3.39	3.22	3.36	2.08	2.63	2.53	1.88	2.39	1.54	1.52	1.79	1.57	2	2.61	2.78	2.64
1707	8.02	0.732443	0	2	29.2156	0.272799	0	2	3.79	3.25	3.73	4.48	3.97	4.21	4.24	4.29	4.1	4.04	1.55	1.7	2.21	2.21	2.75	2.27	1.52	2.03	1.79	1.76	1.71	1.9	1.96	4.45	4.3	3.79
1708	8.022	0.732824	0	2	36.7879	0.368808	0	4	4.08	4.08	3.87	4.33	3.64	3.96	4	4.13	3.8	4.22	2.27	1.85	2.74	1.92	1.92	2.13	1.67	2.36	2.04	2	1.88	2.2	1.78	3.73	4.15	3.26
1709	8.024	0.733206	0	2	45.8395	0.483575	0	6	4.13	4.25	4.4	3.94	3.89	3.67	4.14	4.04	3.7	3.96	2.33	2.81	3.41	1.88	1.75	1.6	2.06	2.11	2.33	1.86	1.96	2.3	2.04	3.67	3.19	2.59
1710	8.024	0.733206	0	2	36.1034	0.36013	0	4	4.44	4.13	4.3	4.18	4.13	3.63	3.86	3.63	3.6	4.22	2.77	1.56	2.42	1.56	1.88	1.7	1.82	1.88	2.38	2.14	2.38	2.4	1.78	3.23	4.44	3.58
1711	8.026	0.733588	0	2	53.6268	0.58231	1	6	3.94	3.44	3.8	4	4.25	4.44	3.64	4.06	4.45	4.11	2.68	3.28	4.04	2.06	2.56	2.2	2	1.75	1.56	2.36	1.94	1.55	1.89	3.32	2.72	1.96
1712	8.026	0.733588	0	2	51.8012	0.559163	1	6	4.13	4.17	4.27	4.12	3.44	3.92	3.95	3.83	3.97	4.33	3.09	3.07	3.49	1.88	1.83	1.73	1.88	2.56	2.08	2.05	2.17	2.03	1.67	2.91	2.93	2.51
1713	8.026	0.733588	0	2	40.3099	0.413464	0	5	4.25	3.88	4.27	4.18	3.69	4.13	3.81	3.92	4.07	3.93	2.85	2.48	2.18	1.75	2.13	1.73	1.82	2.31	1.88	2.19	2.08	1.93	2.07	3.15	3.52	3.82
1714	8.026	0.733588	0	2	40.2875	0.41318	0	5	3.75	4.38	3.8	3.45	4.17	4.38	3.67	4.5	3.7	4.33	2.18	2.33	3	2.25	1.63	2.2	2.55	1.83	1.63	2.33	1.5	2.3	1.67	3.82	3.67	3
1715	8.026	0.733588	0	2	40.2274	0.412417	0	5	3.63	4	3.6	4.09	4.17	4.25	3.71	3.75	4.6	4.33	2.09	2.56	2.85	2.38	2	2.4	1.91	1.83	1.75	2.29	2.25	1.4	1.67	3.91	3.44	3.15
1716	8.026	0.733588	0	2	29.5554	0.277106	0	2	3.88	4.75	3.2	4.18	3.5	4.38	4	3.63	4.5	4.11	1.55	1.11	2.85	2.13	1.25	2.8	1.82	2.5	1.63	2	2.38	1.5	1.89	4.45	4.89	3.15
1717	8.03	0.734351	0	2	40.0983	0.410781	0	5	4.5	4.38	4	4	4.17	3.63	3	3.75	4.5	4.22	2.45	2.11	2.92	1.5	1.63	2	2	1.83	2.38	3	2.25	1.5	1.78	3.55	3.89	3.08
1718	8.03	0.734351	0	2	36.5901	0.366301	0	4	4	4.25	4.6	3.73	3.67	3.63	3.71	4.25	4.2	4.11	2.36	2.22	2.23	2	1.75	1.4	2.27	2.33	2.38	2.29	1.75	1.8	1.89	3.64	3.78	3.77
1719	8.03	0.734351	0	2	36.2154	0.361549	0	4	3.92	4.04	4.07	3.73	4.19	3.88	3.81	4.21	3.97	4.33	2.52	2.04	2.18	2.08	1.96	1.93	2.27	1.81	2.13	2.19	1.79	2.03	1.67	3.48	3.96	3.82
1720	8.032	0.734733	0	2	34.2949	0.337199	0	4	4.63	3.19	4.4	4.05	3.58	4.38	4.21	3.69	4.2	3.83	2.36	1.56	2.46	1.38	2.81	1.6	1.95	2.42	1.63	1.79	2.31	1.8	2.17	3.64	4.44	3.54
1721	8.032	0.734733	0	2	31.4789	0.301495	0	3	4.06	3.44	3.5	3.86	3.92	4.56	4.14	4.25	4.6	3.83	2.23	2.11	1.54	1.94	2.56	2.5	2.14	2.08	1.44	1.86	1.75	1.4	2.17	3.77	3.89	4.46
1722	8.032	0.734733	0	2	25.1791	0.22162	0	1	4.42	4.75	4.6	4.33	3.97	4.04	3.52	3.33	3.5	3.7	1.79	1.22	1.72	1.58	1.25	1.4	1.67	2.03	1.96	2.48	2.67	2.5	2.3	4.21	4.78	4.28
1723	8.034	0.735115	0	2	37.3216	0.375575	0	4	4.04	3.58	4.07	4.65	3.47	4.58	4.14	4	4.2	3.44	1.85	2.06	3.03	1.96	2.42	1.93	1.35	2.53	1.42	1.86	2	1.8	2.56	4.15	3.94	2.97
1724	8.036	0.735496	0	2	32.9293	0.319885	0	3	4.17	4.08	4	4.12	3.97	4	3.76	4	3.93	4.15	2.24	1.85	2.03	1.83	1.92	2	1.88	2.03	2	2.24	2	2.07	1.85	3.76	4.15	3.97
1725	8.036	0.735496	0	2	32.5685	0.31531	0	3	4.5	4	4.6	3.68	4.04	3.79	3.86	4.21	4	3.5	1.52	2	2.54	1.5	2	1.4	2.32	1.96	2.21	2.14	1.79	2	2.5	4.48	4	3.46
1726	8.038	0.735878	0	2	39.9997	0.409531	0	5	4	3.67	3.2	3.85	3.89	4.54	4.29	4.54	4.17	4.04	2.3	2.48	2.69	2	2.33	2.8	2.15	2.11	1.46	1.71	1.46	1.83	1.96	3.7	3.52	3.31
1727	8.04	0.73626	0	2	35.9622	0.358339	0	4	4.38	4.06	4.4	4.14	4.04	3.88	3.93	3.88	3.55	3.94	2.18	1.78	2.73	1.63	1.94	1.6	1.86	1.96	2.13	2.07	2.13	2.45	2.06	3.82	4.22	3.27
1728	8.042	0.736641	0	2	32.4677	0.314032	0	3	4.46	3.92	4.67	4.88	3.92	3.92	3.33	3.63	3.7	3.78	2.12	1.85	2.1	1.54	2.08	1.33	1.12	2.08	2.08	2.67	2.38	2.3	2.22	3.88	4.15	3.9
1729	8.046	0.737405	0	2	46.0945	0.486807	0	6	3.88	3.88	3.4	4.18	4.25	4.25	4	3.88	4.4	4.11	2.73	2.67	3.15	2.13	2.13	2.6	1.82	1.75	1.75	2	2.13	1.6	1.89	3.27	3.33	2.85
1730	8.046	0.737405	0	2	32.1838	0.310432	0	3	4	3.14	3.75	4.91	3.33	4.29	4.67	4	3.89	4.25	1.7	1.78	2.5	2	2.86	2.25	1.09	2.67	1.71	1.33	2	2.11	1.75	4.3	4.22	3.5
1731	8.048	0.737786	0	2	34.3658	0.338098	0	4	4.13	3.81	3.8	4.36	3.58	4.19	3.93	4.13	4.2	4.11	2.68	2.11	1.58	1.88	2.19	2.2	1.64	2.42	1.81	2.07	1.88	1.8	1.89	3.32	3.89	4.42
1732	8.05	0.738168	0	2	47.9955	0.51091	1	6	3.56	3.5	3.9	4.86	2.92	4.56	4.43	4.13	4.5	3.89	3.05	2.65	3.23	2.44	2.5	2.1	1.14	3.08	1.44	1.57	1.88	1.5	2.11	2.95	3.35	2.77
1733	8.054	0.738931	0	2	23.7644	0.203682	0	1	4.25	4.13	4.7	4.32	4.21	4.06	3.43	4	3.45	3.72	1.86	1.06	1.5	1.75	1.88	1.3	1.68	1.79	1.94	2.57	2	2.55	2.28	4.14	4.94	4.5
1734	8.058	0.739695	0	2	45.6971	0.481769	0	6	4	4.13	3.8	3.91	3.83	3.75	4	4.13	4.3	4.44	2.55	2.67	3.23	2	1.88	2.2	2.09	2.17	2.25	2	1.88	1.7	1.56	3.45	3.33	2.77
1735	8.058	0.739695	0	2	41.099	0.423469	0	5	4.46	4.42	4.8	4.18	4.27	3.83	3.99	3.83	3.07	3.44	2.51	2.27	2.89	1.54	1.58	1.2	1.82	1.73	2.17	2.01	2.17	2.93	2.56	3.49	3.73	3.11
1736	8.062	0.740458	0	2	27.6706	0.253209	0	2	4.58	4	4.53	3.82	4.17	4.17	3.9	4.04	3.73	3.37	1.58	1.85	1.69	1.42	2	1.47	2.18	1.83	1.83	2.1	1.96	2.27	2.63	4.42	4.15	4.31
1737	8.064	0.74084	0	2	35.6965	0.35497	0	4	4.25	3.88	3.6	4.23	3.79	4.5	4	4.31	3.7	4.06	2.14	1.83	2.62	1.75	2.13	2.4	1.77	2.21	1.5	2	1.69	2.3	1.94	3.86	4.17	3.38
1738	8.064	0.74084	0	2	28.2219	0.260199	0	2	4.42	4.04	3.6	4.42	4.08	3.5	4.24	4.38	3.79	3.85	2.33	1.44	1.44	1.58	1.96	2.4	1.58	1.92	2.5	1.76	1.63	2.21	2.15	3.67	4.56	4.56
1739	8.066	0.741221	0	2	40.9463	0.421533	0	5	4.88	4.06	4.5	3.91	3.79	3.75	3.86	4.06	3.85	3.67	2.86	2.56	2.15	1.13	1.94	1.5	2.09	2.21	2.25	2.14	1.94	2.15	2.33	3.14	3.44	3.85
1740	8.066	0.741221	0	2	29.8193	0.280453	0	3	4.25	4.25	4.1	3.59	3.96	4.06	4	4.25	3.7	4.17	2.41	1.67	1.42	1.75	1.75	1.9	2.41	2.04	1.94	2	1.75	2.3	1.83	3.59	4.33	4.58
1741	8.07	0.741985	0	2	45.3522	0.477395	0	6	3.75	3.75	3.8	3.64	4.17	4.25	4.29	4	4.7	4	2.64	2.89	2.85	2.25	2.25	2.2	2.36	1.83	1.75	1.71	2	1.3	2	3.36	3.11	3.15
1742	8.07	0.741985	0	2	35.811	0.356422	0	4	3.83	3.67	4.27	3.94	4.17	4.71	3.86	4.04	3.9	3.96	2.42	2.33	1.85	2.17	2.33	1.73	2.06	1.83	1.29	2.14	1.96	2.1	2.04	3.58	3.67	4.15
1743	8.072	0.742366	0	2	37.3016	0.375321	0	4	3.83	4	4.47	3.76	4.22	4	3.95	4.08	3.9	4.15	2.15	2.41	2.31	2.17	2	1.53	2.24	1.78	2	2.05	1.92	2.1	1.85	3.85	3.59	3.69
1744	8.072	0.742366	0	2	37.2874	0.375141	0	4	3.88	3.96	3.53	4.3	3.64	4.04	4.24	4.08	4.47	4.22	1.88	2.15	2.85	2.13	2.04	2.47	1.7	2.36	1.96	1.76	1.92	1.53	1.78	4.12	3.85	3.15
1745	8.072	0.742366	0	2	44.3233	0.46435	0	6	4.67	3.75	4.4	4.42	3.53	3.92	3.62	4.25	3.73	4.07	2.42	2.52	3.23	1.33	2.25	1.6	1.58	2.47	2.08	2.38	1.75	2.27	1.93	3.58	3.48	2.77
1746	8.074	0.742748	0	1	55.2621	0.603044	1	6	4.06	3.88	4.4	4.64	3.75	3.75	3.5	4	4.45	3.94	2.95	2.83	4.4	1.94	2.13	1.6	1.36	2.25	2.25	2.5	2	1.55	2.06	3.05	3.17	1.6
1747	8.074	0.742748	0	1	39.3307	0.401048	0	5	4.75	4	3.8	4.36	3.33	4.25	4	4	4.1	3.78	2.64	1.22	3.38	1.25	2	2.2	1.64	2.67	1.75	2	2	1.9	2.22	3.36	4.78	2.62
1748	8.076	0.74313	0	1	41.1762	0.424448	0	5	4.19	3.75	3.8	4.41	3.17	4.31	4.14	4.25	4.25	4.11	2.64	2.22	2.73	1.81	2.25	2.2	1.59	2.83	1.69	1.86	1.75	1.75	1.89	3.36	3.78	3.27
1749	8.078	0.743511	0	1	30.2394	0.28578	0	3	4.54	4.13	4.33	4.09	3.92	3.75	3.76	4.17	3.77	3.93	2.09	1.56	1.92	1.46	1.88	1.67	1.91	2.08	2.25	2.24	1.83	2.23	2.07	3.91	4.44	4.08
1750	8.082	0.744275	0	1	31.7338	0.304726	0	3	4.5	3.88	5	3.55	3.33	4	4.14	4.38	4.3	3.33	2.64	1.11	2.08	1.5	2.13	1	2.45	2.67	2	1.86	1.63	1.7	2.67	3.36	4.89	3.92
1751	8.082	0.744275	0	1	31.4064	0.300576	0	3	4.13	4.13	4	4.18	3.88	4.19	3.71	4.25	4.05	3.89	2.32	1.83	1.62	1.88	1.88	2	1.82	2.13	1.81	2.29	1.75	1.95	2.11	3.68	4.17	4.38
1752	8.082	0.744275	0	1	43.5854	0.454994	0	6	4.5	3.75	3.8	3.6	3.75	4.63	4	3.5	4.1	4.78	2.73	2.44	2.85	1.5	2.25	2.2	2.4	2.25	1.38	2	2.5	1.9	1.22	3.27	3.56	3.15
1753	8.082	0.744275	0	1	40.6685	0.418011	0	5	3.83	4.13	4.6	4.58	3.75	4.08	4.02	3.75	4	3.67	3.12	2.44	1.92	2.17	1.88	1.4	1.42	2.25	1.92	1.98	2.25	2	2.33	2.88	3.56	4.08
1754	8.084	0.744656	0	1	42.3125	0.438855	0	5	4.18	3.5	4.07	4.37	3.94	3.83	4.14	4.21	4.11	4.07	2.82	2.74	2.21	1.82	2.5	1.93	1.63	2.06	2.17	1.86	1.79	1.89	1.93	3.18	3.26	3.79
1755	8.086	0.745038	0	1	31.1108	0.296827	0	3	4.38	3.69	3.8	4.41	3.83	4.13	4	3.94	4.25	4	2.09	2	1.62	1.63	2.31	2.2	1.59	2.17	1.88	2	2.06	1.75	2	3.91	4	4.38
1756	8.088	0.74542	0	1	34.2877	0.337108	0	4	4.04	3.58	4	4.85	3.64	4.33	3.9	4.08	4.17	3.85	1.76	2.3	2.23	1.96	2.42	2	1.15	2.36	1.67	2.1	1.92	1.83	2.15	4.24	3.7	3.77
1757	8.09	0.745802	0	1	29.8307	0.280597	0	3	4.36	3.83	4.35	3.91	3.58	4.5	4.19	3.92	3.83	3.98	1.9	1.7	1.87	1.64	2.17	1.65	2.09	2.42	1.5	1.81	2.08	2.17	2.02	4.1	4.3	4.13
1758	8.092	0.746183	0	1	55.1666	0.601833	1	6	4.29	4.61	4.43	3.71	3.83	3.63	3.63	3.91	4.43	3.99	3.75	3.06	3.31	1.71	1.39	1.57	2.29	2.17	2.38	2.37	2.09	1.57	2.01	2.25	2.94	2.69
1759	8.092	0.746183	0	1	34.9152	0.345064	0	4	4.08	3.92	3.8	4.48	4.25	4.5	3.71	4	3.83	3.89	2.24	1.93	2.23	1.92	2.08	2.2	1.52	1.75	1.5	2.29	2	2.17	2.11	3.76	4.07	3.77
1760	8.094	0.746565	0	1	47.9641	0.510512	1	6	3.67	4.04	3.87	3.64	3.58	4.46	4.52	4.04	4.43	4.22	2.97	2.63	3.23	2.33	1.96	2.13	2.36	2.42	1.54	1.48	1.96	1.57	1.78	3.03	3.37	2.77
1761	8.094	0.746565	0	1	38.3642	0.388795	0	5	3.71	3.5	4.4	4.58	3.64	4.29	4.43	4.42	3.5	4	1.82	1.85	3.36	2.29	2.5	1.6	1.42	2.36	1.71	1.57	1.58	2.5	2	4.18	4.15	2.64
1762	8.098	0.747328	0	1	47.8698	0.509317	1	6	4.25	4.44	4	3.64	3.79	4.44	3.14	4.13	4.55	4.11	2.5	3.11	3.15	1.75	1.56	2	2.36	2.21	1.56	2.86	1.88	1.45	1.89	3.5	2.89	2.85
1763	8.1	0.74771	0	1	44.4804	0.466343	0	6	4.13	4.5	4.2	3.82	4.08	3.75	4.43	4.5	3.2	3.89	2.73	1.56	3.85	1.88	1.5	1.8	2.18	1.92	2.25	1.57	1.5	2.8	2.11	3.27	4.44	2.15
1764	8.1	0.74771	0	1	51.5424	0.555882	1	6	4.19	3.5	3.9	4.41	3.5	4.44	3.79	4	4.6	4.17	3	3.06	3.38	1.81	2.5	2.1	1.59	2.5	1.56	2.21	2	1.4	1.83	3	2.94	2.62
1765	8.1	0.74771	0	1	46.9002	0.497022	1	6	4.38	3.75	4.6	4.3	3.53	4.25	3.81	4.21	4.23	3.44	2.76	2.59	3.23	1.63	2.25	1.4	1.7	2.47	1.75	2.19	1.79	1.77	2.56	3.24	3.41	2.77
1766	8.1	0.74771	0	1	45.3003	0.476738	0	6	4.04	3.71	3.67	4.06	3.92	4.38	4.24	4.13	4.5	3.85	2.76	2.67	2.87	1.96	2.29	2.33	1.94	2.08	1.63	1.76	1.88	1.5	2.15	3.24	3.33	3.13
1767	8.102	0.748092	0	1	51.9646	0.561235	1	6	4.06	4	4.2	4.05	4.08	4.19	3.64	4.06	4.4	3.83	2.64	3.28	3.58	1.94	2	1.8	1.95	1.92	1.81	2.36	1.94	1.6	2.17	3.36	2.72	2.42
1768	8.104	0.748473	0	1	55.0872	0.600826	1	6	4.17	3.54	4.33	3.2	4.25	4.54	4.33	4.08	4.6	3.48	3.73	3.04	3.31	1.83	2.46	1.67	2.8	1.75	1.46	1.67	1.92	1.4	2.52	2.27	2.96	2.69
1769	8.104	0.748473	0	1	31.2375	0.298434	0	3	4.42	3.83	4.2	4.55	3.67	4.46	4	3.67	4.13	3.59	2.03	1.89	1.79	1.58	2.17	1.8	1.45	2.33	1.54	2	2.33	1.87	2.41	3.97	4.11	4.21
1770	8.106	0.748855	0	1	47.2864	0.50192	1	6	4.25	4.13	3.93	3.82	3.69	4.21	4.14	4	4.17	4.19	2.7	2.15	3.79	1.75	1.88	2.07	2.18	2.31	1.79	1.86	2	1.83	1.81	3.3	3.85	2.21
1771	8.106	0.748855	0	1	40.3143	0.41352	0	5	3.92	4.08	4	3.73	3.89	4.33	4.05	4.38	4.3	3.85	2.3	2.56	2.51	2.08	1.92	2	2.27	2.11	1.67	1.95	1.63	1.7	2.15	3.7	3.44	3.49
1772	8.106	0.748855	0	1	28.6068	0.265079	0	2	4.44	3.56	3.4	4.41	3.04	4.69	3.93	4.31	4.8	3.95	1.91	1.61	1.73	1.56	2.44	2.6	1.59	2.96	1.31	2.07	1.69	1.2	2.05	4.09	4.39	4.27
1773	8.108	0.749237	0	1	35.0022	0.346168	0	4	4	4	4	4.09	3.96	4.13	4.14	4.13	4.15	3.94	2.36	2.22	1.81	2	2	2	1.91	2.04	1.88	1.86	1.88	1.85	2.06	3.64	3.78	4.19
1774	8.108	0.749237	0	1	31.3203	0.299484	0	3	4.63	3.96	4.53	4.36	3.75	4.13	3.81	4.38	3.47	3.52	2.3	2.07	1.36	1.38	2.04	1.47	1.64	2.25	1.88	2.19	1.63	2.53	2.48	3.7	3.93	4.64
1775	8.108	0.749237	0	1	30.4042	0.287869	0	3	4.54	3.75	3.93	4.09	3.89	4.38	3.76	4	4.2	4	1.67	1.67	2.21	1.46	2.25	2.07	1.91	2.11	1.63	2.24	2	1.8	2	4.33	4.33	3.79
1776	8.11	0.749618	0	1	26.9367	0.243904	0	2	4.13	4	4.8	4.73	3.75	4.25	4	4	3	3.89	1.64	1.44	1.85	1.88	2	1.2	1.27	2.25	1.75	2	2	3	2.11	4.36	4.56	4.15
1777	8.112	0.75	0	1	48.4144	0.516222	1	6	4.19	4.31	4.1	4	3.92	4.25	4	3.88	3.85	4.06	2.95	3.07	2.81	1.81	1.69	1.9	2	2.08	1.75	2	2.13	2.15	1.94	3.05	2.93	3.19
1778	8.114	0.750382	0	1	39.6011	0.404477	0	5	4.13	4.25	4.2	4.45	3.59	4.38	3.57	3.74	4.37	3.89	2.34	1.96	2.92	1.88	1.75	1.8	1.55	2.41	1.63	2.43	2.26	1.63	2.11	3.66	4.04	3.08
1779	8.116	0.750763	0	1	46.8705	0.496646	1	6	3.96	3.92	3.53	4.06	3.81	4.71	4.33	4	4	4.26	2.64	3.15	2.77	2.04	2.08	2.47	1.94	2.19	1.29	1.67	2	2	1.74	3.36	2.85	3.23
1780	8.116	0.750763	0	1	36.2492	0.361978	0	4	3.79	3.83	3.78	4.38	3.89	4.17	4.23	3.98	4.74	3.79	1.85	2.36	2.4	2.21	2.17	2.23	1.62	2.11	1.83	1.77	2.02	1.26	2.21	4.15	3.64	3.6
1781	8.116	0.750763	0	1	31.5063	0.301842	0	3	4.38	3.75	4	4.36	3.67	4.25	3.71	4.38	4.3	3.78	2	1.89	1.85	1.63	2.25	2	1.64	2.33	1.75	2.29	1.63	1.7	2.22	4	4.11	4.15
1782	8.118	0.751145	0	1	29.1284	0.271692	0	2	4.38	3.38	4.07	4.09	3.69	4.5	4.24	4.58	3.73	3.93	2.27	1.48	1.56	1.63	2.63	1.93	1.91	2.31	1.5	1.76	1.42	2.27	2.07	3.73	4.52	4.44
1783	8.12	0.751527	0	1	56.2613	0.615714	1	6	4	3.38	4	4.73	4.33	3.75	3.86	4.13	4.2	4.22	3.36	3.11	3.77	2	2.63	2	1.27	1.67	2.25	2.14	1.88	1.8	1.78	2.64	2.89	2.23
1784	8.12	0.751527	0	1	29.1415	0.271859	0	2	5	4.38	4.6	3.82	4.58	4.38	3.29	3.88	3	3.67	2.82	1	1.54	1	1.63	1.4	2.18	1.42	1.63	2.71	2.13	3	2.33	3.18	5	4.46
1785	8.124	0.75229	0	1	43.5569	0.454633	0	6	4.56	3.69	3.5	4.36	4.04	4	3.86	3.88	4.4	4.33	2.05	2.72	3.15	1.44	2.31	2.5	1.64	1.96	2	2.14	2.13	1.6	1.67	3.95	3.28	2.85
1786	8.126	0.752672	0	1	41.5572	0.429278	0	5	4.13	4.38	4.2	4.48	4.11	4.21	3.71	3.46	3.8	4.15	1.94	2.37	3.26	1.88	1.63	1.8	1.52	1.89	1.79	2.29	2.54	2.2	1.85	4.06	3.63	2.74
1787	8.126	0.752672	0	1	31.4591	0.301244	0	3	4.63	4.38	4.2	3.82	4.25	4.75	4	4.38	3	3.22	2.09	2.33	1.31	1.38	1.63	1.8	2.18	1.75	1.25	2	1.63	3	2.78	3.91	3.67	4.69
1788	8.13	0.753435	0	1	30.8861	0.293979	0	3	4.38	3.25	4.2	4.73	3.33	4.25	4.29	4.25	4.25	3.72	2.36	1.44	1.81	1.63	2.75	1.8	1.27	2.67	1.75	1.71	1.75	1.75	2.28	3.64	4.56	4.19
1789	8.132	0.753817	0	1	42.4957	0.441177	0	5	4.13	3.94	4.1	3.73	3.75	4.38	4	4.06	4.35	4.22	2.59	2.44	2.69	1.88	2.06	1.9	2.27	2.25	1.63	2	1.94	1.65	1.78	3.41	3.56	3.31
1790	8.132	0.753817	0	1	54.6902	0.595793	1	6	3.75	3.75	3.8	4.09	3.42	4	4.43	4.25	4.5	4.67	3.27	2.33	4.38	2.25	2.25	2.2	1.91	2.58	2	1.57	1.75	1.5	1.33	2.73	3.67	1.62
1791	8.134	0.754198	0	1	55.5054	0.606129	1	6	4.33	3.88	4.47	2.85	4.08	4.43	4.24	3.83	4.53	4.03	3.06	3.02	4	1.67	2.13	1.53	3.15	1.92	1.57	1.76	2.17	1.47	1.97	2.94	2.98	2
1792	8.134	0.754198	0	1	45.0196	0.473179	0	6	3.75	3.92	4.57	4.52	4.06	4.46	3.57	4	3.97	3.85	2.55	2.59	3.03	2.25	2.08	1.43	1.48	1.94	1.54	2.43	2	2.03	2.15	3.45	3.41	2.97
1793	8.134	0.754198	0	1	43.5899	0.455052	0	6	4	4.25	3.6	4.45	3.58	4.44	4.07	4.19	4.2	3.89	3.05	2.17	2.69	2	1.75	2.4	1.55	2.42	1.56	1.93	1.81	1.8	2.11	2.95	3.83	3.31
1794	8.136	0.75458	0	1	53.7275	0.583587	1	6	4.17	4.04	4.33	3.94	3.81	4.42	4.1	4.04	4.5	3.33	3.18	3	3.56	1.83	1.96	1.67	2.06	2.19	1.58	1.9	1.96	1.5	2.67	2.82	3	2.44
1795	8.136	0.75458	0	1	52.4632	0.567557	1	6	4.38	4.75	4.6	3.82	4.25	3.75	3.43	3.88	3.6	4.22	3.18	3	3.38	1.63	1.25	1.4	2.18	1.75	2.25	2.57	2.13	2.4	1.78	2.82	3	2.62
1796	8.136	0.75458	0	1	49.4723	0.529635	1	6	4.04	4.42	4.33	4.09	3.72	4	4.1	4.08	3.97	3.93	2.36	2.89	3.72	1.96	1.58	1.67	1.91	2.28	2	1.9	1.92	2.03	2.07	3.64	3.11	2.28
1797	8.138	0.754962	0	1	26.7541	0.241589	0	2	4.5	4.46	4.53	4.73	3.78	4.17	3.71	3.75	3.47	3.59	1.76	1.48	1.64	1.5	1.54	1.47	1.27	2.22	1.83	2.29	2.25	2.53	2.41	4.24	4.52	4.36
1798	8.14	0.755344	0	1	31.8561	0.306277	0	3	4.38	4.25	4.2	3.91	3.83	4.13	4	4.13	4.2	3.67	1.73	1.89	2.15	1.63	1.75	1.8	2.09	2.17	1.88	2	1.88	1.8	2.33	4.27	4.11	3.85
1799	8.14	0.755344	0	1	32.7413	0.317501	0	3	4.94	4.38	4.47	3.41	4	3.75	4.14	3.88	3.72	4.01	2.11	2.19	1.64	1.06	1.63	1.53	2.59	2	2.25	1.86	2.13	2.28	1.99	3.89	3.81	4.36
1800	8.142	0.755725	0	1	45.8802	0.48409	0	6	4.04	3.88	4.2	3.91	3.83	4.13	4.14	4.25	4.07	4.26	3.42	2.22	2.67	1.96	2.13	1.8	2.09	2.17	1.88	1.86	1.75	1.93	1.74	2.58	3.78	3.33
1801	8.142	0.755725	0	1	36.4916	0.365052	0	4	4.13	4.21	4.47	4.18	3.89	4.21	3.9	3.92	4.1	3.7	2.3	2.26	2.05	1.88	1.79	1.53	1.82	2.11	1.79	2.1	2.08	1.9	2.3	3.7	3.74	3.95
1802	8.144	0.756107	0	1	52.4478	0.567361	1	6	3.44	4.5	3.4	3.36	3.79	4.13	4.21	4.31	4.75	4.83	2.64	3.28	3.65	2.56	1.5	2.6	2.64	2.21	1.88	1.79	1.69	1.25	1.17	3.36	2.72	2.35
1803	8.146	0.756489	0	1	31.7891	0.305428	0	3	4.57	3.88	4.2	4.27	3.75	3.88	3.71	4.38	4.2	3.89	1.64	2.11	2	1.43	2.13	1.8	1.73	2.25	2.13	2.29	1.63	1.8	2.11	4.36	3.89	4
1804	8.146	0.756489	0	1	40.1435	0.411355	0	5	4.25	4.21	3.9	4.05	3.79	4.31	4.29	3.94	3.55	4.44	2.45	2.39	2.42	1.75	1.79	2.1	1.95	2.21	1.69	1.71	2.06	2.45	1.56	3.55	3.61	3.58
1805	8.15	0.757252	0	1	37.7467	0.380964	0	5	4.63	3.13	4.4	4.27	3.75	4	4.14	4.13	4.3	4	1.64	1.56	3.62	1.38	2.88	1.6	1.73	2.25	2	1.86	1.88	1.7	2	4.36	4.44	2.38
1806	8.15	0.757252	0	1	49.7456	0.533099	1	6	3.88	3.86	3.93	4.09	4.25	3.96	3.71	4.17	4.53	4.37	2.55	2.7	3.74	2.13	2.14	2.07	1.91	1.75	2.04	2.29	1.83	1.47	1.63	3.45	3.3	2.26
1807	8.15	0.757252	0	1	39.8981	0.408242	0	5	4.5	3.83	3.8	3.88	4.03	4.38	3.95	4	4.23	4.15	2.58	2.22	2.41	1.5	2.17	2.2	2.12	1.97	1.63	2.05	2	1.77	1.85	3.42	3.78	3.59
1808	8.154	0.758015	0	1	32.4018	0.313196	0	3	4.17	3.79	3.6	4.7	3.75	4.13	4.05	4.25	4.07	4.26	1.97	2.26	1.62	1.83	2.21	2.4	1.3	2.25	1.88	1.95	1.75	1.93	1.74	4.03	3.74	4.38
1809	8.156	0.758397	0	1	40.8469	0.420272	0	5	4.46	3.79	4.13	3.67	4.06	4.04	4.1	4.17	4.1	4.26	2.33	2.48	2.56	1.54	2.21	1.87	2.33	1.94	1.96	1.9	1.83	1.9	1.74	3.67	3.52	3.44
1810	8.16	0.75916	0	1	56.5827	0.619788	1	6	3.81	4.06	3.7	4.23	3.88	4.5	4.5	4.38	3.8	3.94	3.45	3.22	3.54	2.19	1.94	2.3	1.77	2.12	1.5	1.5	1.63	2.2	2.06	2.55	2.78	2.46
1811	8.16	0.75916	0	1	51.0475	0.549607	1	6	4.5	3.75	4.4	3.64	4	3.88	4	4	4.3	4.33	2.91	2.44	3.85	1.5	2.25	1.6	2.36	2	2.13	2	2	1.7	1.67	3.09	3.56	2.15
1812	8.16	0.75916	0	1	41.6016	0.429841	0	5	4.5	4.08	3.87	3.93	3.64	4.46	3.81	4.38	4.2	3.93	2.15	2.89	2.46	1.5	1.92	2.13	2.07	2.36	1.54	2.19	1.63	1.8	2.07	3.85	3.11	3.54
1813	8.16	0.75916	0	1	35.6514	0.354399	0	4	5	4.38	4	4.55	4.17	4.13	4	3.88	2.8	3.89	2.09	2	2.38	1	1.63	2	1.45	1.83	1.88	2	2.13	3.2	2.11	3.91	4	3.62
1814	8.164	0.759924	0	1	42.9725	0.447223	0	5	3.96	4.58	3.73	4.61	3.94	4.13	3.76	3.79	4.17	4.15	2.09	2.93	2.72	2.04	1.42	2.27	1.39	2.06	1.88	2.24	2.21	1.83	1.85	3.91	3.07	3.28
1815	8.164	0.759924	0	1	60.5862	0.670549	1	6	3.56	3.69	4.2	4.77	3.92	4.63	4.36	4.06	4.3	3.33	3.45	3.5	3.96	2.44	2.31	1.8	1.23	2.08	1.38	1.64	1.94	1.7	2.67	2.55	2.5	2.04
1816	8.164	0.759924	0	1	40.6477	0.417747	0	5	3.94	4.06	4.3	4.59	3.83	3.5	3.93	4.46	4.2	4.01	1.99	1.79	3.54	2.06	1.94	1.7	1.41	2.17	2.5	2.07	1.54	1.8	1.99	4.01	4.21	2.46
1817	8.168	0.760687	0	1	42.2218	0.437705	0	5	3.56	4.13	3.9	4.14	4.13	4	4.07	4.13	4.5	4.28	2.14	2.11	3.35	2.44	1.88	2.1	1.86	1.88	2	1.93	1.88	1.5	1.72	3.86	3.89	2.65
1818	8.168	0.760687	0	1	39.9176	0.40849	0	5	4	4	4.3	4.64	3.58	4.25	3.79	3.94	4.4	3.94	1.95	2.11	3.12	2	2	1.7	1.36	2.42	1.75	2.21	2.06	1.6	2.06	4.05	3.89	2.88
1819	8.17	0.761069	0	1	40.5377	0.416352	0	5	4.29	3.38	4	4.48	3.92	4.38	3.81	3.79	4.5	4.3	1.82	1.85	3.62	1.71	2.63	2	1.52	2.08	1.63	2.19	2.21	1.5	1.7	4.18	4.15	2.38
1820	8.172	0.76145	0	1	39.6491	0.405086	0	5	4.58	3.79	4.6	4.24	4.17	4.17	3.67	4	3.83	3.81	2.7	2	2.44	1.42	2.21	1.4	1.76	1.83	1.83	2.33	2	2.17	2.19	3.3	4	3.56
1821	8.174	0.761832	0	1	69.9517	0.789295	1	6	4.13	4.38	4.27	3.7	4.42	3.96	4.24	4.21	3.37	4.19	3.79	4.04	4.74	1.88	1.63	1.73	2.3	1.58	2.04	1.76	1.79	2.63	1.81	2.21	1.96	1.26
1822	8.174	0.761832	0	1	41.536	0.42901	0	5	4.51	4.25	3.8	4	3.83	4.56	4.21	4.19	3.85	3.67	2.55	2.33	2.58	1.49	1.75	2.2	2	2.17	1.44	1.79	1.81	2.15	2.33	3.45	3.67	3.42
1823	8.176	0.762214	0	1	28.2708	0.260819	0	2	3.81	4.38	4.7	4.27	3.92	4.44	3.93	4.06	3.7	3.67	2.09	1.61	1.38	2.19	1.63	1.3	1.73	2.08	1.56	2.07	1.94	2.3	2.33	3.91	4.39	4.62
1824	8.178	0.762595	0	1	34.2227	0.336284	0	4	4	3.25	3.8	4.59	4	4.31	4.29	3.88	4.55	4.22	2.45	1.89	1.81	2	2.75	2.2	1.41	2	1.69	1.71	2.13	1.45	1.78	3.55	4.11	4.19
1825	8.18	0.762977	0	1	44.3264	0.46439	0	6	4.42	3.96	4.48	4.18	3.58	4.5	3.86	3.92	4.33	3.67	2.64	2.44	2.87	1.58	2.04	1.52	1.82	2.42	1.5	2.14	2.08	1.67	2.33	3.36	3.56	3.13
1826	8.18	0.762977	0	1	37.0996	0.37276	0	4	4.71	4.13	4.47	3.88	4.28	4.25	3.76	3.75	3.97	3.7	2.42	2.48	1.77	1.29	1.88	1.53	2.12	1.72	1.75	2.24	2.25	2.03	2.3	3.58	3.52	4.23
1827	8.182	0.763359	0	1	49.3454	0.528026	1	6	4.38	4.25	4.07	3.45	3.83	4.25	4.1	4.21	4.41	3.96	2.76	2.81	3.28	1.63	1.75	1.93	2.55	2.17	1.75	1.9	1.79	1.59	2.04	3.24	3.19	2.72
1828	8.186	0.764122	0	1	33.8854	0.332007	0	4	4.5	3.92	4.53	4.27	3.61	4.38	4	3.83	4.33	3.56	1.94	2.26	1.87	1.5	2.08	1.47	1.73	2.39	1.63	2	2.17	1.67	2.44	4.06	3.74	4.13
1829	8.188	0.764504	0	1	64.6627	0.722236	1	6	3.88	4.5	4.2	4.36	4	4	4	3.88	3.9	4.22	4	2.89	4.69	2.13	1.5	1.8	1.64	2	2	2	2.13	2.1	1.78	2	3.11	1.31
1830	8.188	0.764504	0	1	45.3099	0.476859	0	6	3.92	4	3.93	3.79	4.11	4.17	4.38	4.25	4.17	4.22	3.15	2.48	2.49	2.08	2	2.07	2.21	1.89	1.83	1.62	1.75	1.83	1.78	2.85	3.52	3.51
1831	8.188	0.764504	0	1	49.5285	0.530348	1	6	3.25	4.17	4.2	4.7	3.31	4.5	4.48	3.96	4.3	4.07	2.03	3.44	3.41	2.75	1.83	1.8	1.3	2.69	1.5	1.52	2.04	1.7	1.93	3.97	2.56	2.59
1832	8.188	0.764504	0	1	24.5371	0.213479	0	1	4.63	4.13	4.2	4.64	3.75	4	3.36	3.69	4.15	4.39	1.27	1.44	1.69	1.38	1.88	1.8	1.36	2.25	2	2.64	2.31	1.85	1.61	4.73	4.56	4.31
1833	8.192	0.765267	0	1	48.5379	0.517788	1	6	4.29	4	3.6	4.73	3.67	4.29	3.76	4.58	4.43	3.61	2.18	2.56	3.94	1.71	2	2.4	1.27	2.33	1.71	2.24	1.42	1.57	2.39	3.82	3.44	2.06
1834	8.194	0.765649	0	1	43.676	0.456142	0	6	3.5	4.21	4.13	3.7	4.08	4.42	4.14	4.21	4.77	3.81	2.97	2.41	2.44	2.5	1.79	1.87	2.3	1.92	1.58	1.86	1.79	1.23	2.19	3.03	3.59	3.56
1835	8.196	0.766031	0	1	36.8337	0.369388	0	4	4.25	3.88	4	4.55	3.75	3.75	3.86	3.88	4.5	4.56	2.18	1.78	2.62	1.75	2.13	2	1.45	2.25	2.25	2.14	2.13	1.5	1.44	3.82	4.22	3.38
1836	8.196	0.766031	0	1	31.2749	0.298908	0	3	3.94	3	4.5	4.73	3.33	4.69	4.07	3.94	4.5	4.28	2.08	2.06	1.46	2.06	3	1.5	1.27	2.67	1.31	1.93	2.06	1.5	1.72	3.92	3.94	4.54
1837	8.198	0.766412	0	1	42.9246	0.446616	0	5	4	3.69	4	4.45	3.17	4.63	4.43	4.56	4.5	3.56	2.36	2.83	2.5	2	2.31	2	1.55	2.83	1.38	1.57	1.44	1.5	2.44	3.64	3.17	3.5
1838	8.2	0.766794	0	1	39.592	0.404362	0	5	4.67	4.29	4.27	4.3	3.47	4.25	3.86	3.79	4.17	3.93	2.64	2.15	2.28	1.33	1.71	1.73	1.7	2.53	1.75	2.14	2.21	1.83	2.07	3.36	3.85	3.72
1839	8.202	0.767176	0	1	42.147	0.436757	0	5	4.67	4.5	4.4	3.94	3.81	4.42	4.24	4.04	3.1	3.89	3.09	2.85	1.59	1.33	1.5	1.6	2.06	2.19	1.58	1.76	1.96	2.9	2.11	2.91	3.15	4.41
1840	8.202	0.767176	0	1	37.11	0.372893	0	4	4.33	3.92	3.6	4.61	3.89	4.25	4.05	4.42	3.83	4.11	2.3	1.81	2.51	1.67	2.08	2.4	1.39	2.11	1.75	1.95	1.58	2.17	1.89	3.7	4.19	3.49
1841	8.204	0.767557	0	1	27.1463	0.246561	0	2	4.58	3.88	3.6	4.85	3.67	4.38	3.9	3.96	4.27	3.93	1.82	1.48	1.54	1.42	2.13	2.4	1.15	2.33	1.63	2.1	2.04	1.73	2.07	4.18	4.52	4.46
1842	8.204	0.767557	0	1	44.9039	0.471712	0	6	4.08	4.29	3.8	4.61	4.19	3.88	3.71	4.21	3.77	4.48	2.67	2.26	3.08	1.92	1.71	2.2	1.39	1.81	2.13	2.29	1.79	2.23	1.52	3.33	3.74	2.92
1843	8.206	0.767939	0	1	36.3524	0.363286	0	4	4.38	4.46	4.87	4.33	4.47	3.42	3.9	4.04	3.2	3.96	2	2	2.54	1.63	1.54	1.13	1.67	1.53	2.58	2.1	1.96	2.8	2.04	4	4	3.46
1844	8.21	0.768702	0	1	27.2121	0.247396	0	2	4.79	3.58	4.2	4.61	4.03	4.33	3.6	3.83	4.3	3.78	1.36	1.41	2.08	1.21	2.42	1.8	1.39	1.97	1.67	2.4	2.17	1.7	2.22	4.64	4.59	3.92
1845	8.216	0.769847	0	1	40.4991	0.415863	0	5	4.06	4.1	4.53	3.91	4.1	4.29	3.21	4.27	4.44	4.17	1.99	2.47	2.74	1.94	1.9	1.47	2.09	1.9	1.71	2.79	1.73	1.56	1.83	4.01	3.53	3.26
1846	8.218	0.770229	0	1	59.7625	0.660106	1	6	3.81	4.5	4.5	3.36	3.71	3.63	4.21	4.31	4.45	4.61	3.38	2.56	4.69	2.19	1.5	1.5	2.64	2.29	2.38	1.79	1.69	1.55	1.39	2.62	3.44	1.31
1847	8.22	0.770611	0	1	47.7395	0.507664	1	6	3.94	3.69	4.6	4.27	4.33	4.38	3.5	3.69	4.2	4.5	2.32	2.78	3.38	2.06	2.31	1.4	1.73	1.67	1.63	2.5	2.31	1.8	1.5	3.68	3.22	2.62
1848	8.22	0.770611	0	1	29.167	0.272182	0	2	4.08	4.21	4.47	4.27	3.53	4.21	4.1	4.33	3.97	3.93	2	1.44	1.74	1.92	1.79	1.53	1.73	2.47	1.79	1.9	1.67	2.03	2.07	4	4.56	4.26
1849	8.222	0.770992	0	1	40.2557	0.412777	0	5	4.21	3.67	4.8	4.12	4.25	3.33	4.05	4.35	4	4.33	1.7	2.19	3.26	1.79	2.33	1.2	1.88	1.75	2.67	1.95	1.65	2	1.67	4.3	3.81	2.74
1850	8.222	0.770992	0	1	35.9161	0.357754	0	4	3.92	3.71	4.27	4.3	3.81	4.33	4.19	4.13	4.3	4.15	2.12	1.52	2.74	2.08	2.29	1.73	1.7	2.19	1.67	1.81	1.88	1.7	1.85	3.88	4.48	3.26
1851	8.224	0.771374	0	1	50.6624	0.544724	1	6	4.38	4	4.2	3.82	3.92	4.25	4.43	4.13	4.1	3.89	2.64	2.89	3.46	1.63	2	1.8	2.18	2.08	1.75	1.57	1.88	1.9	2.11	3.36	3.11	2.54
1852	8.226	0.771756	0	1	48.2413	0.514027	1	6	4	4.25	4	3.06	3.47	4.79	4.67	4.38	4.47	4.04	2.52	2.74	3.36	2	1.75	2	2.94	2.53	1.21	1.33	1.63	1.53	1.96	3.48	3.26	2.64
1853	8.226	0.771756	0	1	37.3858	0.376389	0	4	3.54	4.46	3.87	4.61	4.14	4.35	4.14	3.92	4.17	3.93	2.3	2.48	1.85	2.46	1.54	2.13	1.39	1.86	1.65	1.86	2.08	1.83	2.07	3.7	3.52	4.15
1854	8.232	0.772901	0	1	56.9824	0.624856	1	6	4.08	3.71	3.73	3.27	3.97	4.21	4.19	4.42	4.77	4.81	3.18	2.99	4	1.92	2.29	2.27	2.73	2.03	1.79	1.81	1.58	1.23	1.19	2.82	3.01	2
1855	8.234	0.773282	0	1	35.3	0.349943	0	4	4.63	4.42	4.27	4.64	3.53	3.79	4.1	4.08	3.67	4.04	2.21	1.33	2.72	1.38	1.58	1.73	1.36	2.47	2.21	1.9	1.92	2.33	1.96	3.79	4.67	3.28
1856	8.236	0.773664	0	1	39.5946	0.404395	0	5	3.75	3.88	4	4.64	3.75	4.44	4.36	4.06	4.3	4	2.18	2.33	2.5	2.25	2.13	2	1.36	2.25	1.56	1.64	1.94	1.7	2	3.82	3.67	3.5
1857	8.238	0.774046	0	1	51.5758	0.556305	1	6	4.17	4.38	3.87	4.21	3.86	4.33	4	4.13	4.17	4.07	2.97	2.56	3.59	1.83	1.63	2.13	1.79	2.14	1.67	2	1.88	1.83	1.93	3.03	3.44	2.41
1858	8.242	0.774809	0	1	34.7344	0.342771	0	4	4.38	3.88	4.2	3.58	4.03	3.71	4.24	4.46	4.17	4.56	2.24	1.59	2.31	1.63	2.13	1.8	2.42	1.97	2.29	1.76	1.54	1.83	1.44	3.76	4.41	3.69
1859	8.244	0.775191	0	1	46.6507	0.49386	0	6	4.04	4.25	3.93	4.64	3.35	4.29	3.86	4.29	4.2	4.37	2.48	2.22	3.54	1.96	1.75	2.07	1.36	2.65	1.71	2.14	1.71	1.8	1.63	3.52	3.78	2.46
1860	8.244	0.775191	0	1	46.4984	0.491928	0	6	4.38	4.08	4.73	3.42	4	4.13	4.24	4.25	3.77	4.22	2.76	2.04	3.41	1.63	1.92	1.27	2.58	2	1.88	1.76	1.75	2.23	1.78	3.24	3.96	2.59
1861	8.248	0.775954	0	1	59.6095	0.658166	1	6	4.67	3.42	4.13	3.97	3.97	4.5	4.24	4	4.53	3.81	3.09	3.56	3.87	1.33	2.58	1.87	2.03	2.03	1.5	1.76	2	1.47	2.19	2.91	2.44	2.13
1862	8.248	0.775954	0	1	51.9662	0.561255	1	6	4.25	4.04	3.4	4.33	3.81	4.33	4.1	4.25	4.47	4.26	2.73	2.89	3.56	1.75	1.96	2.6	1.67	2.19	1.67	1.9	1.75	1.53	1.74	3.27	3.11	2.44
1863	8.248	0.775954	0	1	41.041	0.422733	0	5	4.58	4.79	3.47	3.94	4.03	3.79	4.33	4.67	3.83	3.81	2.33	2.22	2.69	1.42	1.21	2.53	2.06	1.97	2.21	1.67	1.33	2.17	2.19	3.67	3.78	3.31
1864	8.25	0.776336	0	1	69.082	0.778268	1	6	4.13	4.46	4.33	3.94	3.86	4.04	4.1	4.13	4.3	3.96	3.64	4	4.54	1.88	1.54	1.67	2.06	2.14	1.96	1.9	1.88	1.7	2.04	2.36	2	1.46
1865	8.25	0.776336	0	1	42.4802	0.440982	0	5	4.38	4.06	4.2	4.09	3.75	4.13	4.36	4.06	4.5	3.72	2.41	2	3.08	1.63	1.94	1.8	1.91	2.25	1.88	1.64	1.94	1.5	2.28	3.59	4	2.92
1866	8.252	0.776718	0	1	51.2917	0.552703	1	6	4.25	3.71	3.8	3.92	3.56	4.46	4.52	4.33	4.27	4.44	3.39	2.74	2.95	1.75	2.29	2.2	2.08	2.44	1.54	1.48	1.67	1.73	1.56	2.61	3.26	3.05
1867	8.252	0.776718	0	1	31.6836	0.30409	0	3	4	4.25	4.47	3.73	3.47	4.21	4.29	4.5	4.27	4.07	1.82	2.15	1.62	2	1.75	1.53	2.27	2.53	1.79	1.71	1.5	1.73	1.93	4.18	3.85	4.38
1868	8.254	0.777099	0	1	38.7185	0.393286	0	5	4.25	4.19	4	4.23	4.08	3.88	4	4.06	4.3	4.28	2.5	2.28	2.04	1.75	1.81	2	1.77	1.92	2.13	2	1.94	1.7	1.72	3.5	3.72	3.96
1869	8.256	0.777481	0	1	51.2895	0.552676	1	6	3.13	3.96	4.47	4.42	4.53	3.86	3.86	4.21	4.1	4.74	3.12	2.04	3.87	2.88	2.04	1.53	1.58	1.47	2.14	2.14	1.79	1.9	1.26	2.88	3.96	2.13
1870	8.256	0.777481	0	1	44.1147	0.461705	0	6	4.25	3.71	3.87	4.09	3.86	4.46	4.38	4.08	4.17	4.41	2.27	2.07	3.44	1.75	2.29	2.13	1.91	2.14	1.54	1.62	1.92	1.83	1.59	3.73	3.93	2.56
1871	8.256	0.777481	0	1	39.9721	0.409181	0	5	4.75	3.88	3.6	4.36	3.17	4.75	4.14	4.13	4.5	4	2.18	2.33	2.54	1.25	2.13	2.4	1.64	2.83	1.25	1.86	1.88	1.5	2	3.82	3.67	3.46
1872	8.256	0.777481	0	1	24.8753	0.217767	0	1	4.63	3.88	4.2	4.18	4	4	3.43	4.25	4.6	4.11	2	1	1.38	1.38	2.13	1.8	1.82	2	2	2.57	1.75	1.4	1.89	4	5	4.62
1873	8.258	0.777863	0	1	37.0381	0.371981	0	4	4.32	4.49	4.37	4.04	3.83	4.19	4.3	4.44	3.51	3.8	2.3	2.04	2.18	1.68	1.51	1.63	1.96	2.17	1.81	1.7	1.56	2.49	2.2	3.7	3.96	3.82
1874	8.26	0.778244	0	1	44.3467	0.464647	0	6	4.31	4.13	3.5	4.64	3.96	3.56	4.57	4.44	3.8	4.39	2.09	1.33	4.38	1.69	1.88	2.5	1.36	2.04	2.44	1.43	1.56	2.2	1.61	3.91	4.67	1.62
1875	8.262	0.778626	0	1	40.0323	0.409945	0	5	4.44	4.13	4.4	3.82	4.25	4.25	3.57	4	3.95	4.5	3.09	2.33	1.62	1.56	1.88	1.6	2.18	1.75	1.75	2.43	2	2.05	1.5	2.91	3.67	4.38
1876	8.266	0.779389	0	1	47.2702	0.501714	1	6	4.25	3.81	3.9	4.23	3.83	4.75	4.14	4.13	4.35	3.94	2.86	2.83	2.62	1.75	2.19	2.1	1.77	2.17	1.25	1.86	1.88	1.65	2.06	3.14	3.17	3.38
1877	8.266	0.779389	0	1	38.4218	0.389525	0	5	3.88	4.06	3.9	4.5	3.96	3.94	4.14	4.06	4.45	4.44	1.95	2.61	2.19	2.13	1.94	2.1	1.5	2.04	2.06	1.86	1.94	1.55	1.56	4.05	3.39	3.81
1878	8.272	0.780534	0	1	67.1219	0.753415	1	6	4	4.06	4.2	3.27	4.13	4.31	4.14	4.19	4.45	4.61	3.64	3.89	4.27	2	1.94	1.8	2.73	1.88	1.69	1.86	1.81	1.55	1.39	2.36	2.11	1.73
1879	8.272	0.780534	0	1	38.7745	0.393996	0	5	4.46	4.13	4.6	3.91	3.53	4.46	3.95	4.29	4.07	3.96	1.76	2.04	3	1.54	1.88	1.4	2.09	2.47	1.54	2.05	1.71	1.93	2.04	4.24	3.96	3
1880	8.274	0.780916	0	1	31.7192	0.304542	0	3	4.33	4	4.13	4.24	3.94	4.67	4	4.17	4	3.89	2.27	1.78	1.51	1.67	2	1.87	1.76	2.06	1.33	2	1.83	2	2.11	3.73	4.22	4.49
1881	8.278	0.781679	0	1	47.0307	0.498678	1	6	4.13	3.63	4.33	3.64	4.11	4.58	4.24	4.29	4.63	3.81	2.58	2.52	3.15	1.88	2.38	1.67	2.36	1.89	1.42	1.76	1.71	1.37	2.19	3.42	3.48	2.85
1882	8.278	0.781679	0	1	44.6988	0.469112	0	6	4.44	4.31	3.5	3.95	4.13	4.25	3.64	4.69	4.2	4.28	2.18	3.11	2.54	1.56	1.69	2.5	2.05	1.87	1.75	2.36	1.31	1.8	1.72	3.82	2.89	3.46
1883	8.278	0.781679	0	1	30.2075	0.285374	0	3	4.83	4	4.4	4.45	3.92	4	4.1	3.83	3.67	4.19	1.88	1.96	1.46	1.17	2	1.6	1.55	2.08	2	1.9	2.17	2.33	1.81	4.12	4.04	4.54
1884	8.28	0.782061	0	1	33.0808	0.321806	0	4	4.8	4.69	4.2	4.41	4.08	4.06	3.5	4.25	3.63	3.78	2.32	1.5	2	1.2	1.31	1.8	1.59	1.92	1.94	2.5	1.75	2.37	2.22	3.68	4.5	4
1885	8.28	0.782061	0	1	70.5891	0.797377	1	6	4.33	4.42	4.13	4.39	4.14	3.92	3.9	3.75	4.27	4.15	3.64	3.78	4.95	1.67	1.58	1.87	1.61	1.86	2.08	2.1	2.25	1.73	1.85	2.36	2.22	1.05
1886	8.282	0.782443	0	1	57.7826	0.635002	1	6	4.04	4.13	3.67	3.91	3.81	4.42	3.9	4.08	4.67	4.78	2.85	2.85	4.44	1.96	1.88	2.33	2.09	2.19	1.58	2.1	1.92	1.33	1.22	3.15	3.15	1.56
1887	8.284	0.782824	0	1	22.3404	0.185627	0	1	4	4.5	5	4.64	4.17	4.25	4.14	4.5	3	3.22	1.55	1	1.38	2	1.5	1	1.36	1.83	1.75	1.86	1.5	3	2.78	4.45	5	4.62
1888	8.286	0.783206	0	1	39.699	0.405719	0	5	4.75	3.92	3.87	4.48	3.99	3.92	4.05	4.22	3.93	4.3	2.82	1.63	2.49	1.25	2.08	2.13	1.52	2.01	2.08	1.95	1.78	2.07	1.7	3.18	4.37	3.51
1889	8.288	0.783588	0	1	48.3691	0.515647	1	6	3.81	3.63	3.7	4.32	3.38	4.31	4.5	4.63	4.55	4.61	2.45	3.11	2.96	2.19	2.38	2.3	1.68	2.63	1.69	1.5	1.38	1.45	1.39	3.55	2.89	3.04
1890	8.29	0.783969	0	1	42.0406	0.435407	0	5	4.25	4.13	4.4	4.18	4.5	4.13	4.14	3.88	3.4	4.44	2.55	2.11	2.69	1.75	1.88	1.6	1.82	1.5	1.88	1.86	2.13	2.6	1.56	3.45	3.89	3.31
1891	8.29	0.783969	0	1	26.1169	0.233509	0	1	3.75	3.5	3.7	4.86	3.96	4.5	4.29	4.44	4.45	4	1.86	1.44	1.27	2.25	2.5	2.3	1.14	2.04	1.5	1.71	1.56	1.55	2	4.14	4.56	4.73
1892	8.296	0.785115	0	1	38.4649	0.390072	0	5	4.31	3.69	4.2	4.5	3.58	4.31	4.29	4.21	4.45	3.94	2.86	1.89	1.96	1.69	2.31	1.8	1.5	2.42	1.69	1.71	1.79	1.55	2.06	3.14	4.11	4.04
1893	8.296	0.785115	0	1	33.0252	0.321101	0	3	4.13	4.88	5	3.82	4.67	3.75	3.86	4.13	3.8	3.44	1.82	2.44	1.54	1.88	1.13	1	2.18	1.33	2.25	2.14	1.88	2.2	2.56	4.18	3.56	4.46
1894	8.3	0.785878	0	1	38.6744	0.392728	0	5	4.56	4.75	4	4.32	4.04	4.56	4.21	4.19	3.2	3.67	1.91	2.11	2.73	1.44	1.25	2	1.68	1.96	1.44	1.79	1.81	2.8	2.33	4.09	3.89	3.27
1895	8.3	0.785878	0	1	58.2196	0.640542	1	6	4.31	3.5	4.6	3.45	4	4.69	4.21	3.75	4.6	4.39	3.32	3.11	3.73	1.69	2.5	1.4	2.55	2	1.31	1.79	2.25	1.4	1.61	2.68	2.89	2.27
1896	8.302	0.78626	0	1	59.4586	0.656252	1	6	4.38	4.31	3.7	3.41	3.88	4.63	4.21	4.44	4.05	4.5	3.36	3.56	3.46	1.63	1.69	2.3	2.59	2.13	1.38	1.79	1.56	1.95	1.5	2.64	2.44	2.54
1897	8.304	0.786641	0	1	32.6112	0.315851	0	3	4.63	3.96	4.27	4.7	3.81	3.96	4.13	4.04	4.13	3.89	1.58	1.69	2.41	1.38	2.04	1.73	1.3	2.19	2.04	1.87	1.96	1.87	2.11	4.42	4.31	3.59
1898	8.304	0.786641	0	1	50.0263	0.536659	1	6	4.13	3.88	3.9	3.68	4.33	4.38	4.14	4.38	4.45	4.25	2.87	3.58	2.27	1.88	2.13	2.1	2.32	1.67	1.63	1.86	1.63	1.55	1.75	3.13	2.42	3.73
1899	8.306	0.787023	0	1	35.9942	0.358745	0	4	3.81	3.38	4.2	4.5	4.08	4.56	4.29	4.44	4.1	4.17	2.95	1.69	1.63	2.19	2.63	1.8	1.5	1.92	1.44	1.71	1.56	1.9	1.83	3.05	4.31	4.38
1900	8.31	0.787786	0	1	46.3124	0.48957	0	6	4.33	4.08	4.2	4.48	4.03	4.33	3.95	3.96	4.34	3.85	2.36	2.56	3.13	1.67	1.92	1.8	1.52	1.97	1.67	2.05	2.04	1.66	2.15	3.64	3.44	2.87
1901	8.312	0.788168	0	1	42.6865	0.443597	0	5	4.25	4.14	3.8	3.55	4.08	4.63	4.43	5	3.9	3.78	2.3	2.67	2.46	1.75	1.86	2.2	2.45	1.92	1.38	1.57	1	2.1	2.22	3.7	3.33	3.54
1902	8.312	0.788168	0	1	26.9109	0.243576	0	2	4.63	4.19	4.4	4.77	4	4.13	4	3.38	4	4.06	1.82	1.33	1.54	1.38	1.81	1.6	1.23	2	1.88	2	2.63	2	1.94	4.18	4.67	4.46
1903	8.312	0.788168	0	1	39.5675	0.404052	0	5	4.33	3.54	4.13	4.27	3.82	4.13	4.15	4.5	4.07	4.62	1.7	2.74	2.44	1.67	2.46	1.87	1.73	2.18	1.88	1.85	1.5	1.93	1.38	4.3	3.26	3.56
1904	8.312	0.788168	0	1	37.19	0.373906	0	4	4.88	4.38	5	3.36	4.33	3.75	3.14	3.88	4.4	4.44	2.36	1.89	2.23	1.13	1.63	1	2.64	1.67	2.25	2.86	2.13	1.6	1.56	3.64	4.11	3.77
1905	8.316	0.788931	0	1	55.7638	0.609405	1	6	4.07	3.92	3.87	4.39	3.51	4.13	4.43	4.29	4.67	4.3	3.52	2.85	3.33	1.93	2.08	2.13	1.61	2.49	1.88	1.57	1.71	1.33	1.7	2.48	3.15	2.67
1906	8.316	0.788931	0	1	41.3766	0.426989	0	5	3.88	4.25	3.8	4.82	4.17	4.63	4.14	3.75	4.7	3.44	2.91	1.89	2.38	2.13	1.75	2.2	1.18	1.83	1.38	1.86	2.25	1.3	2.56	3.09	4.11	3.62
1907	8.316	0.788931	0	1	41.0901	0.423356	0	5	4.44	4.19	4.3	4.23	3.63	3.88	4	4.19	4.5	4.22	2.73	2.44	1.96	1.56	1.81	1.7	1.77	2.38	2.13	2	1.81	1.5	1.78	3.27	3.56	4.04
1908	8.318	0.789313	0	1	24.9417	0.218609	0	1	4.81	3.69	4.2	4.82	3.92	4.44	3.57	4.25	4	3.89	1.55	1.28	1.5	1.19	2.31	1.8	1.18	2.08	1.56	2.43	1.75	2	2.11	4.45	4.72	4.5
1909	8.324	0.790458	0	1	46.9967	0.498246	1	6	4.38	4.29	4.13	4.24	3.97	3.71	4.38	4.46	4.06	4	2.33	3.04	2.77	1.63	1.71	1.87	1.76	2.03	2.29	1.62	1.54	1.94	2	3.67	2.96	3.23
1910	8.326	0.79084	0	1	54.418	0.592341	1	6	4.21	4.17	4.07	4.21	4.14	4.17	4.33	3.92	4.3	4.11	2.94	2.89	3.59	1.79	1.83	1.93	1.79	1.86	1.83	1.67	2.08	1.7	1.89	3.06	3.11	2.41
1911	8.328	0.791221	0	1	38.1449	0.386013	0	5	4.42	4.33	4.27	3.7	4.19	4.04	4.05	4.29	4.2	4.15	2.15	2.3	2.15	1.58	1.67	1.73	2.3	1.81	1.96	1.95	1.71	1.8	1.85	3.85	3.7	3.85
1912	8.33	0.791603	0	1	39.1423	0.39866	0	5	4.21	4.38	4.33	4.52	3.61	4.46	4	4	4.4	3.74	2.91	2.07	1.79	1.79	1.63	1.67	1.48	2.39	1.54	2	2	1.6	2.26	3.09	3.93	4.21
1913	8.33	0.791603	0	1	46.4674	0.491535	0	6	4.21	4	4.47	4.58	4.03	4	4.05	4.13	4.03	4.15	2.3	2.07	3.67	1.79	2	1.53	1.42	1.97	2	1.95	1.88	1.97	1.85	3.7	3.93	2.33
1914	8.332	0.791985	0	1	32.2656	0.311469	0	3	4.33	4.04	4.4	4.55	3.97	3.96	3.95	4.08	4.23	4.15	2.21	2.11	1.26	1.67	1.96	1.6	1.45	2.03	2.04	2.05	1.92	1.77	1.85	3.79	3.89	4.74
1915	8.332	0.791985	0	1	26.2761	0.235528	0	2	4.5	4	4.2	3.82	3	5	3.57	5	4.9	3.67	1.36	1.89	1.31	1.5	2	1.8	2.18	3	1	2.43	1	1.1	2.33	4.64	4.11	4.69
1916	8.336	0.792748	0	1	37.2221	0.374313	0	4	4.5	3.5	4.2	4.09	4.17	4.5	4	4.25	4.8	3.67	3	1.89	1.54	1.5	2.5	1.8	1.91	1.83	1.5	2	1.75	1.2	2.33	3	4.11	4.46
1917	8.338	0.79313	0	1	33.4049	0.325915	0	4	4.5	4.38	4	4.27	4.25	4.13	3.86	4	4.3	4	1.64	1.67	2.46	1.5	1.63	2	1.73	1.75	1.88	2.14	2	1.7	2	4.36	4.33	3.54
1918	8.342	0.793893	0	1	53.4076	0.579531	1	6	4.29	4.5	4.67	3.21	4.31	4.42	4.1	4	4.4	3.81	3.06	3.3	2.85	1.71	1.5	1.33	2.79	1.69	1.58	1.9	2	1.6	2.19	2.94	2.7	3.15
1919	8.342	0.793893	0	1	43.7042	0.456501	0	6	4.46	4.13	4.73	4	4.42	3.83	3.52	4.17	4.17	4.28	2.61	2.04	2.9	1.54	1.88	1.27	2	1.58	2.17	2.48	1.83	1.83	1.72	3.39	3.96	3.1
1920	8.346	0.794656	0	1	37.1488	0.373384	0	4	4.88	4.13	4.2	4.18	3.58	4.38	4	3.75	4.3	4.33	2.82	1.89	1.69	1.13	1.88	1.8	1.82	2.42	1.63	2	2.25	1.7	1.67	3.18	4.11	4.31
1921	8.35	0.79542	0	1	41.6011	0.429835	0	5	4.25	4.13	3.8	4.27	4.42	4.38	4.29	4	4.1	4.11	2	1.78	3.38	1.75	1.88	2.2	1.73	1.58	1.63	1.71	2	1.9	1.89	4	4.22	2.62
1922	8.352	0.795802	0	1	45.4425	0.478541	0	6	4.13	4.25	4	4.55	4.33	4	3.86	4	4.2	4.44	2.73	2.67	2.42	1.88	1.75	2	1.45	1.67	2	2.14	2	1.8	1.56	3.27	3.33	3.58
1923	8.354	0.796183	0	1	57.2852	0.628696	1	6	3.88	4.19	4.4	4.21	4.17	4	3.93	4.25	4.35	4.39	2.86	3.28	3.71	2.13	1.81	1.6	1.79	1.83	2	2.07	1.75	1.65	1.61	3.14	2.72	2.29
1924	8.356	0.796565	0	1	31.4069	0.300582	0	3	4.5	4.17	4.27	4.3	4.08	4.17	3.81	4.13	4.2	4.15	1.76	1.67	1.97	1.5	1.83	1.73	1.7	1.92	1.83	2.19	1.88	1.8	1.85	4.24	4.33	4.03
1925	8.358	0.796947	0	1	32.5635	0.315246	0	3	4.67	4.17	4.2	4.36	4.19	4.21	3.81	4.29	3.63	4.26	1.64	2.22	1.74	1.33	1.83	1.8	1.64	1.81	1.79	2.19	1.71	2.37	1.74	4.36	3.78	4.26
1926	8.362	0.79771	0	1	39.4777	0.402912	0	5	4	4.25	4.4	4.82	4	4.38	4	3.88	4.3	3.78	1.91	2.56	2.31	2	1.75	1.6	1.18	2	1.63	2	2.13	1.7	2.22	4.09	3.44	3.69
1927	8.372	0.799618	0	1	37.0201	0.371753	0	4	4.45	3.88	4.27	4.3	4.39	4.21	4.24	4	4.23	3.89	2.36	1.75	2.23	1.55	2.13	1.73	1.7	1.61	1.79	1.76	2	1.77	2.11	3.64	4.25	3.77
1928	8.378	0.800763	0	1	38.051	0.384823	0	5	3.54	3.71	3.8	4.73	4.17	4.5	4.52	4.63	4.1	4.19	2.3	1.96	2.26	2.46	2.29	2.2	1.27	1.83	1.5	1.48	1.38	1.9	1.81	3.7	4.04	3.74
1929	8.378	0.800763	0	1	36.3145	0.362806	0	4	4.5	4.17	3.6	4.76	3.58	4.33	4.05	4.21	4.53	4.16	2.3	1.7	2.21	1.5	1.83	2.4	1.24	2.42	1.67	1.95	1.79	1.47	1.84	3.7	4.3	3.79
1930	8.38	0.801145	0	1	29.022	0.270343	0	2	4.38	3.69	4	4.5	4.13	4.5	3.86	4.31	4.25	4.28	1.59	1.56	1.81	1.63	2.31	2	1.5	1.88	1.5	2.14	1.69	1.75	1.72	4.41	4.44	4.19
1931	8.382	0.801527	0	1	29.9751	0.282428	0	3	4.38	4	4.6	4.55	3.58	4.88	4	4.25	4	3.67	1.91	1.44	1.77	1.63	2	1.4	1.45	2.42	1.13	2	1.75	2	2.33	4.09	4.56	4.23
1932	8.384	0.801908	0	1	46.7366	0.494949	0	6	4.5	4.63	3.8	4.27	3.5	4.13	4	4.63	4.9	3.56	2.18	2.11	3.69	1.5	1.38	2.2	1.73	2.5	1.88	2	1.38	1.1	2.44	3.82	3.89	2.31
1933	8.386	0.80229	0	1	39.732	0.406136	0	5	4.38	4.21	4.4	4.61	3.5	4.29	4.14	4.04	4.4	3.96	2.61	1.89	2.28	1.63	1.79	1.6	1.39	2.5	1.71	1.86	1.96	1.6	2.04	3.39	4.11	3.72
1934	8.386	0.80229	0	1	33.6962	0.329608	0	4	4.5	3.88	4	4.79	3.92	4.17	3.95	3.96	4.57	4.19	2.03	1.57	2.15	1.5	2.13	2	1.21	2.08	1.83	2.05	2.04	1.43	1.81	3.97	4.43	3.85
1935	8.388	0.802672	0	1	40.68	0.418156	0	5	4.08	4.46	3.67	4.61	3.81	4.13	3.9	4.33	4.43	4.52	1.88	1.85	3.21	1.92	1.54	2.33	1.39	2.19	1.88	2.1	1.67	1.57	1.48	4.12	4.15	2.79
1936	8.388	0.802672	0	1	36.7615	0.368473	0	4	4.06	4.19	3.8	4.73	4.29	4.4	3.93	3.81	4.45	4.28	2.36	1.72	2.19	1.94	1.81	2.2	1.27	1.71	1.6	2.07	2.19	1.55	1.72	3.64	4.28	3.81
1937	8.388	0.802672	0	1	28.4926	0.263632	0	2	4.79	3.54	4.47	4.33	3.64	4.42	4.14	4.46	4.3	3.85	1.82	1.3	1.74	1.21	2.46	1.53	1.67	2.36	1.58	1.86	1.54	1.7	2.15	4.18	4.7	4.26
1938	8.39	0.803053	0	1	41.4574	0.428013	0	5	4.44	4.69	4.6	3.5	4.63	3.56	3.71	3.75	4.35	4.72	2.05	1.61	3.42	1.56	1.31	1.4	2.5	1.38	2.44	2.29	2.25	1.65	1.28	3.95	4.39	2.58
1939	8.392	0.803435	0	1	53.6162	0.582176	1	6	3.81	4.31	3.9	4.55	3.96	4.19	4.21	4.19	4.4	4.44	3	2.83	3.31	2.19	1.69	2.1	1.45	2.04	1.81	1.79	1.81	1.6	1.56	3	3.17	2.69
1940	8.392	0.803435	0	1	46.1278	0.487229	0	6	4.04	4.25	4.6	4.55	3.44	4.54	3.95	4.42	4.17	4	3	2.81	2.05	1.96	1.75	1.4	1.45	2.56	1.46	2.05	1.58	1.83	2	3	3.19	3.95
1941	8.392	0.803435	0	1	38.4406	0.389763	0	5	4.63	3.88	4	4.32	4.13	4.19	4.43	4	4.1	4.28	2.23	1.44	2.88	1.38	2.13	2	1.68	1.88	1.81	1.57	2	1.9	1.72	3.77	4.56	3.12
1942	8.396	0.804198	0	1	39.8865	0.408095	0	5	3.94	4.13	4.3	4.86	3.67	4.38	4.07	3.75	4.55	4.33	2.27	1.94	2.58	2.06	1.88	1.7	1.14	2.33	1.63	1.93	2.25	1.45	1.67	3.73	4.06	3.42
1943	8.396	0.804198	0	1	28.9021	0.268823	0	2	4.83	4.17	4.13	4.58	3.28	4.25	4.67	4.54	3.83	3.7	1.52	1.3	2.1	1.17	1.83	1.87	1.42	2.72	1.75	1.33	1.46	2.17	2.3	4.48	4.7	3.9
1944	8.396	0.804198	0	1	24.1167	0.208149	0	1	5	4.5	5	3.82	3.92	4.5	3.71	4.25	3.5	3.78	1.36	1.22	1.54	1	1.5	1	2.18	2.08	1.5	2.29	1.75	2.5	2.22	4.64	4.78	4.46
1945	8.4	0.804962	0	1	39.2087	0.399502	0	5	4.54	3.79	4.33	4.3	3.69	4.42	4	4.17	4.43	4.33	2.03	2.33	2.31	1.46	2.21	1.67	1.7	2.31	1.58	2	1.83	1.57	1.67	3.97	3.67	3.69
1946	8.402	0.805344	0	1	73.379	0.83275	1	6	3.69	3.81	4.4	4.14	3.83	4.63	4.64	3.63	4.8	4.44	4.23	3.78	4.5	2.31	2.19	1.6	1.86	2.17	1.38	1.36	2.38	1.2	1.56	1.77	2.22	1.5
1947	8.402	0.805344	0	1	51.3079	0.552909	1	6	4	4.25	3.4	3.91	4.25	4.5	4	4.13	4.9	4.67	2.45	3.22	3.08	2	1.75	2.6	2.09	1.75	1.5	2	1.88	1.1	1.33	3.55	2.78	2.92
1948	8.402	0.805344	0	1	47.6497	0.506526	1	6	4.46	4.04	4.6	4.33	3.67	3.92	4.05	4.5	4.03	4.41	2.09	2.93	3.08	1.54	1.96	1.4	1.67	2.33	2.08	1.95	1.5	1.97	1.59	3.91	3.07	2.92
1949	8.404	0.805725	0	1	37.4684	0.377437	0	5	4.63	3.59	4.1	3.99	3.72	4.33	4.29	4.33	4.65	4.39	1.91	2.35	2.12	1.38	2.41	1.9	2.01	2.28	1.67	1.71	1.67	1.35	1.61	4.09	3.65	3.88
1950	8.404	0.805725	0	1	30.7162	0.291824	0	3	4.33	4.08	4.47	4.36	4.08	4.04	3.76	4.46	4.03	4.41	2.48	1.48	1.26	1.67	1.92	1.53	1.64	1.92	1.96	2.24	1.54	1.97	1.59	3.52	4.52	4.74
1951	8.406	0.806107	0	1	54.2377	0.590056	1	6	4.38	4.25	3.6	4.5	3.33	4.13	3.86	4.25	4.95	4.78	2.68	2.17	4.38	1.63	1.75	2.4	1.5	2.67	1.88	2.14	1.75	1.05	1.22	3.32	3.83	1.62
1952	8.406	0.806107	0	1	47.7451	0.507736	1	6	4.75	4.13	4.8	4	4.42	4.25	3.57	3.5	4.5	4.11	2.64	2.11	3.38	1.25	1.88	1.2	2	1.58	1.75	2.43	2.5	1.5	1.89	3.36	3.89	2.62
1953	8.41	0.80687	0	1	43.7063	0.456527	0	6	4.71	4.38	4	3.94	3.47	4.42	3.95	4.5	4.53	4.15	2.24	2.44	2.74	1.29	1.63	2	2.06	2.53	1.58	2.05	1.5	1.47	1.85	3.76	3.56	3.26
1954	8.412	0.807252	0	1	46.0046	0.485667	0	6	4.61	3.81	3.6	4.36	3.63	4.5	4.21	4.63	4.15	4.56	2.45	2.72	2.65	1.39	2.19	2.4	1.64	2.38	1.5	1.79	1.38	1.85	1.44	3.55	3.28	3.35
1955	8.416	0.808015	0	1	46.927	0.497363	1	6	4.36	3.54	4.47	4.36	3.03	4.5	4.19	4.42	4.47	4.74	2.88	3.33	1.77	1.64	2.46	1.53	1.64	2.97	1.5	1.81	1.58	1.53	1.26	3.12	2.67	4.23
1956	8.416	0.808015	0	1	45.2216	0.47574	0	6	4.75	4.38	4.8	4.64	3.75	3.5	3.64	4.63	3.55	4.44	2.14	2.28	3.27	1.25	1.63	1.2	1.36	2.25	2.5	2.36	1.38	2.45	1.56	3.86	3.72	2.73
1957	8.416	0.808015	0	1	34.5859	0.340889	0	4	4.44	4.19	4.5	4.5	3.58	4.63	4.14	4.19	4.35	3.56	2.05	1.89	1.92	1.56	1.81	1.5	1.5	2.42	1.38	1.86	1.81	1.65	2.44	3.95	4.11	4.08
1958	8.418	0.808397	0	1	46.201	0.488157	0	6	4.25	4.29	4.53	4.24	4.33	3.75	3.67	4.04	4.47	4.52	2.61	2.63	2.59	1.75	1.71	1.47	1.76	1.67	2.25	2.33	1.96	1.53	1.48	3.39	3.37	3.41
1959	8.424	0.809542	0	1	47.3184	0.502325	1	6	4.25	4.06	4	3.82	3.92	4.63	4.64	4.44	4.25	4.11	2.32	2.28	3.42	1.75	1.94	2	2.18	2.08	1.38	1.36	1.56	1.75	1.89	3.68	3.72	2.58
1960	8.424	0.809542	0	1	44.744	0.469685	0	6	4.25	4.25	4.3	4.77	3.96	4.06	4.14	4.06	4.05	4.28	2.27	2.72	2.58	1.75	1.75	1.7	1.23	2.04	1.94	1.86	1.94	1.95	1.72	3.73	3.28	3.42
1961	8.426	0.809924	0	1	32.409	0.313287	0	3	4.67	4.08	4.4	4.67	3.67	4.46	3.96	4	4	4.22	1.58	1.67	2.23	1.33	1.92	1.6	1.33	2.33	1.54	2.04	2	2	1.78	4.42	4.33	3.77
1962	8.428	0.810305	0	1	54.5473	0.593981	1	6	3.88	4.63	4	3.95	4.13	4.44	4.64	3.5	4.8	4.17	3.55	3.17	2.5	2.13	1.38	2	2.05	1.88	1.56	1.36	2.5	1.2	1.83	2.45	2.83	3.5
1963	8.428	0.810305	0	1	50.2157	0.539061	1	6	3.83	4.5	3.87	3.94	4	4.5	4.14	4.33	4.47	4.56	2.76	2.15	3.59	2.17	1.5	2.13	2.06	2	1.5	1.86	1.67	1.53	1.44	3.24	3.85	2.41
1964	8.434	0.81145	0	1	56.3702	0.617093	1	6	4.31	4.63	4.5	4.41	4.21	3.94	4.14	4	4.2	3.83	2.5	3.22	3.81	1.69	1.38	1.5	1.59	1.79	2.06	1.86	2	1.8	2.17	3.5	2.78	2.19
1965	8.436	0.811832	0	1	59.4109	0.655647	1	6	3.96	3.83	4.07	4.36	4.56	4.67	3.9	3.92	4.87	4.04	3.06	2.93	4.03	2.04	2.17	1.93	1.64	1.44	1.33	2.1	2.08	1.13	1.96	2.94	3.07	1.97
1966	8.44	0.812595	0	1	59.2219	0.653251	1	6	3.63	3.25	4.2	4.55	4.08	4.63	4.71	4.38	4.1	4.67	2.36	3.89	3.77	2.38	2.75	1.8	1.45	1.92	1.38	1.29	1.63	1.9	1.33	3.64	2.11	2.23
1967	8.44	0.812595	0	1	43.3326	0.451789	0	6	4.13	4.13	4.4	4	4.33	4.63	4.57	4.5	4.4	3.11	2.09	2.67	2.54	1.88	1.88	1.6	2	1.67	1.38	1.43	1.5	1.6	2.89	3.91	3.33	3.46
1968	8.446	0.81374	0	1	48.7571	0.520566	1	6	3.88	3.13	4	5	3.67	5	3.86	4.88	4.7	4.11	3.27	2.89	2.08	2.13	2.88	2	1	2.33	1	2.14	1.13	1.3	1.89	2.73	3.11	3.92
1969	8.45	0.814504	0	1	61.7862	0.685763	1	6	4.33	4.42	3.4	4.15	3.42	4	4.29	4.38	4.93	4.93	2.85	2.81	4.77	1.67	1.58	2.6	1.85	2.58	2	1.71	1.63	1.07	1.07	3.15	3.19	1.23
1970	8.45	0.814504	0	1	39.4737	0.402861	0	5	4.38	4.13	4.6	3.82	4.83	4.13	3.71	4.38	4.6	3.67	2	2.56	2.08	1.63	1.88	1.4	2.18	1.17	1.88	2.29	1.63	1.4	2.33	4	3.44	3.92
1971	8.45	0.814504	0	1	34.1362	0.335187	0	4	4.67	3.92	4.07	4.76	4.19	4.25	3.9	4.13	4.43	3.93	1.73	2.04	1.97	1.33	2.08	1.93	1.24	1.81	1.75	2.1	1.88	1.57	2.07	4.27	3.96	4.03
1972	8.452	0.814885	0	1	44.0953	0.461459	0	6	3.77	4.38	4.4	4.09	4.08	4	4.29	3.94	4.75	4.56	2.55	2.44	2.42	2.23	1.63	1.6	1.91	1.92	2	1.71	2.06	1.25	1.44	3.45	3.56	3.58
1973	8.452	0.814885	0	1	38.03	0.384557	0	5	3.88	3.88	4.4	4.64	4.67	3.75	4.29	4.13	4.4	4.22	2.73	1.89	1.77	2.13	2.13	1.6	1.36	1.33	2.25	1.71	1.88	1.6	1.78	3.27	4.11	4.23
1974	8.454	0.815267	0	1	46.5679	0.49281	0	6	4.42	4.38	4.67	3.3	4.11	4.38	4.05	4.54	4.23	4.19	2.3	2.44	3.08	1.58	1.63	1.33	2.7	1.89	1.63	1.95	1.46	1.77	1.81	3.7	3.56	2.92
1975	8.454	0.815267	0	1	45.2039	0.475516	0	6	4.38	4.38	3.6	4.18	4.5	4.5	4.14	4.5	4.2	3.89	2.36	3	2.23	1.63	1.63	2.4	1.82	1.5	1.5	1.86	1.5	1.8	2.11	3.64	3	3.77
1976	8.454	0.815267	0	1	30.4086	0.287924	0	3	4.5	4.25	4.4	4.18	4.42	4.25	4	4.25	3.8	4.22	1.64	1.78	1.69	1.5	1.75	1.6	1.82	1.58	1.75	2	1.75	2.2	1.78	4.36	4.22	4.31
1977	8.456	0.815649	0	1	43.2822	0.45115	0	5	3.96	3.96	4.13	4.58	3.89	4.5	4.43	4.33	4.43	4.07	2.48	2.07	2.72	2.04	2.04	1.87	1.42	2.11	1.5	1.57	1.67	1.57	1.93	3.52	3.93	3.28
1978	8.456	0.815649	0	1	35.7972	0.356247	0	4	3.75	3.94	3.7	4.5	4.29	4.38	4.64	4.5	4.8	3.78	2.27	1.56	2.19	2.25	2.06	2.3	1.5	1.71	1.63	1.36	1.5	1.2	2.22	3.73	4.44	3.81
1979	8.456	0.815649	0	1	31.6705	0.303924	0	3	4.71	3.75	4.6	4.7	4.5	4.54	3.71	4.13	3.53	4.11	1.97	1.44	1.92	1.29	2.25	1.4	1.3	1.5	1.46	2.29	1.88	2.47	1.89	4.03	4.56	4.08
1980	8.468	0.817939	0	1	37.1848	0.373841	0	4	4.5	4.19	3.7	4.18	3.88	4.44	4.07	4.44	4.55	4.39	2.05	2.26	1.92	1.5	1.81	2.3	1.82	2.13	1.56	1.93	1.56	1.45	1.61	3.95	3.74	4.08
1981	8.468	0.817939	0	1	31.4882	0.301613	0	3	4.63	3.88	4.4	4.55	3.92	4.5	4	3.88	4.8	3.78	1.45	1.67	2.15	1.38	2.13	1.6	1.45	2.08	1.5	2	2.13	1.2	2.22	4.55	4.33	3.85
1982	8.468	0.817939	0	1	26.3734	0.236762	0	2	4.75	4.06	4.7	4.68	3.79	4.44	3.71	4.5	4.1	3.61	1.55	1.22	1.65	1.25	1.94	1.3	1.32	2.21	1.56	2.29	1.5	1.9	2.39	4.45	4.78	4.35
1983	8.472	0.818702	0	1	48.501	0.51732	1	6	4.19	4.63	4	4.23	4.38	3.44	3.86	4.25	4.6	4.78	1.95	1.89	4.27	1.81	1.38	2	1.77	1.63	2.56	2.14	1.75	1.4	1.22	4.05	4.11	1.73
1984	8.474	0.819084	0	1	40.9873	0.422053	0	5	4.75	4.13	4.6	3.82	4.08	4.25	3.86	4.25	4.3	4.33	1.91	1.56	3.38	1.25	1.88	1.4	2.18	1.92	1.75	2.14	1.75	1.7	1.67	4.09	4.44	2.62
1985	8.478	0.819847	0	1	45.1378	0.474677	0	6	4.13	4.04	4.13	4.48	3.92	4.63	4.1	4.17	4.53	4.26	2.61	2.37	2.56	1.88	1.96	1.87	1.52	2.08	1.38	1.9	1.83	1.47	1.74	3.39	3.63	3.44
1986	8.478	0.819847	0	1	38.3475	0.388582	0	5	3.56	4.13	3.9	4.45	4.04	4.06	4.36	4.63	4.65	4.61	2.5	1.5	2.42	2.44	1.88	2.1	1.55	1.96	1.94	1.64	1.38	1.35	1.39	3.5	4.5	3.58
1987	8.482	0.820611	0	1	66.9066	0.750686	1	6	4.5	4.06	4.3	4.45	3.79	4.44	4.21	4	4.6	4.06	3.91	3.44	3.81	1.5	1.94	1.7	1.55	2.21	1.56	1.79	2	1.4	1.94	2.09	2.56	2.19
1988	8.486	0.821374	0	1	64.9438	0.7258	1	6	4.13	4	4	4.18	3.83	4.38	4.57	3.88	4.9	4.56	3.27	3.33	4.25	1.88	2	2	1.82	2.17	1.63	1.43	2.13	1.1	1.44	2.73	2.67	1.75
1989	8.49	0.822137	0	1	57.583	0.632472	1	6	3.83	3.88	4.2	4.91	4	4.5	4.38	4.13	4.77	3.85	3.36	2.85	3.38	2.17	2.13	1.8	1.09	2	1.5	1.62	1.88	1.23	2.15	2.64	3.15	2.62
1990	8.492	0.822519	0	1	48.3102	0.514901	1	6	4.44	4.13	4.6	4.05	4.25	4.44	3.93	4.13	4.55	3.94	2.68	3.17	2.19	1.56	1.88	1.4	1.95	1.75	1.56	2.07	1.88	1.45	2.06	3.32	2.83	3.81
1991	8.494	0.822901	0	1	36.8653	0.36979	0	4	4.5	4.5	4.6	4.73	4.58	4.75	4	3.63	3.4	3.78	2.64	2.22	1.31	1.5	1.5	1.4	1.27	1.42	1.25	2	2.38	2.6	2.22	3.36	3.78	4.69
1992	8.496	0.823282	0	1	37.8313	0.382038	0	5	4.33	4.21	4.2	4.06	4.22	4.54	4.24	4.04	4.57	4.07	2.09	2.41	1.79	1.67	1.79	1.8	1.94	1.78	1.46	1.76	1.96	1.43	1.93	3.91	3.59	4.21
1993	8.498	0.823664	0	1	43.3273	0.451722	0	6	4.81	4.25	4.1	4.86	3.38	3.94	4.21	4.5	4.05	4.39	2.41	2.06	2.73	1.19	1.75	1.9	1.14	2.63	2.06	1.79	1.5	1.95	1.61	3.59	3.94	3.27
1994	8.502	0.824427	0	1	49.2117	0.52633	1	6	3.81	4.25	4.3	4.64	4.13	3.88	4.14	4	4.7	4.66	2.05	2.58	3.54	2.19	1.75	1.7	1.36	1.88	2.13	1.86	2	1.3	1.34	3.95	3.42	2.46
[truncated: 132 more rows]
