# Supplementary material for: Uncovering the complex genetics of human character
Source: Mol Psychiatry. 2018 Oct 3;25(10):2295–312. doi: 10.1038/s41380-018-0263-6 (PMC7515844; doi:10.1038/s41380-018-0263-6)
Supplement: Supplementary file 14 — Table S3 [file 41380_2018_263_MOESM14_ESM.xlsx]

## Sheet: Table S3
Table S3. Molecular consequences and chromosomal characterization of the SNPs identified within each SNP Set.
Variation	Location	Allele	Gene	Feature	Feature_type	Consequence	cDNA_position	CDS_position	Protein_position	Amino_acids	Codons	Existing_variation	Distance	Strand	Symbol	Symbol_source	Hgnc_id	Biotype	Canonical	Tsl	Ccds	Swissprot	Trembl	Uniparc	Sift	Exon	Intron	DomainsH	gvsc	Hgvsp
rs10747446	1:92642845	A	ENSG00000067208	ENST00000491940	Transcript	intron_variant,non_coding_transcript_variant	-	-	-	-	-	-		-1	EVI5	HGNC	HGNC:3501	processed_transcript		5							03:08:00		ENST00000491940.3:n.198-6509C>T
rs10747446	1:92642845	A	ENSG00000067208	ENST00000540033	Transcript	intron_variant	-	-	-	-	-	-		-1	EVI5	HGNC	HGNC:3501	protein_coding		1				UPI0002065028			12:18:00		ENST00000540033.2:c.1378-6509C>T
rs10747446	1:92642845	A	ENSG00000067208	ENST00000492613	Transcript	intron_variant,non_coding_transcript_variant	-	-	-	-	-	-		-1	EVI5	HGNC	HGNC:3501	processed_transcript		3							02:03:00		ENST00000492613.1:n.116-6509C>T
rs10747446	1:92642845	A	ENSG00000067208	ENST00000468580	Transcript	intron_variant,non_coding_transcript_variant	-	-	-	-	-	-		-1	EVI5	HGNC	HGNC:3501	processed_transcript		5							03:06:00		ENST00000468580.3:n.108-6509C>T
rs10747446	1:92642845	A	ENSG00000067208	ENST00000370331	Transcript	intron_variant	-	-	-	-	-	-		-1	EVI5	HGNC	HGNC:3501	protein_coding	YES	2	CCDS30774.1	O60447		UPI0000470AFE			11:17:00		ENST00000370331.3:c.1345-6509C>T
rs10747446	1:92642845	A	ENSG00000229992	ENST00000441799	Transcript	downstream_gene_variant	-	-	-	-	-	-	4203	-1	HMGB3P9	HGNC	HGNC:39301	processed_pseudogene	YES
rs10493863	1:92934137	C	ENSG00000229052	ENST00000418249	Transcript	downstream_gene_variant	-	-	-	-	-	-	2046	1	RP11-386I23.1	Clone_based_vega_gene		transcribed_processed_pseudogene
rs10493863	1:92934137	C	ENSG00000154511	ENST00000370310	Transcript	intron_variant	-	-	-	-	-	-		-1	FAM69A	HGNC	HGNC:32213	protein_coding	YES	2	CCDS44173.1	Q5T7M9		UPI0000037783			01:04:00		ENST00000370310.4:c.54+27239A>G
rs10493863	1:92934137	C	ENSG00000154511	ENST00000613902	Transcript	intron_variant	-	-	-	-	-	-		-1	FAM69A	HGNC	HGNC:32213	protein_coding		4	CCDS72823.1			UPI0002340647			01:03:00		ENST00000613902.2:c.54+27239A>G
rs10493863	1:92934137	C	ENSG00000154511	ENST00000616709	Transcript	intron_variant	-	-	-	-	-	-		-1	FAM69A	HGNC	HGNC:32213	protein_coding		3	CCDS72824.1			UPI000040E424			01:03:00		ENST00000616709.2:c.54+27239A>G
rs10493863	1:92934137	C	ENSG00000229052	ENST00000602631	Transcript	downstream_gene_variant	-	-	-	-	-	-	39	1	RP11-386I23.1	Clone_based_vega_gene		processed_transcript	YES
rs10493863	1:92934137	C	ENSG00000154511	ENST00000615519	Transcript	intron_variant	-	-	-	-	-	-		-1	FAM69A	HGNC	HGNC:32213	protein_coding		1	CCDS72825.1	Q5T7M9		UPI0000205B54			01:04:00		ENST00000615519.2:c.54+27239A>G
rs10493863	1:92934137	C	-	ENSR00001522452	RegulatoryFeature	regulatory_region_variant	-	-	-	-	-	-						promoter_flanking_region
rs7515257	1:92928161	A	ENSG00000154511	ENST00000613902	Transcript	intron_variant	-	-	-	-	-	-		-1	FAM69A	HGNC	HGNC:32213	protein_coding		4	CCDS72823.1			UPI0002340647			01:03:00		ENST00000613902.2:c.54+33215C>T
rs7515257	1:92928161	A	ENSG00000154511	ENST00000616709	Transcript	intron_variant	-	-	-	-	-	-		-1	FAM69A	HGNC	HGNC:32213	protein_coding		3	CCDS72824.1			UPI000040E424			01:03:00		ENST00000616709.2:c.54+33215C>T
rs7515257	1:92928161	A	ENSG00000229052	ENST00000418249	Transcript	upstream_gene_variant	-	-	-	-	-	-	3184	1	RP11-386I23.1	Clone_based_vega_gene		transcribed_processed_pseudogene
rs7515257	1:92928161	A	ENSG00000154511	ENST00000370310	Transcript	intron_variant	-	-	-	-	-	-		-1	FAM69A	HGNC	HGNC:32213	protein_coding	YES	2	CCDS44173.1	Q5T7M9		UPI0000037783			01:04:00		ENST00000370310.4:c.54+33215C>T
rs7515257	1:92928161	A	ENSG00000154511	ENST00000615519	Transcript	intron_variant	-	-	-	-	-	-		-1	FAM69A	HGNC	HGNC:32213	protein_coding		1	CCDS72825.1	Q5T7M9		UPI0000205B54			01:04:00		ENST00000615519.2:c.54+33215C>T
rs7515257	1:92928161	A	ENSG00000229052	ENST00000602631	Transcript	upstream_gene_variant	-	-	-	-	-	-	2535	1	RP11-386I23.1	Clone_based_vega_gene		processed_transcript	YES
rs7515257	1:92928161	A	-	ENSR00001582162	RegulatoryFeature	regulatory_region_variant	-	-	-	-	-	-						CTCF_binding_site
rs6698233	1:92931743	T	ENSG00000229052	ENST00000418249	Transcript	non_coding_transcript_exon_variant,non_coding_transcript_variant	256	-	-	-	-	-		1	RP11-386I23.1	Clone_based_vega_gene		transcribed_processed_pseudogene								02:02:00			ENST00000418249.2:n.256C>T
rs6698233	1:92931743	T	ENSG00000154511	ENST00000370310	Transcript	intron_variant	-	-	-	-	-	-		-1	FAM69A	HGNC	HGNC:32213	protein_coding	YES	2	CCDS44173.1	Q5T7M9		UPI0000037783			01:04:00		ENST00000370310.4:c.54+29633G>A
rs6698233	1:92931743	T	ENSG00000154511	ENST00000613902	Transcript	intron_variant	-	-	-	-	-	-		-1	FAM69A	HGNC	HGNC:32213	protein_coding		4	CCDS72823.1			UPI0002340647			01:03:00		ENST00000613902.2:c.54+29633G>A
rs6698233	1:92931743	T	ENSG00000154511	ENST00000616709	Transcript	intron_variant	-	-	-	-	-	-		-1	FAM69A	HGNC	HGNC:32213	protein_coding		3	CCDS72824.1			UPI000040E424			01:03:00		ENST00000616709.2:c.54+29633G>A
rs6698233	1:92931743	T	ENSG00000229052	ENST00000602631	Transcript	non_coding_transcript_exon_variant,non_coding_transcript_variant	1048	-	-	-	-	-		1	RP11-386I23.1	Clone_based_vega_gene		processed_transcript	YES							01:01:00			ENST00000602631.1:n.1048C>T
rs6698233	1:92931743	T	ENSG00000154511	ENST00000615519	Transcript	intron_variant	-	-	-	-	-	-		-1	FAM69A	HGNC	HGNC:32213	protein_coding		1	CCDS72825.1	Q5T7M9		UPI0000205B54			01:04:00		ENST00000615519.2:c.54+29633G>A
rs4970702	1:92479437	G	ENSG00000162676	ENST00000294702	Transcript	intron_variant	-	-	-	-	-	-		-1	GFI1	HGNC	HGNC:4237	protein_coding		2	CCDS30773.1	Q99684	D3DT36	UPI000006D7FD			05:06:00		ENST00000294702.5:c.925-684T>C
rs4970702	1:92479437	G	ENSG00000162676	ENST00000427103	Transcript	intron_variant	-	-	-	-	-	-		-1	GFI1	HGNC	HGNC:4237	protein_coding		1	CCDS30773.1	Q99684	D3DT36	UPI000006D7FD			05:06:00		ENST00000427103.3:c.925-684T>C
rs4970702	1:92479437	G	ENSG00000162676	ENST00000483490	Transcript	downstream_gene_variant	-	-	-	-	-	-	3553	-1	GFI1	HGNC	HGNC:4237	processed_transcript		2
rs4970702	1:92479437	G	ENSG00000162676	ENST00000370332	Transcript	intron_variant	-	-	-	-	-	-		-1	GFI1	HGNC	HGNC:4237	protein_coding	YES	1	CCDS30773.1	Q99684	D3DT36	UPI000006D7FD			05:06:00		ENST00000370332.3:c.925-684T>C
rs10782946	1:92887112	A	ENSG00000154511	ENST00000615519	Transcript	intron_variant	-	-	-	-	-	-		-1	FAM69A	HGNC	HGNC:32213	protein_coding		1	CCDS72825.1	Q5T7M9		UPI0000205B54			01:04:00		ENST00000615519.2:c.55-10682C>T
rs10782946	1:92887112	A	ENSG00000154511	ENST00000370310	Transcript	intron_variant	-	-	-	-	-	-		-1	FAM69A	HGNC	HGNC:32213	protein_coding	YES	2	CCDS44173.1	Q5T7M9		UPI0000037783			01:04:00		ENST00000370310.4:c.55-10682C>T
rs10782946	1:92887112	A	ENSG00000154511	ENST00000616709	Transcript	intron_variant	-	-	-	-	-	-		-1	FAM69A	HGNC	HGNC:32213	protein_coding		3	CCDS72824.1			UPI000040E424			01:03:00		ENST00000616709.2:c.55-10682C>T
rs10782946	1:92887112	A	ENSG00000154511	ENST00000613902	Transcript	intron_variant	-	-	-	-	-	-		-1	FAM69A	HGNC	HGNC:32213	protein_coding		4	CCDS72823.1			UPI0002340647			01:03:00		ENST00000613902.2:c.55-36157C>T
rs7513775	1:92538940	C	ENSG00000067208	ENST00000370331	Transcript	intron_variant	-	-	-	-	-	-		-1	EVI5	HGNC	HGNC:3501	protein_coding	YES	2	CCDS30774.1	O60447		UPI0000470AFE			17:17:00		ENST00000370331.3:c.2118+24702A>G
rs7513775	1:92538940	C	ENSG00000067208	ENST00000540033	Transcript	intron_variant	-	-	-	-	-	-		-1	EVI5	HGNC	HGNC:3501	protein_coding		1				UPI0002065028			18:18:00		ENST00000540033.2:c.2151+24702A>G
rs7513775	1:92538940	C	-	ENSR00000540755	RegulatoryFeature	regulatory_region_variant	-	-	-	-	-	-						promoter_flanking_region
rs10874727	1:92637595	C	ENSG00000067208	ENST00000468580	Transcript	intron_variant,non_coding_transcript_variant	-	-	-	-	-	-		-1	EVI5	HGNC	HGNC:3501	processed_transcript		5							03:06:00		ENST00000468580.3:n.108-1259A>G
rs10874727	1:92637595	C	ENSG00000067208	ENST00000540033	Transcript	intron_variant	-	-	-	-	-	-		-1	EVI5	HGNC	HGNC:3501	protein_coding		1				UPI0002065028			12:18:00		ENST00000540033.2:c.1378-1259A>G
rs10874727	1:92637595	C	ENSG00000067208	ENST00000492613	Transcript	intron_variant,non_coding_transcript_variant	-	-	-	-	-	-		-1	EVI5	HGNC	HGNC:3501	processed_transcript		3							02:03:00		ENST00000492613.1:n.116-1259A>G
rs10874727	1:92637595	C	ENSG00000067208	ENST00000491940	Transcript	intron_variant,non_coding_transcript_variant	-	-	-	-	-	-		-1	EVI5	HGNC	HGNC:3501	processed_transcript		5							03:08:00		ENST00000491940.3:n.198-1259A>G
rs10874727	1:92637595	C	ENSG00000067208	ENST00000370331	Transcript	intron_variant	-	-	-	-	-	-		-1	EVI5	HGNC	HGNC:3501	protein_coding	YES	2	CCDS30774.1	O60447		UPI0000470AFE			11:17:00		ENST00000370331.3:c.1345-1259A>G
rs1337107	1:92753219	G	ENSG00000067208	ENST00000466778	Transcript	intron_variant,non_coding_transcript_variant	-	-	-	-	-	-		-1	EVI5	HGNC	HGNC:3501	processed_transcript		3							02:02:00		ENST00000466778.2:n.254-16592T>C
rs1337107	1:92753219	G	ENSG00000067208	ENST00000540033	Transcript	intron_variant	-	-	-	-	-	-		-1	EVI5	HGNC	HGNC:3501	protein_coding		1				UPI0002065028			01:18:00		ENST00000540033.2:c.52-16592T>C
rs1337107	1:92753219	G	ENSG00000223896	ENST00000457810	Transcript	upstream_gene_variant	-	-	-	-	-	-	2575	1	CCNJP2	HGNC	HGNC:37997	processed_pseudogene	YES
rs1337107	1:92753219	G	ENSG00000067208	ENST00000474806	Transcript	intron_variant,non_coding_transcript_variant	-	-	-	-	-	-		-1	EVI5	HGNC	HGNC:3501	processed_transcript		3							01:02:00		ENST00000474806.1:n.271+31617T>C
rs1337107	1:92753219	G	ENSG00000234202	ENST00000429959	Transcript	upstream_gene_variant	-	-	-	-	-	-	3889	-1	RP11-330C7.4	Clone_based_vega_gene		processed_pseudogene	YES
rs1337107	1:92753219	G	ENSG00000067208	ENST00000370331	Transcript	intron_variant	-	-	-	-	-	-		-1	EVI5	HGNC	HGNC:3501	protein_coding	YES	2	CCDS30774.1	O60447		UPI0000470AFE			01:17:00		ENST00000370331.3:c.52-16592T>C
rs1337107	1:92753219	G	-	ENSR00000540775	RegulatoryFeature	regulatory_region_variant	-	-	-	-	-	-						promoter_flanking_region
rs4294424	1:92673817	C	ENSG00000067208	ENST00000540033	Transcript	intron_variant	-	-	-	-	-	-		-1	EVI5	HGNC	HGNC:3501	protein_coding		1				UPI0002065028			10:18:00		ENST00000540033.2:c.1290+3341A>G
rs4294424	1:92673817	C	ENSG00000067208	ENST00000468580	Transcript	intron_variant,non_coding_transcript_variant	-	-	-	-	-	-		-1	EVI5	HGNC	HGNC:3501	processed_transcript		5							01:06:00		ENST00000468580.3:n.20+3341A>G
rs4294424	1:92673817	C	ENSG00000067208	ENST00000492613	Transcript	intron_variant,non_coding_transcript_variant	-	-	-	-	-	-		-1	EVI5	HGNC	HGNC:3501	processed_transcript		3							01:03:00		ENST00000492613.1:n.61+3341A>G
rs4294424	1:92673817	C	ENSG00000067208	ENST00000370331	Transcript	intron_variant	-	-	-	-	-	-		-1	EVI5	HGNC	HGNC:3501	protein_coding	YES	2	CCDS30774.1	O60447		UPI0000470AFE			10:17:00		ENST00000370331.3:c.1290+3341A>G
rs6604014	1:92750161	C	ENSG00000067208	ENST00000370331	Transcript	intron_variant	-	-	-	-	-	-		-1	EVI5	HGNC	HGNC:3501	protein_coding	YES	2	CCDS30774.1	O60447		UPI0000470AFE			01:17:00		ENST00000370331.3:c.52-13534A>G
rs6604014	1:92750161	C	ENSG00000234202	ENST00000429959	Transcript	upstream_gene_variant	-	-	-	-	-	-	831	-1	RP11-330C7.4	Clone_based_vega_gene		processed_pseudogene	YES
rs6604014	1:92750161	C	ENSG00000067208	ENST00000474806	Transcript	intron_variant,non_coding_transcript_variant	-	-	-	-	-	-		-1	EVI5	HGNC	HGNC:3501	processed_transcript		3							01:02:00		ENST00000474806.1:n.271+34675A>G
rs6604014	1:92750161	C	ENSG00000067208	ENST00000540033	Transcript	intron_variant	-	-	-	-	-	-		-1	EVI5	HGNC	HGNC:3501	protein_coding		1				UPI0002065028			01:18:00		ENST00000540033.2:c.52-13534A>G
rs6604014	1:92750161	C	ENSG00000067208	ENST00000466778	Transcript	intron_variant,non_coding_transcript_variant	-	-	-	-	-	-		-1	EVI5	HGNC	HGNC:3501	processed_transcript		3							02:02:00		ENST00000466778.2:n.254-13534A>G
rs6603986	1:92551664	A	ENSG00000067208	ENST00000540033	Transcript	intron_variant	-	-	-	-	-	-		-1	EVI5	HGNC	HGNC:3501	protein_coding		1				UPI0002065028			18:18:00		ENST00000540033.2:c.2151+11978G>T
rs6603986	1:92551664	A	ENSG00000067208	ENST00000370331	Transcript	intron_variant	-	-	-	-	-	-		-1	EVI5	HGNC	HGNC:3501	protein_coding	YES	2	CCDS30774.1	O60447		UPI0000470AFE			17:17:00		ENST00000370331.3:c.2118+11978G>T
rs2031494	1:92500412	C	-	--	-	intergenic_variant	-	-	-	-	-	-
rs1556562	1:92568466	T	ENSG00000067208	ENST00000540033	Transcript	intron_variant	-	-	-	-	-	-		-1	EVI5	HGNC	HGNC:3501	protein_coding		1				UPI0002065028			17:18:00		ENST00000540033.2:c.2056-4729C>A
rs1556562	1:92568466	T	ENSG00000067208	ENST00000491940	Transcript	intron_variant,non_coding_transcript_variant	-	-	-	-	-	-		-1	EVI5	HGNC	HGNC:3501	processed_transcript		5							08:08:00		ENST00000491940.3:n.876-4729C>A
rs1556562	1:92568466	T	ENSG00000067208	ENST00000370331	Transcript	intron_variant	-	-	-	-	-	-		-1	EVI5	HGNC	HGNC:3501	protein_coding	YES	2	CCDS30774.1	O60447		UPI0000470AFE			16:17:00		ENST00000370331.3:c.2023-4729C>A
rs6587887	1:60543614	T	ENSG00000226476	ENST00000439156	Transcript	intron_variant,non_coding_transcript_variant	-	-	-	-	-	-		-1	RP11-776H12.1	Clone_based_vega_gene		lincRNA	YES	5							06:07:00		ENST00000439156.2:n.1499-1203G>A
rs4916071	1:60554827	A	ENSG00000226476	ENST00000439156	Transcript	intron_variant,non_coding_transcript_variant	-	-	-	-	-	-		-1	RP11-776H12.1	Clone_based_vega_gene		lincRNA	YES	5							06:07:00		ENST00000439156.2:n.1499-12416C>T
rs473368	1:60656256	A	ENSG00000231252	ENST00000423403	Transcript	downstream_gene_variant	-	-	-	-	-	-	3375	-1	RP11-436K8.1	Clone_based_vega_gene		lincRNA	YES	2
rs550049	1:60657356	G	ENSG00000231252	ENST00000423403	Transcript	downstream_gene_variant	-	-	-	-	-	-	2275	-1	RP11-436K8.1	Clone_based_vega_gene		lincRNA	YES	2
rs1461351	1:60639697	G	ENSG00000226476	ENST00000439156	Transcript	intron_variant,non_coding_transcript_variant	-	-	-	-	-	-		-1	RP11-776H12.1	Clone_based_vega_gene		lincRNA	YES	5							02:07:00		ENST00000439156.2:n.336+314T>C
rs496946	1:60634045	G	ENSG00000226476	ENST00000439156	Transcript	intron_variant,non_coding_transcript_variant	-	-	-	-	-	-		-1	RP11-776H12.1	Clone_based_vega_gene		lincRNA	YES	5							02:07:00		ENST00000439156.2:n.336+5966T>C
rs1501227	1:60441722	A	-	--	-	intergenic_variant	-	-	-	-	-	-
rs6800661	3:88843488	A	-	--	-	intergenic_variant	-	-	-	-	-	-
rs949632	3:88877517	G	-	--	-	intergenic_variant	-	-	-	-	-	-
rs12634593	3:88847098	T	-	--	-	intergenic_variant	-	-	-	-	-	-
rs6551382	3:88894418	A	-	--	-	intergenic_variant	-	-	-	-	-	-
rs9817483	3:88900609	T	-	--	-	intergenic_variant	-	-	-	-	-	-
rs1483480	3:88808019	A	-	ENSR00001676785	RegulatoryFeature	regulatory_region_variant	-	-	-	-	-	-						CTCF_binding_site
rs1483480	3:88808019	A	-	ENSR00001481217	RegulatoryFeature	regulatory_region_variant	-	-	-	-	-	-						promoter_flanking_region
rs1483480	3:88808019	A	-	--	-	intergenic_variant	-	-	-	-	-	-
rs1483479	3:88813157	G	-	--	-	intergenic_variant	-	-	-	-	-	-
rs9836284	3:8542606	A	ENSG00000071282	ENST00000454244	Transcript	intron_variant	-	-	-	-	-	-		1	LMCD1	HGNC	HGNC:6633	protein_coding		2	CCDS63534.1	Q9NZU5		UPI00017A6E89			02:04:00		ENST00000454244.3:c.168+5166C>A
rs9836284	3:8542606	A	ENSG00000071282	ENST00000415597	Transcript	intron_variant	-	-	-	-	-	-		1	LMCD1	HGNC	HGNC:6633	protein_coding		5			C9IYS1	UPI000198C8CC			04:04:00		ENST00000415597.3:c.405+5166C>A
rs9836284	3:8542606	A	ENSG00000071282	ENST00000535732	Transcript	intron_variant	-	-	-	-	-	-		1	LMCD1	HGNC	HGNC:6633	protein_coding		2			H7C3D2	UPI0004E4C8EA			03:04:00		ENST00000535732.3:c.345+5166C>A
rs9836284	3:8542606	A	ENSG00000071282	ENST00000397386	Transcript	intron_variant	-	-	-	-	-	-		1	LMCD1	HGNC	HGNC:6633	protein_coding		2	CCDS63533.1		B4DEY6	UPI00017A6CA5			02:04:00		ENST00000397386.5:c.52-5962C>A
rs9836284	3:8542606	A	ENSG00000071282	ENST00000456506	Transcript	intron_variant,NMD_transcript_variant	-	-	-	-	-	-		1	LMCD1	HGNC	HGNC:6633	nonsense_mediated_decay		2			F8WB09	UPI000198C8CB			02:04:00		ENST00000456506.2:c.132-5962C>A
rs9836284	3:8542606	A	ENSG00000071282	ENST00000157600	Transcript	intron_variant	-	-	-	-	-	-		1	LMCD1	HGNC	HGNC:6633	protein_coding	YES	1	CCDS33688.1	Q9NZU5		UPI000012E774			03:05:00		ENST00000157600.5:c.387+5166C>A
rs9836284	3:8542606	A	ENSG00000071282	ENST00000426878	Transcript	intron_variant	-	-	-	-	-	-		1	LMCD1	HGNC	HGNC:6633	protein_coding		3			H7C3D2	UPI000198C8CD			01:02:00		ENST00000426878.1:c.258+5166C>A
rs9836284	3:8542606	A	ENSG00000227110	ENST00000439407	Transcript	intron_variant,non_coding_transcript_variant	-	-	-	-	-	-		-1	LMCD1-AS1	HGNC	HGNC:44477	antisense		4							03:03:00		ENST00000439407.1:n.336-43757G>T
rs1994876	3:8507979	T	ENSG00000227110	ENST00000439407	Transcript	intron_variant,non_coding_transcript_variant	-	-	-	-	-	-		-1	LMCD1-AS1	HGNC	HGNC:44477	antisense		4							03:03:00		ENST00000439407.1:n.336-9130G>A
rs1994876	3:8507979	T	ENSG00000071282	ENST00000470776	Transcript	intron_variant,non_coding_transcript_variant	-	-	-	-	-	-		1	LMCD1	HGNC	HGNC:6633	retained_intron		2							01:02:00		ENST00000470776.1:n.156+5999C>T
rs1994876	3:8507979	T	ENSG00000071282	ENST00000456506	Transcript	intron_variant,NMD_transcript_variant	-	-	-	-	-	-		1	LMCD1	HGNC	HGNC:6633	nonsense_mediated_decay		2			F8WB09	UPI000198C8CB			01:04:00		ENST00000456506.2:c.42+5999C>T
rs1994876	3:8507979	T	ENSG00000071282	ENST00000157600	Transcript	intron_variant	-	-	-	-	-	-		1	LMCD1	HGNC	HGNC:6633	protein_coding	YES	1	CCDS33688.1	Q9NZU5		UPI000012E774			01:05:00		ENST00000157600.5:c.42+5999C>T
rs1994876	3:8507979	T	ENSG00000071282	ENST00000397386	Transcript	intron_variant	-	-	-	-	-	-		1	LMCD1	HGNC	HGNC:6633	protein_coding		2	CCDS63533.1		B4DEY6	UPI00017A6CA5			01:04:00		ENST00000397386.5:c.-39+5999C>T
rs1994876	3:8507979	T	ENSG00000071282	ENST00000535732	Transcript	intron_variant	-	-	-	-	-	-		1	LMCD1	HGNC	HGNC:6633	protein_coding		2			H7C3D2	UPI0004E4C8EA			01:04:00		ENST00000535732.3:c.-1+5999C>T
rs1994876	3:8507979	T	ENSG00000071282	ENST00000415597	Transcript	intron_variant	-	-	-	-	-	-		1	LMCD1	HGNC	HGNC:6633	protein_coding		5			C9IYS1	UPI000198C8CC			01:04:00		ENST00000415597.3:c.-12+5999C>T
rs1994876	3:8507979	T	ENSG00000071282	ENST00000454244	Transcript	intron_variant	-	-	-	-	-	-		1	LMCD1	HGNC	HGNC:6633	protein_coding		2	CCDS63534.1	Q9NZU5		UPI00017A6E89			01:04:00		ENST00000454244.3:c.-89+5999C>T
rs7625470	3:88910840	C	-	--	-	intergenic_variant	-	-	-	-	-	-
rs2088304	3:89039309	A	-	--	-	intergenic_variant	-	-	-	-	-	-
rs931685	3:8507164	A	ENSG00000071282	ENST00000454244	Transcript	intron_variant	-	-	-	-	-	-		1	LMCD1	HGNC	HGNC:6633	protein_coding		2	CCDS63534.1	Q9NZU5		UPI00017A6E89			01:04:00		ENST00000454244.3:c.-89+5184G>A
rs931685	3:8507164	A	ENSG00000071282	ENST00000415597	Transcript	intron_variant	-	-	-	-	-	-		1	LMCD1	HGNC	HGNC:6633	protein_coding		5			C9IYS1	UPI000198C8CC			01:04:00		ENST00000415597.3:c.-12+5184G>A
rs931685	3:8507164	A	ENSG00000071282	ENST00000456506	Transcript	intron_variant,NMD_transcript_variant	-	-	-	-	-	-		1	LMCD1	HGNC	HGNC:6633	nonsense_mediated_decay		2			F8WB09	UPI000198C8CB			01:04:00		ENST00000456506.2:c.42+5184G>A
rs931685	3:8507164	A	ENSG00000071282	ENST00000157600	Transcript	intron_variant	-	-	-	-	-	-		1	LMCD1	HGNC	HGNC:6633	protein_coding	YES	1	CCDS33688.1	Q9NZU5		UPI000012E774			01:05:00		ENST00000157600.5:c.42+5184G>A
rs931685	3:8507164	A	ENSG00000071282	ENST00000397386	Transcript	intron_variant	-	-	-	-	-	-		1	LMCD1	HGNC	HGNC:6633	protein_coding		2	CCDS63533.1		B4DEY6	UPI00017A6CA5			01:04:00		ENST00000397386.5:c.-39+5184G>A
rs931685	3:8507164	A	ENSG00000071282	ENST00000535732	Transcript	intron_variant	-	-	-	-	-	-		1	LMCD1	HGNC	HGNC:6633	protein_coding		2			H7C3D2	UPI0004E4C8EA			01:04:00		ENST00000535732.3:c.-1+5184G>A
rs931685	3:8507164	A	ENSG00000071282	ENST00000470776	Transcript	intron_variant,non_coding_transcript_variant	-	-	-	-	-	-		1	LMCD1	HGNC	HGNC:6633	retained_intron		2							01:02:00		ENST00000470776.1:n.156+5184G>A
rs931685	3:8507164	A	ENSG00000227110	ENST00000439407	Transcript	intron_variant,non_coding_transcript_variant	-	-	-	-	-	-		-1	LMCD1-AS1	HGNC	HGNC:44477	antisense		4							03:03:00		ENST00000439407.1:n.336-8315C>T
rs17784233	3:8528704	A	ENSG00000227110	ENST00000439407	Transcript	intron_variant,non_coding_transcript_variant	-	-	-	-	-	-		-1	LMCD1-AS1	HGNC	HGNC:44477	antisense		4							03:03:00		ENST00000439407.1:n.336-29855C>T
rs17784233	3:8528704	A	ENSG00000071282	ENST00000470776	Transcript	intron_variant,non_coding_transcript_variant	-	-	-	-	-	-		1	LMCD1	HGNC	HGNC:6633	retained_intron		2							01:02:00		ENST00000470776.1:n.157-4033G>A
rs17784233	3:8528704	A	ENSG00000071282	ENST00000397386	Transcript	intron_variant	-	-	-	-	-	-		1	LMCD1	HGNC	HGNC:6633	protein_coding		2	CCDS63533.1		B4DEY6	UPI00017A6CA5			01:04:00		ENST00000397386.5:c.-38-4033G>A
rs17784233	3:8528704	A	ENSG00000071282	ENST00000535732	Transcript	intron_variant	-	-	-	-	-	-		1	LMCD1	HGNC	HGNC:6633	protein_coding		2			H7C3D2	UPI0004E4C8EA			01:04:00		ENST00000535732.3:c.1-4033G>A
rs17784233	3:8528704	A	ENSG00000071282	ENST00000157600	Transcript	intron_variant	-	-	-	-	-	-		1	LMCD1	HGNC	HGNC:6633	protein_coding	YES	1	CCDS33688.1	Q9NZU5		UPI000012E774			01:05:00		ENST00000157600.5:c.43-4033G>A
rs17784233	3:8528704	A	ENSG00000071282	ENST00000456506	Transcript	intron_variant,NMD_transcript_variant	-	-	-	-	-	-		1	LMCD1	HGNC	HGNC:6633	nonsense_mediated_decay		2			F8WB09	UPI000198C8CB			01:04:00		ENST00000456506.2:c.43-4033G>A
rs17784233	3:8528704	A	ENSG00000071282	ENST00000415597	Transcript	intron_variant	-	-	-	-	-	-		1	LMCD1	HGNC	HGNC:6633	protein_coding		5			C9IYS1	UPI000198C8CC			02:04:00		ENST00000415597.3:c.61-4033G>A
rs17784233	3:8528704	A	ENSG00000071282	ENST00000454244	Transcript	intron_variant	-	-	-	-	-	-		1	LMCD1	HGNC	HGNC:6633	protein_coding		2	CCDS63534.1	Q9NZU5		UPI00017A6E89			01:04:00		ENST00000454244.3:c.-88-8481G>A
rs17784233	3:8528704	A	-	ENSR00001356750	RegulatoryFeature	regulatory_region_variant	-	-	-	-	-	-						promoter_flanking_region
rs12632205	3:88964805	G	-	--	-	intergenic_variant	-	-	-	-	-	-
rs6784560	3:8515431	A	ENSG00000071282	ENST00000535732	Transcript	intron_variant	-	-	-	-	-	-		1	LMCD1	HGNC	HGNC:6633	protein_coding		2			H7C3D2	UPI0004E4C8EA			01:04:00		ENST00000535732.3:c.-1+13451C>A
rs6784560	3:8515431	A	ENSG00000071282	ENST00000397386	Transcript	intron_variant	-	-	-	-	-	-		1	LMCD1	HGNC	HGNC:6633	protein_coding		2	CCDS63533.1		B4DEY6	UPI00017A6CA5			01:04:00		ENST00000397386.5:c.-39+13451C>A
rs6784560	3:8515431	A	ENSG00000071282	ENST00000456506	Transcript	intron_variant,NMD_transcript_variant	-	-	-	-	-	-		1	LMCD1	HGNC	HGNC:6633	nonsense_mediated_decay		2			F8WB09	UPI000198C8CB			01:04:00		ENST00000456506.2:c.42+13451C>A
rs6784560	3:8515431	A	ENSG00000071282	ENST00000157600	Transcript	intron_variant	-	-	-	-	-	-		1	LMCD1	HGNC	HGNC:6633	protein_coding	YES	1	CCDS33688.1	Q9NZU5		UPI000012E774			01:05:00		ENST00000157600.5:c.42+13451C>A
rs6784560	3:8515431	A	ENSG00000071282	ENST00000454244	Transcript	intron_variant	-	-	-	-	-	-		1	LMCD1	HGNC	HGNC:6633	protein_coding		2	CCDS63534.1	Q9NZU5		UPI00017A6E89			01:04:00		ENST00000454244.3:c.-89+13451C>A
rs6784560	3:8515431	A	ENSG00000071282	ENST00000415597	Transcript	intron_variant	-	-	-	-	-	-		1	LMCD1	HGNC	HGNC:6633	protein_coding		5			C9IYS1	UPI000198C8CC			02:04:00		ENST00000415597.3:c.60+436C>A
rs6784560	3:8515431	A	ENSG00000227110	ENST00000439407	Transcript	intron_variant,non_coding_transcript_variant	-	-	-	-	-	-		-1	LMCD1-AS1	HGNC	HGNC:44477	antisense		4							03:03:00		ENST00000439407.1:n.336-16582G>T
rs6784560	3:8515431	A	ENSG00000071282	ENST00000470776	Transcript	intron_variant,non_coding_transcript_variant	-	-	-	-	-	-		1	LMCD1	HGNC	HGNC:6633	retained_intron		2							01:02:00		ENST00000470776.1:n.156+13451C>A
rs1430530	4:64750548	G	-	--	-	intergenic_variant	-	-	-	-	-	-
rs1430519	4:64759003	T	-	--	-	intergenic_variant	-	-	-	-	-	-
rs6847583	4:64747551	G	-	--	-	intergenic_variant	-	-	-	-	-	-
rs11131571	4:64722904	T	-	--	-	intergenic_variant	-	-	-	-	-	-
rs7695636	4:64720642	G	-	--	-	intergenic_variant	-	-	-	-	-	-
rs1897146	4:64743482	G	-	--	-	intergenic_variant	-	-	-	-	-	-
rs10478421	5:119407799	T	-	--	-	intergenic_variant	-	-	-	-	-	-
rs257969	5:119501963	C	ENSG00000133835	ENST00000520244	Transcript	upstream_gene_variant	-	-	-	-	-	-	86	1	HSD17B4	HGNC	HGNC:5213	processed_transcript		3
rs257969	5:119501963	C	ENSG00000133835	ENST00000414835	Transcript	intron_variant	-	-	-	-	-	-		1	HSD17B4	HGNC	HGNC:5213	protein_coding		2			G5E9S2,Q9UBA4	UPI0000EE52B7			13:23:00		ENST00000414835.4:c.790-78T>C
rs257969	5:119501963	C	ENSG00000133835	ENST00000512029	Transcript	downstream_gene_variant	-	-	-	-	-	-	2325	1	HSD17B4	HGNC	HGNC:5213	retained_intron		2
rs257969	5:119501963	C	ENSG00000133835	ENST00000442060	Transcript	intron_variant,NMD_transcript_variant	-	-	-	-	-	-		1	HSD17B4	HGNC	HGNC:5213	nonsense_mediated_decay		5			E7ER27,Q9UBA4	UPI000204A7CD			13:24:00		ENST00000442060.5:c.1210-78T>C
rs257969	5:119501963	C	ENSG00000133835	ENST00000520216	Transcript	intron_variant,non_coding_transcript_variant	-	-	-	-	-	-		1	HSD17B4	HGNC	HGNC:5213	processed_transcript		3							03:03:00		ENST00000520216.3:n.471-78T>C
rs257969	5:119501963	C	ENSG00000133835	ENST00000518349	Transcript	intron_variant,non_coding_transcript_variant	-	-	-	-	-	-		1	HSD17B4	HGNC	HGNC:5213	processed_transcript		5							02:07:00		ENST00000518349.3:n.344-78T>C
rs257969	5:119501963	C	ENSG00000133835	ENST00000504811	Transcript	intron_variant	-	-	-	-	-	-		1	HSD17B4	HGNC	HGNC:5213	protein_coding	YES	2	CCDS56379.1	P51659	E7ET17,E7EWE5,Q9UBA4	UPI0001AE7403			14:24:00		ENST00000504811.3:c.1285-78T>C
rs257969	5:119501963	C	ENSG00000133835	ENST00000515235	Transcript	intron_variant,non_coding_transcript_variant	-	-	-	-	-	-		1	HSD17B4	HGNC	HGNC:5213	retained_intron		2							12:24:00		ENST00000515235.4:n.2963-78T>C
rs257969	5:119501963	C	ENSG00000133835	ENST00000256216	Transcript	intron_variant	-	-	-	-	-	-		1	HSD17B4	HGNC	HGNC:5213	protein_coding		1	CCDS4126.1	P51659	E7ET17,Q9UBA4	UPI0000000C4F			13:23:00		ENST00000256216.8:c.1210-78T>C
rs257969	5:119501963	C	ENSG00000133835	ENST00000513628	Transcript	intron_variant	-	-	-	-	-	-		1	HSD17B4	HGNC	HGNC:5213	protein_coding		2			E7ET17,Q9UBA4	UPI0001D3B613			08:18:00		ENST00000513628.3:c.799-78T>C
rs257969	5:119501963	C	ENSG00000133835	ENST00000510025	Transcript	intron_variant	-	-	-	-	-	-		1	HSD17B4	HGNC	HGNC:5213	protein_coding		2			E7ET17,E7EWE5,Q9UBA4	UPI0001D3B612			14:24:00		ENST00000510025.3:c.1138-78T>C
rs257969	5:119501963	C	ENSG00000133835	ENST00000515320	Transcript	intron_variant	-	-	-	-	-	-		1	HSD17B4	HGNC	HGNC:5213	protein_coding		2	CCDS56378.1	P51659	E7ET17,Q9UBA4	UPI0001D3B611			12:22:00		ENST00000515320.3:c.1156-78T>C
rs257969	5:119501963	C	ENSG00000133835	ENST00000509514	Transcript	intron_variant	-	-	-	-	-	-		1	HSD17B4	HGNC	HGNC:5213	protein_coding		1			E7EPL9,Q9UBA4	UPI0001D3B614			09:19:00		ENST00000509514.3:c.424-78T>C
rs3797372	5:119534757	A	ENSG00000133835	ENST00000522415	Transcript	intron_variant,non_coding_transcript_variant	-	-	-	-	-	-		1	HSD17B4	HGNC	HGNC:5213	processed_transcript		5							07:08:00		ENST00000522415.3:n.661-1666G>A
rs3797372	5:119534757	A	ENSG00000133835	ENST00000509514	Transcript	intron_variant	-	-	-	-	-	-		1	HSD17B4	HGNC	HGNC:5213	protein_coding		1			E7EPL9,Q9UBA4	UPI0001D3B614			18:19:00		ENST00000509514.3:c.1208-1666G>A
rs3797372	5:119534757	A	ENSG00000133835	ENST00000515320	Transcript	intron_variant	-	-	-	-	-	-		1	HSD17B4	HGNC	HGNC:5213	protein_coding		2	CCDS56378.1	P51659	E7ET17,Q9UBA4	UPI0001D3B611			21:22:00		ENST00000515320.3:c.1940-1666G>A
rs3797372	5:119534757	A	ENSG00000133835	ENST00000513628	Transcript	intron_variant	-	-	-	-	-	-		1	HSD17B4	HGNC	HGNC:5213	protein_coding		2			E7ET17,Q9UBA4	UPI0001D3B613			17:18:00		ENST00000513628.3:c.1583-1666G>A
rs3797372	5:119534757	A	ENSG00000133835	ENST00000256216	Transcript	intron_variant	-	-	-	-	-	-		1	HSD17B4	HGNC	HGNC:5213	protein_coding		1	CCDS4126.1	P51659	E7ET17,Q9UBA4	UPI0000000C4F			22:23:00		ENST00000256216.8:c.1994-1666G>A
rs3797372	5:119534757	A	ENSG00000133835	ENST00000510025	Transcript	intron_variant	-	-	-	-	-	-		1	HSD17B4	HGNC	HGNC:5213	protein_coding		2			E7ET17,E7EWE5,Q9UBA4	UPI0001D3B612			23:24:00		ENST00000510025.3:c.1922-1666G>A
rs3797372	5:119534757	A	ENSG00000133835	ENST00000515235	Transcript	intron_variant,non_coding_transcript_variant	-	-	-	-	-	-		1	HSD17B4	HGNC	HGNC:5213	retained_intron		2							21:24:00		ENST00000515235.4:n.3747-1666G>A
rs3797372	5:119534757	A	ENSG00000133835	ENST00000504811	Transcript	intron_variant	-	-	-	-	-	-		1	HSD17B4	HGNC	HGNC:5213	protein_coding	YES	2	CCDS56379.1	P51659	E7ET17,E7EWE5,Q9UBA4	UPI0001AE7403			23:24:00		ENST00000504811.3:c.2069-1666G>A
rs3797372	5:119534757	A	ENSG00000133835	ENST00000509606	Transcript	intron_variant,non_coding_transcript_variant	-	-	-	-	-	-		1	HSD17B4	HGNC	HGNC:5213	retained_intron		2							03:04:00		ENST00000509606.1:n.289-1666G>A
rs3797372	5:119534757	A	ENSG00000133835	ENST00000507353	Transcript	downstream_gene_variant	-	-	-	-	-	-	4657	1	HSD17B4	HGNC	HGNC:5213	retained_intron		3
rs3797372	5:119534757	A	ENSG00000133835	ENST00000509951	Transcript	intron_variant,non_coding_transcript_variant	-	-	-	-	-	-		1	HSD17B4	HGNC	HGNC:5213	processed_transcript		5							04:04:00		ENST00000509951.3:n.309+4777G>A
rs3797372	5:119534757	A	ENSG00000133835	ENST00000442060	Transcript	intron_variant,NMD_transcript_variant	-	-	-	-	-	-		1	HSD17B4	HGNC	HGNC:5213	nonsense_mediated_decay		5			E7ER27,Q9UBA4	UPI000204A7CD			23:24:00		ENST00000442060.5:c.*549-1666G>A
rs3797372	5:119534757	A	ENSG00000133835	ENST00000503310	Transcript	upstream_gene_variant	-	-	-	-	-	-	1013	1	HSD17B4	HGNC	HGNC:5213	retained_intron		2
rs3797372	5:119534757	A	ENSG00000133835	ENST00000414835	Transcript	intron_variant	-	-	-	-	-	-		1	HSD17B4	HGNC	HGNC:5213	protein_coding		2			G5E9S2,Q9UBA4	UPI0000EE52B7			22:23:00		ENST00000414835.4:c.1574-1666G>A
rs924623	5:119379580	T	ENSG00000145779	ENST00000274456	Transcript	intron_variant	-	-	-	-	-	-		1	TNFAIP8	HGNC	HGNC:17260	protein_coding		1	CCDS47257.1	O95379	E5RIJ3	UPI0000072C56			01:01:00		ENST00000274456.6:c.2-13236G>T
rs924623	5:119379580	T	ENSG00000145779	ENST00000504642	Transcript	intron_variant	-	-	-	-	-	-		1	TNFAIP8	HGNC	HGNC:17260	protein_coding		3			D6RCM8,E5RIJ3	UPI0000423134			01:01:00		ENST00000504642.1:c.38-13236G>T
rs924623	5:119379580	T	ENSG00000145779	ENST00000503646	Transcript	intron_variant	-	-	-	-	-	-		1	TNFAIP8	HGNC	HGNC:17260	protein_coding		2	CCDS47258.1	O95379	E5RIJ3	UPI000006EB3E			02:02:00		ENST00000503646.1:c.32-13236G>T
rs924623	5:119379580	T	ENSG00000145779	ENST00000513374	Transcript	intron_variant	-	-	-	-	-	-		1	TNFAIP8	HGNC	HGNC:17260	protein_coding	YES	2	CCDS68933.1	O95379	E5RIJ3	UPI0000413E77			01:01:00		ENST00000513374.1:c.68-13236G>T
rs924623	5:119379580	T	ENSG00000145779	ENST00000415806	Transcript	intron_variant	-	-	-	-	-	-		1	TNFAIP8	HGNC	HGNC:17260	protein_coding		1			J3KQT8	UPI0001D3B610			01:02:00		ENST00000415806.2:c.32-11785G>T
rs924623	5:119379580	T	ENSG00000145779	ENST00000388882	Transcript	intron_variant	-	-	-	-	-	-		1	TNFAIP8	HGNC	HGNC:17260	protein_coding		4			E5RIJ3	UPI0001E8F1B0			02:02:00		ENST00000388882.5:c.-65-13236G>T
rs924623	5:119379580	T	ENSG00000145779	ENST00000504771	Transcript	intron_variant	-	-	-	-	-	-		1	TNFAIP8	HGNC	HGNC:17260	protein_coding		1	CCDS47258.1	O95379	E5RIJ3	UPI000006EB3E			01:01:00		ENST00000504771.2:c.32-13236G>T
rs1848554	5:119389627	C	ENSG00000145779	ENST00000504771	Transcript	intron_variant	-	-	-	-	-	-		1	TNFAIP8	HGNC	HGNC:17260	protein_coding		1	CCDS47258.1	O95379	E5RIJ3	UPI000006EB3E			01:01:00		ENST00000504771.2:c.32-3189T>C
rs1848554	5:119389627	C	ENSG00000145779	ENST00000388882	Transcript	intron_variant	-	-	-	-	-	-		1	TNFAIP8	HGNC	HGNC:17260	protein_coding		4			E5RIJ3	UPI0001E8F1B0			02:02:00		ENST00000388882.5:c.-65-3189T>C
rs1848554	5:119389627	C	ENSG00000145779	ENST00000513374	Transcript	intron_variant	-	-	-	-	-	-		1	TNFAIP8	HGNC	HGNC:17260	protein_coding	YES	2	CCDS68933.1	O95379	E5RIJ3	UPI0000413E77			01:01:00		ENST00000513374.1:c.68-3189T>C
rs1848554	5:119389627	C	ENSG00000145779	ENST00000415806	Transcript	intron_variant	-	-	-	-	-	-		1	TNFAIP8	HGNC	HGNC:17260	protein_coding		1			J3KQT8	UPI0001D3B610			01:02:00		ENST00000415806.2:c.32-1738T>C
rs1848554	5:119389627	C	ENSG00000145779	ENST00000504642	Transcript	intron_variant	-	-	-	-	-	-		1	TNFAIP8	HGNC	HGNC:17260	protein_coding		3			D6RCM8,E5RIJ3	UPI0000423134			01:01:00		ENST00000504642.1:c.38-3189T>C
rs1848554	5:119389627	C	ENSG00000145779	ENST00000274456	Transcript	intron_variant	-	-	-	-	-	-		1	TNFAIP8	HGNC	HGNC:17260	protein_coding		1	CCDS47257.1	O95379	E5RIJ3	UPI0000072C56			01:01:00		ENST00000274456.6:c.2-3189T>C
rs1848554	5:119389627	C	ENSG00000145779	ENST00000503646	Transcript	intron_variant	-	-	-	-	-	-		1	TNFAIP8	HGNC	HGNC:17260	protein_coding		2	CCDS47258.1	O95379	E5RIJ3	UPI000006EB3E			02:02:00		ENST00000503646.1:c.32-3189T>C
rs1848554	5:119389627	C	-	ENSR00001413122	RegulatoryFeature	regulatory_region_variant	-	-	-	-	-	-						promoter_flanking_region
rs1047322	5:119399412	G	ENSG00000145779	ENST00000504771	Transcript	3_prime_UTR_variant	8405	-	-	-	-	-		1	TNFAIP8	HGNC	HGNC:17260	protein_coding		1	CCDS47258.1	O95379	E5RIJ3	UPI000006EB3E		02:02:00			ENST00000504771.2:c.*6031A>G
rs1047322	5:119399412	G	ENSG00000145779	ENST00000503646	Transcript	downstream_gene_variant	-	-	-	-	-	-	4814	1	TNFAIP8	HGNC	HGNC:17260	protein_coding		2	CCDS47258.1	O95379	E5RIJ3	UPI000006EB3E
rs1047322	5:119399412	G	ENSG00000145779	ENST00000415806	Transcript	downstream_gene_variant	-	-	-	-	-	-	4813	1	TNFAIP8	HGNC	HGNC:17260	protein_coding		1			J3KQT8	UPI0001D3B610
rs1047322	5:119399412	G	-	ENSR00001413125	RegulatoryFeature	regulatory_region_variant	-	-	-	-	-	-						promoter_flanking_region
rs10478422	5:119411746	C	-	ENSR00001413127	RegulatoryFeature	regulatory_region_variant	-	-	-	-	-	-						promoter_flanking_region
rs10478422	5:119411746	C	-	--	-	intergenic_variant	-	-	-	-	-	-
rs7739625	6:92355618	T	-	--	-	intergenic_variant	-	-	-	-	-	-
rs13256474	8:106074191	C	-	--	-	intergenic_variant	-	-	-	-	-	-
rs1896918	8:106078272	A	-	--	-	intergenic_variant	-	-	-	-	-	-
rs12541635	8:106077772	T	-	--	-	intergenic_variant	-	-	-	-	-	-
rs1864320	8:106076751	G	-	--	-	intergenic_variant	-	-	-	-	-	-
rs6469023	8:105977330	C	ENSG00000251003	ENST00000520433	Transcript	intron_variant,non_coding_transcript_variant	-	-	-	-	-	-		-1	ZFPM2-AS1	HGNC	HGNC:50698	antisense		3							01:04:00		ENST00000520433.3:n.145-49613A>G
rs6469023	8:105977330	C	ENSG00000251003	ENST00000521622	Transcript	intron_variant,non_coding_transcript_variant	-	-	-	-	-	-		-1	ZFPM2-AS1	HGNC	HGNC:50698	antisense		3							02:03:00		ENST00000521622.1:n.212-49613A>G
rs6469023	8:105977330	C	ENSG00000251003	ENST00000520594	Transcript	intron_variant,non_coding_transcript_variant	-	-	-	-	-	-		-1	ZFPM2-AS1	HGNC	HGNC:50698	antisense		3							01:04:00		ENST00000520594.3:n.88-49613A>G
rs6469023	8:105977330	C	ENSG00000251003	ENST00000524045	Transcript	intron_variant,non_coding_transcript_variant	-	-	-	-	-	-		-1	ZFPM2-AS1	HGNC	HGNC:50698	antisense	YES	3							02:05:00		ENST00000524045.4:n.153+81751A>G
rs6469023	8:105977330	C	ENSG00000251003	ENST00000509144	Transcript	intron_variant,non_coding_transcript_variant	-	-	-	-	-	-		-1	ZFPM2-AS1	HGNC	HGNC:50698	antisense		3							01:03:00		ENST00000509144.2:n.64-49613A>G
rs6469023	8:105977330	C	ENSG00000251003	ENST00000520078	Transcript	intron_variant,non_coding_transcript_variant	-	-	-	-	-	-		-1	ZFPM2-AS1	HGNC	HGNC:50698	retained_intron		2							01:02:00		ENST00000520078.3:n.82-49613A>G
rs6469031	8:106035867	C	ENSG00000251003	ENST00000520594	Transcript	intron_variant,non_coding_transcript_variant	-	-	-	-	-	-		-1	ZFPM2-AS1	HGNC	HGNC:50698	antisense		3							01:04:00		ENST00000520594.3:n.87+24514A>G
rs6469031	8:106035867	C	ENSG00000251003	ENST00000521622	Transcript	intron_variant,non_coding_transcript_variant	-	-	-	-	-	-		-1	ZFPM2-AS1	HGNC	HGNC:50698	antisense		3							02:03:00		ENST00000521622.1:n.211+24268A>G
rs6469031	8:106035867	C	ENSG00000251003	ENST00000520433	Transcript	intron_variant,non_coding_transcript_variant	-	-	-	-	-	-		-1	ZFPM2-AS1	HGNC	HGNC:50698	antisense		3							01:04:00		ENST00000520433.3:n.144+24514A>G
rs6469031	8:106035867	C	ENSG00000251003	ENST00000520078	Transcript	intron_variant,non_coding_transcript_variant	-	-	-	-	-	-		-1	ZFPM2-AS1	HGNC	HGNC:50698	retained_intron		2							01:02:00		ENST00000520078.3:n.81+24514A>G
rs6469031	8:106035867	C	ENSG00000251003	ENST00000524045	Transcript	intron_variant,non_coding_transcript_variant	-	-	-	-	-	-		-1	ZFPM2-AS1	HGNC	HGNC:50698	antisense	YES	3							02:05:00		ENST00000524045.4:n.153+23214A>G
rs6469031	8:106035867	C	ENSG00000251003	ENST00000509144	Transcript	intron_variant,non_coding_transcript_variant	-	-	-	-	-	-		-1	ZFPM2-AS1	HGNC	HGNC:50698	antisense		3							01:03:00		ENST00000509144.2:n.63+24514A>G
rs1496182	8:106012277	T	ENSG00000251003	ENST00000520594	Transcript	intron_variant,non_coding_transcript_variant	-	-	-	-	-	-		-1	ZFPM2-AS1	HGNC	HGNC:50698	antisense		3							01:04:00		ENST00000520594.3:n.87+48104G>A
rs1496182	8:106012277	T	ENSG00000251003	ENST00000520433	Transcript	intron_variant,non_coding_transcript_variant	-	-	-	-	-	-		-1	ZFPM2-AS1	HGNC	HGNC:50698	antisense		3							01:04:00		ENST00000520433.3:n.144+48104G>A
rs1496182	8:106012277	T	ENSG00000251003	ENST00000521622	Transcript	intron_variant,non_coding_transcript_variant	-	-	-	-	-	-		-1	ZFPM2-AS1	HGNC	HGNC:50698	antisense		3							02:03:00		ENST00000521622.1:n.211+47858G>A
rs1496182	8:106012277	T	ENSG00000251003	ENST00000524045	Transcript	intron_variant,non_coding_transcript_variant	-	-	-	-	-	-		-1	ZFPM2-AS1	HGNC	HGNC:50698	antisense	YES	3							02:05:00		ENST00000524045.4:n.153+46804G>A
rs1496182	8:106012277	T	ENSG00000251003	ENST00000509144	Transcript	intron_variant,non_coding_transcript_variant	-	-	-	-	-	-		-1	ZFPM2-AS1	HGNC	HGNC:50698	antisense		3							01:03:00		ENST00000509144.2:n.63+48104G>A
rs1496182	8:106012277	T	ENSG00000251003	ENST00000520078	Transcript	intron_variant,non_coding_transcript_variant	-	-	-	-	-	-		-1	ZFPM2-AS1	HGNC	HGNC:50698	retained_intron		2							01:02:00		ENST00000520078.3:n.81+48104G>A
rs1496182	8:106012277	T	-	ENSR00001398652	RegulatoryFeature	regulatory_region_variant	-	-	-	-	-	-						promoter_flanking_region
rs10437564	11:90458740	G	ENSG00000261645	ENST00000561596	Transcript	intron_variant,non_coding_transcript_variant	-	-	-	-	-	-		1	DISC1FP1	HGNC	HGNC:33625	lincRNA		5							01:06:00		ENST00000561596.3:n.34-88014T>G
rs10437564	11:90458740	G	ENSG00000261645	ENST00000562245	Transcript	intron_variant,non_coding_transcript_variant	-	-	-	-	-	-		1	DISC1FP1	HGNC	HGNC:33625	lincRNA		3							01:06:00		ENST00000562245.3:n.87-88014T>G
rs948987	11:90474836	C	ENSG00000261645	ENST00000562245	Transcript	intron_variant,non_coding_transcript_variant	-	-	-	-	-	-		1	DISC1FP1	HGNC	HGNC:33625	lincRNA		3							01:06:00		ENST00000562245.3:n.87-71918T>C
rs948987	11:90474836	C	ENSG00000261645	ENST00000561596	Transcript	intron_variant,non_coding_transcript_variant	-	-	-	-	-	-		1	DISC1FP1	HGNC	HGNC:33625	lincRNA		5							01:06:00		ENST00000561596.3:n.34-71918T>C
rs1354917	11:90372201	G	ENSG00000261645	ENST00000562245	Transcript	intron_variant,non_coding_transcript_variant	-	-	-	-	-	-		1	DISC1FP1	HGNC	HGNC:33625	lincRNA		3							01:06:00		ENST00000562245.3:n.86+120884A>G
rs1354917	11:90372201	G	ENSG00000261645	ENST00000561596	Transcript	intron_variant,non_coding_transcript_variant	-	-	-	-	-	-		1	DISC1FP1	HGNC	HGNC:33625	lincRNA		5							01:06:00		ENST00000561596.3:n.33+120884A>G
rs10741345	11:90500217	A	ENSG00000261645	ENST00000562678	Transcript	intron_variant,non_coding_transcript_variant	-	-	-	-	-	-		1	DISC1FP1	HGNC	HGNC:33625	lincRNA		3							01:05:00		ENST00000562678.3:n.43+10865G>A
rs10741345	11:90500217	A	ENSG00000261645	ENST00000561596	Transcript	intron_variant,non_coding_transcript_variant	-	-	-	-	-	-		1	DISC1FP1	HGNC	HGNC:33625	lincRNA		5							01:06:00		ENST00000561596.3:n.34-46537G>A
rs10741345	11:90500217	A	ENSG00000261645	ENST00000562245	Transcript	intron_variant,non_coding_transcript_variant	-	-	-	-	-	-		1	DISC1FP1	HGNC	HGNC:33625	lincRNA		3							01:06:00		ENST00000562245.3:n.87-46537G>A
rs10741345	11:90500217	A	ENSG00000261645	ENST00000563681	Transcript	intron_variant,non_coding_transcript_variant	-	-	-	-	-	-		1	DISC1FP1	HGNC	HGNC:33625	lincRNA		3							01:05:00		ENST00000563681.1:n.71+8428G>A
rs3740819	11:90195469	G	ENSG00000280385	ENST00000623539	Transcript	non_coding_transcript_exon_variant,non_coding_transcript_variant	1856	-	-	-	-	-		1	AP000648.5	Clone_based_vega_gene		TEC	YES							01:01:00			ENST00000623539.1:n.1856A>G
rs3740819	11:90195469	G	ENSG00000077616	ENST00000375944	Transcript	downstream_gene_variant	-	-	-	-	-	-	3580	1	NAALAD2	HGNC	HGNC:14526	protein_coding		1		Q9Y3Q0	E9PJ53,E9PII2	UPI0000551B7C
rs3740819	11:90195469	G	ENSG00000077616	ENST00000321955	Transcript	downstream_gene_variant	-	-	-	-	-	-	2858	1	NAALAD2	HGNC	HGNC:14526	protein_coding		2	CCDS73364.1		E9PJ53,E9PII2,J3KNJ3	UPI0000DFFF05
rs3740819	11:90195469	G	ENSG00000077616	ENST00000534061	Transcript	downstream_gene_variant	-	-	-	-	-	-	2575	1	NAALAD2	HGNC	HGNC:14526	protein_coding	YES	1	CCDS8288.1	Q9Y3Q0	E9PJ53,E9PII2	UPI0000031A85
rs10128640	11:90353785	G	ENSG00000261645	ENST00000562245	Transcript	intron_variant,non_coding_transcript_variant	-	-	-	-	-	-		1	DISC1FP1	HGNC	HGNC:33625	lincRNA		3							01:06:00		ENST00000562245.3:n.86+102468A>G
rs10128640	11:90353785	G	ENSG00000261645	ENST00000561596	Transcript	intron_variant,non_coding_transcript_variant	-	-	-	-	-	-		1	DISC1FP1	HGNC	HGNC:33625	lincRNA		5							01:06:00		ENST00000561596.3:n.33+102468A>G
rs873298	11:90628392	T	ENSG00000261645	ENST00000562678	Transcript	intron_variant,non_coding_transcript_variant	-	-	-	-	-	-		1	DISC1FP1	HGNC	HGNC:33625	lincRNA		3							02:05:00		ENST00000562678.3:n.185+81497G>T
rs873298	11:90628392	T	ENSG00000261645	ENST00000561596	Transcript	intron_variant,non_coding_transcript_variant	-	-	-	-	-	-		1	DISC1FP1	HGNC	HGNC:33625	lincRNA		5							03:06:00		ENST00000561596.3:n.279+25484G>T
rs873298	11:90628392	T	ENSG00000261645	ENST00000562245	Transcript	intron_variant,non_coding_transcript_variant	-	-	-	-	-	-		1	DISC1FP1	HGNC	HGNC:33625	lincRNA		3							03:06:00		ENST00000562245.3:n.332+25484G>T
rs873298	11:90628392	T	ENSG00000261645	ENST00000563681	Transcript	intron_variant,non_coding_transcript_variant	-	-	-	-	-	-		1	DISC1FP1	HGNC	HGNC:33625	lincRNA		3							02:05:00		ENST00000563681.1:n.213+81497G>T
rs10741350	11:90542118	A	ENSG00000261645	ENST00000561596	Transcript	intron_variant,non_coding_transcript_variant	-	-	-	-	-	-		1	DISC1FP1	HGNC	HGNC:33625	lincRNA		5							01:06:00		ENST00000561596.3:n.34-4636C>A
rs10741350	11:90542118	A	ENSG00000261645	ENST00000562678	Transcript	intron_variant,non_coding_transcript_variant	-	-	-	-	-	-		1	DISC1FP1	HGNC	HGNC:33625	lincRNA		3							01:05:00		ENST00000562678.3:n.44-4636C>A
rs10741350	11:90542118	A	ENSG00000261645	ENST00000563681	Transcript	intron_variant,non_coding_transcript_variant	-	-	-	-	-	-		1	DISC1FP1	HGNC	HGNC:33625	lincRNA		3							01:05:00		ENST00000563681.1:n.72-4636C>A
rs10741350	11:90542118	A	ENSG00000261645	ENST00000562245	Transcript	intron_variant,non_coding_transcript_variant	-	-	-	-	-	-		1	DISC1FP1	HGNC	HGNC:33625	lincRNA		3							01:06:00		ENST00000562245.3:n.87-4636C>A
rs10741356	11:90623343	T	ENSG00000261645	ENST00000561596	Transcript	intron_variant,non_coding_transcript_variant	-	-	-	-	-	-		1	DISC1FP1	HGNC	HGNC:33625	lincRNA		5							03:06:00		ENST00000561596.3:n.279+20435C>T
rs10741356	11:90623343	T	ENSG00000261645	ENST00000562678	Transcript	intron_variant,non_coding_transcript_variant	-	-	-	-	-	-		1	DISC1FP1	HGNC	HGNC:33625	lincRNA		3							02:05:00		ENST00000562678.3:n.185+76448C>T
rs10741356	11:90623343	T	ENSG00000261645	ENST00000562245	Transcript	intron_variant,non_coding_transcript_variant	-	-	-	-	-	-		1	DISC1FP1	HGNC	HGNC:33625	lincRNA		3							03:06:00		ENST00000562245.3:n.332+20435C>T
rs10741356	11:90623343	T	ENSG00000261645	ENST00000563681	Transcript	intron_variant,non_coding_transcript_variant	-	-	-	-	-	-		1	DISC1FP1	HGNC	HGNC:33625	lincRNA		3							02:05:00		ENST00000563681.1:n.213+76448C>T
rs1944062	11:90492371	A	ENSG00000261645	ENST00000563681	Transcript	intron_variant,non_coding_transcript_variant	-	-	-	-	-	-		1	DISC1FP1	HGNC	HGNC:33625	lincRNA		3							01:05:00		ENST00000563681.1:n.71+582G>A
rs1944062	11:90492371	A	ENSG00000261645	ENST00000562245	Transcript	intron_variant,non_coding_transcript_variant	-	-	-	-	-	-		1	DISC1FP1	HGNC	HGNC:33625	lincRNA		3							01:06:00		ENST00000562245.3:n.87-54383G>A
rs1944062	11:90492371	A	ENSG00000261645	ENST00000561596	Transcript	intron_variant,non_coding_transcript_variant	-	-	-	-	-	-		1	DISC1FP1	HGNC	HGNC:33625	lincRNA		5							01:06:00		ENST00000561596.3:n.34-54383G>A
rs1944062	11:90492371	A	ENSG00000261645	ENST00000562678	Transcript	intron_variant,non_coding_transcript_variant	-	-	-	-	-	-		1	DISC1FP1	HGNC	HGNC:33625	lincRNA		3							01:05:00		ENST00000562678.3:n.43+3019G>A
rs10765314	11:90428828	C	ENSG00000261645	ENST00000561596	Transcript	intron_variant,non_coding_transcript_variant	-	-	-	-	-	-		1	DISC1FP1	HGNC	HGNC:33625	lincRNA		5							01:06:00		ENST00000561596.3:n.34-117926T>C
rs10765314	11:90428828	C	ENSG00000261645	ENST00000562245	Transcript	intron_variant,non_coding_transcript_variant	-	-	-	-	-	-		1	DISC1FP1	HGNC	HGNC:33625	lincRNA		3							01:06:00		ENST00000562245.3:n.87-117926T>C
rs12417453	11:90256319	T	ENSG00000261645	ENST00000561596	Transcript	intron_variant,non_coding_transcript_variant	-	-	-	-	-	-		1	DISC1FP1	HGNC	HGNC:33625	lincRNA		5							01:06:00		ENST00000561596.3:n.33+5002C>T
rs12417453	11:90256319	T	ENSG00000261645	ENST00000562245	Transcript	intron_variant,non_coding_transcript_variant	-	-	-	-	-	-		1	DISC1FP1	HGNC	HGNC:33625	lincRNA		3							01:06:00		ENST00000562245.3:n.86+5002C>T
rs10765289	11:90260524	C	ENSG00000261645	ENST00000561596	Transcript	intron_variant,non_coding_transcript_variant	-	-	-	-	-	-		1	DISC1FP1	HGNC	HGNC:33625	lincRNA		5							01:06:00		ENST00000561596.3:n.33+9207T>C
rs10765289	11:90260524	C	ENSG00000261645	ENST00000562245	Transcript	intron_variant,non_coding_transcript_variant	-	-	-	-	-	-		1	DISC1FP1	HGNC	HGNC:33625	lincRNA		3							01:06:00		ENST00000562245.3:n.86+9207T>C
rs7930337	11:90364091	C	ENSG00000261645	ENST00000561596	Transcript	intron_variant,non_coding_transcript_variant	-	-	-	-	-	-		1	DISC1FP1	HGNC	HGNC:33625	lincRNA		5							01:06:00		ENST00000561596.3:n.33+112774A>C
rs7930337	11:90364091	C	ENSG00000261645	ENST00000562245	Transcript	intron_variant,non_coding_transcript_variant	-	-	-	-	-	-		1	DISC1FP1	HGNC	HGNC:33625	lincRNA		3							01:06:00		ENST00000562245.3:n.86+112774A>C
rs10830469	11:90275439	C	ENSG00000261645	ENST00000562245	Transcript	intron_variant,non_coding_transcript_variant	-	-	-	-	-	-		1	DISC1FP1	HGNC	HGNC:33625	lincRNA		3							01:06:00		ENST00000562245.3:n.86+24122A>C
rs10830469	11:90275439	C	ENSG00000261645	ENST00000561596	Transcript	intron_variant,non_coding_transcript_variant	-	-	-	-	-	-		1	DISC1FP1	HGNC	HGNC:33625	lincRNA		5							01:06:00		ENST00000561596.3:n.33+24122A>C
rs1962062	11:90258052	G	ENSG00000261645	ENST00000561596	Transcript	intron_variant,non_coding_transcript_variant	-	-	-	-	-	-		1	DISC1FP1	HGNC	HGNC:33625	lincRNA		5							01:06:00		ENST00000561596.3:n.33+6735T>G
rs1962062	11:90258052	G	ENSG00000261645	ENST00000562245	Transcript	intron_variant,non_coding_transcript_variant	-	-	-	-	-	-		1	DISC1FP1	HGNC	HGNC:33625	lincRNA		3							01:06:00		ENST00000562245.3:n.86+6735T>G
rs11018918	11:90217310	T	ENSG00000110172	ENST00000530765	Transcript	intron_variant	-	-	-	-	-	-		-1	CHORDC1	HGNC	HGNC:14525	protein_coding		4			E9PIZ4	UPI0000DFFF08			02:04:00		ENST00000530765.3:c.114+825G>A
rs11018918	11:90217310	T	ENSG00000110172	ENST00000525317	Transcript	intron_variant,NMD_transcript_variant	-	-	-	-	-	-		-1	CHORDC1	HGNC	HGNC:14525	nonsense_mediated_decay		5			E9PPQ5	UPI0001F78410			02:11:00		ENST00000525317.3:c.114+825G>A
rs11018918	11:90217310	T	ENSG00000110172	ENST00000533739	Transcript	downstream_gene_variant	-	-	-	-	-	-	437	-1	CHORDC1	HGNC	HGNC:14525	retained_intron		2
rs11018918	11:90217310	T	ENSG00000110172	ENST00000533772	Transcript	intron_variant,NMD_transcript_variant	-	-	-	-	-	-		-1	CHORDC1	HGNC	HGNC:14525	nonsense_mediated_decay		5			E9PSD5	UPI0001F78411			02:05:00		ENST00000533772.3:c.114+825G>A
rs11018918	11:90217310	T	ENSG00000110172	ENST00000320585	Transcript	intron_variant	-	-	-	-	-	-		-1	CHORDC1	HGNC	HGNC:14525	protein_coding	YES	1	CCDS8289.1	Q9UHD1	E9PHZ2	UPI000013F1A2			02:10:00		ENST00000320585.8:c.114+825G>A
rs11018918	11:90217310	T	ENSG00000110172	ENST00000529402	Transcript	intron_variant,NMD_transcript_variant	-	-	-	-	-	-		-1	CHORDC1	HGNC	HGNC:14525	nonsense_mediated_decay		3			E9PIF7	UPI0001F78413			02:03:00		ENST00000529402.1:c.*122+825G>A
rs11018918	11:90217310	T	ENSG00000110172	ENST00000533062	Transcript	intron_variant,NMD_transcript_variant	-	-	-	-	-	-		-1	CHORDC1	HGNC	HGNC:14525	nonsense_mediated_decay		4			E9PL00	UPI0001F78412			02:04:00		ENST00000533062.3:c.115-757G>A
rs11018918	11:90217310	T	ENSG00000110172	ENST00000457199	Transcript	intron_variant	-	-	-	-	-	-		-1	CHORDC1	HGNC	HGNC:14525	protein_coding		1	CCDS44705.1	Q9UHD1	E9PHZ2	UPI0000140902			02:09:00		ENST00000457199.4:c.114+825G>A
rs11018918	11:90217310	T	ENSG00000110172	ENST00000533724	Transcript	intron_variant,non_coding_transcript_variant	-	-	-	-	-	-		-1	CHORDC1	HGNC	HGNC:14525	retained_intron		2							02:08:00		ENST00000533724.3:n.201+825G>A
rs10501714	11:90220213	C	ENSG00000280367	ENST00000623330	Transcript	upstream_gene_variant	-	-	-	-	-	-	2940	1	RP11-121L10.2	Clone_based_vega_gene		TEC	YES
rs10501714	11:90220213	C	ENSG00000110172	ENST00000533724	Transcript	intron_variant,non_coding_transcript_variant	-	-	-	-	-	-		-1	CHORDC1	HGNC	HGNC:14525	retained_intron		2							01:08:00		ENST00000533724.3:n.152-2029T>G
rs10501714	11:90220213	C	ENSG00000110172	ENST00000457199	Transcript	intron_variant	-	-	-	-	-	-		-1	CHORDC1	HGNC	HGNC:14525	protein_coding		1	CCDS44705.1	Q9UHD1	E9PHZ2	UPI0000140902			01:09:00		ENST00000457199.4:c.65-2029T>G
rs10501714	11:90220213	C	ENSG00000110172	ENST00000533062	Transcript	intron_variant,NMD_transcript_variant	-	-	-	-	-	-		-1	CHORDC1	HGNC	HGNC:14525	nonsense_mediated_decay		4			E9PL00	UPI0001F78412			01:04:00		ENST00000533062.3:c.65-2029T>G
rs10501714	11:90220213	C	ENSG00000110172	ENST00000529402	Transcript	intron_variant,NMD_transcript_variant	-	-	-	-	-	-		-1	CHORDC1	HGNC	HGNC:14525	nonsense_mediated_decay		3			E9PIF7	UPI0001F78413			01:03:00		ENST00000529402.1:c.*73-2029T>G
rs10501714	11:90220213	C	ENSG00000110172	ENST00000530765	Transcript	intron_variant	-	-	-	-	-	-		-1	CHORDC1	HGNC	HGNC:14525	protein_coding		4			E9PIZ4	UPI0000DFFF08			01:04:00		ENST00000530765.3:c.65-2029T>G
rs10501714	11:90220213	C	ENSG00000110172	ENST00000525317	Transcript	intron_variant,NMD_transcript_variant	-	-	-	-	-	-		-1	CHORDC1	HGNC	HGNC:14525	nonsense_mediated_decay		5			E9PPQ5	UPI0001F78410			01:11:00		ENST00000525317.3:c.65-2029T>G
rs10501714	11:90220213	C	ENSG00000110172	ENST00000320585	Transcript	intron_variant	-	-	-	-	-	-		-1	CHORDC1	HGNC	HGNC:14525	protein_coding	YES	1	CCDS8289.1	Q9UHD1	E9PHZ2	UPI000013F1A2			01:10:00		ENST00000320585.8:c.65-2029T>G
rs10501714	11:90220213	C	ENSG00000110172	ENST00000533739	Transcript	intron_variant,non_coding_transcript_variant	-	-	-	-	-	-		-1	CHORDC1	HGNC	HGNC:14525	retained_intron		2							01:01:00		ENST00000533739.1:n.145-2029T>G
rs10501714	11:90220213	C	ENSG00000110172	ENST00000533772	Transcript	intron_variant,NMD_transcript_variant	-	-	-	-	-	-		-1	CHORDC1	HGNC	HGNC:14525	nonsense_mediated_decay		5			E9PSD5	UPI0001F78411			01:05:00		ENST00000533772.3:c.65-2029T>G
rs10765252	11:90142496	T	ENSG00000077616	ENST00000321955	Transcript	intron_variant	-	-	-	-	-	-		1	NAALAD2	HGNC	HGNC:14526	protein_coding		2	CCDS73364.1		E9PJ53,E9PII2,J3KNJ3	UPI0000DFFF05			02:17:00		ENST00000321955.6:c.195-4834C>T
rs10765252	11:90142496	T	ENSG00000077616	ENST00000525497	Transcript	intron_variant	-	-	-	-	-	-		1	NAALAD2	HGNC	HGNC:14526	protein_coding		5			E9PII2	UPI0001F7841E			04:04:00		ENST00000525497.3:c.195-4834C>T
rs10765252	11:90142496	T	ENSG00000077616	ENST00000527493	Transcript	intron_variant,NMD_transcript_variant	-	-	-	-	-	-		1	NAALAD2	HGNC	HGNC:14526	nonsense_mediated_decay		5			E9PJ53,E9PII2,E9PJV2	UPI0001F7841F			02:09:00		ENST00000527493.3:c.195-4834C>T
rs10765252	11:90142496	T	ENSG00000077616	ENST00000524501	Transcript	intron_variant,non_coding_transcript_variant	-	-	-	-	-	-		1	NAALAD2	HGNC	HGNC:14526	retained_intron		1							02:09:00		ENST00000524501.1:n.255-4834C>T
rs10765252	11:90142496	T	ENSG00000077616	ENST00000526637	Transcript	intron_variant	-	-	-	-	-	-		1	NAALAD2	HGNC	HGNC:14526	protein_coding		2			E9PJ53	UPI0001F78420			02:03:00		ENST00000526637.1:c.33-4834C>T
rs10765252	11:90142496	T	ENSG00000077616	ENST00000375944	Transcript	intron_variant	-	-	-	-	-	-		1	NAALAD2	HGNC	HGNC:14526	protein_coding		1		Q9Y3Q0	E9PJ53,E9PII2	UPI0000551B7C			02:06:00		ENST00000375944.5:c.195-4834C>T
rs10765252	11:90142496	T	ENSG00000077616	ENST00000529090	Transcript	intron_variant,non_coding_transcript_variant	-	-	-	-	-	-		1	NAALAD2	HGNC	HGNC:14526	retained_intron		1							02:06:00		ENST00000529090.3:n.290-4834C>T
rs10765252	11:90142496	T	ENSG00000077616	ENST00000525171	Transcript	intron_variant	-	-	-	-	-	-		1	NAALAD2	HGNC	HGNC:14526	protein_coding		2			E9PJ53,E9PII2,E9PKX5	UPI0000D4C079			02:07:00		ENST00000525171.3:c.195-4834C>T
rs10765252	11:90142496	T	ENSG00000077616	ENST00000534061	Transcript	intron_variant	-	-	-	-	-	-		1	NAALAD2	HGNC	HGNC:14526	protein_coding	YES	1	CCDS8288.1	Q9Y3Q0	E9PJ53,E9PII2	UPI0000031A85			02:18:00		ENST00000534061.3:c.195-4834C>T
rs10830446	11:90218342	A	ENSG00000110172	ENST00000533772	Transcript	intron_variant,NMD_transcript_variant	-	-	-	-	-	-		-1	CHORDC1	HGNC	HGNC:14525	nonsense_mediated_decay		5			E9PSD5	UPI0001F78411			01:05:00		ENST00000533772.3:c.65-158C>T
rs10830446	11:90218342	A	ENSG00000110172	ENST00000533739	Transcript	intron_variant,non_coding_transcript_variant	-	-	-	-	-	-		-1	CHORDC1	HGNC	HGNC:14525	retained_intron		2							01:01:00		ENST00000533739.1:n.145-158C>T
rs10830446	11:90218342	A	ENSG00000110172	ENST00000320585	Transcript	intron_variant	-	-	-	-	-	-		-1	CHORDC1	HGNC	HGNC:14525	protein_coding	YES	1	CCDS8289.1	Q9UHD1	E9PHZ2	UPI000013F1A2			01:10:00		ENST00000320585.8:c.65-158C>T
rs10830446	11:90218342	A	ENSG00000110172	ENST00000525317	Transcript	intron_variant,NMD_transcript_variant	-	-	-	-	-	-		-1	CHORDC1	HGNC	HGNC:14525	nonsense_mediated_decay		5			E9PPQ5	UPI0001F78410			01:11:00		ENST00000525317.3:c.65-158C>T
rs10830446	11:90218342	A	ENSG00000110172	ENST00000530765	Transcript	intron_variant	-	-	-	-	-	-		-1	CHORDC1	HGNC	HGNC:14525	protein_coding		4			E9PIZ4	UPI0000DFFF08			01:04:00		ENST00000530765.3:c.65-158C>T
rs10830446	11:90218342	A	ENSG00000110172	ENST00000529402	Transcript	intron_variant,NMD_transcript_variant	-	-	-	-	-	-		-1	CHORDC1	HGNC	HGNC:14525	nonsense_mediated_decay		3			E9PIF7	UPI0001F78413			01:03:00		ENST00000529402.1:c.*73-158C>T
rs10830446	11:90218342	A	ENSG00000110172	ENST00000533062	Transcript	intron_variant,NMD_transcript_variant	-	-	-	-	-	-		-1	CHORDC1	HGNC	HGNC:14525	nonsense_mediated_decay		4			E9PL00	UPI0001F78412			01:04:00		ENST00000533062.3:c.65-158C>T
rs10830446	11:90218342	A	ENSG00000110172	ENST00000533724	Transcript	intron_variant,non_coding_transcript_variant	-	-	-	-	-	-		-1	CHORDC1	HGNC	HGNC:14525	retained_intron		2							01:08:00		ENST00000533724.3:n.152-158C>T
rs10830446	11:90218342	A	ENSG00000110172	ENST00000457199	Transcript	intron_variant	-	-	-	-	-	-		-1	CHORDC1	HGNC	HGNC:14525	protein_coding		1	CCDS44705.1	Q9UHD1	E9PHZ2	UPI0000140902			01:09:00		ENST00000457199.4:c.65-158C>T
rs10830446	11:90218342	A	ENSG00000280367	ENST00000623330	Transcript	upstream_gene_variant	-	-	-	-	-	-	4811	1	RP11-121L10.2	Clone_based_vega_gene		TEC	YES
rs4753265	11:90261647	G	ENSG00000261645	ENST00000561596	Transcript	intron_variant,non_coding_transcript_variant	-	-	-	-	-	-		1	DISC1FP1	HGNC	HGNC:33625	lincRNA		5							01:06:00		ENST00000561596.3:n.33+10330A>G
rs4753265	11:90261647	G	ENSG00000261645	ENST00000562245	Transcript	intron_variant,non_coding_transcript_variant	-	-	-	-	-	-		1	DISC1FP1	HGNC	HGNC:33625	lincRNA		3							01:06:00		ENST00000562245.3:n.86+10330A>G
rs3740818	11:90195443	G	ENSG00000077616	ENST00000375944	Transcript	downstream_gene_variant	-	-	-	-	-	-	3554	1	NAALAD2	HGNC	HGNC:14526	protein_coding		1		Q9Y3Q0	E9PJ53,E9PII2	UPI0000551B7C
rs3740818	11:90195443	G	ENSG00000280385	ENST00000623539	Transcript	non_coding_transcript_exon_variant,non_coding_transcript_variant	1830	-	-	-	-	-		1	AP000648.5	Clone_based_vega_gene		TEC	YES							01:01:00			ENST00000623539.1:n.1830T>G
rs3740818	11:90195443	G	ENSG00000077616	ENST00000321955	Transcript	downstream_gene_variant	-	-	-	-	-	-	2832	1	NAALAD2	HGNC	HGNC:14526	protein_coding		2	CCDS73364.1		E9PJ53,E9PII2,J3KNJ3	UPI0000DFFF05
rs3740818	11:90195443	G	ENSG00000077616	ENST00000534061	Transcript	downstream_gene_variant	-	-	-	-	-	-	2549	1	NAALAD2	HGNC	HGNC:14526	protein_coding	YES	1	CCDS8288.1	Q9Y3Q0	E9PJ53,E9PII2	UPI0000031A85
rs10830545	11:90577184	C	ENSG00000261645	ENST00000561596	Transcript	intron_variant,non_coding_transcript_variant	-	-	-	-	-	-		1	DISC1FP1	HGNC	HGNC:33625	lincRNA		5							02:06:00		ENST00000561596.3:n.176-25621A>C
rs10830545	11:90577184	C	ENSG00000261645	ENST00000562678	Transcript	intron_variant,non_coding_transcript_variant	-	-	-	-	-	-		1	DISC1FP1	HGNC	HGNC:33625	lincRNA		3							02:05:00		ENST00000562678.3:n.185+30289A>C
rs10830545	11:90577184	C	ENSG00000261645	ENST00000562245	Transcript	intron_variant,non_coding_transcript_variant	-	-	-	-	-	-		1	DISC1FP1	HGNC	HGNC:33625	lincRNA		3							02:06:00		ENST00000562245.3:n.229-25621A>C
rs10830545	11:90577184	C	ENSG00000261645	ENST00000563681	Transcript	intron_variant,non_coding_transcript_variant	-	-	-	-	-	-		1	DISC1FP1	HGNC	HGNC:33625	lincRNA		3							02:05:00		ENST00000563681.1:n.213+30289A>C
rs4900447	14:99936478	A	ENSG00000066629	ENST00000557313	Transcript	intron_variant,NMD_transcript_variant	-	-	-	-	-	-		1	EML1	HGNC	HGNC:3330	nonsense_mediated_decay		4				UPI00021CF42E			05:06:00		ENST00000557313.3:c.*201+144G>A
rs4900447	14:99936478	A	ENSG00000066629	ENST00000553313	Transcript	intron_variant,non_coding_transcript_variant	-	-	-	-	-	-		1	EML1	HGNC	HGNC:3330	retained_intron		3							01:03:00		ENST00000553313.1:n.168+144G>A
rs4900447	14:99936478	A	ENSG00000066629	ENST00000334192	Transcript	intron_variant	-	-	-	-	-	-		1	EML1	HGNC	HGNC:3330	protein_coding	YES	5	CCDS32154.1	O00423	F8W717,G3V4U5	UPI00004A074E			20:22:00		ENST00000334192.6:c.2152+144G>A
rs4900447	14:99936478	A	ENSG00000066629	ENST00000262233	Transcript	intron_variant	-	-	-	-	-	-		1	EML1	HGNC	HGNC:3330	protein_coding		1	CCDS32155.1	O00423	G3V497,G3V500,G3V4U5	UPI000013D278			19:21:00		ENST00000262233.8:c.2095+144G>A
rs4900447	14:99936478	A	ENSG00000066629	ENST00000327921	Transcript	intron_variant	-	-	-	-	-	-		1	EML1	HGNC	HGNC:3330	protein_coding		2			F8W717,G3V4U5	UPI000206542D			20:22:00		ENST00000327921.11:c.2059+144G>A
rs8105305	19:37912459	C	ENSG00000105738	ENST00000599644	Transcript	downstream_gene_variant	-	-	-	-	-	-	4485	1	SIPA1L3	HGNC	HGNC:23801	processed_transcript		4
rs8105305	19:37912459	C	ENSG00000105738	ENST00000222345	Transcript	intron_variant	-	-	-	-	-	-		1	SIPA1L3	HGNC	HGNC:23801	protein_coding	YES	1	CCDS33007.1	O60292	Q8IUV1	UPI00001D8160			01:21:00		ENST00000222345.8:c.-379+5101T>C
)rs6670304	1:75557665	T	ENSG00000137968	ENST00000370855	Transcript	intron_variant	-	-	-	-	-	-		-1	SLC44A5	HGNC	HGNC:28524	protein_coding	YES	1	CCDS667.1		B7Z473	UPI000013E195			01:23:00		ENST00000370855.5:c.-69-16149G>A
rs6670304	1:75557665	T	ENSG00000137968	ENST00000370859	Transcript	intron_variant	-	-	-	-	-	-		-1	SLC44A5	HGNC	HGNC:28524	protein_coding		2	CCDS44164.1	Q8NCS7		UPI000004F062			01:23:00		ENST00000370859.5:c.-69-16149G>A
rs6670304	1:75557665	T	ENSG00000137968	ENST00000469525	Transcript	intron_variant,non_coding_transcript_variant	-	-	-	-	-	-		-1	SLC44A5	HGNC	HGNC:28524	processed_transcript		5							01:09:00		ENST00000469525.1:n.58-16149G>A
rs2026445	1:75557099	G	ENSG00000137968	ENST00000370855	Transcript	intron_variant	-	-	-	-	-	-		-1	SLC44A5	HGNC	HGNC:28524	protein_coding	YES	1	CCDS667.1		B7Z473	UPI000013E195			01:23:00		ENST00000370855.5:c.-69-15583A>C
rs2026445	1:75557099	G	ENSG00000137968	ENST00000370859	Transcript	intron_variant	-	-	-	-	-	-		-1	SLC44A5	HGNC	HGNC:28524	protein_coding		2	CCDS44164.1	Q8NCS7		UPI000004F062			01:23:00		ENST00000370859.5:c.-69-15583A>C
rs2026445	1:75557099	G	ENSG00000137968	ENST00000469525	Transcript	intron_variant,non_coding_transcript_variant	-	-	-	-	-	-		-1	SLC44A5	HGNC	HGNC:28524	processed_transcript		5							01:09:00		ENST00000469525.1:n.58-15583A>C
rs4949673	1:75575325	T	ENSG00000137968	ENST00000370855	Transcript	intron_variant	-	-	-	-	-	-		-1	SLC44A5	HGNC	HGNC:28524	protein_coding	YES	1	CCDS667.1		B7Z473	UPI000013E195			01:23:00		ENST00000370855.5:c.-69-33809C>A
rs4949673	1:75575325	T	ENSG00000137968	ENST00000469525	Transcript	intron_variant,non_coding_transcript_variant	-	-	-	-	-	-		-1	SLC44A5	HGNC	HGNC:28524	processed_transcript		5							01:09:00		ENST00000469525.1:n.58-33809C>A
rs4949673	1:75575325	T	ENSG00000137968	ENST00000370859	Transcript	intron_variant	-	-	-	-	-	-		-1	SLC44A5	HGNC	HGNC:28524	protein_coding		2	CCDS44164.1	Q8NCS7		UPI000004F062			01:23:00		ENST00000370859.5:c.-69-33809C>A
rs2224101	1:75578507	T	ENSG00000213579	ENST00000413677	Transcript	upstream_gene_variant	-	-	-	-	-	-	3592	1	RP4-595K12.1	Clone_based_vega_gene		processed_pseudogene	YES
rs2224101	1:75578507	T	ENSG00000137968	ENST00000370855	Transcript	intron_variant	-	-	-	-	-	-		-1	SLC44A5	HGNC	HGNC:28524	protein_coding	YES	1	CCDS667.1		B7Z473	UPI000013E195			01:23:00		ENST00000370855.5:c.-70+32533G>A
rs2224101	1:75578507	T	ENSG00000137968	ENST00000469525	Transcript	intron_variant,non_coding_transcript_variant	-	-	-	-	-	-		-1	SLC44A5	HGNC	HGNC:28524	processed_transcript		5							01:09:00		ENST00000469525.1:n.57+32533G>A
rs2224101	1:75578507	T	ENSG00000137968	ENST00000370859	Transcript	intron_variant	-	-	-	-	-	-		-1	SLC44A5	HGNC	HGNC:28524	protein_coding		2	CCDS44164.1	Q8NCS7		UPI000004F062			01:23:00		ENST00000370859.5:c.-70+32533G>A
rs12139331	1:75558536	T	ENSG00000137968	ENST00000370859	Transcript	intron_variant	-	-	-	-	-	-		-1	SLC44A5	HGNC	HGNC:28524	protein_coding		2	CCDS44164.1	Q8NCS7		UPI000004F062			01:23:00		ENST00000370859.5:c.-69-17020G>A
rs12139331	1:75558536	T	ENSG00000137968	ENST00000469525	Transcript	intron_variant,non_coding_transcript_variant	-	-	-	-	-	-		-1	SLC44A5	HGNC	HGNC:28524	processed_transcript		5							01:09:00		ENST00000469525.1:n.58-17020G>A
rs12139331	1:75558536	T	ENSG00000137968	ENST00000370855	Transcript	intron_variant	-	-	-	-	-	-		-1	SLC44A5	HGNC	HGNC:28524	protein_coding	YES	1	CCDS667.1		B7Z473	UPI000013E195			01:23:00		ENST00000370855.5:c.-69-17020G>A
rs1739902	1:75521785	C	ENSG00000137968	ENST00000469525	Transcript	intron_variant,non_coding_transcript_variant	-	-	-	-	-	-		-1	SLC44A5	HGNC	HGNC:28524	processed_transcript		5							02:09:00		ENST00000469525.1:n.139+19650A>G
rs1739902	1:75521785	C	ENSG00000137968	ENST00000370859	Transcript	intron_variant	-	-	-	-	-	-		-1	SLC44A5	HGNC	HGNC:28524	protein_coding		2	CCDS44164.1	Q8NCS7		UPI000004F062			02:23:00		ENST00000370859.5:c.13+19650A>G
rs1739902	1:75521785	C	ENSG00000224493	ENST00000440382	Transcript	non_coding_transcript_exon_variant,non_coding_transcript_variant	224	-	-	-	-	-		1	RP11-87O11.1	Clone_based_vega_gene		processed_pseudogene	YES							01:01:00			ENST00000440382.1:n.224T>C
rs1739902	1:75521785	C	ENSG00000137968	ENST00000370855	Transcript	intron_variant	-	-	-	-	-	-		-1	SLC44A5	HGNC	HGNC:28524	protein_coding	YES	1	CCDS667.1		B7Z473	UPI000013E195			02:23:00		ENST00000370855.5:c.13+19650A>G
rs1739902	1:75521785	C	-	ENSR00000283378	RegulatoryFeature	regulatory_region_variant	-	-	-	-	-	-						enhancer
rs6676591	1:75512325	G	ENSG00000137968	ENST00000469525	Transcript	intron_variant,non_coding_transcript_variant	-	-	-	-	-	-		-1	SLC44A5	HGNC	HGNC:28524	processed_transcript		5							02:09:00		ENST00000469525.1:n.139+29110T>C
rs6676591	1:75512325	G	ENSG00000137968	ENST00000370859	Transcript	intron_variant	-	-	-	-	-	-		-1	SLC44A5	HGNC	HGNC:28524	protein_coding		2	CCDS44164.1	Q8NCS7		UPI000004F062			02:23:00		ENST00000370859.5:c.13+29110T>C
rs6676591	1:75512325	G	ENSG00000137968	ENST00000370855	Transcript	intron_variant	-	-	-	-	-	-		-1	SLC44A5	HGNC	HGNC:28524	protein_coding	YES	1	CCDS667.1		B7Z473	UPI000013E195			02:23:00		ENST00000370855.5:c.13+29110T>C
rs920813	1:75514235	C	ENSG00000137968	ENST00000370855	Transcript	intron_variant	-	-	-	-	-	-		-1	SLC44A5	HGNC	HGNC:28524	protein_coding	YES	1	CCDS667.1		B7Z473	UPI000013E195			02:23:00		ENST00000370855.5:c.13+27200A>G
rs920813	1:75514235	C	ENSG00000137968	ENST00000469525	Transcript	intron_variant,non_coding_transcript_variant	-	-	-	-	-	-		-1	SLC44A5	HGNC	HGNC:28524	processed_transcript		5							02:09:00		ENST00000469525.1:n.139+27200A>G
rs920813	1:75514235	C	ENSG00000137968	ENST00000370859	Transcript	intron_variant	-	-	-	-	-	-		-1	SLC44A5	HGNC	HGNC:28524	protein_coding		2	CCDS44164.1	Q8NCS7		UPI000004F062			02:23:00		ENST00000370859.5:c.13+27200A>G
rs6758198	2:42240494	A	ENSG00000143924	ENST00000318522	Transcript	intron_variant	-	-	-	-	-	-		1	EML4	HGNC	HGNC:1316	protein_coding	YES	1	CCDS1807.1	Q9HC35		UPI0000140350			01:22:00		ENST00000318522.7:c.26-5011C>A
rs6758198	2:42240494	A	ENSG00000143924	ENST00000401738	Transcript	intron_variant	-	-	-	-	-	-		1	EML4	HGNC	HGNC:1316	protein_coding		5			B5MBZ0	UPI0001F784D4			01:23:00		ENST00000401738.3:c.26-5011C>A
rs6758198	2:42240494	A	ENSG00000143924	ENST00000482660	Transcript	intron_variant,non_coding_transcript_variant	-	-	-	-	-	-		1	EML4	HGNC	HGNC:1316	processed_transcript		4							02:02:00		ENST00000482660.1:n.401-5011C>A
rs6758198	2:42240494	A	ENSG00000143924	ENST00000409040	Transcript	intron_variant,non_coding_transcript_variant	-	-	-	-	-	-		1	EML4	HGNC	HGNC:1316	retained_intron		1							01:03:00		ENST00000409040.1:n.257-5011C>A
rs6758198	2:42240494	A	ENSG00000143924	ENST00000402711	Transcript	intron_variant	-	-	-	-	-	-		1	EML4	HGNC	HGNC:1316	protein_coding		1	CCDS46266.1	Q9HC35		UPI0001881585			01:21:00		ENST00000402711.4:c.26-5011C>A
rs2132534	2:42576225	C	ENSG00000057935	ENST00000405094	Transcript	intron_variant	-	-	-	-	-	-		1	MTA3	HGNC	HGNC:23784	protein_coding		5		Q9BTC8	Q53RX8,Q53SC0	UPI000012F745			02:16:00		ENST00000405094.1:c.97-2882T>C
rs2132534	2:42576225	C	ENSG00000057935	ENST00000409019	Transcript	intron_variant,NMD_transcript_variant	-	-	-	-	-	-		1	MTA3	HGNC	HGNC:23784	nonsense_mediated_decay		5			E7EV10,Q53RX8,Q53SC0	UPI0001881589			02:17:00		ENST00000409019.3:c.97-2882T>C
rs2132534	2:42576225	C	ENSG00000057935	ENST00000493983	Transcript	intron_variant,non_coding_transcript_variant	-	-	-	-	-	-		1	MTA3	HGNC	HGNC:23784	processed_transcript		5							01:04:00		ENST00000493983.1:n.69-2882T>C
rs2132534	2:42576225	C	ENSG00000057935	ENST00000430763	Transcript	intron_variant,NMD_transcript_variant	-	-	-	-	-	-		1	MTA3	HGNC	HGNC:23784	nonsense_mediated_decay		5			Q53SC0,E9PF88	UPI0001611179			02:08:00		ENST00000430763.3:c.97-2882T>C
rs2132534	2:42576225	C	ENSG00000057935	ENST00000461256	Transcript	intron_variant,non_coding_transcript_variant	-	-	-	-	-	-		1	MTA3	HGNC	HGNC:23784	processed_transcript		5							02:06:00		ENST00000461256.3:n.127+5721T>C
rs2132534	2:42576225	C	ENSG00000057935	ENST00000433553	Transcript	intron_variant	-	-	-	-	-	-		1	MTA3	HGNC	HGNC:23784	protein_coding		4				UPI000161117A			02:03:00		ENST00000433553.3:c.-72-2882T>C
rs2132534	2:42576225	C	ENSG00000057935	ENST00000406911	Transcript	intron_variant	-	-	-	-	-	-		1	MTA3	HGNC	HGNC:23784	protein_coding		5			E7EQY4,Q53RX8,Q53SC0	UPI0000D4CDC7			02:13:00		ENST00000406911.3:c.97-2882T>C
rs2132534	2:42576225	C	ENSG00000057935	ENST00000484780	Transcript	intron_variant,non_coding_transcript_variant	-	-	-	-	-	-		1	MTA3	HGNC	HGNC:23784	processed_transcript		4							02:05:00		ENST00000484780.3:n.185-2882T>C
rs2132534	2:42576225	C	ENSG00000057935	ENST00000407270	Transcript	intron_variant	-	-	-	-	-	-		1	MTA3	HGNC	HGNC:23784	protein_coding		1	CCDS46267.1	Q9BTC8	Q53RX8,Q53QZ9,Q53SC0	UPI000002AE6A			02:13:00		ENST00000407270.5:c.97-2882T>C
rs2132534	2:42576225	C	ENSG00000057935	ENST00000405592	Transcript	intron_variant	-	-	-	-	-	-		1	MTA3	HGNC	HGNC:23784	protein_coding	YES	2	CCDS62900.1		D6W5A2,Q53RX8	UPI00001C1DB1			03:17:00		ENST00000405592.3:c.-72-2882T>C
rs2132534	2:42576225	C	ENSG00000057935	ENST00000454356	Transcript	intron_variant,NMD_transcript_variant	-	-	-	-	-	-		1	MTA3	HGNC	HGNC:23784	nonsense_mediated_decay		5			Q53RX8,Q53SC0,E9PCS8	UPI0000D4E88C			02:13:00		ENST00000454356.3:c.97-2882T>C
rs2132534	2:42576225	C	ENSG00000057935	ENST00000406652	Transcript	intron_variant	-	-	-	-	-	-		1	MTA3	HGNC	HGNC:23784	protein_coding		1	CCDS62900.1		D6W5A2,Q53RX8	UPI00001C1DB1			02:16:00		ENST00000406652.3:c.-72-2882T>C
rs11688572	2:42249495	C	ENSG00000143924	ENST00000402711	Transcript	intron_variant	-	-	-	-	-	-		1	EML4	HGNC	HGNC:1316	protein_coding		1	CCDS46266.1	Q9HC35		UPI0001881585			02:21:00		ENST00000402711.4:c.208+3808T>C
rs11688572	2:42249495	C	ENSG00000143924	ENST00000409040	Transcript	intron_variant,non_coding_transcript_variant	-	-	-	-	-	-		1	EML4	HGNC	HGNC:1316	retained_intron		1							02:03:00		ENST00000409040.1:n.439+3808T>C
rs11688572	2:42249495	C	ENSG00000143924	ENST00000482660	Transcript	downstream_gene_variant	-	-	-	-	-	-	3807	1	EML4	HGNC	HGNC:1316	processed_transcript		4
rs11688572	2:42249495	C	ENSG00000143924	ENST00000401738	Transcript	intron_variant	-	-	-	-	-	-		1	EML4	HGNC	HGNC:1316	protein_coding		5			B5MBZ0	UPI0001F784D4			02:23:00		ENST00000401738.3:c.208+3808T>C
rs11688572	2:42249495	C	ENSG00000143924	ENST00000318522	Transcript	intron_variant	-	-	-	-	-	-		1	EML4	HGNC	HGNC:1316	protein_coding	YES	1	CCDS1807.1	Q9HC35		UPI0000140350			02:22:00		ENST00000318522.7:c.208+3808T>C
rs11688572	2:42249495	C	-	ENSR00000588937	RegulatoryFeature	regulatory_region_variant	-	-	-	-	-	-						enhancer
rs8179838	2:42676354	T	ENSG00000057935	ENST00000405094	Transcript	intron_variant	-	-	-	-	-	-		1	MTA3	HGNC	HGNC:23784	protein_coding		5		Q9BTC8	Q53RX8,Q53SC0	UPI000012F745			08:16:00		ENST00000405094.1:c.703-6047C>T
rs8179838	2:42676354	T	ENSG00000057935	ENST00000409019	Transcript	intron_variant,NMD_transcript_variant	-	-	-	-	-	-		1	MTA3	HGNC	HGNC:23784	nonsense_mediated_decay		5			E7EV10,Q53RX8,Q53SC0	UPI0001881589			08:17:00		ENST00000409019.3:c.703-6047C>T
rs8179838	2:42676354	T	ENSG00000226523	ENST00000372993	Transcript	downstream_gene_variant	-	-	-	-	-	-	3734	-1	AC074375.1	Clone_based_vega_gene		processed_pseudogene	YES
rs8179838	2:42676354	T	ENSG00000057935	ENST00000406911	Transcript	intron_variant	-	-	-	-	-	-		1	MTA3	HGNC	HGNC:23784	protein_coding		5			E7EQY4,Q53RX8,Q53SC0	UPI0000D4CDC7			08:13:00		ENST00000406911.3:c.703-6047C>T
rs8179838	2:42676354	T	ENSG00000057935	ENST00000490611	Transcript	intron_variant,non_coding_transcript_variant	-	-	-	-	-	-		1	MTA3	HGNC	HGNC:23784	retained_intron		2							01:01:00		ENST00000490611.1:n.344-6047C>T
rs8179838	2:42676354	T	ENSG00000057935	ENST00000405592	Transcript	intron_variant	-	-	-	-	-	-		1	MTA3	HGNC	HGNC:23784	protein_coding	YES	2	CCDS62900.1		D6W5A2,Q53RX8	UPI00001C1DB1			09:17:00		ENST00000405592.3:c.535-6047C>T
rs8179838	2:42676354	T	ENSG00000057935	ENST00000407270	Transcript	intron_variant	-	-	-	-	-	-		1	MTA3	HGNC	HGNC:23784	protein_coding		1	CCDS46267.1	Q9BTC8	Q53RX8,Q53QZ9,Q53SC0	UPI000002AE6A			08:13:00		ENST00000407270.5:c.703-6047C>T
rs8179838	2:42676354	T	ENSG00000057935	ENST00000406652	Transcript	intron_variant	-	-	-	-	-	-		1	MTA3	HGNC	HGNC:23784	protein_coding		1	CCDS62900.1		D6W5A2,Q53RX8	UPI00001C1DB1			08:16:00		ENST00000406652.3:c.535-6047C>T
rs8179838	2:42676354	T	ENSG00000057935	ENST00000454356	Transcript	intron_variant,NMD_transcript_variant	-	-	-	-	-	-		1	MTA3	HGNC	HGNC:23784	nonsense_mediated_decay		5			Q53RX8,Q53SC0,E9PCS8	UPI0000D4E88C			08:13:00		ENST00000454356.3:c.703-6047C>T
rs4953564	2:42685353	G	ENSG00000057935	ENST00000409019	Transcript	intron_variant,NMD_transcript_variant	-	-	-	-	-	-		1	MTA3	HGNC	HGNC:23784	nonsense_mediated_decay		5			E7EV10,Q53RX8,Q53SC0	UPI0001881589			09:17:00		ENST00000409019.3:c.891+2764A>G
rs4953564	2:42685353	G	ENSG00000057935	ENST00000405094	Transcript	intron_variant	-	-	-	-	-	-		1	MTA3	HGNC	HGNC:23784	protein_coding		5		Q9BTC8	Q53RX8,Q53SC0	UPI000012F745			09:16:00		ENST00000405094.1:c.891+2764A>G
rs4953564	2:42685353	G	ENSG00000057935	ENST00000406911	Transcript	intron_variant	-	-	-	-	-	-		1	MTA3	HGNC	HGNC:23784	protein_coding		5			E7EQY4,Q53RX8,Q53SC0	UPI0000D4CDC7			09:13:00		ENST00000406911.3:c.891+2764A>G
rs4953564	2:42685353	G	ENSG00000057935	ENST00000405592	Transcript	intron_variant	-	-	-	-	-	-		1	MTA3	HGNC	HGNC:23784	protein_coding	YES	2	CCDS62900.1		D6W5A2,Q53RX8	UPI00001C1DB1			10:17:00		ENST00000405592.3:c.723+2764A>G
rs4953564	2:42685353	G	ENSG00000057935	ENST00000490611	Transcript	downstream_gene_variant	-	-	-	-	-	-	2647	1	MTA3	HGNC	HGNC:23784	retained_intron		2
rs4953564	2:42685353	G	ENSG00000057935	ENST00000407270	Transcript	intron_variant	-	-	-	-	-	-		1	MTA3	HGNC	HGNC:23784	protein_coding		1	CCDS46267.1	Q9BTC8	Q53RX8,Q53QZ9,Q53SC0	UPI000002AE6A			09:13:00		ENST00000407270.5:c.891+2764A>G
rs4953564	2:42685353	G	ENSG00000057935	ENST00000406652	Transcript	intron_variant	-	-	-	-	-	-		1	MTA3	HGNC	HGNC:23784	protein_coding		1	CCDS62900.1		D6W5A2,Q53RX8	UPI00001C1DB1			09:16:00		ENST00000406652.3:c.723+2764A>G
rs4953564	2:42685353	G	ENSG00000057935	ENST00000454356	Transcript	intron_variant,NMD_transcript_variant	-	-	-	-	-	-		1	MTA3	HGNC	HGNC:23784	nonsense_mediated_decay		5			Q53RX8,Q53SC0,E9PCS8	UPI0000D4E88C			09:13:00		ENST00000454356.3:c.891+2764A>G
rs6742450	2:42632720	A	ENSG00000057935	ENST00000406911	Transcript	intron_variant	-	-	-	-	-	-		1	MTA3	HGNC	HGNC:23784	protein_coding		5			E7EQY4,Q53RX8,Q53SC0	UPI0000D4CDC7			04:13:00		ENST00000406911.3:c.318-7453G>A
rs6742450	2:42632720	A	ENSG00000057935	ENST00000484780	Transcript	intron_variant,non_coding_transcript_variant	-	-	-	-	-	-		1	MTA3	HGNC	HGNC:23784	processed_transcript		4							03:05:00		ENST00000484780.3:n.279-7453G>A
rs6742450	2:42632720	A	ENSG00000057935	ENST00000491314	Transcript	intron_variant,non_coding_transcript_variant	-	-	-	-	-	-		1	MTA3	HGNC	HGNC:23784	processed_transcript		4							01:02:00		ENST00000491314.1:n.521-7453G>A
rs6742450	2:42632720	A	ENSG00000057935	ENST00000405592	Transcript	intron_variant	-	-	-	-	-	-		1	MTA3	HGNC	HGNC:23784	protein_coding	YES	2	CCDS62900.1		D6W5A2,Q53RX8	UPI00001C1DB1			05:17:00		ENST00000405592.3:c.150-7453G>A
rs6742450	2:42632720	A	ENSG00000057935	ENST00000407270	Transcript	intron_variant	-	-	-	-	-	-		1	MTA3	HGNC	HGNC:23784	protein_coding		1	CCDS46267.1	Q9BTC8	Q53RX8,Q53QZ9,Q53SC0	UPI000002AE6A			04:13:00		ENST00000407270.5:c.318-7453G>A
rs6742450	2:42632720	A	ENSG00000057935	ENST00000406652	Transcript	intron_variant	-	-	-	-	-	-		1	MTA3	HGNC	HGNC:23784	protein_coding		1	CCDS62900.1		D6W5A2,Q53RX8	UPI00001C1DB1			04:16:00		ENST00000406652.3:c.150-7453G>A
rs6742450	2:42632720	A	ENSG00000057935	ENST00000454356	Transcript	intron_variant,NMD_transcript_variant	-	-	-	-	-	-		1	MTA3	HGNC	HGNC:23784	nonsense_mediated_decay		5			Q53RX8,Q53SC0,E9PCS8	UPI0000D4E88C			04:13:00		ENST00000454356.3:c.318-7453G>A
rs6742450	2:42632720	A	ENSG00000057935	ENST00000409019	Transcript	intron_variant,NMD_transcript_variant	-	-	-	-	-	-		1	MTA3	HGNC	HGNC:23784	nonsense_mediated_decay		5			E7EV10,Q53RX8,Q53SC0	UPI0001881589			04:17:00		ENST00000409019.3:c.318-7453G>A
rs6742450	2:42632720	A	ENSG00000057935	ENST00000405094	Transcript	intron_variant	-	-	-	-	-	-		1	MTA3	HGNC	HGNC:23784	protein_coding		5		Q9BTC8	Q53RX8,Q53SC0	UPI000012F745			04:16:00		ENST00000405094.1:c.318-7453G>A
rs6742450	2:42632720	A	ENSG00000057935	ENST00000430763	Transcript	intron_variant,NMD_transcript_variant	-	-	-	-	-	-		1	MTA3	HGNC	HGNC:23784	nonsense_mediated_decay		5			Q53SC0,E9PF88	UPI0001611179			05:08:00		ENST00000430763.3:c.*166-7453G>A
rs6742450	2:42632720	A	ENSG00000057935	ENST00000493983	Transcript	intron_variant,non_coding_transcript_variant	-	-	-	-	-	-		1	MTA3	HGNC	HGNC:23784	processed_transcript		5							03:04:00		ENST00000493983.1:n.290-11407G>A
rs6742450	2:42632720	A	ENSG00000057935	ENST00000461256	Transcript	intron_variant,non_coding_transcript_variant	-	-	-	-	-	-		1	MTA3	HGNC	HGNC:23784	processed_transcript		5							03:06:00		ENST00000461256.3:n.255-7453G>A
rs7592036	2:42376969	T	ENSG00000115944	ENST00000607768	Transcript	intron_variant,non_coding_transcript_variant	-	-	-	-	-	-		-1	COX7A2L	HGNC	HGNC:2289	processed_transcript		3							01:02:00		ENST00000607768.1:n.63+11476G>A
rs7592036	2:42376969	T	ENSG00000115944	ENST00000423797	Transcript	intron_variant,non_coding_transcript_variant	-	-	-	-	-	-		-1	COX7A2L	HGNC	HGNC:2289	processed_transcript		3							04:04:00		ENST00000423797.2:n.607-11095G>A
rs4953529	2:42643300	T	ENSG00000057935	ENST00000406911	Transcript	intron_variant	-	-	-	-	-	-		1	MTA3	HGNC	HGNC:23784	protein_coding		5			E7EQY4,Q53RX8,Q53SC0	UPI0000D4CDC7			05:13:00		ENST00000406911.3:c.382-827C>T
rs4953529	2:42643300	T	ENSG00000057935	ENST00000484780	Transcript	intron_variant,non_coding_transcript_variant	-	-	-	-	-	-		1	MTA3	HGNC	HGNC:23784	processed_transcript		4							04:05:00		ENST00000484780.3:n.343-827C>T
rs4953529	2:42643300	T	ENSG00000057935	ENST00000491314	Transcript	intron_variant,non_coding_transcript_variant	-	-	-	-	-	-		1	MTA3	HGNC	HGNC:23784	processed_transcript		4							02:02:00		ENST00000491314.1:n.585-827C>T
rs4953529	2:42643300	T	ENSG00000057935	ENST00000407270	Transcript	intron_variant	-	-	-	-	-	-		1	MTA3	HGNC	HGNC:23784	protein_coding		1	CCDS46267.1	Q9BTC8	Q53RX8,Q53QZ9,Q53SC0	UPI000002AE6A			05:13:00		ENST00000407270.5:c.382-827C>T
rs4953529	2:42643300	T	ENSG00000057935	ENST00000405592	Transcript	intron_variant	-	-	-	-	-	-		1	MTA3	HGNC	HGNC:23784	protein_coding	YES	2	CCDS62900.1		D6W5A2,Q53RX8	UPI00001C1DB1			06:17:00		ENST00000405592.3:c.214-827C>T
rs4953529	2:42643300	T	ENSG00000057935	ENST00000454356	Transcript	intron_variant,NMD_transcript_variant	-	-	-	-	-	-		1	MTA3	HGNC	HGNC:23784	nonsense_mediated_decay		5			Q53RX8,Q53SC0,E9PCS8	UPI0000D4E88C			05:13:00		ENST00000454356.3:c.382-827C>T
rs4953529	2:42643300	T	ENSG00000057935	ENST00000406652	Transcript	intron_variant	-	-	-	-	-	-		1	MTA3	HGNC	HGNC:23784	protein_coding		1	CCDS62900.1		D6W5A2,Q53RX8	UPI00001C1DB1			05:16:00		ENST00000406652.3:c.214-827C>T
rs4953529	2:42643300	T	ENSG00000057935	ENST00000405094	Transcript	intron_variant	-	-	-	-	-	-		1	MTA3	HGNC	HGNC:23784	protein_coding		5		Q9BTC8	Q53RX8,Q53SC0	UPI000012F745			05:16:00		ENST00000405094.1:c.382-827C>T
rs4953529	2:42643300	T	ENSG00000057935	ENST00000409019	Transcript	intron_variant,NMD_transcript_variant	-	-	-	-	-	-		1	MTA3	HGNC	HGNC:23784	nonsense_mediated_decay		5			E7EV10,Q53RX8,Q53SC0	UPI0001881589			05:17:00		ENST00000409019.3:c.382-827C>T
rs4953529	2:42643300	T	ENSG00000057935	ENST00000493983	Transcript	intron_variant,non_coding_transcript_variant	-	-	-	-	-	-		1	MTA3	HGNC	HGNC:23784	processed_transcript		5							03:04:00		ENST00000493983.1:n.290-827C>T
rs4953529	2:42643300	T	ENSG00000057935	ENST00000430763	Transcript	intron_variant,NMD_transcript_variant	-	-	-	-	-	-		1	MTA3	HGNC	HGNC:23784	nonsense_mediated_decay		5			Q53SC0,E9PF88	UPI0001611179			06:08:00		ENST00000430763.3:c.*230-827C>T
rs4953529	2:42643300	T	ENSG00000057935	ENST00000461256	Transcript	intron_variant,non_coding_transcript_variant	-	-	-	-	-	-		1	MTA3	HGNC	HGNC:23784	processed_transcript		5							04:06:00		ENST00000461256.3:n.319-827C>T
rs13015280	2:42425518	A	ENSG00000115944	ENST00000423797	Transcript	upstream_gene_variant	-	-	-	-	-	-	430	-1	COX7A2L	HGNC	HGNC:2289	processed_transcript		3
rs11691536	2:42270773	A	ENSG00000143924	ENST00000402711	Transcript	intron_variant	-	-	-	-	-	-		1	EML4	HGNC	HGNC:1316	protein_coding		1	CCDS46266.1	Q9HC35		UPI0001881585			05:21:00		ENST00000402711.4:c.493+6042G>A
rs11691536	2:42270773	A	ENSG00000143924	ENST00000401738	Transcript	intron_variant	-	-	-	-	-	-		1	EML4	HGNC	HGNC:1316	protein_coding		5			B5MBZ0	UPI0001F784D4			07:23:00		ENST00000401738.3:c.700+5822G>A
rs11691536	2:42270773	A	ENSG00000143924	ENST00000318522	Transcript	intron_variant	-	-	-	-	-	-		1	EML4	HGNC	HGNC:1316	protein_coding	YES	1	CCDS1807.1	Q9HC35		UPI0000140350			06:22:00		ENST00000318522.7:c.667+6042G>A
rs3755541	2:42768708	A	ENSG00000162881	ENST00000378661	Transcript	upstream_gene_variant	-	-	-	-	-	-	4447	-1	OXER1	HGNC	HGNC:24884	protein_coding	YES		CCDS1810.1	Q8TDS5		UPI000003BCC9
rs3755541	2:42768708	A	ENSG00000162882	ENST00000294973	Transcript	intron_variant	-	-	-	-	-	-		-1	HAAO	HGNC	HGNC:4796	protein_coding	YES	1	CCDS33187.1	P46952	C9IY88	UPI000007068E			07:09:00		ENST00000294973.8:c.631-780C>T
rs3755541	2:42768708	A	ENSG00000162882	ENST00000431905	Transcript	downstream_gene_variant	-	-	-	-	-	-	1003	-1	HAAO	HGNC	HGNC:4796	protein_coding		3			C9IY88	UPI000188158B
rs3755541	2:42768708	A	ENSG00000162882	ENST00000406924	Transcript	downstream_gene_variant	-	-	-	-	-	-	1179	-1	HAAO	HGNC	HGNC:4796	retained_intron		2
rs3755541	2:42768708	A	ENSG00000162882	ENST00000406007	Transcript	intron_variant,non_coding_transcript_variant	-	-	-	-	-	-		-1	HAAO	HGNC	HGNC:4796	retained_intron		2							01:03:00		ENST00000406007.4:n.182-780C>T
rs3755541	2:42768708	A	ENSG00000162882	ENST00000404451	Transcript	intron_variant,non_coding_transcript_variant	-	-	-	-	-	-		-1	HAAO	HGNC	HGNC:4796	retained_intron		3							05:05:00		ENST00000404451.5:n.390-780C>T
rs3755541	2:42768708	A	ENSG00000162882	ENST00000402698	Transcript	intron_variant,non_coding_transcript_variant	-	-	-	-	-	-		-1	HAAO	HGNC	HGNC:4796	retained_intron		5							06:08:00		ENST00000402698.4:n.975-780C>T
rs12465160	2:42340150	T	ENSG00000115944	ENST00000468711	Transcript	intron_variant	-	-	-	-	-	-		-1	COX7A2L	HGNC	HGNC:2289	protein_coding		3			H0YBD2	UPI0001E8F045			02:02:00		ENST00000468711.3:c.193-6281G>A
rs11685479	2:42467197	A	ENSG00000236913	ENST00000442609	Transcript	upstream_gene_variant	-	-	-	-	-	-	2620	1	AC025750.5	Clone_based_vega_gene		processed_pseudogene	YES
rs11685479	2:42467197	A	ENSG00000171126	ENST00000394973	Transcript	intron_variant	-	-	-	-	-	-		-1	KCNG3	HGNC	HGNC:18306	protein_coding		1	CCDS42674.1	Q8TAE7		UPI000002AC9C			01:01:00		ENST00000394973.4:c.633-22618C>T
rs11685479	2:42467197	A	ENSG00000232526	ENST00000447826	Transcript	upstream_gene_variant	-	-	-	-	-	-	3200	-1	VDAC1P13	HGNC	HGNC:50515	processed_pseudogene	YES
rs11685479	2:42467197	A	ENSG00000171126	ENST00000306078	Transcript	intron_variant	-	-	-	-	-	-		-1	KCNG3	HGNC	HGNC:18306	protein_coding	YES	1	CCDS1809.1	Q8TAE7		UPI00000557D9			01:01:00		ENST00000306078.1:c.666-22618C>T
rs1347930	2:42823328	G	ENSG00000232202	ENST00000453565	Transcript	downstream_gene_variant	-	-	-	-	-	-	2994	-1	AC098824.6	Clone_based_vega_gene		processed_pseudogene	YES
rs1430519	4:64759003	T	-	--	-	intergenic_variant	-	-	-	-	-	-
rs1430530	4:64750548	G	-	--	-	intergenic_variant	-	-	-	-	-	-
rs11131571	4:64722904	T	-	--	-	intergenic_variant	-	-	-	-	-	-
rs6847583	4:64747551	G	-	--	-	intergenic_variant	-	-	-	-	-	-
rs7695636	4:64720642	G	-	--	-	intergenic_variant	-	-	-	-	-	-
rs1897146	4:64743482	G	-	--	-	intergenic_variant	-	-	-	-	-	-
rs1403143	4:148121183	T	ENSG00000151623	ENST00000344721	Transcript	intron_variant	-	-	-	-	-	-		-1	NR3C2	HGNC	HGNC:7979	protein_coding		5	CCDS3772.1		Q4W5E8,B0ZBF6	UPI000013DC6D			06:08:00		ENST00000344721.6:c.2511-895G>A
rs1403143	4:148121183	T	ENSG00000151623	ENST00000358102	Transcript	intron_variant	-	-	-	-	-	-		-1	NR3C2	HGNC	HGNC:7979	protein_coding	YES	1	CCDS3772.1		Q4W5E8,B0ZBF6	UPI000013DC6D			06:08:00		ENST00000358102.5:c.2511-895G>A
rs1403143	4:148121183	T	ENSG00000151623	ENST00000511528	Transcript	intron_variant	-	-	-	-	-	-		-1	NR3C2	HGNC	HGNC:7979	protein_coding		5		P08235	Q4W5E8	UPI0000457284			05:07:00		ENST00000511528.1:c.2523-895G>A
rs1403143	4:148121183	T	ENSG00000151623	ENST00000342437	Transcript	intron_variant,NMD_transcript_variant	-	-	-	-	-	-		-1	NR3C2	HGNC	HGNC:7979	nonsense_mediated_decay		2			Q4W5E8,B0ZBF8	UPI000006DED9			04:06:00		ENST00000342437.6:c.2015-895G>A
rs1403143	4:148121183	T	ENSG00000151623	ENST00000512865	Transcript	intron_variant	-	-	-	-	-	-		-1	NR3C2	HGNC	HGNC:7979	protein_coding		1	CCDS54811.1	P08235	Q4W5E8	UPI0000367298			05:07:00		ENST00000512865.3:c.2160-895G>A
rs1360855	6:8431941	A	ENSG00000124786	ENST00000379660	Transcript	intron_variant	-	-	-	-	-	-		-1	SLC35B3	HGNC	HGNC:21601	protein_coding	YES	1	CCDS4508.1	Q9H1N7	A0A024R008,A0A024QZW4	UPI0000071D1B			02:10:00		ENST00000379660.4:c.4-1784C>T
rs2184580	6:8424051	A	ENSG00000124786	ENST00000379660	Transcript	intron_variant	-	-	-	-	-	-		-1	SLC35B3	HGNC	HGNC:21601	protein_coding	YES	1	CCDS4508.1	Q9H1N7	A0A024R008,A0A024QZW4	UPI0000071D1B			04:10:00		ENST00000379660.4:c.420-1427G>T
rs3799255	6:8428964	C	ENSG00000124786	ENST00000379660	Transcript	intron_variant	-	-	-	-	-	-		-1	SLC35B3	HGNC	HGNC:21601	protein_coding	YES	1	CCDS4508.1	Q9H1N7	A0A024R008,A0A024QZW4	UPI0000071D1B			03:10:00		ENST00000379660.4:c.297+900A>G
rs2057959	7:16491660	G	ENSG00000171243	ENST00000396652	Transcript	intron_variant	-	-	-	-	-	-		-1	SOSTDC1	HGNC	HGNC:21748	protein_coding		2		Q6X4U4		UPI000020EB66			02:04:00		ENST00000396652.1:c.-190+4720T>C
rs917221	7:16501763	C	ENSG00000171243	ENST00000396652	Transcript	intron_variant	-	-	-	-	-	-		-1	SOSTDC1	HGNC	HGNC:21748	protein_coding		2		Q6X4U4		UPI000020EB66			01:04:00		ENST00000396652.1:c.-319-5254T>G
rs10094357	8:114769666	C	-	--	-	intergenic_variant	-	-	-	-	-	-
rs2764810	10:67064868	C	ENSG00000198739	ENST00000485868	Transcript	intron_variant,non_coding_transcript_variant	-	-	-	-	-	-		1	LRRTM3	HGNC	HGNC:19410	processed_transcript		5							02:02:00		ENST00000485868.3:n.107-32719A>C
rs2764810	10:67064868	C	ENSG00000198739	ENST00000361320	Transcript	intron_variant	-	-	-	-	-	-		1	LRRTM3	HGNC	HGNC:19410	protein_coding	YES	1	CCDS7270.1	Q86VH5	B4DFC3	UPI0000088C0F			02:02:00		ENST00000361320.4:c.1537-32719A>C
rs2764810	10:67064868	C	ENSG00000183230	ENST00000433211	Transcript	intron_variant	-	-	-	-	-	-		-1	CTNNA3	HGNC	HGNC:2511	protein_coding	YES	1	CCDS7269.1	Q9UI47	Q5SW23	UPI000004A0E6			07:17:00		ENST00000433211.4:c.1047+115449T>G
rs2764810	10:67064868	C	ENSG00000183230	ENST00000494580	Transcript	intron_variant	-	-	-	-	-	-		-1	CTNNA3	HGNC	HGNC:2511	protein_coding		3				UPI0003B92910			01:02:00		ENST00000494580.1:c.127+115449T>G
rs2764813	10:67075738	A	ENSG00000198739	ENST00000485868	Transcript	intron_variant,non_coding_transcript_variant	-	-	-	-	-	-		1	LRRTM3	HGNC	HGNC:19410	processed_transcript		5							02:02:00		ENST00000485868.3:n.107-21849G>A
rs2764813	10:67075738	A	ENSG00000183230	ENST00000433211	Transcript	intron_variant	-	-	-	-	-	-		-1	CTNNA3	HGNC	HGNC:2511	protein_coding	YES	1	CCDS7269.1	Q9UI47	Q5SW23	UPI000004A0E6			07:17:00		ENST00000433211.4:c.1047+104579C>T
rs2764813	10:67075738	A	ENSG00000198739	ENST00000361320	Transcript	intron_variant	-	-	-	-	-	-		1	LRRTM3	HGNC	HGNC:19410	protein_coding	YES	1	CCDS7270.1	Q86VH5	B4DFC3	UPI0000088C0F			02:02:00		ENST00000361320.4:c.1537-21849G>A
rs2764813	10:67075738	A	ENSG00000183230	ENST00000494580	Transcript	intron_variant	-	-	-	-	-	-		-1	CTNNA3	HGNC	HGNC:2511	protein_coding		3				UPI0003B92910			01:02:00		ENST00000494580.1:c.127+104579C>T
rs2147886	10:67058885	C	ENSG00000198739	ENST00000485868	Transcript	intron_variant,non_coding_transcript_variant	-	-	-	-	-	-		1	LRRTM3	HGNC	HGNC:19410	processed_transcript		5							02:02:00		ENST00000485868.3:n.107-38702T>C
rs2147886	10:67058885	C	ENSG00000183230	ENST00000494580	Transcript	intron_variant	-	-	-	-	-	-		-1	CTNNA3	HGNC	HGNC:2511	protein_coding		3				UPI0003B92910			01:02:00		ENST00000494580.1:c.127+121432A>G
rs2147886	10:67058885	C	ENSG00000183230	ENST00000433211	Transcript	intron_variant	-	-	-	-	-	-		-1	CTNNA3	HGNC	HGNC:2511	protein_coding	YES	1	CCDS7269.1	Q9UI47	Q5SW23	UPI000004A0E6			07:17:00		ENST00000433211.4:c.1047+121432A>G
rs2147886	10:67058885	C	ENSG00000225299	ENST00000422963	Transcript	downstream_gene_variant	-	-	-	-	-	-	3857	1	RP11-344A5.1	Clone_based_vega_gene		antisense	YES	2
rs2147886	10:67058885	C	ENSG00000198739	ENST00000361320	Transcript	intron_variant	-	-	-	-	-	-		1	LRRTM3	HGNC	HGNC:19410	protein_coding	YES	1	CCDS7270.1	Q86VH5	B4DFC3	UPI0000088C0F			02:02:00		ENST00000361320.4:c.1537-38702T>C
rs10997485	10:67029184	C	ENSG00000183230	ENST00000433211	Transcript	intron_variant	-	-	-	-	-	-		-1	CTNNA3	HGNC	HGNC:2511	protein_coding	YES	1	CCDS7269.1	Q9UI47	Q5SW23	UPI000004A0E6			07:17:00		ENST00000433211.4:c.1047+151133A>G
rs10997485	10:67029184	C	ENSG00000198739	ENST00000361320	Transcript	intron_variant	-	-	-	-	-	-		1	LRRTM3	HGNC	HGNC:19410	protein_coding	YES	1	CCDS7270.1	Q86VH5	B4DFC3	UPI0000088C0F			02:02:00		ENST00000361320.4:c.1537-68403T>C
rs10997485	10:67029184	C	ENSG00000183230	ENST00000494580	Transcript	intron_variant	-	-	-	-	-	-		-1	CTNNA3	HGNC	HGNC:2511	protein_coding		3				UPI0003B92910			01:02:00		ENST00000494580.1:c.127+151133A>G
rs10997485	10:67029184	C	ENSG00000198739	ENST00000485868	Transcript	intron_variant,non_coding_transcript_variant	-	-	-	-	-	-		1	LRRTM3	HGNC	HGNC:19410	processed_transcript		5							02:02:00		ENST00000485868.3:n.106+16158T>C
rs1014329	10:67138584	A	ENSG00000183230	ENST00000433211	Transcript	intron_variant	-	-	-	-	-	-		-1	CTNNA3	HGNC	HGNC:2511	protein_coding	YES	1	CCDS7269.1	Q9UI47	Q5SW23	UPI000004A0E6			07:17:00		ENST00000433211.4:c.1047+41733C>T
rs1014329	10:67138584	A	ENSG00000183230	ENST00000494580	Transcript	intron_variant	-	-	-	-	-	-		-1	CTNNA3	HGNC	HGNC:2511	protein_coding		3				UPI0003B92910			01:02:00		ENST00000494580.1:c.127+41733C>T
rs6480246	10:66999167	C	ENSG00000183230	ENST00000494580	Transcript	intron_variant	-	-	-	-	-	-		-1	CTNNA3	HGNC	HGNC:2511	protein_coding		3				UPI0003B92910			01:02:00		ENST00000494580.1:c.127+181150A>G
rs6480246	10:66999167	C	ENSG00000183230	ENST00000433211	Transcript	intron_variant	-	-	-	-	-	-		-1	CTNNA3	HGNC	HGNC:2511	protein_coding	YES	1	CCDS7269.1	Q9UI47	Q5SW23	UPI000004A0E6			07:17:00		ENST00000433211.4:c.1047+181150A>G
rs6480246	10:66999167	C	ENSG00000198739	ENST00000361320	Transcript	intron_variant	-	-	-	-	-	-		1	LRRTM3	HGNC	HGNC:19410	protein_coding	YES	1	CCDS7270.1	Q86VH5	B4DFC3	UPI0000088C0F			02:02:00		ENST00000361320.4:c.1536+70715T>C
rs10997484	10:67026706	A	ENSG00000183230	ENST00000494580	Transcript	intron_variant	-	-	-	-	-	-		-1	CTNNA3	HGNC	HGNC:2511	protein_coding		3				UPI0003B92910			01:02:00		ENST00000494580.1:c.127+153611C>T
rs10997484	10:67026706	A	ENSG00000183230	ENST00000433211	Transcript	intron_variant	-	-	-	-	-	-		-1	CTNNA3	HGNC	HGNC:2511	protein_coding	YES	1	CCDS7269.1	Q9UI47	Q5SW23	UPI000004A0E6			07:17:00		ENST00000433211.4:c.1047+153611C>T
rs10997484	10:67026706	A	ENSG00000198739	ENST00000361320	Transcript	intron_variant	-	-	-	-	-	-		1	LRRTM3	HGNC	HGNC:19410	protein_coding	YES	1	CCDS7270.1	Q86VH5	B4DFC3	UPI0000088C0F			02:02:00		ENST00000361320.4:c.1537-70881G>A
rs10997484	10:67026706	A	ENSG00000198739	ENST00000485868	Transcript	intron_variant,non_coding_transcript_variant	-	-	-	-	-	-		1	LRRTM3	HGNC	HGNC:19410	processed_transcript		5							02:02:00		ENST00000485868.3:n.106+13680G>A
rs4256882	10:67148058	C	ENSG00000183230	ENST00000433211	Transcript	intron_variant	-	-	-	-	-	-		-1	CTNNA3	HGNC	HGNC:2511	protein_coding	YES	1	CCDS7269.1	Q9UI47	Q5SW23	UPI000004A0E6			07:17:00		ENST00000433211.4:c.1047+32259T>G
rs4256882	10:67148058	C	ENSG00000183230	ENST00000494580	Transcript	intron_variant	-	-	-	-	-	-		-1	CTNNA3	HGNC	HGNC:2511	protein_coding		3				UPI0003B92910			01:02:00		ENST00000494580.1:c.127+32259T>G
rs10997481	10:67004712	C	ENSG00000198739	ENST00000361320	Transcript	intron_variant	-	-	-	-	-	-		1	LRRTM3	HGNC	HGNC:19410	protein_coding	YES	1	CCDS7270.1	Q86VH5	B4DFC3	UPI0000088C0F			02:02:00		ENST00000361320.4:c.1536+76260T>C
rs10997481	10:67004712	C	ENSG00000183230	ENST00000433211	Transcript	intron_variant	-	-	-	-	-	-		-1	CTNNA3	HGNC	HGNC:2511	protein_coding	YES	1	CCDS7269.1	Q9UI47	Q5SW23	UPI000004A0E6			07:17:00		ENST00000433211.4:c.1047+175605A>G
rs10997481	10:67004712	C	ENSG00000183230	ENST00000494580	Transcript	intron_variant	-	-	-	-	-	-		-1	CTNNA3	HGNC	HGNC:2511	protein_coding		3				UPI0003B92910			01:02:00		ENST00000494580.1:c.127+175605A>G
rs1925613	10:67002986	A	ENSG00000183230	ENST00000494580	Transcript	intron_variant	-	-	-	-	-	-		-1	CTNNA3	HGNC	HGNC:2511	protein_coding		3				UPI0003B92910			01:02:00		ENST00000494580.1:c.127+177331G>T
rs1925613	10:67002986	A	ENSG00000198739	ENST00000361320	Transcript	intron_variant	-	-	-	-	-	-		1	LRRTM3	HGNC	HGNC:19410	protein_coding	YES	1	CCDS7270.1	Q86VH5	B4DFC3	UPI0000088C0F			02:02:00		ENST00000361320.4:c.1536+74534C>A
rs1925613	10:67002986	A	ENSG00000183230	ENST00000433211	Transcript	intron_variant	-	-	-	-	-	-		-1	CTNNA3	HGNC	HGNC:2511	protein_coding	YES	1	CCDS7269.1	Q9UI47	Q5SW23	UPI000004A0E6			07:17:00		ENST00000433211.4:c.1047+177331G>T
rs10762129	10:67037037	T	ENSG00000198739	ENST00000485868	Transcript	intron_variant,non_coding_transcript_variant	-	-	-	-	-	-		1	LRRTM3	HGNC	HGNC:19410	processed_transcript		5							02:02:00		ENST00000485868.3:n.106+24011C>T
rs10762129	10:67037037	T	ENSG00000183230	ENST00000433211	Transcript	intron_variant	-	-	-	-	-	-		-1	CTNNA3	HGNC	HGNC:2511	protein_coding	YES	1	CCDS7269.1	Q9UI47	Q5SW23	UPI000004A0E6			07:17:00		ENST00000433211.4:c.1047+143280G>A
rs10762129	10:67037037	T	ENSG00000198739	ENST00000361320	Transcript	intron_variant	-	-	-	-	-	-		1	LRRTM3	HGNC	HGNC:19410	protein_coding	YES	1	CCDS7270.1	Q86VH5	B4DFC3	UPI0000088C0F			02:02:00		ENST00000361320.4:c.1537-60550C>T
rs10762129	10:67037037	T	ENSG00000183230	ENST00000494580	Transcript	intron_variant	-	-	-	-	-	-		-1	CTNNA3	HGNC	HGNC:2511	protein_coding		3				UPI0003B92910			01:02:00		ENST00000494580.1:c.127+143280G>A
rs11177942	12:69896234	A	ENSG00000166268	ENST00000552032	Transcript	intron_variant	-	-	-	-	-	-		1	MYRFL	HGNC	HGNC:26316	protein_coding		5		Q96LU7	A0A075B6E6	UPI00016627C0			09:24:00		ENST00000552032.4:c.1091+753G>A
rs11177942	12:69896234	A	ENSG00000166268	ENST00000547771	Transcript	intron_variant	-	-	-	-	-	-		1	MYRFL	HGNC	HGNC:26316	protein_coding		5			F8VVR8	UPI0003335084			09:24:00		ENST00000547771.4:c.1091+753G>A
rs10879033	12:69896752	G	ENSG00000166268	ENST00000547771	Transcript	intron_variant	-	-	-	-	-	-		1	MYRFL	HGNC	HGNC:26316	protein_coding		5			F8VVR8	UPI0003335084			09:24:00		ENST00000547771.4:c.1092-404C>G
rs10879033	12:69896752	G	ENSG00000166268	ENST00000552032	Transcript	intron_variant	-	-	-	-	-	-		1	MYRFL	HGNC	HGNC:26316	protein_coding		5		Q96LU7	A0A075B6E6	UPI00016627C0			09:24:00		ENST00000552032.4:c.1092-404C>G
rs10879033	12:69896752	G	-	ENSR00001464711	RegulatoryFeature	regulatory_region_variant	-	-	-	-	-	-						promoter_flanking_region
rs11177938	12:69895991	G	ENSG00000166268	ENST00000552032	Transcript	intron_variant	-	-	-	-	-	-		1	MYRFL	HGNC	HGNC:26316	protein_coding		5		Q96LU7	A0A075B6E6	UPI00016627C0			09:24:00		ENST00000552032.4:c.1091+510A>G
rs11177938	12:69895991	G	ENSG00000166268	ENST00000547771	Transcript	intron_variant	-	-	-	-	-	-		1	MYRFL	HGNC	HGNC:26316	protein_coding		5			F8VVR8	UPI0003335084			09:24:00		ENST00000547771.4:c.1091+510A>G
rs10879042	12:69898108	G	ENSG00000166268	ENST00000552032	Transcript	intron_variant	-	-	-	-	-	-		1	MYRFL	HGNC	HGNC:26316	protein_coding		5		Q96LU7	A0A075B6E6	UPI00016627C0			10:24:00		ENST00000552032.4:c.1182+862A>G
rs10879042	12:69898108	G	ENSG00000166268	ENST00000547771	Transcript	intron_variant	-	-	-	-	-	-		1	MYRFL	HGNC	HGNC:26316	protein_coding		5			F8VVR8	UPI0003335084			10:24:00		ENST00000547771.4:c.1182+862A>G
rs10879042	12:69898108	G	-	ENSR00001464711	RegulatoryFeature	regulatory_region_variant	-	-	-	-	-	-						promoter_flanking_region
rs1026496	12:69905012	A	ENSG00000257815	ENST00000549419	Transcript	intron_variant,non_coding_transcript_variant	-	-	-	-	-	-		-1	RP11-611E13.2	Clone_based_vega_gene		antisense		4							02:02:00		ENST00000549419.3:n.145-593C>T
rs1026496	12:69905012	A	ENSG00000166268	ENST00000547771	Transcript	intron_variant	-	-	-	-	-	-		1	MYRFL	HGNC	HGNC:26316	protein_coding		5			F8VVR8	UPI0003335084			11:24:00		ENST00000547771.4:c.1383+1168G>A
rs1026496	12:69905012	A	ENSG00000166268	ENST00000552032	Transcript	intron_variant	-	-	-	-	-	-		1	MYRFL	HGNC	HGNC:26316	protein_coding		5		Q96LU7	A0A075B6E6	UPI00016627C0			11:24:00		ENST00000552032.4:c.1383+1168G>A
rs1026496	12:69905012	A	-	ENSR00001464712	RegulatoryFeature	regulatory_region_variant	-	-	-	-	-	-						promoter_flanking_region
rs1026496	12:69905012	A	-	ENSR00001612827	RegulatoryFeature	regulatory_region_variant	-	-	-	-	-	-						CTCF_binding_site
rs10879032	12:69896605	C	ENSG00000166268	ENST00000552032	Transcript	intron_variant	-	-	-	-	-	-		1	MYRFL	HGNC	HGNC:26316	protein_coding		5		Q96LU7	A0A075B6E6	UPI00016627C0			09:24:00		ENST00000552032.4:c.1092-551A>C
rs10879032	12:69896605	C	ENSG00000166268	ENST00000547771	Transcript	intron_variant	-	-	-	-	-	-		1	MYRFL	HGNC	HGNC:26316	protein_coding		5			F8VVR8	UPI0003335084			09:24:00		ENST00000547771.4:c.1092-551A>C
rs10879032	12:69896605	C	-	ENSR00001464711	RegulatoryFeature	regulatory_region_variant	-	-	-	-	-	-						promoter_flanking_region
rs10879035	12:69896929	A	ENSG00000166268	ENST00000547771	Transcript	intron_variant	-	-	-	-	-	-		1	MYRFL	HGNC	HGNC:26316	protein_coding		5			F8VVR8	UPI0003335084			09:24:00		ENST00000547771.4:c.1092-227G>A
rs10879035	12:69896929	A	ENSG00000166268	ENST00000552032	Transcript	intron_variant	-	-	-	-	-	-		1	MYRFL	HGNC	HGNC:26316	protein_coding		5		Q96LU7	A0A075B6E6	UPI00016627C0			09:24:00		ENST00000552032.4:c.1092-227G>A
rs10879035	12:69896929	A	-	ENSR00001464711	RegulatoryFeature	regulatory_region_variant	-	-	-	-	-	-						promoter_flanking_region
rs11177937	12:69895940	G	ENSG00000166268	ENST00000552032	Transcript	intron_variant	-	-	-	-	-	-		1	MYRFL	HGNC	HGNC:26316	protein_coding		5		Q96LU7	A0A075B6E6	UPI00016627C0			09:24:00		ENST00000552032.4:c.1091+459A>G
rs11177937	12:69895940	G	ENSG00000166268	ENST00000547771	Transcript	intron_variant	-	-	-	-	-	-		1	MYRFL	HGNC	HGNC:26316	protein_coding		5			F8VVR8	UPI0003335084			09:24:00		ENST00000547771.4:c.1091+459A>G
rs9542156	13:34767006	C	-	--	-	intergenic_variant	-	-	-	-	-	-
rs2650613	16:18850013	G	ENSG00000157106	ENST00000562668	Transcript	upstream_gene_variant	-	-	-	-	-	-	643	-1	SMG1	HGNC	HGNC:30045	retained_intron		3
rs2650613	16:18850013	G	ENSG00000157106	ENST00000563448	Transcript	non_coding_transcript_exon_variant,non_coding_transcript_variant	239	-	-	-	-	-		-1	SMG1	HGNC	HGNC:30045	retained_intron		2						02:10:00			ENST00000563448.1:n.239T>C
rs2650613	16:18850013	G	ENSG00000157106	ENST00000446231	Transcript	synonymous_variant	5810	5397	1799	H	caT:caC	-		-1	SMG1	HGNC	HGNC:30045	protein_coding	YES	1	CCDS45430.1	Q96Q15	H3BPS6	UPI00004F8E22		35:63		PROSITE_profiles:PS51189,Superfamily_domains:SSF48371	ENST00000446231.4:c.5397T>C	ENST00000446231.4:c.5397T>C(p.%3D)
rs2650613	16:18850013	G	ENSG00000157106	ENST00000565324	Transcript	synonymous_variant	5067	5067	1689	H	caT:caC	-		-1	SMG1	HGNC	HGNC:30045	protein_coding		1			J3KRA9	UPI00025A2EDE		33:61		PROSITE_profiles:PS51189,Superfamily_domains:SSF48371	ENST00000565324.3:c.5067T>C	ENST00000565324.3:c.5067T>C(p.%3D)
rs2967203	16:18855972	T	ENSG00000157106	ENST00000446231	Transcript	intron_variant	-	-	-	-	-	-		-1	SMG1	HGNC	HGNC:30045	protein_coding	YES	1	CCDS45430.1	Q96Q15	H3BPS6	UPI00004F8E22			29:62		ENST00000446231.4:c.4235-1068G>A
rs2967203	16:18855972	T	ENSG00000157106	ENST00000565324	Transcript	intron_variant	-	-	-	-	-	-		-1	SMG1	HGNC	HGNC:30045	protein_coding		1			J3KRA9	UPI00025A2EDE			27:60		ENST00000565324.3:c.3905-1068G>A
rs2967203	16:18855972	T	ENSG00000157106	ENST00000569764	Transcript	downstream_gene_variant	-	-	-	-	-	-	366	-1	SMG1	HGNC	HGNC:30045	retained_intron		5
rs2967203	16:18855972	T	ENSG00000157106	ENST00000563235	Transcript	downstream_gene_variant	-	-	-	-	-	-	1814	-1	SMG1	HGNC	HGNC:30045	protein_coding		5				UPI00038BB018
rs9934555	16:18933753	G	ENSG00000265515	ENST00000580939	Transcript	upstream_gene_variant	-	-	-	-	-	-	3471	-1	AC092287.1	Clone_based_ensembl_gene		miRNA	YES
rs9934555	16:18933753	G	ENSG00000260352	ENST00000565782	Transcript	intron_variant,non_coding_transcript_variant	-	-	-	-	-	-		1	CTD-2288F12.1	Clone_based_vega_gene		antisense	YES	3							01:01:00		ENST00000565782.1:n.276-3103A>G
rs9934555	16:18933753	G	-	ENSR00001504076	RegulatoryFeature	regulatory_region_variant	-	-	-	-	-	-						promoter_flanking_region
rs2908956	17:11547777	A	ENSG00000188803	ENST00000409168	Transcript	intron_variant	-	-	-	-	-	-		1	SHISA6	HGNC	HGNC:34491	protein_coding		2	CCDS54090.1	Q6ZSJ9		UPI000166306E			02:03:00		ENST00000409168.5:c.800-7963C>A
rs2908956	17:11547777	A	ENSG00000188803	ENST00000432116	Transcript	intron_variant	-	-	-	-	-	-		1	SHISA6	HGNC	HGNC:34491	protein_coding		1	CCDS54089.1	Q6ZSJ9		UPI0001663070			03:04:00		ENST00000432116.5:c.896-7963C>A
rs2908956	17:11547777	A	ENSG00000188803	ENST00000441885	Transcript	intron_variant	-	-	-	-	-	-		1	SHISA6	HGNC	HGNC:34491	protein_coding	YES	5	CCDS45615.1	Q6ZSJ9		UPI000183CBD8			03:05:00		ENST00000441885.5:c.896-4119C>A
rs2908964	17:11539340	C	ENSG00000188803	ENST00000441885	Transcript	intron_variant	-	-	-	-	-	-		1	SHISA6	HGNC	HGNC:34491	protein_coding	YES	5	CCDS45615.1	Q6ZSJ9		UPI000183CBD8			03:05:00		ENST00000441885.5:c.896-12556A>C
rs2908964	17:11539340	C	ENSG00000188803	ENST00000409168	Transcript	intron_variant	-	-	-	-	-	-		1	SHISA6	HGNC	HGNC:34491	protein_coding		2	CCDS54090.1	Q6ZSJ9		UPI000166306E			02:03:00		ENST00000409168.5:c.800-16400A>C
rs2908964	17:11539340	C	ENSG00000188803	ENST00000432116	Transcript	intron_variant	-	-	-	-	-	-		1	SHISA6	HGNC	HGNC:34491	protein_coding		1	CCDS54089.1	Q6ZSJ9		UPI0001663070			03:04:00		ENST00000432116.5:c.896-16400A>C
rs3111834	17:11519938	T	ENSG00000188803	ENST00000441885	Transcript	intron_variant	-	-	-	-	-	-		1	SHISA6	HGNC	HGNC:34491	protein_coding	YES	5	CCDS45615.1	Q6ZSJ9		UPI000183CBD8			03:05:00		ENST00000441885.5:c.896-31958C>T
rs3111834	17:11519938	T	ENSG00000188803	ENST00000432116	Transcript	intron_variant	-	-	-	-	-	-		1	SHISA6	HGNC	HGNC:34491	protein_coding		1	CCDS54089.1	Q6ZSJ9		UPI0001663070			03:04:00		ENST00000432116.5:c.896-35802C>T
rs3111834	17:11519938	T	ENSG00000188803	ENST00000409168	Transcript	intron_variant	-	-	-	-	-	-		1	SHISA6	HGNC	HGNC:34491	protein_coding		2	CCDS54090.1	Q6ZSJ9		UPI000166306E			02:03:00		ENST00000409168.5:c.800-35802C>T
rs1861573	17:11541705	C	ENSG00000188803	ENST00000441885	Transcript	intron_variant	-	-	-	-	-	-		1	SHISA6	HGNC	HGNC:34491	protein_coding	YES	5	CCDS45615.1	Q6ZSJ9		UPI000183CBD8			03:05:00		ENST00000441885.5:c.896-10191T>C
rs1861573	17:11541705	C	ENSG00000188803	ENST00000432116	Transcript	intron_variant	-	-	-	-	-	-		1	SHISA6	HGNC	HGNC:34491	protein_coding		1	CCDS54089.1	Q6ZSJ9		UPI0001663070			03:04:00		ENST00000432116.5:c.896-14035T>C
rs1861573	17:11541705	C	ENSG00000188803	ENST00000409168	Transcript	intron_variant	-	-	-	-	-	-		1	SHISA6	HGNC	HGNC:34491	protein_coding		2	CCDS54090.1	Q6ZSJ9		UPI000166306E			02:03:00		ENST00000409168.5:c.800-14035T>C
rs2193112	17:11531447	A	ENSG00000188803	ENST00000441885	Transcript	intron_variant	-	-	-	-	-	-		1	SHISA6	HGNC	HGNC:34491	protein_coding	YES	5	CCDS45615.1	Q6ZSJ9		UPI000183CBD8			03:05:00		ENST00000441885.5:c.896-20449G>A
rs2193112	17:11531447	A	ENSG00000188803	ENST00000432116	Transcript	intron_variant	-	-	-	-	-	-		1	SHISA6	HGNC	HGNC:34491	protein_coding		1	CCDS54089.1	Q6ZSJ9		UPI0001663070			03:04:00		ENST00000432116.5:c.896-24293G>A
rs2193112	17:11531447	A	ENSG00000188803	ENST00000409168	Transcript	intron_variant	-	-	-	-	-	-		1	SHISA6	HGNC	HGNC:34491	protein_coding		2	CCDS54090.1	Q6ZSJ9		UPI000166306E			02:03:00		ENST00000409168.5:c.800-24293G>A
rs2969199	17:11495587	T	ENSG00000188803	ENST00000432116	Transcript	intron_variant	-	-	-	-	-	-		1	SHISA6	HGNC	HGNC:34491	protein_coding		1	CCDS54089.1	Q6ZSJ9		UPI0001663070			03:04:00		ENST00000432116.5:c.896-60153G>T
rs2969199	17:11495587	T	ENSG00000188803	ENST00000409168	Transcript	intron_variant	-	-	-	-	-	-		1	SHISA6	HGNC	HGNC:34491	protein_coding		2	CCDS54090.1	Q6ZSJ9		UPI000166306E			02:03:00		ENST00000409168.5:c.800-60153G>T
rs2969199	17:11495587	T	ENSG00000188803	ENST00000441885	Transcript	intron_variant	-	-	-	-	-	-		1	SHISA6	HGNC	HGNC:34491	protein_coding	YES	5	CCDS45615.1	Q6ZSJ9		UPI000183CBD8			03:05:00		ENST00000441885.5:c.896-56309G>T
rs11652896	17:11573930	C	-	--	-	intergenic_variant	-	-	-	-	-	-
rs9894989	17:11541218	A	ENSG00000188803	ENST00000409168	Transcript	intron_variant	-	-	-	-	-	-		1	SHISA6	HGNC	HGNC:34491	protein_coding		2	CCDS54090.1	Q6ZSJ9		UPI000166306E			02:03:00		ENST00000409168.5:c.800-14522G>A
rs9894989	17:11541218	A	ENSG00000188803	ENST00000432116	Transcript	intron_variant	-	-	-	-	-	-		1	SHISA6	HGNC	HGNC:34491	protein_coding		1	CCDS54089.1	Q6ZSJ9		UPI0001663070			03:04:00		ENST00000432116.5:c.896-14522G>A
rs9894989	17:11541218	A	ENSG00000188803	ENST00000441885	Transcript	intron_variant	-	-	-	-	-	-		1	SHISA6	HGNC	HGNC:34491	protein_coding	YES	5	CCDS45615.1	Q6ZSJ9		UPI000183CBD8			03:05:00		ENST00000441885.5:c.896-10678G>A
rs2969180	17:11504584	A	ENSG00000188803	ENST00000409168	Transcript	intron_variant	-	-	-	-	-	-		1	SHISA6	HGNC	HGNC:34491	protein_coding		2	CCDS54090.1	Q6ZSJ9		UPI000166306E			02:03:00		ENST00000409168.5:c.800-51156G>A
rs2969180	17:11504584	A	ENSG00000188803	ENST00000432116	Transcript	intron_variant	-	-	-	-	-	-		1	SHISA6	HGNC	HGNC:34491	protein_coding		1	CCDS54089.1	Q6ZSJ9		UPI0001663070			03:04:00		ENST00000432116.5:c.896-51156G>A
rs2969180	17:11504584	A	ENSG00000188803	ENST00000441885	Transcript	intron_variant	-	-	-	-	-	-		1	SHISA6	HGNC	HGNC:34491	protein_coding	YES	5	CCDS45615.1	Q6ZSJ9		UPI000183CBD8			03:05:00		ENST00000441885.5:c.896-47312G>A
rs1974700	17:11492073	A	ENSG00000188803	ENST00000432116	Transcript	intron_variant	-	-	-	-	-	-		1	SHISA6	HGNC	HGNC:34491	protein_coding		1	CCDS54089.1	Q6ZSJ9		UPI0001663070			03:04:00		ENST00000432116.5:c.896-63667G>A
rs1974700	17:11492073	A	ENSG00000188803	ENST00000409168	Transcript	intron_variant	-	-	-	-	-	-		1	SHISA6	HGNC	HGNC:34491	protein_coding		2	CCDS54090.1	Q6ZSJ9		UPI000166306E			02:03:00		ENST00000409168.5:c.800-63667G>A
rs1974700	17:11492073	A	ENSG00000188803	ENST00000441885	Transcript	intron_variant	-	-	-	-	-	-		1	SHISA6	HGNC	HGNC:34491	protein_coding	YES	5	CCDS45615.1	Q6ZSJ9		UPI000183CBD8			03:05:00		ENST00000441885.5:c.896-59823G>A
rs4830297	X:134586530	T	ENSG00000170965	ENST00000473897	Transcript	intron_variant,non_coding_transcript_variant	-	-	-	-	-	-		-1	PLAC1	HGNC	HGNC:9044	processed_transcript		5							02:02:00		ENST00000473897.1:n.102+15521G>A
rs4830297	X:134586530	T	ENSG00000170965	ENST00000476971	Transcript	intron_variant,non_coding_transcript_variant	-	-	-	-	-	-		-1	PLAC1	HGNC	HGNC:9044	processed_transcript		5							02:02:00		ENST00000476971.3:n.274+15521G>A
rs4830297	X:134586530	T	ENSG00000170965	ENST00000359237	Transcript	intron_variant	-	-	-	-	-	-		-1	PLAC1	HGNC	HGNC:9044	protein_coding	YES	1	CCDS14642.1	Q9HBJ0		UPI0000070F9F			02:02:00		ENST00000359237.6:c.-59+15521G>A
rs4830296	X:134586498	T	ENSG00000170965	ENST00000359237	Transcript	intron_variant	-	-	-	-	-	-		-1	PLAC1	HGNC	HGNC:9044	protein_coding	YES	1	CCDS14642.1	Q9HBJ0		UPI0000070F9F			02:02:00		ENST00000359237.6:c.-59+15553G>A
rs4830296	X:134586498	T	ENSG00000170965	ENST00000476971	Transcript	intron_variant,non_coding_transcript_variant	-	-	-	-	-	-		-1	PLAC1	HGNC	HGNC:9044	processed_transcript		5							02:02:00		ENST00000476971.3:n.274+15553G>A
rs4830296	X:134586498	T	ENSG00000170965	ENST00000473897	Transcript	intron_variant,non_coding_transcript_variant	-	-	-	-	-	-		-1	PLAC1	HGNC	HGNC:9044	processed_transcript		5							02:02:00		ENST00000473897.1:n.102+15553G>A
rs5929343	X:113614925	A	ENSG00000241743	ENST00000468762	Transcript	downstream_gene_variant	-	-	-	-	-	-	1375	-1	RP5-964N17.1	Clone_based_vega_gene		lincRNA	YES	5
rs6643336	X:113658578	C	ENSG00000241743	ENST00000468762	Transcript	intron_variant,non_coding_transcript_variant	-	-	-	-	-	-		-1	RP5-964N17.1	Clone_based_vega_gene		lincRNA	YES	5							01:02:00		ENST00000468762.2:n.27-40425A>G
rs5929349	X:113629540	T	ENSG00000241743	ENST00000468762	Transcript	intron_variant,non_coding_transcript_variant	-	-	-	-	-	-		-1	RP5-964N17.1	Clone_based_vega_gene		lincRNA	YES	5							01:02:00		ENST00000468762.2:n.27-11387C>A
rs5929362	X:113646002	C	ENSG00000241743	ENST00000468762	Transcript	intron_variant,non_coding_transcript_variant	-	-	-	-	-	-		-1	RP5-964N17.1	Clone_based_vega_gene		lincRNA	YES	5							01:02:00		ENST00000468762.2:n.27-27849A>G
rs1474804	X:113684716	G	ENSG00000241743	ENST00000468762	Transcript	intron_variant,non_coding_transcript_variant	-	-	-	-	-	-		-1	RP5-964N17.1	Clone_based_vega_gene		lincRNA	YES	5							01:02:00		ENST00000468762.2:n.27-66563T>C
)rs7844647	8:34646258	C	-	--	-	intergenic_variant	-	-	-	-	-	-
rs4342589	8:34644028	A	-	ENSR00001721408	RegulatoryFeature	regulatory_region_variant	-	-	-	-	-	-						CTCF_binding_site
rs4342589	8:34644028	A	-	--	-	intergenic_variant	-	-	-	-	-	-
rs7005808	8:34674583	C	-	--	-	intergenic_variant	-	-	-	-	-	-
rs2685603	8:34803578	C	ENSG00000254344	ENST00000519189	Transcript	intron_variant,non_coding_transcript_variant	-	-	-	-	-	-		1	LINC01288	HGNC	HGNC:50353	lincRNA	YES	4							02:03:00		ENST00000519189.1:n.253+10613T>C
rs2687543	8:34822702	T	ENSG00000254344	ENST00000519189	Transcript	intron_variant,non_coding_transcript_variant	-	-	-	-	-	-		1	LINC01288	HGNC	HGNC:50353	lincRNA	YES	4							03:03:00		ENST00000519189.1:n.387+3297C>T
rs2685609	8:34817401	G	ENSG00000254344	ENST00000519189	Transcript	intron_variant,non_coding_transcript_variant	-	-	-	-	-	-		1	LINC01288	HGNC	HGNC:50353	lincRNA	YES	4							02:03:00		ENST00000519189.1:n.254-1871A>G
rs2254888	8:34812014	C	ENSG00000254344	ENST00000519189	Transcript	intron_variant,non_coding_transcript_variant	-	-	-	-	-	-		1	LINC01288	HGNC	HGNC:50353	lincRNA	YES	4							02:03:00		ENST00000519189.1:n.254-7258A>C
rs2685592	8:34797254	G	ENSG00000254344	ENST00000519189	Transcript	intron_variant,non_coding_transcript_variant	-	-	-	-	-	-		1	LINC01288	HGNC	HGNC:50353	lincRNA	YES	4							02:03:00		ENST00000519189.1:n.253+4289T>G
rs11992870	8:34757936	A	-	--	-	intergenic_variant	-	-	-	-	-	-
rs1317084	8:34819629	T	ENSG00000254344	ENST00000519189	Transcript	intron_variant,non_coding_transcript_variant	-	-	-	-	-	-		1	LINC01288	HGNC	HGNC:50353	lincRNA	YES	4							03:03:00		ENST00000519189.1:n.387+224C>T
rs1317084	8:34819629	T	-	ENSR00001440357	RegulatoryFeature	regulatory_region_variant	-	-	-	-	-	-						CTCF_binding_site
rs13254921	8:34783766	A	ENSG00000254344	ENST00000519189	Transcript	upstream_gene_variant	-	-	-	-	-	-	286	1	LINC01288	HGNC	HGNC:50353	lincRNA	YES	4
rs4358797	8:34774452	A	-	--	-	intergenic_variant	-	-	-	-	-	-
rs2685607	8:34778626	C	-	--	-	intergenic_variant	-	-	-	-	-	-
rs10283194	8:34808868	A	ENSG00000254344	ENST00000519189	Transcript	intron_variant,non_coding_transcript_variant	-	-	-	-	-	-		1	LINC01288	HGNC	HGNC:50353	lincRNA	YES	4							02:03:00		ENST00000519189.1:n.254-10404C>A
rs10089087	8:34586784	A	-	--	-	intergenic_variant	-	-	-	-	-	-
rs7819762	8:34640132	T	-	--	-	intergenic_variant	-	-	-	-	-	-
rs11994327	8:34719524	T	-	--	-	intergenic_variant	-	-	-	-	-	-
rs7826148	8:34710497	G	-	--	-	intergenic_variant	-	-	-	-	-	-
rs10954965	8:34473739	C	-	--	-	intergenic_variant	-	-	-	-	-	-
rs2009258	8:34428577	C	-	--	-	intergenic_variant	-	-	-	-	-	-
rs10089816	8:34452503	C	-	--	-	intergenic_variant	-	-	-	-	-	-
rs10503965	8:34665706	G	-	--	-	intergenic_variant	-	-	-	-	-	-
rs12545278	8:34663764	G	-	--	-	intergenic_variant	-	-	-	-	-	-
rs1373803	8:34403576	T	-	--	-	intergenic_variant	-	-	-	-	-	-
rs16882274	8:34470272	C	-	--	-	intergenic_variant	-	-	-	-	-	-
rs10503960	8:34340069	C	ENSG00000253108	ENST00000522460	Transcript	non_coding_transcript_exon_variant,non_coding_transcript_variant	292	-	-	-	-	-		1	RP1-84O15.2	Clone_based_vega_gene		lincRNA	YES	3						04:05:00			ENST00000522460.1:n.292A>C
rs1458907	8:34394942	T	-	--	-	intergenic_variant	-	-	-	-	-	-
rs992046	8:34368697	G	-	--	-	intergenic_variant	-	-	-	-	-	-
rs4556085	8:34667012	C	-	--	-	intergenic_variant	-	-	-	-	-	-
rs12549919	8:34266617	T	ENSG00000253108	ENST00000522460	Transcript	intron_variant,non_coding_transcript_variant	-	-	-	-	-	-		1	RP1-84O15.2	Clone_based_vega_gene		lincRNA	YES	3							02:04:00		ENST00000522460.1:n.203-30642G>T
rs16881979	8:34327644	T	ENSG00000215264	ENST00000462503	Transcript	upstream_gene_variant	-	-	-	-	-	-	4002	-1	RPL10AP3	HGNC	HGNC:29803	processed_pseudogene	YES
rs16881979	8:34327644	T	ENSG00000253108	ENST00000522460	Transcript	intron_variant,non_coding_transcript_variant	-	-	-	-	-	-		1	RP1-84O15.2	Clone_based_vega_gene		lincRNA	YES	3							03:04:00		ENST00000522460.1:n.283-12416C>T
rs2132167	8:34250816	A	ENSG00000253108	ENST00000522460	Transcript	intron_variant,non_coding_transcript_variant	-	-	-	-	-	-		1	RP1-84O15.2	Clone_based_vega_gene		lincRNA	YES	3							02:04:00		ENST00000522460.1:n.202+21268G>A
rs2132167	8:34250816	A	ENSG00000254033	ENST00000518178	Transcript	upstream_gene_variant	-	-	-	-	-	-	1870	-1	RP11-431M3.2	Clone_based_vega_gene		lincRNA	YES	3
)rs1420381	2:170753131	A	ENSG00000234350	ENST00000442456	Transcript	intron_variant,non_coding_transcript_variant	-	-	-	-	-	-		-1	AC007405.4	Clone_based_vega_gene		lincRNA	YES	2							01:06:00		ENST00000442456.2:n.66-11844G>T
rs1420381	2:170753131	A	ENSG00000128692	ENST00000461070	Transcript	downstream_gene_variant	-	-	-	-	-	-	343	1	EIF2S2P4	HGNC	HGNC:37626	processed_pseudogene	YES
rs1420381	2:170753131	A	ENSG00000234350	ENST00000623867	Transcript	intron_variant,non_coding_transcript_variant	-	-	-	-	-	-		-1	AC007405.4	Clone_based_vega_gene		lincRNA									01:01:00		ENST00000623867.1:n.67+17571G>T
rs1420378	2:170774121	A	ENSG00000239467	ENST00000429172	Transcript	intron_variant,non_coding_transcript_variant	-	-	-	-	-	-		1	ERICH2	EntrezGene	HGNC:44395	lincRNA		3							01:04:00		ENST00000429172.3:n.316-1532C>A
rs1420378	2:170774121	A	ENSG00000239467	ENST00000426475	Transcript	intron_variant,non_coding_transcript_variant	-	-	-	-	-	-		1	ERICH2	EntrezGene	HGNC:44395	lincRNA	YES	3							01:03:00		ENST00000426475.1:n.75+2934C>A
rs1420378	2:170774121	A	ENSG00000234350	ENST00000442456	Transcript	upstream_gene_variant	-	-	-	-	-	-	3355	-1	AC007405.4	Clone_based_vega_gene		lincRNA	YES	2
rs1420378	2:170774121	A	ENSG00000234350	ENST00000623867	Transcript	upstream_gene_variant	-	-	-	-	-	-	3353	-1	AC007405.4	Clone_based_vega_gene		lincRNA
rs1110002	2:170715782	G	ENSG00000204335	ENST00000375281	Transcript	intron_variant	-	-	-	-	-	-		1	SP5	HGNC	HGNC:14529	protein_coding	YES	1	CCDS33322.1	Q6BEB4		UPI000015C8D6			01:01:00		ENST00000375281.3:c.51+219C>G
rs1110002	2:170715782	G	ENSG00000204335	ENST00000487037	Transcript	upstream_gene_variant	-	-	-	-	-	-	260	1	SP5	HGNC	HGNC:14529	processed_transcript		3
rs1110002	2:170715782	G	ENSG00000222033	ENST00000409786	Transcript	upstream_gene_variant	-	-	-	-	-	-	1215	-1	LINC01124	HGNC	HGNC:49270	lincRNA	YES
rs1110002	2:170715782	G	-	ENSR00000602168	RegulatoryFeature	regulatory_region_variant	-	-	-	-	-	-						promoter
rs1861464	2:170716070	C	ENSG00000222033	ENST00000409786	Transcript	upstream_gene_variant	-	-	-	-	-	-	1503	-1	LINC01124	HGNC	HGNC:49270	lincRNA	YES
rs1861464	2:170716070	C	ENSG00000204335	ENST00000487037	Transcript	splice_donor_variant,non_coding_transcript_variant	-	-	-	-	-	-		1	SP5	HGNC	HGNC:14529	processed_transcript		3							01:01:00		ENST00000487037.1:n.27+2T>C
rs1861464	2:170716070	C	ENSG00000204335	ENST00000375281	Transcript	intron_variant	-	-	-	-	-	-		1	SP5	HGNC	HGNC:14529	protein_coding	YES	1	CCDS33322.1	Q6BEB4		UPI000015C8D6			01:01:00		ENST00000375281.3:c.52-189T>C
rs1861464	2:170716070	C	-	ENSR00000602168	RegulatoryFeature	regulatory_region_variant	-	-	-	-	-	-						promoter
rs7600585	2:170774923	A	ENSG00000234350	ENST00000442456	Transcript	upstream_gene_variant	-	-	-	-	-	-	4157	-1	AC007405.4	Clone_based_vega_gene		lincRNA	YES	2
rs7600585	2:170774923	A	ENSG00000239467	ENST00000429172	Transcript	intron_variant,non_coding_transcript_variant	-	-	-	-	-	-		1	ERICH2	EntrezGene	HGNC:44395	lincRNA		3							01:04:00		ENST00000429172.3:n.316-730G>A
rs7600585	2:170774923	A	ENSG00000239467	ENST00000426475	Transcript	intron_variant,non_coding_transcript_variant	-	-	-	-	-	-		1	ERICH2	EntrezGene	HGNC:44395	lincRNA	YES	3							01:03:00		ENST00000426475.1:n.76-2224G>A
rs7600585	2:170774923	A	ENSG00000234350	ENST00000623867	Transcript	upstream_gene_variant	-	-	-	-	-	-	4155	-1	AC007405.4	Clone_based_vega_gene		lincRNA
rs7568115	2:170795855	A	ENSG00000204334	ENST00000409885	Transcript	intron_variant	-	-	-	-	-	-		1	ERICH2	HGNC	HGNC:44395	protein_coding	YES	1		A1L162		UPI000015D5DF			03:04:00		ENST00000409885.1:c.275-2186G>A
rs3791878	2:170815681	T	ENSG00000128683	ENST00000429023	Transcript	upstream_gene_variant	-	-	-	-	-	-	2930	1	GAD1	HGNC	HGNC:4092	processed_transcript		5
rs3791878	2:170815681	T	ENSG00000128683	ENST00000454603	Transcript	intron_variant	-	-	-	-	-	-		1	GAD1	HGNC	HGNC:4092	protein_coding		4			C9JN45,C9JLZ7	UPI00018817EC			01:03:00		ENST00000454603.3:c.-64+2259G>T
rs3791878	2:170815681	T	ENSG00000128683	ENST00000358196	Transcript	upstream_gene_variant	-	-	-	-	-	-	881	1	GAD1	HGNC	HGNC:4092	protein_coding	YES	1	CCDS2239.1	Q99259	C9JN45,C9J6C9,C9JLZ7,Q09LL7,C9JT43	UPI000002D729
rs3791878	2:170815681	T	ENSG00000235934	ENST00000455988	Transcript	downstream_gene_variant	-	-	-	-	-	-	724	-1	AC007405.8	Clone_based_vega_gene		antisense	YES	4
rs3791878	2:170815681	T	ENSG00000235934	ENST00000451730	Transcript	downstream_gene_variant	-	-	-	-	-	-	612	-1	AC007405.8	Clone_based_vega_gene		antisense		4
rs3791878	2:170815681	T	ENSG00000128683	ENST00000493875	Transcript	upstream_gene_variant	-	-	-	-	-	-	2089	1	GAD1	HGNC	HGNC:4092	nonsense_mediated_decay		1		Q99259	C9JN45,C9J6C9,C9JLZ7,C9JT43	UPI000056F173
rs3791878	2:170815681	T	ENSG00000235934	ENST00000418106	Transcript	downstream_gene_variant	-	-	-	-	-	-	622	-1	AC007405.8	Clone_based_vega_gene		antisense		4
rs3791878	2:170815681	T	ENSG00000128683	ENST00000456864	Transcript	upstream_gene_variant	-	-	-	-	-	-	2088	1	GAD1	HGNC	HGNC:4092	protein_coding		4			C9JN45,C9J6C9,C9JLZ7,C9JT43	UPI00018817EF
rs3791878	2:170815681	T	ENSG00000128683	ENST00000455008	Transcript	upstream_gene_variant	-	-	-	-	-	-	1574	1	GAD1	HGNC	HGNC:4092	protein_coding		4			C9JN45,C9J6C9,C9JLZ7	UPI00018817EE
rs3791878	2:170815681	T	ENSG00000128683	ENST00000375272	Transcript	upstream_gene_variant	-	-	-	-	-	-	1009	1	GAD1	HGNC	HGNC:4092	protein_coding		1	CCDS2240.1	Q99259	C9JN45,C9J6C9,C9JLZ7,C9JT43	UPI0000072E8D
rs3791878	2:170815681	T	ENSG00000128683	ENST00000344257	Transcript	upstream_gene_variant	-	-	-	-	-	-	1231	1	GAD1	HGNC	HGNC:4092	protein_coding		5	CCDS2240.1	Q99259	C9JN45,C9J6C9,C9JLZ7,C9JT43	UPI0000072E8D
rs3791878	2:170815681	T	ENSG00000128683	ENST00000414527	Transcript	upstream_gene_variant	-	-	-	-	-	-	1357	1	GAD1	HGNC	HGNC:4092	nonsense_mediated_decay		5			F8WD43,C9JN45,C9J6C9,C9JLZ7,C9JT43	UPI00018817F0
rs3791878	2:170815681	T	ENSG00000128683	ENST00000445006	Transcript	upstream_gene_variant	-	-	-	-	-	-	433	1	GAD1	HGNC	HGNC:4092	protein_coding		4			C9JN45	UPI00018817ED
rs6755814	2:170810487	A	ENSG00000128683	ENST00000454603	Transcript	upstream_gene_variant	-	-	-	-	-	-	2726	1	GAD1	HGNC	HGNC:4092	protein_coding		4			C9JN45,C9JLZ7	UPI00018817EC
rs701492	2:170845970	T	ENSG00000128683	ENST00000414527	Transcript	intron_variant,NMD_transcript_variant	-	-	-	-	-	-		1	GAD1	HGNC	HGNC:4092	nonsense_mediated_decay		5			F8WD43,C9JN45,C9J6C9,C9JLZ7,C9JT43	UPI00018817F0			08:15:00		ENST00000414527.4:c.*133-39C>T
rs701492	2:170845970	T	ENSG00000128683	ENST00000344257	Transcript	downstream_gene_variant	-	-	-	-	-	-	3211	1	GAD1	HGNC	HGNC:4092	protein_coding		5	CCDS2240.1	Q99259	C9JN45,C9J6C9,C9JLZ7,C9JT43	UPI0000072E8D
rs701492	2:170845970	T	ENSG00000128683	ENST00000488724	Transcript	upstream_gene_variant	-	-	-	-	-	-	3097	1	GAD1	HGNC	HGNC:4092	retained_intron		1
rs701492	2:170845970	T	ENSG00000128683	ENST00000358196	Transcript	intron_variant	-	-	-	-	-	-		1	GAD1	HGNC	HGNC:4092	protein_coding	YES	1	CCDS2239.1	Q99259	C9JN45,C9J6C9,C9JLZ7,Q09LL7,C9JT43	UPI000002D729			09:16:00		ENST00000358196.5:c.948-39C>T
rs701492	2:170845970	T	ENSG00000128683	ENST00000429023	Transcript	downstream_gene_variant	-	-	-	-	-	-	1813	1	GAD1	HGNC	HGNC:4092	processed_transcript		5
rs701492	2:170845970	T	ENSG00000128683	ENST00000375272	Transcript	downstream_gene_variant	-	-	-	-	-	-	3214	1	GAD1	HGNC	HGNC:4092	protein_coding		1	CCDS2240.1	Q99259	C9JN45,C9J6C9,C9JLZ7,C9JT43	UPI0000072E8D
rs701492	2:170845970	T	ENSG00000128683	ENST00000462739	Transcript	downstream_gene_variant	-	-	-	-	-	-	427	1	GAD1	HGNC	HGNC:4092	retained_intron		4
rs701492	2:170845970	T	ENSG00000128683	ENST00000493875	Transcript	intron_variant,NMD_transcript_variant	-	-	-	-	-	-		1	GAD1	HGNC	HGNC:4092	nonsense_mediated_decay		1		Q99259	C9JN45,C9J6C9,C9JLZ7,C9JT43	UPI000056F173			08:16:00		ENST00000493875.3:c.948-39C>T
rs16858988	2:170846450	A	ENSG00000128683	ENST00000488724	Transcript	upstream_gene_variant	-	-	-	-	-	-	2617	1	GAD1	HGNC	HGNC:4092	retained_intron		1
rs16858988	2:170846450	A	ENSG00000128683	ENST00000414527	Transcript	intron_variant,NMD_transcript_variant	-	-	-	-	-	-		1	GAD1	HGNC	HGNC:4092	nonsense_mediated_decay		5			F8WD43,C9JN45,C9J6C9,C9JLZ7,C9JT43	UPI00018817F0			09:15:00		ENST00000414527.4:c.*187+387G>A
rs16858988	2:170846450	A	ENSG00000128683	ENST00000344257	Transcript	downstream_gene_variant	-	-	-	-	-	-	3691	1	GAD1	HGNC	HGNC:4092	protein_coding		5	CCDS2240.1	Q99259	C9JN45,C9J6C9,C9JLZ7,C9JT43	UPI0000072E8D
rs16858988	2:170846450	A	ENSG00000128683	ENST00000462739	Transcript	downstream_gene_variant	-	-	-	-	-	-	907	1	GAD1	HGNC	HGNC:4092	retained_intron		4
rs16858988	2:170846450	A	ENSG00000128683	ENST00000375272	Transcript	downstream_gene_variant	-	-	-	-	-	-	3694	1	GAD1	HGNC	HGNC:4092	protein_coding		1	CCDS2240.1	Q99259	C9JN45,C9J6C9,C9JLZ7,C9JT43	UPI0000072E8D
rs16858988	2:170846450	A	ENSG00000128683	ENST00000493875	Transcript	intron_variant,NMD_transcript_variant	-	-	-	-	-	-		1	GAD1	HGNC	HGNC:4092	nonsense_mediated_decay		1		Q99259	C9JN45,C9J6C9,C9JLZ7,C9JT43	UPI000056F173			09:16:00		ENST00000493875.3:c.1002+387G>A
rs16858988	2:170846450	A	ENSG00000128683	ENST00000358196	Transcript	intron_variant	-	-	-	-	-	-		1	GAD1	HGNC	HGNC:4092	protein_coding	YES	1	CCDS2239.1	Q99259	C9JN45,C9J6C9,C9JLZ7,Q09LL7,C9JT43	UPI000002D729			10:16:00		ENST00000358196.5:c.1002+387G>A
rs16858988	2:170846450	A	ENSG00000128683	ENST00000429023	Transcript	downstream_gene_variant	-	-	-	-	-	-	2293	1	GAD1	HGNC	HGNC:4092	processed_transcript		5
rs12055210	5:50693867	G	ENSG00000151883	ENST00000511363	Transcript	intron_variant,non_coding_transcript_variant	-	-	-	-	-	-		1	PARP8	HGNC	HGNC:26124	processed_transcript		2							03:24:00		ENST00000511363.4:n.328+25742A>G
rs12055210	5:50693867	G	ENSG00000151883	ENST00000502524	Transcript	intron_variant	-	-	-	-	-	-		1	PARP8	HGNC	HGNC:26124	protein_coding		3			D6RGZ9	UPI0001D3B2E2			03:04:00		ENST00000502524.3:c.146+25742A>G
rs12055210	5:50693867	G	ENSG00000151883	ENST00000503561	Transcript	intron_variant,non_coding_transcript_variant	-	-	-	-	-	-		1	PARP8	HGNC	HGNC:26124	processed_transcript		1							01:22:00		ENST00000503561.5:n.233+25742A>G
rs12055210	5:50693867	G	ENSG00000151883	ENST00000503790	Transcript	intron_variant,non_coding_transcript_variant	-	-	-	-	-	-		1	PARP8	HGNC	HGNC:26124	processed_transcript		4							03:06:00		ENST00000503790.4:n.328+25742A>G
rs12055210	5:50693867	G	ENSG00000151883	ENST00000281631	Transcript	intron_variant	-	-	-	-	-	-		1	PARP8	HGNC	HGNC:26124	protein_coding	YES	1	CCDS3954.1	Q8N3A8	D6RGZ9	UPI0000073D19			02:25:00		ENST00000281631.7:c.146+25742A>G
rs12055210	5:50693867	G	ENSG00000151883	ENST00000513738	Transcript	intron_variant	-	-	-	-	-	-		1	PARP8	HGNC	HGNC:26124	protein_coding		4			D6RC81	UPI0001D3B2E4			02:04:00		ENST00000513738.3:c.146+25742A>G
rs12055210	5:50693867	G	ENSG00000151883	ENST00000514342	Transcript	intron_variant	-	-	-	-	-	-		1	PARP8	HGNC	HGNC:26124	protein_coding		5			F5H3X8	UPI0002065869			02:23:00		ENST00000514342.4:c.-596+25742A>G
rs12055210	5:50693867	G	ENSG00000151883	ENST00000503888	Transcript	intron_variant,NMD_transcript_variant	-	-	-	-	-	-		1	PARP8	HGNC	HGNC:26124	nonsense_mediated_decay		4			D6RFH0	UPI0001D3B2E0			02:06:00		ENST00000503888.3:c.91+26681A>G
rs12055210	5:50693867	G	ENSG00000151883	ENST00000503707	Transcript	intron_variant,NMD_transcript_variant	-	-	-	-	-	-		1	PARP8	HGNC	HGNC:26124	nonsense_mediated_decay		4			D6RGZ9,D6RF37	UPI0001D3B2E6			02:05:00		ENST00000503707.4:c.146+25742A>G
rs12055210	5:50693867	G	ENSG00000151883	ENST00000514067	Transcript	intron_variant	-	-	-	-	-	-		1	PARP8	HGNC	HGNC:26124	protein_coding		1	CCDS54849.1	Q8N3A8	D6RGZ9	UPI00003BF453			02:24:00		ENST00000514067.4:c.146+25742A>G
rs12055210	5:50693867	G	ENSG00000151883	ENST00000505554	Transcript	intron_variant	-	-	-	-	-	-		1	PARP8	HGNC	HGNC:26124	protein_coding		5			E9PFI7	UPI0001D3B2EB			02:25:00		ENST00000505554.3:c.83+25742A>G
rs12055210	5:50693867	G	ENSG00000151883	ENST00000503193	Transcript	intron_variant,NMD_transcript_variant	-	-	-	-	-	-		1	PARP8	HGNC	HGNC:26124	nonsense_mediated_decay		4			D6RF59	UPI0001D3B2E9			01:05:00		ENST00000503193.3:c.91+26681A>G
rs12055210	5:50693867	G	ENSG00000151883	ENST00000507812	Transcript	intron_variant,NMD_transcript_variant	-	-	-	-	-	-		1	PARP8	HGNC	HGNC:26124	nonsense_mediated_decay		4			D6R914	UPI0001D3B2DF			03:05:00		ENST00000507812.3:c.146+25742A>G
rs12055210	5:50693867	G	ENSG00000151883	ENST00000503046	Transcript	intron_variant	-	-	-	-	-	-		1	PARP8	HGNC	HGNC:26124	protein_coding		4			D6RAL6,D6RGZ9	UPI0001D3B2E8			02:04:00		ENST00000503046.3:c.146+25742A>G
rs12055210	5:50693867	G	ENSG00000151883	ENST00000503750	Transcript	intron_variant	-	-	-	-	-	-		1	PARP8	HGNC	HGNC:26124	protein_coding		5				UPI000206586A			01:23:00		ENST00000503750.3:c.-525+25742A>G
rs12055210	5:50693867	G	ENSG00000151883	ENST00000510303	Transcript	intron_variant,NMD_transcript_variant	-	-	-	-	-	-		1	PARP8	HGNC	HGNC:26124	nonsense_mediated_decay		4			D6RCA6	UPI0001D3B2E1			03:07:00		ENST00000510303.4:c.146+25742A>G
rs12055210	5:50693867	G	ENSG00000151883	ENST00000503665	Transcript	intron_variant	-	-	-	-	-	-		1	PARP8	HGNC	HGNC:26124	protein_coding		4			D6R914,D6RCN2	UPI0001D3B2E5			02:02:00		ENST00000503665.3:c.146+25742A>G
rs12055210	5:50693867	G	ENSG00000151883	ENST00000515166	Transcript	intron_variant,NMD_transcript_variant	-	-	-	-	-	-		1	PARP8	HGNC	HGNC:26124	nonsense_mediated_decay		5			D6RGZ9,D6RB30	UPI0001D3B2EA			02:24:00		ENST00000515166.3:c.146+25742A>G
rs12055210	5:50693867	G	ENSG00000151883	ENST00000505180	Transcript	intron_variant,non_coding_transcript_variant	-	-	-	-	-	-		1	PARP8	HGNC	HGNC:26124	processed_transcript		4							01:04:00		ENST00000505180.3:n.242+25742A>G
rs12055210	5:50693867	G	ENSG00000151883	ENST00000515175	Transcript	intron_variant	-	-	-	-	-	-		1	PARP8	HGNC	HGNC:26124	protein_coding		3			D6R914,D6R9T2	UPI0001D3B2E3			03:03:00		ENST00000515175.3:c.146+25742A>G
rs12055210	5:50693867	G	ENSG00000151883	ENST00000505697	Transcript	intron_variant	-	-	-	-	-	-		1	PARP8	HGNC	HGNC:26124	protein_coding		1	CCDS3954.1	Q8N3A8	D6RGZ9	UPI0000073D19			03:26:00		ENST00000505697.4:c.146+25742A>G
rs282544	5:50730631	T	ENSG00000151883	ENST00000515175	Transcript	intron_variant	-	-	-	-	-	-		1	PARP8	HGNC	HGNC:26124	protein_coding		3			D6R914,D6R9T2	UPI0001D3B2E3			03:03:00		ENST00000515175.3:c.147-47438C>T
rs282544	5:50730631	T	ENSG00000151883	ENST00000505697	Transcript	intron_variant	-	-	-	-	-	-		1	PARP8	HGNC	HGNC:26124	protein_coding		1	CCDS3954.1	Q8N3A8	D6RGZ9	UPI0000073D19			03:26:00		ENST00000505697.4:c.147-19520C>T
rs282544	5:50730631	T	ENSG00000151883	ENST00000505180	Transcript	intron_variant,non_coding_transcript_variant	-	-	-	-	-	-		1	PARP8	HGNC	HGNC:26124	processed_transcript		4							01:04:00		ENST00000505180.3:n.243-19520C>T
rs282544	5:50730631	T	ENSG00000151883	ENST00000503665	Transcript	intron_variant	-	-	-	-	-	-		1	PARP8	HGNC	HGNC:26124	protein_coding		4			D6R914,D6RCN2	UPI0001D3B2E5			02:02:00		ENST00000503665.3:c.147-14105C>T
rs282544	5:50730631	T	ENSG00000151883	ENST00000515166	Transcript	intron_variant,NMD_transcript_variant	-	-	-	-	-	-		1	PARP8	HGNC	HGNC:26124	nonsense_mediated_decay		5			D6RGZ9,D6RB30	UPI0001D3B2EA			02:24:00		ENST00000515166.3:c.147-19520C>T
rs282544	5:50730631	T	ENSG00000151883	ENST00000503750	Transcript	intron_variant	-	-	-	-	-	-		1	PARP8	HGNC	HGNC:26124	protein_coding		5				UPI000206586A			01:23:00		ENST00000503750.3:c.-524-19520C>T
rs282544	5:50730631	T	ENSG00000151883	ENST00000510303	Transcript	intron_variant,NMD_transcript_variant	-	-	-	-	-	-		1	PARP8	HGNC	HGNC:26124	nonsense_mediated_decay		4			D6RCA6	UPI0001D3B2E1			03:07:00		ENST00000510303.4:c.147-19520C>T
rs282544	5:50730631	T	ENSG00000151883	ENST00000507812	Transcript	intron_variant,NMD_transcript_variant	-	-	-	-	-	-		1	PARP8	HGNC	HGNC:26124	nonsense_mediated_decay		4			D6R914	UPI0001D3B2DF			03:05:00		ENST00000507812.3:c.147-29012C>T
rs282544	5:50730631	T	ENSG00000151883	ENST00000503046	Transcript	intron_variant	-	-	-	-	-	-		1	PARP8	HGNC	HGNC:26124	protein_coding		4			D6RAL6,D6RGZ9	UPI0001D3B2E8			02:04:00		ENST00000503046.3:c.147-19520C>T
rs282544	5:50730631	T	ENSG00000151883	ENST00000503193	Transcript	intron_variant,NMD_transcript_variant	-	-	-	-	-	-		1	PARP8	HGNC	HGNC:26124	nonsense_mediated_decay		4			D6RF59	UPI0001D3B2E9			01:05:00		ENST00000503193.3:c.92-19520C>T
rs282544	5:50730631	T	ENSG00000151883	ENST00000505554	Transcript	intron_variant	-	-	-	-	-	-		1	PARP8	HGNC	HGNC:26124	protein_coding		5			E9PFI7	UPI0001D3B2EB			02:25:00		ENST00000505554.3:c.84-19520C>T
rs282544	5:50730631	T	ENSG00000151883	ENST00000503707	Transcript	intron_variant,NMD_transcript_variant	-	-	-	-	-	-		1	PARP8	HGNC	HGNC:26124	nonsense_mediated_decay		4			D6RGZ9,D6RF37	UPI0001D3B2E6			02:05:00		ENST00000503707.4:c.147-19520C>T
rs282544	5:50730631	T	ENSG00000151883	ENST00000503888	Transcript	intron_variant,NMD_transcript_variant	-	-	-	-	-	-		1	PARP8	HGNC	HGNC:26124	nonsense_mediated_decay		4			D6RFH0	UPI0001D3B2E0			02:06:00		ENST00000503888.3:c.92-19520C>T
rs282544	5:50730631	T	ENSG00000151883	ENST00000514342	Transcript	intron_variant	-	-	-	-	-	-		1	PARP8	HGNC	HGNC:26124	protein_coding		5			F5H3X8	UPI0002065869			02:23:00		ENST00000514342.4:c.-595-19520C>T
rs282544	5:50730631	T	ENSG00000151883	ENST00000513738	Transcript	intron_variant	-	-	-	-	-	-		1	PARP8	HGNC	HGNC:26124	protein_coding		4			D6RC81	UPI0001D3B2E4			02:04:00		ENST00000513738.3:c.147-8349C>T
rs282544	5:50730631	T	ENSG00000151883	ENST00000514067	Transcript	intron_variant	-	-	-	-	-	-		1	PARP8	HGNC	HGNC:26124	protein_coding		1	CCDS54849.1	Q8N3A8	D6RGZ9	UPI00003BF453			02:24:00		ENST00000514067.4:c.147-19520C>T
rs282544	5:50730631	T	ENSG00000151883	ENST00000503790	Transcript	intron_variant,non_coding_transcript_variant	-	-	-	-	-	-		1	PARP8	HGNC	HGNC:26124	processed_transcript		4							03:06:00		ENST00000503790.4:n.329-19520C>T
rs282544	5:50730631	T	ENSG00000151883	ENST00000503561	Transcript	intron_variant,non_coding_transcript_variant	-	-	-	-	-	-		1	PARP8	HGNC	HGNC:26124	processed_transcript		1							01:22:00		ENST00000503561.5:n.234-19520C>T
rs282544	5:50730631	T	ENSG00000151883	ENST00000281631	Transcript	intron_variant	-	-	-	-	-	-		1	PARP8	HGNC	HGNC:26124	protein_coding	YES	1	CCDS3954.1	Q8N3A8	D6RGZ9	UPI0000073D19			02:25:00		ENST00000281631.7:c.147-19520C>T
rs282544	5:50730631	T	ENSG00000151883	ENST00000502524	Transcript	intron_variant	-	-	-	-	-	-		1	PARP8	HGNC	HGNC:26124	protein_coding		3			D6RGZ9	UPI0001D3B2E2			03:04:00		ENST00000502524.3:c.147-19520C>T
rs282544	5:50730631	T	ENSG00000151883	ENST00000511363	Transcript	intron_variant,non_coding_transcript_variant	-	-	-	-	-	-		1	PARP8	HGNC	HGNC:26124	processed_transcript		2							03:24:00		ENST00000511363.4:n.329-19520C>T
rs2404958	5:50767201	T	ENSG00000151883	ENST00000503561	Transcript	intron_variant,non_coding_transcript_variant	-	-	-	-	-	-		1	PARP8	HGNC	HGNC:26124	processed_transcript		1							05:22:00		ENST00000503561.5:n.534+3959G>T
rs2404958	5:50767201	T	ENSG00000151883	ENST00000503790	Transcript	intron_variant,non_coding_transcript_variant	-	-	-	-	-	-		1	PARP8	HGNC	HGNC:26124	processed_transcript		4							06:06:00		ENST00000503790.4:n.539+3959G>T
rs2404958	5:50767201	T	ENSG00000151883	ENST00000281631	Transcript	intron_variant	-	-	-	-	-	-		1	PARP8	HGNC	HGNC:26124	protein_coding	YES	1	CCDS3954.1	Q8N3A8	D6RGZ9	UPI0000073D19			07:25:00		ENST00000281631.7:c.518+3959G>T
rs2404958	5:50767201	T	ENSG00000151883	ENST00000511363	Transcript	intron_variant,non_coding_transcript_variant	-	-	-	-	-	-		1	PARP8	HGNC	HGNC:26124	processed_transcript		2							06:24:00		ENST00000511363.4:n.539+3959G>T
rs2404958	5:50767201	T	ENSG00000151883	ENST00000515166	Transcript	intron_variant,NMD_transcript_variant	-	-	-	-	-	-		1	PARP8	HGNC	HGNC:26124	nonsense_mediated_decay		5			D6RGZ9,D6RB30	UPI0001D3B2EA			07:24:00		ENST00000515166.3:c.518+3959G>T
rs2404958	5:50767201	T	ENSG00000151883	ENST00000505554	Transcript	intron_variant	-	-	-	-	-	-		1	PARP8	HGNC	HGNC:26124	protein_coding		5			E9PFI7	UPI0001D3B2EB			07:25:00		ENST00000505554.3:c.455+3959G>T
rs2404958	5:50767201	T	ENSG00000151883	ENST00000503750	Transcript	intron_variant	-	-	-	-	-	-		1	PARP8	HGNC	HGNC:26124	protein_coding		5				UPI000206586A			05:23:00		ENST00000503750.3:c.-224+3959G>T
rs2404958	5:50767201	T	ENSG00000151883	ENST00000503707	Transcript	downstream_gene_variant	-	-	-	-	-	-	3959	1	PARP8	HGNC	HGNC:26124	nonsense_mediated_decay		4			D6RGZ9,D6RF37	UPI0001D3B2E6
rs2404958	5:50767201	T	ENSG00000151883	ENST00000514342	Transcript	intron_variant	-	-	-	-	-	-		1	PARP8	HGNC	HGNC:26124	protein_coding		5			F5H3X8	UPI0002065869			07:23:00		ENST00000514342.4:c.-224+3959G>T
rs2404958	5:50767201	T	ENSG00000151883	ENST00000514067	Transcript	intron_variant	-	-	-	-	-	-		1	PARP8	HGNC	HGNC:26124	protein_coding		1	CCDS54849.1	Q8N3A8	D6RGZ9	UPI00003BF453			07:24:00		ENST00000514067.4:c.518+3959G>T
rs2404958	5:50767201	T	ENSG00000151883	ENST00000515175	Transcript	intron_variant	-	-	-	-	-	-		1	PARP8	HGNC	HGNC:26124	protein_coding		3			D6R914,D6R9T2	UPI0001D3B2E3			03:03:00		ENST00000515175.3:c.147-10868G>T
rs2404958	5:50767201	T	ENSG00000151883	ENST00000505697	Transcript	intron_variant	-	-	-	-	-	-		1	PARP8	HGNC	HGNC:26124	protein_coding		1	CCDS3954.1	Q8N3A8	D6RGZ9	UPI0000073D19			08:26:00		ENST00000505697.4:c.518+3959G>T
rs2404958	5:50767201	T	ENSG00000151883	ENST00000503193	Transcript	downstream_gene_variant	-	-	-	-	-	-	3940	1	PARP8	HGNC	HGNC:26124	nonsense_mediated_decay		4			D6RF59	UPI0001D3B2E9
rs2404958	5:50767201	T	-	ENSR00001409100	RegulatoryFeature	regulatory_region_variant	-	-	-	-	-	-						enhancer
rs32396	5:50810605	A	ENSG00000151883	ENST00000281631	Transcript	intron_variant	-	-	-	-	-	-		1	PARP8	HGNC	HGNC:26124	protein_coding	YES	1	CCDS3954.1	Q8N3A8	D6RGZ9	UPI0000073D19			14:25:00		ENST00000281631.7:c.1576-4827G>A
rs32396	5:50810605	A	ENSG00000151883	ENST00000503561	Transcript	intron_variant,non_coding_transcript_variant	-	-	-	-	-	-		1	PARP8	HGNC	HGNC:26124	processed_transcript		1							12:22:00		ENST00000503561.5:n.1592-4827G>A
rs32396	5:50810605	A	ENSG00000151883	ENST00000511363	Transcript	intron_variant,non_coding_transcript_variant	-	-	-	-	-	-		1	PARP8	HGNC	HGNC:26124	processed_transcript		2							13:24:00		ENST00000511363.4:n.1597-4827G>A
rs32396	5:50810605	A	ENSG00000151883	ENST00000505554	Transcript	intron_variant	-	-	-	-	-	-		1	PARP8	HGNC	HGNC:26124	protein_coding		5			E9PFI7	UPI0001D3B2EB			14:25:00		ENST00000505554.3:c.1513-4827G>A
rs32396	5:50810605	A	ENSG00000151883	ENST00000515166	Transcript	intron_variant,NMD_transcript_variant	-	-	-	-	-	-		1	PARP8	HGNC	HGNC:26124	nonsense_mediated_decay		5			D6RGZ9,D6RB30	UPI0001D3B2EA			13:24:00		ENST00000515166.3:c.*747-4827G>A
rs32396	5:50810605	A	ENSG00000151883	ENST00000514342	Transcript	intron_variant	-	-	-	-	-	-		1	PARP8	HGNC	HGNC:26124	protein_coding		5			F5H3X8	UPI0002065869			14:23:00		ENST00000514342.4:c.835-4827G>A
rs32396	5:50810605	A	ENSG00000151883	ENST00000503750	Transcript	intron_variant	-	-	-	-	-	-		1	PARP8	HGNC	HGNC:26124	protein_coding		5				UPI000206586A			12:23:00		ENST00000503750.3:c.835-4827G>A
rs32396	5:50810605	A	ENSG00000151883	ENST00000514067	Transcript	intron_variant	-	-	-	-	-	-		1	PARP8	HGNC	HGNC:26124	protein_coding		1	CCDS54849.1	Q8N3A8	D6RGZ9	UPI00003BF453			14:24:00		ENST00000514067.4:c.1576-4827G>A
rs32396	5:50810605	A	ENSG00000151883	ENST00000505697	Transcript	intron_variant	-	-	-	-	-	-		1	PARP8	HGNC	HGNC:26124	protein_coding		1	CCDS3954.1	Q8N3A8	D6RGZ9	UPI0000073D19			15:26:00		ENST00000505697.4:c.1576-4827G>A
rs11954386	5:50689818	G	ENSG00000151883	ENST00000503193	Transcript	intron_variant,NMD_transcript_variant	-	-	-	-	-	-		1	PARP8	HGNC	HGNC:26124	nonsense_mediated_decay		4			D6RF59	UPI0001D3B2E9			01:05:00		ENST00000503193.3:c.91+22632A>G
rs11954386	5:50689818	G	ENSG00000151883	ENST00000503790	Transcript	intron_variant,non_coding_transcript_variant	-	-	-	-	-	-		1	PARP8	HGNC	HGNC:26124	processed_transcript		4							03:06:00		ENST00000503790.4:n.328+21693A>G
rs11954386	5:50689818	G	ENSG00000151883	ENST00000503561	Transcript	intron_variant,non_coding_transcript_variant	-	-	-	-	-	-		1	PARP8	HGNC	HGNC:26124	processed_transcript		1							01:22:00		ENST00000503561.5:n.233+21693A>G
rs11954386	5:50689818	G	ENSG00000151883	ENST00000502524	Transcript	intron_variant	-	-	-	-	-	-		1	PARP8	HGNC	HGNC:26124	protein_coding		3			D6RGZ9	UPI0001D3B2E2			03:04:00		ENST00000502524.3:c.146+21693A>G
rs11954386	5:50689818	G	ENSG00000151883	ENST00000281631	Transcript	intron_variant	-	-	-	-	-	-		1	PARP8	HGNC	HGNC:26124	protein_coding	YES	1	CCDS3954.1	Q8N3A8	D6RGZ9	UPI0000073D19			02:25:00		ENST00000281631.7:c.146+21693A>G
rs11954386	5:50689818	G	ENSG00000151883	ENST00000511363	Transcript	intron_variant,non_coding_transcript_variant	-	-	-	-	-	-		1	PARP8	HGNC	HGNC:26124	processed_transcript		2							03:24:00		ENST00000511363.4:n.328+21693A>G
rs11954386	5:50689818	G	ENSG00000151883	ENST00000505554	Transcript	intron_variant	-	-	-	-	-	-		1	PARP8	HGNC	HGNC:26124	protein_coding		5			E9PFI7	UPI0001D3B2EB			02:25:00		ENST00000505554.3:c.83+21693A>G
rs11954386	5:50689818	G	ENSG00000151883	ENST00000514067	Transcript	intron_variant	-	-	-	-	-	-		1	PARP8	HGNC	HGNC:26124	protein_coding		1	CCDS54849.1	Q8N3A8	D6RGZ9	UPI00003BF453			02:24:00		ENST00000514067.4:c.146+21693A>G
rs11954386	5:50689818	G	ENSG00000151883	ENST00000514342	Transcript	intron_variant	-	-	-	-	-	-		1	PARP8	HGNC	HGNC:26124	protein_coding		5			F5H3X8	UPI0002065869			02:23:00		ENST00000514342.4:c.-596+21693A>G
rs11954386	5:50689818	G	ENSG00000151883	ENST00000513738	Transcript	intron_variant	-	-	-	-	-	-		1	PARP8	HGNC	HGNC:26124	protein_coding		4			D6RC81	UPI0001D3B2E4			02:04:00		ENST00000513738.3:c.146+21693A>G
rs11954386	5:50689818	G	ENSG00000151883	ENST00000503888	Transcript	intron_variant,NMD_transcript_variant	-	-	-	-	-	-		1	PARP8	HGNC	HGNC:26124	nonsense_mediated_decay		4			D6RFH0	UPI0001D3B2E0			02:06:00		ENST00000503888.3:c.91+22632A>G
rs11954386	5:50689818	G	ENSG00000151883	ENST00000503707	Transcript	intron_variant,NMD_transcript_variant	-	-	-	-	-	-		1	PARP8	HGNC	HGNC:26124	nonsense_mediated_decay		4			D6RGZ9,D6RF37	UPI0001D3B2E6			02:05:00		ENST00000503707.4:c.146+21693A>G
rs11954386	5:50689818	G	ENSG00000151883	ENST00000505180	Transcript	intron_variant,non_coding_transcript_variant	-	-	-	-	-	-		1	PARP8	HGNC	HGNC:26124	processed_transcript		4							01:04:00		ENST00000505180.3:n.242+21693A>G
rs11954386	5:50689818	G	ENSG00000151883	ENST00000505697	Transcript	intron_variant	-	-	-	-	-	-		1	PARP8	HGNC	HGNC:26124	protein_coding		1	CCDS3954.1	Q8N3A8	D6RGZ9	UPI0000073D19			03:26:00		ENST00000505697.4:c.146+21693A>G
rs11954386	5:50689818	G	ENSG00000151883	ENST00000515175	Transcript	intron_variant	-	-	-	-	-	-		1	PARP8	HGNC	HGNC:26124	protein_coding		3			D6R914,D6R9T2	UPI0001D3B2E3			03:03:00		ENST00000515175.3:c.146+21693A>G
rs11954386	5:50689818	G	ENSG00000151883	ENST00000503046	Transcript	intron_variant	-	-	-	-	-	-		1	PARP8	HGNC	HGNC:26124	protein_coding		4			D6RAL6,D6RGZ9	UPI0001D3B2E8			02:04:00		ENST00000503046.3:c.146+21693A>G
rs11954386	5:50689818	G	ENSG00000151883	ENST00000507812	Transcript	intron_variant,NMD_transcript_variant	-	-	-	-	-	-		1	PARP8	HGNC	HGNC:26124	nonsense_mediated_decay		4			D6R914	UPI0001D3B2DF			03:05:00		ENST00000507812.3:c.146+21693A>G
rs11954386	5:50689818	G	ENSG00000151883	ENST00000515166	Transcript	intron_variant,NMD_transcript_variant	-	-	-	-	-	-		1	PARP8	HGNC	HGNC:26124	nonsense_mediated_decay		5			D6RGZ9,D6RB30	UPI0001D3B2EA			02:24:00		ENST00000515166.3:c.146+21693A>G
rs11954386	5:50689818	G	ENSG00000151883	ENST00000503665	Transcript	intron_variant	-	-	-	-	-	-		1	PARP8	HGNC	HGNC:26124	protein_coding		4			D6R914,D6RCN2	UPI0001D3B2E5			02:02:00		ENST00000503665.3:c.146+21693A>G
rs11954386	5:50689818	G	ENSG00000151883	ENST00000510303	Transcript	intron_variant,NMD_transcript_variant	-	-	-	-	-	-		1	PARP8	HGNC	HGNC:26124	nonsense_mediated_decay		4			D6RCA6	UPI0001D3B2E1			03:07:00		ENST00000510303.4:c.146+21693A>G
rs11954386	5:50689818	G	ENSG00000151883	ENST00000503750	Transcript	intron_variant	-	-	-	-	-	-		1	PARP8	HGNC	HGNC:26124	protein_coding		5				UPI000206586A			01:23:00		ENST00000503750.3:c.-525+21693A>G
rs10471414	5:50664839	C	ENSG00000151883	ENST00000511363	Transcript	upstream_gene_variant	-	-	-	-	-	-	1060	1	PARP8	HGNC	HGNC:26124	processed_transcript		2
rs10471414	5:50664839	C	ENSG00000151883	ENST00000503561	Transcript	upstream_gene_variant	-	-	-	-	-	-	3054	1	PARP8	HGNC	HGNC:26124	processed_transcript		1
rs10471414	5:50664839	C	ENSG00000151883	ENST00000502524	Transcript	upstream_gene_variant	-	-	-	-	-	-	1535	1	PARP8	HGNC	HGNC:26124	protein_coding		3			D6RGZ9	UPI0001D3B2E2
rs10471414	5:50664839	C	ENSG00000151883	ENST00000281631	Transcript	upstream_gene_variant	-	-	-	-	-	-	2099	1	PARP8	HGNC	HGNC:26124	protein_coding	YES	1	CCDS3954.1	Q8N3A8	D6RGZ9	UPI0000073D19
rs10471414	5:50664839	C	ENSG00000151883	ENST00000503790	Transcript	upstream_gene_variant	-	-	-	-	-	-	1060	1	PARP8	HGNC	HGNC:26124	processed_transcript		4
rs10471414	5:50664839	C	ENSG00000151883	ENST00000514067	Transcript	upstream_gene_variant	-	-	-	-	-	-	2140	1	PARP8	HGNC	HGNC:26124	protein_coding		1	CCDS54849.1	Q8N3A8	D6RGZ9	UPI00003BF453
rs10471414	5:50664839	C	ENSG00000151883	ENST00000503888	Transcript	upstream_gene_variant	-	-	-	-	-	-	1134	1	PARP8	HGNC	HGNC:26124	nonsense_mediated_decay		4			D6RFH0	UPI0001D3B2E0
rs10471414	5:50664839	C	ENSG00000151883	ENST00000513738	Transcript	upstream_gene_variant	-	-	-	-	-	-	2128	1	PARP8	HGNC	HGNC:26124	protein_coding		4			D6RC81	UPI0001D3B2E4
rs10471414	5:50664839	C	ENSG00000151883	ENST00000514342	Transcript	upstream_gene_variant	-	-	-	-	-	-	2099	1	PARP8	HGNC	HGNC:26124	protein_coding		5			F5H3X8	UPI0002065869
rs10471414	5:50664839	C	ENSG00000151883	ENST00000503707	Transcript	upstream_gene_variant	-	-	-	-	-	-	2128	1	PARP8	HGNC	HGNC:26124	nonsense_mediated_decay		4			D6RGZ9,D6RF37	UPI0001D3B2E6
rs10471414	5:50664839	C	ENSG00000151883	ENST00000505554	Transcript	upstream_gene_variant	-	-	-	-	-	-	2718	1	PARP8	HGNC	HGNC:26124	protein_coding		5			E9PFI7	UPI0001D3B2EB
rs10471414	5:50664839	C	ENSG00000151883	ENST00000503193	Transcript	upstream_gene_variant	-	-	-	-	-	-	2165	1	PARP8	HGNC	HGNC:26124	nonsense_mediated_decay		4			D6RF59	UPI0001D3B2E9
rs10471414	5:50664839	C	ENSG00000151883	ENST00000510040	Transcript	upstream_gene_variant	-	-	-	-	-	-	1980	1	PARP8	HGNC	HGNC:26124	retained_intron		5
rs10471414	5:50664839	C	ENSG00000151883	ENST00000503046	Transcript	upstream_gene_variant	-	-	-	-	-	-	2142	1	PARP8	HGNC	HGNC:26124	protein_coding		4			D6RAL6,D6RGZ9	UPI0001D3B2E8
rs10471414	5:50664839	C	ENSG00000151883	ENST00000507812	Transcript	upstream_gene_variant	-	-	-	-	-	-	1062	1	PARP8	HGNC	HGNC:26124	nonsense_mediated_decay		4			D6R914	UPI0001D3B2DF
rs10471414	5:50664839	C	ENSG00000151883	ENST00000510303	Transcript	upstream_gene_variant	-	-	-	-	-	-	1151	1	PARP8	HGNC	HGNC:26124	nonsense_mediated_decay		4			D6RCA6	UPI0001D3B2E1
rs10471414	5:50664839	C	ENSG00000151883	ENST00000513414	Transcript	upstream_gene_variant	-	-	-	-	-	-	1922	1	PARP8	HGNC	HGNC:26124	processed_transcript		5
rs10471414	5:50664839	C	ENSG00000151883	ENST00000503750	Transcript	upstream_gene_variant	-	-	-	-	-	-	3054	1	PARP8	HGNC	HGNC:26124	protein_coding		5				UPI000206586A
rs10471414	5:50664839	C	ENSG00000151883	ENST00000515166	Transcript	upstream_gene_variant	-	-	-	-	-	-	2250	1	PARP8	HGNC	HGNC:26124	nonsense_mediated_decay		5			D6RGZ9,D6RB30	UPI0001D3B2EA
rs10471414	5:50664839	C	ENSG00000151883	ENST00000503665	Transcript	upstream_gene_variant	-	-	-	-	-	-	2128	1	PARP8	HGNC	HGNC:26124	protein_coding		4			D6R914,D6RCN2	UPI0001D3B2E5
rs10471414	5:50664839	C	ENSG00000271752	ENST00000607844	Transcript	upstream_gene_variant	-	-	-	-	-	-	1573	-1	RP11-269M20.3	Clone_based_vega_gene		lincRNA	YES
rs10471414	5:50664839	C	ENSG00000151883	ENST00000505180	Transcript	upstream_gene_variant	-	-	-	-	-	-	3045	1	PARP8	HGNC	HGNC:26124	processed_transcript		4
rs10471414	5:50664839	C	ENSG00000151883	ENST00000505697	Transcript	upstream_gene_variant	-	-	-	-	-	-	1060	1	PARP8	HGNC	HGNC:26124	protein_coding		1	CCDS3954.1	Q8N3A8	D6RGZ9	UPI0000073D19
rs10471414	5:50664839	C	ENSG00000151883	ENST00000515175	Transcript	upstream_gene_variant	-	-	-	-	-	-	1849	1	PARP8	HGNC	HGNC:26124	protein_coding		3			D6R914,D6R9T2	UPI0001D3B2E3
rs282546	5:50762209	C	ENSG00000151883	ENST00000511363	Transcript	intron_variant,non_coding_transcript_variant	-	-	-	-	-	-		1	PARP8	HGNC	HGNC:26124	processed_transcript		2							05:24:00		ENST00000511363.4:n.444+311T>C
rs282546	5:50762209	C	ENSG00000151883	ENST00000503561	Transcript	intron_variant,non_coding_transcript_variant	-	-	-	-	-	-		1	PARP8	HGNC	HGNC:26124	processed_transcript		1							04:22:00		ENST00000503561.5:n.439+311T>C
rs282546	5:50762209	C	ENSG00000151883	ENST00000503790	Transcript	intron_variant,non_coding_transcript_variant	-	-	-	-	-	-		1	PARP8	HGNC	HGNC:26124	processed_transcript		4							05:06:00		ENST00000503790.4:n.444+311T>C
rs282546	5:50762209	C	ENSG00000151883	ENST00000281631	Transcript	intron_variant	-	-	-	-	-	-		1	PARP8	HGNC	HGNC:26124	protein_coding	YES	1	CCDS3954.1	Q8N3A8	D6RGZ9	UPI0000073D19			06:25:00		ENST00000281631.7:c.423+311T>C
rs282546	5:50762209	C	ENSG00000151883	ENST00000502524	Transcript	downstream_gene_variant	-	-	-	-	-	-	2519	1	PARP8	HGNC	HGNC:26124	protein_coding		3			D6RGZ9	UPI0001D3B2E2
rs282546	5:50762209	C	ENSG00000151883	ENST00000503707	Transcript	intron_variant,NMD_transcript_variant	-	-	-	-	-	-		1	PARP8	HGNC	HGNC:26124	nonsense_mediated_decay		4			D6RGZ9,D6RF37	UPI0001D3B2E6			05:05:00		ENST00000503707.4:c.*61+311T>C
rs282546	5:50762209	C	ENSG00000151883	ENST00000503888	Transcript	downstream_gene_variant	-	-	-	-	-	-	307	1	PARP8	HGNC	HGNC:26124	nonsense_mediated_decay		4			D6RFH0	UPI0001D3B2E0
rs282546	5:50762209	C	ENSG00000151883	ENST00000514342	Transcript	intron_variant	-	-	-	-	-	-		1	PARP8	HGNC	HGNC:26124	protein_coding		5			F5H3X8	UPI0002065869			06:23:00		ENST00000514342.4:c.-319+311T>C
rs282546	5:50762209	C	ENSG00000151883	ENST00000514067	Transcript	intron_variant	-	-	-	-	-	-		1	PARP8	HGNC	HGNC:26124	protein_coding		1	CCDS54849.1	Q8N3A8	D6RGZ9	UPI00003BF453			06:24:00		ENST00000514067.4:c.423+311T>C
rs282546	5:50762209	C	ENSG00000151883	ENST00000505554	Transcript	intron_variant	-	-	-	-	-	-		1	PARP8	HGNC	HGNC:26124	protein_coding		5			E9PFI7	UPI0001D3B2EB			06:25:00		ENST00000505554.3:c.360+311T>C
rs282546	5:50762209	C	ENSG00000151883	ENST00000503193	Transcript	intron_variant,NMD_transcript_variant	-	-	-	-	-	-		1	PARP8	HGNC	HGNC:26124	nonsense_mediated_decay		4			D6RF59	UPI0001D3B2E9			05:05:00		ENST00000503193.3:c.*194+311T>C
rs282546	5:50762209	C	ENSG00000151883	ENST00000507812	Transcript	downstream_gene_variant	-	-	-	-	-	-	322	1	PARP8	HGNC	HGNC:26124	nonsense_mediated_decay		4			D6R914	UPI0001D3B2DF
rs282546	5:50762209	C	ENSG00000151883	ENST00000503046	Transcript	downstream_gene_variant	-	-	-	-	-	-	1843	1	PARP8	HGNC	HGNC:26124	protein_coding		4			D6RAL6,D6RGZ9	UPI0001D3B2E8
rs282546	5:50762209	C	ENSG00000151883	ENST00000503750	Transcript	intron_variant	-	-	-	-	-	-		1	PARP8	HGNC	HGNC:26124	protein_coding		5				UPI000206586A			04:23:00		ENST00000503750.3:c.-319+311T>C
rs282546	5:50762209	C	ENSG00000151883	ENST00000510303	Transcript	downstream_gene_variant	-	-	-	-	-	-	307	1	PARP8	HGNC	HGNC:26124	nonsense_mediated_decay		4			D6RCA6	UPI0001D3B2E1
rs282546	5:50762209	C	ENSG00000151883	ENST00000515166	Transcript	intron_variant,NMD_transcript_variant	-	-	-	-	-	-		1	PARP8	HGNC	HGNC:26124	nonsense_mediated_decay		5			D6RGZ9,D6RB30	UPI0001D3B2EA			06:24:00		ENST00000515166.3:c.423+311T>C
rs282546	5:50762209	C	ENSG00000151883	ENST00000505180	Transcript	downstream_gene_variant	-	-	-	-	-	-	309	1	PARP8	HGNC	HGNC:26124	processed_transcript		4
rs282546	5:50762209	C	ENSG00000151883	ENST00000505697	Transcript	intron_variant	-	-	-	-	-	-		1	PARP8	HGNC	HGNC:26124	protein_coding		1	CCDS3954.1	Q8N3A8	D6RGZ9	UPI0000073D19			07:26:00		ENST00000505697.4:c.423+311T>C
rs282546	5:50762209	C	ENSG00000151883	ENST00000515175	Transcript	intron_variant	-	-	-	-	-	-		1	PARP8	HGNC	HGNC:26124	protein_coding		3			D6R914,D6R9T2	UPI0001D3B2E3			03:03:00		ENST00000515175.3:c.147-15860T>C
rs285529	5:50843452	G	ENSG00000151883	ENST00000505697	Transcript	downstream_gene_variant	-	-	-	-	-	-	1384	1	PARP8	HGNC	HGNC:26124	protein_coding		1	CCDS3954.1	Q8N3A8	D6RGZ9	UPI0000073D19
rs285529	5:50843452	G	ENSG00000151883	ENST00000503750	Transcript	downstream_gene_variant	-	-	-	-	-	-	1117	1	PARP8	HGNC	HGNC:26124	protein_coding		5				UPI000206586A
rs285529	5:50843452	G	ENSG00000151883	ENST00000514067	Transcript	downstream_gene_variant	-	-	-	-	-	-	1111	1	PARP8	HGNC	HGNC:26124	protein_coding		1	CCDS54849.1	Q8N3A8	D6RGZ9	UPI00003BF453
rs285529	5:50843452	G	ENSG00000151883	ENST00000505554	Transcript	downstream_gene_variant	-	-	-	-	-	-	78	1	PARP8	HGNC	HGNC:26124	protein_coding		5			E9PFI7	UPI0001D3B2EB
rs285529	5:50843452	G	ENSG00000151883	ENST00000515166	Transcript	downstream_gene_variant	-	-	-	-	-	-	1159	1	PARP8	HGNC	HGNC:26124	nonsense_mediated_decay		5			D6RGZ9,D6RB30	UPI0001D3B2EA
rs285529	5:50843452	G	ENSG00000151883	ENST00000511363	Transcript	downstream_gene_variant	-	-	-	-	-	-	1110	1	PARP8	HGNC	HGNC:26124	processed_transcript		2
rs285529	5:50843452	G	ENSG00000151883	ENST00000281631	Transcript	3_prime_UTR_variant	4107	-	-	-	-	-		1	PARP8	HGNC	HGNC:26124	protein_coding	YES	1	CCDS3954.1	Q8N3A8	D6RGZ9	UPI0000073D19		1 day, 2:26:00			ENST00000281631.7:c.*1384A>G
rs285529	5:50843452	G	ENSG00000151883	ENST00000503561	Transcript	downstream_gene_variant	-	-	-	-	-	-	1110	1	PARP8	HGNC	HGNC:26124	processed_transcript		1
rs27267	5:50866665	C	-	--	-	intergenic_variant	-	-	-	-	-	-
rs6948575	7:112859869	T	ENSG00000164603	ENST00000297145	Transcript	intron_variant	-	-	-	-	-	-		-1	C7orf60	HGNC	HGNC:26475	protein_coding	YES	1	CCDS43634.1	Q1RMZ1		UPI000020F946			03:04:00		ENST00000297145.6:c.474-27194G>A
rs6948575	7:112859869	T	ENSG00000164603	ENST00000485446	Transcript	intron_variant,non_coding_transcript_variant	-	-	-	-	-	-		-1	C7orf60	HGNC	HGNC:26475	processed_transcript		5							03:04:00		ENST00000485446.1:n.393-27194G>A
rs6948575	7:112859869	T	ENSG00000164603	ENST00000432572	Transcript	intron_variant	-	-	-	-	-	-		-1	C7orf60	HGNC	HGNC:26475	protein_coding		2			B4DST1,H0Y6Y0	UPI000198CFD0			04:05:00		ENST00000432572.1:c.420-27194G>A
rs10481273	8:81884037	T	ENSG00000254689	ENST00000534675	Transcript	upstream_gene_variant	-	-	-	-	-	-	1340	1	RP11-354A14.1	Clone_based_vega_gene		lincRNA	YES	5
rs10741356	11:90623343	T	ENSG00000261645	ENST00000562678	Transcript	intron_variant,non_coding_transcript_variant	-	-	-	-	-	-		1	DISC1FP1	HGNC	HGNC:33625	lincRNA		3							02:05:00		ENST00000562678.3:n.185+76448C>T
rs10741356	11:90623343	T	ENSG00000261645	ENST00000561596	Transcript	intron_variant,non_coding_transcript_variant	-	-	-	-	-	-		1	DISC1FP1	HGNC	HGNC:33625	lincRNA		5							03:06:00		ENST00000561596.3:n.279+20435C>T
rs10741356	11:90623343	T	ENSG00000261645	ENST00000562245	Transcript	intron_variant,non_coding_transcript_variant	-	-	-	-	-	-		1	DISC1FP1	HGNC	HGNC:33625	lincRNA		3							03:06:00		ENST00000562245.3:n.332+20435C>T
rs10741356	11:90623343	T	ENSG00000261645	ENST00000563681	Transcript	intron_variant,non_coding_transcript_variant	-	-	-	-	-	-		1	DISC1FP1	HGNC	HGNC:33625	lincRNA		3							02:05:00		ENST00000563681.1:n.213+76448C>T
rs1944062	11:90492371	A	ENSG00000261645	ENST00000561596	Transcript	intron_variant,non_coding_transcript_variant	-	-	-	-	-	-		1	DISC1FP1	HGNC	HGNC:33625	lincRNA		5							01:06:00		ENST00000561596.3:n.34-54383G>A
rs1944062	11:90492371	A	ENSG00000261645	ENST00000562678	Transcript	intron_variant,non_coding_transcript_variant	-	-	-	-	-	-		1	DISC1FP1	HGNC	HGNC:33625	lincRNA		3							01:05:00		ENST00000562678.3:n.43+3019G>A
rs1944062	11:90492371	A	ENSG00000261645	ENST00000562245	Transcript	intron_variant,non_coding_transcript_variant	-	-	-	-	-	-		1	DISC1FP1	HGNC	HGNC:33625	lincRNA		3							01:06:00		ENST00000562245.3:n.87-54383G>A
rs1944062	11:90492371	A	ENSG00000261645	ENST00000563681	Transcript	intron_variant,non_coding_transcript_variant	-	-	-	-	-	-		1	DISC1FP1	HGNC	HGNC:33625	lincRNA		3							01:05:00		ENST00000563681.1:n.71+582G>A
rs10741350	11:90542118	A	ENSG00000261645	ENST00000563681	Transcript	intron_variant,non_coding_transcript_variant	-	-	-	-	-	-		1	DISC1FP1	HGNC	HGNC:33625	lincRNA		3							01:05:00		ENST00000563681.1:n.72-4636C>A
rs10741350	11:90542118	A	ENSG00000261645	ENST00000562245	Transcript	intron_variant,non_coding_transcript_variant	-	-	-	-	-	-		1	DISC1FP1	HGNC	HGNC:33625	lincRNA		3							01:06:00		ENST00000562245.3:n.87-4636C>A
rs10741350	11:90542118	A	ENSG00000261645	ENST00000562678	Transcript	intron_variant,non_coding_transcript_variant	-	-	-	-	-	-		1	DISC1FP1	HGNC	HGNC:33625	lincRNA		3							01:05:00		ENST00000562678.3:n.44-4636C>A
rs10741350	11:90542118	A	ENSG00000261645	ENST00000561596	Transcript	intron_variant,non_coding_transcript_variant	-	-	-	-	-	-		1	DISC1FP1	HGNC	HGNC:33625	lincRNA		5							01:06:00		ENST00000561596.3:n.34-4636C>A
rs873298	11:90628392	T	ENSG00000261645	ENST00000562245	Transcript	intron_variant,non_coding_transcript_variant	-	-	-	-	-	-		1	DISC1FP1	HGNC	HGNC:33625	lincRNA		3							03:06:00		ENST00000562245.3:n.332+25484G>T
rs873298	11:90628392	T	ENSG00000261645	ENST00000562678	Transcript	intron_variant,non_coding_transcript_variant	-	-	-	-	-	-		1	DISC1FP1	HGNC	HGNC:33625	lincRNA		3							02:05:00		ENST00000562678.3:n.185+81497G>T
rs873298	11:90628392	T	ENSG00000261645	ENST00000561596	Transcript	intron_variant,non_coding_transcript_variant	-	-	-	-	-	-		1	DISC1FP1	HGNC	HGNC:33625	lincRNA		5							03:06:00		ENST00000561596.3:n.279+25484G>T
rs873298	11:90628392	T	ENSG00000261645	ENST00000563681	Transcript	intron_variant,non_coding_transcript_variant	-	-	-	-	-	-		1	DISC1FP1	HGNC	HGNC:33625	lincRNA		3							02:05:00		ENST00000563681.1:n.213+81497G>T
rs10128640	11:90353785	G	ENSG00000261645	ENST00000561596	Transcript	intron_variant,non_coding_transcript_variant	-	-	-	-	-	-		1	DISC1FP1	HGNC	HGNC:33625	lincRNA		5							01:06:00		ENST00000561596.3:n.33+102468A>G
rs10128640	11:90353785	G	ENSG00000261645	ENST00000562245	Transcript	intron_variant,non_coding_transcript_variant	-	-	-	-	-	-		1	DISC1FP1	HGNC	HGNC:33625	lincRNA		3							01:06:00		ENST00000562245.3:n.86+102468A>G
rs11019178	11:90778616	C	ENSG00000261645	ENST00000562245	Transcript	intron_variant,non_coding_transcript_variant	-	-	-	-	-	-		1	DISC1FP1	HGNC	HGNC:33625	lincRNA		3							03:06:00		ENST00000562245.3:n.333-23150T>C
rs11019178	11:90778616	C	ENSG00000261645	ENST00000561596	Transcript	intron_variant,non_coding_transcript_variant	-	-	-	-	-	-		1	DISC1FP1	HGNC	HGNC:33625	lincRNA		5							03:06:00		ENST00000561596.3:n.280-23150T>C
rs11019178	11:90778616	C	ENSG00000261645	ENST00000562678	Transcript	intron_variant,non_coding_transcript_variant	-	-	-	-	-	-		1	DISC1FP1	HGNC	HGNC:33625	lincRNA		3							02:05:00		ENST00000562678.3:n.186-23150T>C
rs11019178	11:90778616	C	ENSG00000261645	ENST00000563681	Transcript	intron_variant,non_coding_transcript_variant	-	-	-	-	-	-		1	DISC1FP1	HGNC	HGNC:33625	lincRNA		3							03:05:00		ENST00000563681.1:n.258-23150T>C
rs7930337	11:90364091	C	ENSG00000261645	ENST00000562245	Transcript	intron_variant,non_coding_transcript_variant	-	-	-	-	-	-		1	DISC1FP1	HGNC	HGNC:33625	lincRNA		3							01:06:00		ENST00000562245.3:n.86+112774A>C
rs7930337	11:90364091	C	ENSG00000261645	ENST00000561596	Transcript	intron_variant,non_coding_transcript_variant	-	-	-	-	-	-		1	DISC1FP1	HGNC	HGNC:33625	lincRNA		5							01:06:00		ENST00000561596.3:n.33+112774A>C
rs1354917	11:90372201	G	ENSG00000261645	ENST00000562245	Transcript	intron_variant,non_coding_transcript_variant	-	-	-	-	-	-		1	DISC1FP1	HGNC	HGNC:33625	lincRNA		3							01:06:00		ENST00000562245.3:n.86+120884A>G
rs1354917	11:90372201	G	ENSG00000261645	ENST00000561596	Transcript	intron_variant,non_coding_transcript_variant	-	-	-	-	-	-		1	DISC1FP1	HGNC	HGNC:33625	lincRNA		5							01:06:00		ENST00000561596.3:n.33+120884A>G
rs10765314	11:90428828	C	ENSG00000261645	ENST00000562245	Transcript	intron_variant,non_coding_transcript_variant	-	-	-	-	-	-		1	DISC1FP1	HGNC	HGNC:33625	lincRNA		3							01:06:00		ENST00000562245.3:n.87-117926T>C
rs10765314	11:90428828	C	ENSG00000261645	ENST00000561596	Transcript	intron_variant,non_coding_transcript_variant	-	-	-	-	-	-		1	DISC1FP1	HGNC	HGNC:33625	lincRNA		5							01:06:00		ENST00000561596.3:n.34-117926T>C
rs7963861	12:96733313	G	ENSG00000188596	ENST00000342887	Transcript	intron_variant,non_coding_transcript_variant	-	-	-	-	-	-		1	CFAP54	HGNC	HGNC:26456	retained_intron		2							17:26:00		ENST00000342887.1:n.2319-6643T>G
rs7963861	12:96733313	G	ENSG00000188596	ENST00000524981	Transcript	intron_variant	-	-	-	-	-	-		1	CFAP54	HGNC	HGNC:26456	protein_coding	YES	5			E9PJL5	UPI0001F77A4D			50:67		ENST00000524981.6:c.6966-6643T>G
rs11613634	12:96865293	A	ENSG00000188596	ENST00000524981	Transcript	intron_variant	-	-	-	-	-	-		1	CFAP54	HGNC	HGNC:26456	protein_coding	YES	5			E9PJL5	UPI0001F77A4D			67:67		ENST00000524981.6:c.*14+4341G>A
rs7305321	12:96809240	A	ENSG00000188596	ENST00000524981	Transcript	intron_variant	-	-	-	-	-	-		1	CFAP54	HGNC	HGNC:26456	protein_coding	YES	5			E9PJL5	UPI0001F77A4D			63:67		ENST00000524981.6:c.8851-2496C>A
rs11108698	12:96797294	T	ENSG00000188596	ENST00000524981	Transcript	intron_variant	-	-	-	-	-	-		1	CFAP54	HGNC	HGNC:26456	protein_coding	YES	5			E9PJL5	UPI0001F77A4D			63:67		ENST00000524981.6:c.8850+4795C>T
rs11108693	12:96778360	G	ENSG00000188596	ENST00000524981	Transcript	intron_variant	-	-	-	-	-	-		1	CFAP54	HGNC	HGNC:26456	protein_coding	YES	5			E9PJL5	UPI0001F77A4D			60:67		ENST00000524981.6:c.8282-6357T>G
rs2014710	12:96844529	C	ENSG00000188596	ENST00000524981	Transcript	intron_variant	-	-	-	-	-	-		1	CFAP54	HGNC	HGNC:26456	protein_coding	YES	5			E9PJL5	UPI0001F77A4D			66:67		ENST00000524981.6:c.9171+15441A>C
rs2160542	12:96739468	G	ENSG00000188596	ENST00000524981	Transcript	intron_variant	-	-	-	-	-	-		1	CFAP54	HGNC	HGNC:26456	protein_coding	YES	5			E9PJL5	UPI0001F77A4D			50:67		ENST00000524981.6:c.6966-488A>G
rs2160542	12:96739468	G	ENSG00000188596	ENST00000342887	Transcript	intron_variant,non_coding_transcript_variant	-	-	-	-	-	-		1	CFAP54	HGNC	HGNC:26456	retained_intron		2							17:26:00		ENST00000342887.1:n.2319-488A>G
rs7295385	12:96750168	C	ENSG00000188596	ENST00000342887	Transcript	intron_variant,non_coding_transcript_variant	-	-	-	-	-	-		1	CFAP54	HGNC	HGNC:26456	retained_intron		2							22:26:00		ENST00000342887.1:n.3038-3575T>C
rs7295385	12:96750168	C	ENSG00000188596	ENST00000524981	Transcript	intron_variant	-	-	-	-	-	-		1	CFAP54	HGNC	HGNC:26456	protein_coding	YES	5			E9PJL5	UPI0001F77A4D			55:67		ENST00000524981.6:c.7685-3575T>C
rs7295385	12:96750168	C	-	ENSR00000435482	RegulatoryFeature	regulatory_region_variant	-	-	-	-	-	-						TF_binding_site
rs971521	12:96766891	A	ENSG00000188596	ENST00000524981	Transcript	intron_variant	-	-	-	-	-	-		1	CFAP54	HGNC	HGNC:26456	protein_coding	YES	5			E9PJL5	UPI0001F77A4D			60:67		ENST00000524981.6:c.8281+1673C>A
rs971521	12:96766891	A	ENSG00000188596	ENST00000342887	Transcript	downstream_gene_variant	-	-	-	-	-	-	1621	1	CFAP54	HGNC	HGNC:26456	retained_intron		2
rs6014947	20:57169443	T	ENSG00000101144	ENST00000476877	Transcript	downstream_gene_variant	-	-	-	-	-	-	1474	-1	BMP7	HGNC	HGNC:1074	retained_intron		2
rs6014947	20:57169443	T	ENSG00000101144	ENST00000460817	Transcript	downstream_gene_variant	-	-	-	-	-	-	1596	-1	BMP7	HGNC	HGNC:1074	processed_transcript		3
rs6014947	20:57169443	T	ENSG00000101144	ENST00000395863	Transcript	3_prime_UTR_variant	3318	-	-	-	-	-		-1	BMP7	HGNC	HGNC:1074	protein_coding	YES	1	CCDS13455.1	P18075	A8K571,Q9H2W7,Q9NQQ8	UPI00000349AD		07:07:00			ENST00000395863.5:c.*1516G>A
rs6014947	20:57169443	T	ENSG00000101144	ENST00000450594	Transcript	downstream_gene_variant	-	-	-	-	-	-	3553	-1	BMP7	HGNC	HGNC:1074	protein_coding		2			B1AL00,Q9H2W7,Q9NQQ8	UPI0000E5A357
rs6014947	20:57169443	T	ENSG00000101144	ENST00000395864	Transcript	downstream_gene_variant	-	-	-	-	-	-	1088	-1	BMP7	HGNC	HGNC:1074	protein_coding		5			Q9H2W7,Q9NQQ8,B1AKZ9	UPI0000D4DC9B
rs6014947	20:57169443	T	ENSG00000101144	ENST00000433911	Transcript	downstream_gene_variant	-	-	-	-	-	-	3777	-1	BMP7	HGNC	HGNC:1074	protein_coding		5				UPI0000E5A358
rs6014949	20:57177754	G	ENSG00000101144	ENST00000460817	Transcript	intron_variant,non_coding_transcript_variant	-	-	-	-	-	-		-1	BMP7	HGNC	HGNC:1074	processed_transcript		3							03:05:00		ENST00000460817.3:n.459-2747T>C
rs6014949	20:57177754	G	ENSG00000101144	ENST00000463939	Transcript	non_coding_transcript_exon_variant,non_coding_transcript_variant	589	-	-	-	-	-		-1	BMP7	HGNC	HGNC:1074	processed_transcript		3						03:03:00			ENST00000463939.1:n.589T>C
rs6014949	20:57177754	G	ENSG00000101144	ENST00000476877	Transcript	upstream_gene_variant	-	-	-	-	-	-	4165	-1	BMP7	HGNC	HGNC:1074	retained_intron		2
rs6014949	20:57177754	G	ENSG00000101144	ENST00000433911	Transcript	intron_variant	-	-	-	-	-	-		-1	BMP7	HGNC	HGNC:1074	protein_coding		5				UPI0000E5A358			05:06:00		ENST00000433911.1:c.723-2747T>C
rs6014949	20:57177754	G	ENSG00000101144	ENST00000395864	Transcript	intron_variant	-	-	-	-	-	-		-1	BMP7	HGNC	HGNC:1074	protein_coding		5			Q9H2W7,Q9NQQ8,B1AKZ9	UPI0000D4DC9B			03:05:00		ENST00000395864.5:c.761-2747T>C
rs6014949	20:57177754	G	ENSG00000101144	ENST00000450594	Transcript	intron_variant	-	-	-	-	-	-		-1	BMP7	HGNC	HGNC:1074	protein_coding		2			B1AL00,Q9H2W7,Q9NQQ8	UPI0000E5A357			04:05:00		ENST00000450594.4:c.959-2747T>C
rs6014949	20:57177754	G	ENSG00000101144	ENST00000395863	Transcript	intron_variant	-	-	-	-	-	-		-1	BMP7	HGNC	HGNC:1074	protein_coding	YES	1	CCDS13455.1	P18075	A8K571,Q9H2W7,Q9NQQ8	UPI00000349AD			04:06:00		ENST00000395863.5:c.959-2747T>C
rs6025422	20:57174725	G	ENSG00000101144	ENST00000460817	Transcript	intron_variant,non_coding_transcript_variant	-	-	-	-	-	-		-1	BMP7	HGNC	HGNC:1074	processed_transcript		3							04:05:00		ENST00000460817.3:n.535+206T>C
rs6025422	20:57174725	G	ENSG00000101144	ENST00000463939	Transcript	downstream_gene_variant	-	-	-	-	-	-	2971	-1	BMP7	HGNC	HGNC:1074	processed_transcript		3
rs6025422	20:57174725	G	ENSG00000101144	ENST00000476877	Transcript	upstream_gene_variant	-	-	-	-	-	-	1136	-1	BMP7	HGNC	HGNC:1074	retained_intron		2
rs6025422	20:57174725	G	ENSG00000101144	ENST00000395863	Transcript	intron_variant	-	-	-	-	-	-		-1	BMP7	HGNC	HGNC:1074	protein_coding	YES	1	CCDS13455.1	P18075	A8K571,Q9H2W7,Q9NQQ8	UPI00000349AD			05:06:00		ENST00000395863.5:c.1035+206T>C
rs6025422	20:57174725	G	ENSG00000101144	ENST00000395864	Transcript	intron_variant	-	-	-	-	-	-		-1	BMP7	HGNC	HGNC:1074	protein_coding		5			Q9H2W7,Q9NQQ8,B1AKZ9	UPI0000D4DC9B			04:05:00		ENST00000395864.5:c.837+206T>C
rs6025422	20:57174725	G	ENSG00000101144	ENST00000433911	Transcript	intron_variant	-	-	-	-	-	-		-1	BMP7	HGNC	HGNC:1074	protein_coding		5				UPI0000E5A358			06:06:00		ENST00000433911.1:c.799+206T>C
rs6025422	20:57174725	G	ENSG00000101144	ENST00000450594	Transcript	intron_variant	-	-	-	-	-	-		-1	BMP7	HGNC	HGNC:1074	protein_coding		2			B1AL00,Q9H2W7,Q9NQQ8	UPI0000E5A357			05:05:00		ENST00000450594.4:c.1035+206T>C
rs12438	20:57168849	C	ENSG00000101144	ENST00000476877	Transcript	downstream_gene_variant	-	-	-	-	-	-	2068	-1	BMP7	HGNC	HGNC:1074	retained_intron		2
rs12438	20:57168849	C	ENSG00000101144	ENST00000460817	Transcript	downstream_gene_variant	-	-	-	-	-	-	2190	-1	BMP7	HGNC	HGNC:1074	processed_transcript		3
rs12438	20:57168849	C	ENSG00000101144	ENST00000395863	Transcript	3_prime_UTR_variant	3912	-	-	-	-	-		-1	BMP7	HGNC	HGNC:1074	protein_coding	YES	1	CCDS13455.1	P18075	A8K571,Q9H2W7,Q9NQQ8	UPI00000349AD		07:07:00			ENST00000395863.5:c.*2110A>G
rs12438	20:57168849	C	ENSG00000101144	ENST00000450594	Transcript	downstream_gene_variant	-	-	-	-	-	-	4147	-1	BMP7	HGNC	HGNC:1074	protein_coding		2			B1AL00,Q9H2W7,Q9NQQ8	UPI0000E5A357
rs12438	20:57168849	C	ENSG00000101144	ENST00000395864	Transcript	downstream_gene_variant	-	-	-	-	-	-	1682	-1	BMP7	HGNC	HGNC:1074	protein_coding		5			Q9H2W7,Q9NQQ8,B1AKZ9	UPI0000D4DC9B
rs12438	20:57168849	C	ENSG00000101144	ENST00000433911	Transcript	downstream_gene_variant	-	-	-	-	-	-	4371	-1	BMP7	HGNC	HGNC:1074	protein_coding		5				UPI0000E5A358
rs12438	20:57168849	C	-	ENSR00001449981	RegulatoryFeature	regulatory_region_variant	-	-	-	-	-	-						promoter_flanking_region
rs6127953	20:57142313	C	-	--	-	intergenic_variant	-	-	-	-	-	-
rs6123663	20:57141967	A	-	--	-	intergenic_variant	-	-	-	-	-	-
rs6025407	20:57142605	C	-	--	-	intergenic_variant	-	-	-	-	-	-
rs6069997	20:57138931	A	-	--	-	intergenic_variant	-	-	-	-	-	-
rs6025386	20:57128681	A	-	--	-	intergenic_variant	-	-	-	-	-	-
rs913069	20:57135664	T	-	--	-	intergenic_variant	-	-	-	-	-	-
)rs2254888	8:34812014	C	ENSG00000254344	ENST00000519189	Transcript	intron_variant,non_coding_transcript_variant	-	-	-	-	-	-		1	LINC01288	HGNC	HGNC:50353	lincRNA	YES	4							02:03:00		ENST00000519189.1:n.254-7258A>C
rs11992870	8:34757936	A	-	--	-	intergenic_variant	-	-	-	-	-	-
rs1317084	8:34819629	T	ENSG00000254344	ENST00000519189	Transcript	intron_variant,non_coding_transcript_variant	-	-	-	-	-	-		1	LINC01288	HGNC	HGNC:50353	lincRNA	YES	4							03:03:00		ENST00000519189.1:n.387+224C>T
rs1317084	8:34819629	T	-	ENSR00001440357	RegulatoryFeature	regulatory_region_variant	-	-	-	-	-	-						CTCF_binding_site
rs2687543	8:34822702	T	ENSG00000254344	ENST00000519189	Transcript	intron_variant,non_coding_transcript_variant	-	-	-	-	-	-		1	LINC01288	HGNC	HGNC:50353	lincRNA	YES	4							03:03:00		ENST00000519189.1:n.387+3297C>T
rs2685592	8:34797254	G	ENSG00000254344	ENST00000519189	Transcript	intron_variant,non_coding_transcript_variant	-	-	-	-	-	-		1	LINC01288	HGNC	HGNC:50353	lincRNA	YES	4							02:03:00		ENST00000519189.1:n.253+4289T>G
rs13254921	8:34783766	A	ENSG00000254344	ENST00000519189	Transcript	upstream_gene_variant	-	-	-	-	-	-	286	1	LINC01288	HGNC	HGNC:50353	lincRNA	YES	4
rs7005808	8:34674583	C	-	--	-	intergenic_variant	-	-	-	-	-	-
rs4358797	8:34774452	A	-	--	-	intergenic_variant	-	-	-	-	-	-
rs10283194	8:34808868	A	ENSG00000254344	ENST00000519189	Transcript	intron_variant,non_coding_transcript_variant	-	-	-	-	-	-		1	LINC01288	HGNC	HGNC:50353	lincRNA	YES	4							02:03:00		ENST00000519189.1:n.254-10404C>A
rs7844647	8:34646258	C	-	--	-	intergenic_variant	-	-	-	-	-	-
rs2685607	8:34778626	C	-	--	-	intergenic_variant	-	-	-	-	-	-
rs2685609	8:34817401	G	ENSG00000254344	ENST00000519189	Transcript	intron_variant,non_coding_transcript_variant	-	-	-	-	-	-		1	LINC01288	HGNC	HGNC:50353	lincRNA	YES	4							02:03:00		ENST00000519189.1:n.254-1871A>G
rs2685603	8:34803578	C	ENSG00000254344	ENST00000519189	Transcript	intron_variant,non_coding_transcript_variant	-	-	-	-	-	-		1	LINC01288	HGNC	HGNC:50353	lincRNA	YES	4							02:03:00		ENST00000519189.1:n.253+10613T>C
rs7826148	8:34710497	G	-	--	-	intergenic_variant	-	-	-	-	-	-
rs11994327	8:34719524	T	-	--	-	intergenic_variant	-	-	-	-	-	-
rs4342589	8:34644028	A	-	ENSR00001721408	RegulatoryFeature	regulatory_region_variant	-	-	-	-	-	-						CTCF_binding_site
rs4342589	8:34644028	A	-	--	-	intergenic_variant	-	-	-	-	-	-
rs10089087	8:34586784	A	-	--	-	intergenic_variant	-	-	-	-	-	-
rs7819762	8:34640132	T	-	--	-	intergenic_variant	-	-	-	-	-	-
rs10503965	8:34665706	G	-	--	-	intergenic_variant	-	-	-	-	-	-
rs12545278	8:34663764	G	-	--	-	intergenic_variant	-	-	-	-	-	-
rs10954965	8:34473739	C	-	--	-	intergenic_variant	-	-	-	-	-	-
rs16882274	8:34470272	C	-	--	-	intergenic_variant	-	-	-	-	-	-
rs4556085	8:34667012	C	-	--	-	intergenic_variant	-	-	-	-	-	-
rs10503960	8:34340069	C	ENSG00000253108	ENST00000522460	Transcript	non_coding_transcript_exon_variant,non_coding_transcript_variant	292	-	-	-	-	-		1	RP1-84O15.2	Clone_based_vega_gene		lincRNA	YES	3						04:05:00			ENST00000522460.1:n.292A>C
rs1458907	8:34394942	T	-	--	-	intergenic_variant	-	-	-	-	-	-
rs992046	8:34368697	G	-	--	-	intergenic_variant	-	-	-	-	-	-
rs16881979	8:34327644	T	ENSG00000253108	ENST00000522460	Transcript	intron_variant,non_coding_transcript_variant	-	-	-	-	-	-		1	RP1-84O15.2	Clone_based_vega_gene		lincRNA	YES	3							03:04:00		ENST00000522460.1:n.283-12416C>T
rs16881979	8:34327644	T	ENSG00000215264	ENST00000462503	Transcript	upstream_gene_variant	-	-	-	-	-	-	4002	-1	RPL10AP3	HGNC	HGNC:29803	processed_pseudogene	YES
rs12549919	8:34266617	T	ENSG00000253108	ENST00000522460	Transcript	intron_variant,non_coding_transcript_variant	-	-	-	-	-	-		1	RP1-84O15.2	Clone_based_vega_gene		lincRNA	YES	3							02:04:00		ENST00000522460.1:n.203-30642G>T
rs2009258	8:34428577	C	-	--	-	intergenic_variant	-	-	-	-	-	-
rs10089816	8:34452503	C	-	--	-	intergenic_variant	-	-	-	-	-	-
rs1373803	8:34403576	T	-	--	-	intergenic_variant	-	-	-	-	-	-
)rs1499328	4:132244743	T	-	--	-	intergenic_variant	-	-	-	-	-	-
rs348071	4:132213398	C	-	--	-	intergenic_variant	-	-	-	-	-	-
rs9997674	4:132239100	T	-	--	-	intergenic_variant	-	-	-	-	-	-
rs461108	5:119416416	A	-	--	-	intergenic_variant	-	-	-	-	-	-
rs564461	6:127725568	G	ENSG00000172673	ENST00000368248	Transcript	intron_variant	-	-	-	-	-	-		-1	THEMIS	HGNC	HGNC:21569	protein_coding	YES	1	CCDS34534.1	Q8N1K5		UPI00001C1E44			04:05:00		ENST00000368248.2:c.1759-5745T>C
rs564461	6:127725568	G	ENSG00000172673	ENST00000368250	Transcript	intron_variant	-	-	-	-	-	-		-1	THEMIS	HGNC	HGNC:21569	protein_coding		5				UPI000046FF2E			05:06:00		ENST00000368250.3:c.1522-5745T>C
rs564461	6:127725568	G	ENSG00000172673	ENST00000537166	Transcript	intron_variant	-	-	-	-	-	-		-1	THEMIS	HGNC	HGNC:21569	protein_coding		2	CCDS55055.1	Q8N1K5		UPI000022CCBA			04:05:00		ENST00000537166.3:c.1654-5745T>C
rs13250058	8:111258597	T	-	--	-	intergenic_variant	-	-	-	-	-	-
rs10102107	8:111312835	G	-	--	-	intergenic_variant	-	-	-	-	-	-
rs10104559	8:111278511	A	-	--	-	intergenic_variant	-	-	-	-	-	-
rs10088689	8:111328826	A	-	--	-	intergenic_variant	-	-	-	-	-	-
rs17520026	8:111476592	A	ENSG00000253434	ENST00000521753	Transcript	intron_variant,non_coding_transcript_variant	-	-	-	-	-	-		1	RP11-1101K5.1	Clone_based_vega_gene		lincRNA	YES	3							03:04:00		ENST00000521753.3:n.391+10292G>A
rs17520026	8:111476592	A	ENSG00000253434	ENST00000524236	Transcript	intron_variant,non_coding_transcript_variant	-	-	-	-	-	-		1	RP11-1101K5.1	Clone_based_vega_gene		lincRNA		3							02:04:00		ENST00000524236.1:n.151+10292G>A
rs7975	14:77326864	A	ENSG00000100577	ENST00000393734	Transcript	5_prime_UTR_variant	466	-	-	-	-	-		1	GSTZ1	HGNC	HGNC:4643	protein_coding		5	CCDS9860.1	O43708	G3V5G8,G3V5U6	UPI000015FD29		04:10:00			ENST00000393734.3:c.-72G>A
rs7975	14:77326864	C	ENSG00000100577	ENST00000393734	Transcript	5_prime_UTR_variant	466	-	-	-	-	-		1	GSTZ1	HGNC	HGNC:4643	protein_coding		5	CCDS9860.1	O43708	G3V5G8,G3V5U6	UPI000015FD29		04:10:00			ENST00000393734.3:c.-72G>C
rs7975	14:77326864	T	ENSG00000100577	ENST00000393734	Transcript	5_prime_UTR_variant	466	-	-	-	-	-		1	GSTZ1	HGNC	HGNC:4643	protein_coding		5	CCDS9860.1	O43708	G3V5G8,G3V5U6	UPI000015FD29		04:10:00			ENST00000393734.3:c.-72G>T
rs7975	14:77326864	A	ENSG00000100577	ENST00000555093	Transcript	non_coding_transcript_exon_variant,non_coding_transcript_variant	4143	-	-	-	-	-		1	GSTZ1	HGNC	HGNC:4643	retained_intron		2						01:06:00			ENST00000555093.1:n.4143G>A
rs7975	14:77326864	C	ENSG00000100577	ENST00000555093	Transcript	non_coding_transcript_exon_variant,non_coding_transcript_variant	4143	-	-	-	-	-		1	GSTZ1	HGNC	HGNC:4643	retained_intron		2						01:06:00			ENST00000555093.1:n.4143G>C
rs7975	14:77326864	T	ENSG00000100577	ENST00000555093	Transcript	non_coding_transcript_exon_variant,non_coding_transcript_variant	4143	-	-	-	-	-		1	GSTZ1	HGNC	HGNC:4643	retained_intron		2						01:06:00			ENST00000555093.1:n.4143G>T
rs7975	14:77326864	T	ENSG00000100577	ENST00000554381	Transcript	upstream_gene_variant	-	-	-	-	-	-	1126	1	GSTZ1	HGNC	HGNC:4643	nonsense_mediated_decay		3			H0YJN8	UPI00021CF2A8
rs7975	14:77326864	A	ENSG00000100577	ENST00000554381	Transcript	upstream_gene_variant	-	-	-	-	-	-	1126	1	GSTZ1	HGNC	HGNC:4643	nonsense_mediated_decay		3			H0YJN8	UPI00021CF2A8
rs7975	14:77326864	C	ENSG00000100577	ENST00000554381	Transcript	upstream_gene_variant	-	-	-	-	-	-	1126	1	GSTZ1	HGNC	HGNC:4643	nonsense_mediated_decay		3			H0YJN8	UPI00021CF2A8
rs7975	14:77326864	T	ENSG00000100577	ENST00000553770	Transcript	downstream_gene_variant	-	-	-	-	-	-	1584	1	GSTZ1	HGNC	HGNC:4643	retained_intron		2
rs7975	14:77326864	C	ENSG00000100577	ENST00000553770	Transcript	downstream_gene_variant	-	-	-	-	-	-	1584	1	GSTZ1	HGNC	HGNC:4643	retained_intron		2
rs7975	14:77326864	A	ENSG00000100577	ENST00000553770	Transcript	downstream_gene_variant	-	-	-	-	-	-	1584	1	GSTZ1	HGNC	HGNC:4643	retained_intron		2
rs7975	14:77326864	A	ENSG00000100577	ENST00000556627	Transcript	missense_variant	225	94	32	E:K	Gag:Aag	-		1	GSTZ1	HGNC	HGNC:4643	protein_coding		3			G3V267	UPI0000E59B55	deleterious(0.02)	03:08:00		Superfamily_domains:SSF52833	ENST00000556627.3:c.94G>A	ENSP00000450487.1:p.Glu32Lys
rs7975	14:77326864	C	ENSG00000100577	ENST00000556627	Transcript	missense_variant	225	94	32	E:Q	Gag:Cag	-		1	GSTZ1	HGNC	HGNC:4643	protein_coding		3			G3V267	UPI0000E59B55	tolerated(0.11)	03:08:00		Superfamily_domains:SSF52833	ENST00000556627.3:c.94G>C	ENSP00000450487.1:p.Glu32Gln
rs7975	14:77326864	T	ENSG00000100577	ENST00000556627	Transcript	stop_gained	225	94	32	E:*	Gag:Tag	-		1	GSTZ1	HGNC	HGNC:4643	protein_coding		3			G3V267	UPI0000E59B55		03:08:00		Superfamily_domains:SSF52833	ENST00000556627.3:c.94G>T	ENSP00000450487.1:p.Glu32Ter
rs7975	14:77326864	T	ENSG00000100577	ENST00000557639	Transcript	5_prime_UTR_variant	191	-	-	-	-	-		1	GSTZ1	HGNC	HGNC:4643	protein_coding		2	CCDS9860.1	O43708	G3V5G8,G3V5U6	UPI000015FD29		02:08:00			ENST00000557639.3:c.-72G>T
rs7975	14:77326864	C	ENSG00000100577	ENST00000557639	Transcript	5_prime_UTR_variant	191	-	-	-	-	-		1	GSTZ1	HGNC	HGNC:4643	protein_coding		2	CCDS9860.1	O43708	G3V5G8,G3V5U6	UPI000015FD29		02:08:00			ENST00000557639.3:c.-72G>C
rs7975	14:77326864	A	ENSG00000100577	ENST00000557639	Transcript	5_prime_UTR_variant	191	-	-	-	-	-		1	GSTZ1	HGNC	HGNC:4643	protein_coding		2	CCDS9860.1	O43708	G3V5G8,G3V5U6	UPI000015FD29		02:08:00			ENST00000557639.3:c.-72G>A
rs7975	14:77326864	T	ENSG00000100577	ENST00000553586	Transcript	stop_gained	133	97	33	E:*	Gag:Tag	-		1	GSTZ1	HGNC	HGNC:4643	protein_coding		5			G3V4T6,G3V5G8,G3V5U6	UPI00021CF2A6		03:09:00		Pfam_domain:PF02798,TIGRFAM_domain:TIGR01262,Superfamily_domains:SSF52833	ENST00000553586.3:c.97G>T	ENSP00000451976.1:p.Glu33Ter
rs7975	14:77326864	A	ENSG00000100577	ENST00000553586	Transcript	missense_variant	133	97	33	E:K	Gag:Aag	-		1	GSTZ1	HGNC	HGNC:4643	protein_coding		5			G3V4T6,G3V5G8,G3V5U6	UPI00021CF2A6	deleterious(0.02)	03:09:00		Pfam_domain:PF02798,TIGRFAM_domain:TIGR01262,Superfamily_domains:SSF52833	ENST00000553586.3:c.97G>A	ENSP00000451976.1:p.Glu33Lys
rs7975	14:77326864	C	ENSG00000100577	ENST00000553586	Transcript	missense_variant	133	97	33	E:Q	Gag:Cag	-		1	GSTZ1	HGNC	HGNC:4643	protein_coding		5			G3V4T6,G3V5G8,G3V5U6	UPI00021CF2A6	tolerated(0.06)	03:09:00		Pfam_domain:PF02798,TIGRFAM_domain:TIGR01262,Superfamily_domains:SSF52833	ENST00000553586.3:c.97G>C	ENSP00000451976.1:p.Glu33Gln
rs7975	14:77326864	C	ENSG00000100577	ENST00000349555	Transcript	missense_variant	238	94	32	E:Q	Gag:Cag	-		1	GSTZ1	HGNC	HGNC:4643	protein_coding		2	CCDS9859.1		G3V3B9	UPI000013FA10	tolerated(0.08)	03:08:00		Pfam_domain:PF02798,Superfamily_domains:SSF52833	ENST00000349555.5:c.94G>C	ENSP00000314404.5:p.Glu32Gln
rs7975	14:77326864	A	ENSG00000100577	ENST00000349555	Transcript	missense_variant	238	94	32	E:K	Gag:Aag	-		1	GSTZ1	HGNC	HGNC:4643	protein_coding		2	CCDS9859.1		G3V3B9	UPI000013FA10	deleterious(0.03)	03:08:00		Pfam_domain:PF02798,Superfamily_domains:SSF52833	ENST00000349555.5:c.94G>A	ENSP00000314404.5:p.Glu32Lys
rs7975	14:77326864	T	ENSG00000100577	ENST00000349555	Transcript	stop_gained	238	94	32	E:*	Gag:Tag	-		1	GSTZ1	HGNC	HGNC:4643	protein_coding		2	CCDS9859.1		G3V3B9	UPI000013FA10		03:08:00		Pfam_domain:PF02798,Superfamily_domains:SSF52833	ENST00000349555.5:c.94G>T	ENSP00000314404.5:p.Glu32Ter
rs7975	14:77326864	A	ENSG00000100577	ENST00000553838	Transcript	non_coding_transcript_exon_variant,non_coding_transcript_variant	264	-	-	-	-	-		1	GSTZ1	HGNC	HGNC:4643	retained_intron		1						03:04:00			ENST00000553838.3:n.264G>A
rs7975	14:77326864	C	ENSG00000100577	ENST00000553838	Transcript	non_coding_transcript_exon_variant,non_coding_transcript_variant	264	-	-	-	-	-		1	GSTZ1	HGNC	HGNC:4643	retained_intron		1						03:04:00			ENST00000553838.3:n.264G>C
rs7975	14:77326864	T	ENSG00000100577	ENST00000553838	Transcript	non_coding_transcript_exon_variant,non_coding_transcript_variant	264	-	-	-	-	-		1	GSTZ1	HGNC	HGNC:4643	retained_intron		1						03:04:00			ENST00000553838.3:n.264G>T
rs7975	14:77326864	T	ENSG00000100577	ENST00000555583	Transcript	5_prime_UTR_variant	379	-	-	-	-	-		1	GSTZ1	HGNC	HGNC:4643	protein_coding		3			G3V5G8	UPI00021CF2A7		02:04:00			ENST00000555583.1:c.-72G>T
rs7975	14:77326864	C	ENSG00000100577	ENST00000555583	Transcript	5_prime_UTR_variant	379	-	-	-	-	-		1	GSTZ1	HGNC	HGNC:4643	protein_coding		3			G3V5G8	UPI00021CF2A7		02:04:00			ENST00000555583.1:c.-72G>C
rs7975	14:77326864	A	ENSG00000100577	ENST00000555583	Transcript	5_prime_UTR_variant	379	-	-	-	-	-		1	GSTZ1	HGNC	HGNC:4643	protein_coding		3			G3V5G8	UPI00021CF2A7		02:04:00			ENST00000555583.1:c.-72G>A
rs7975	14:77326864	T	ENSG00000100577	ENST00000361389	Transcript	5_prime_UTR_variant	453	-	-	-	-	-		1	GSTZ1	HGNC	HGNC:4643	protein_coding		1	CCDS9860.1	O43708	G3V5G8,G3V5U6	UPI000015FD29		04:10:00			ENST00000361389.6:c.-72G>T
rs7975	14:77326864	A	ENSG00000100577	ENST00000361389	Transcript	5_prime_UTR_variant	453	-	-	-	-	-		1	GSTZ1	HGNC	HGNC:4643	protein_coding		1	CCDS9860.1	O43708	G3V5G8,G3V5U6	UPI000015FD29		04:10:00			ENST00000361389.6:c.-72G>A
rs7975	14:77326864	C	ENSG00000100577	ENST00000361389	Transcript	5_prime_UTR_variant	453	-	-	-	-	-		1	GSTZ1	HGNC	HGNC:4643	protein_coding		1	CCDS9860.1	O43708	G3V5G8,G3V5U6	UPI000015FD29		04:10:00			ENST00000361389.6:c.-72G>C
rs7975	14:77326864	A	ENSG00000100577	ENST00000557053	Transcript	5_prime_UTR_variant	133	-	-	-	-	-		1	GSTZ1	HGNC	HGNC:4643	protein_coding		3			G3V3B9	UPI0001EE90AE		02:07:00			ENST00000557053.3:c.-72G>A
rs7975	14:77326864	C	ENSG00000100577	ENST00000557053	Transcript	5_prime_UTR_variant	133	-	-	-	-	-		1	GSTZ1	HGNC	HGNC:4643	protein_coding		3			G3V3B9	UPI0001EE90AE		02:07:00			ENST00000557053.3:c.-72G>C
rs7975	14:77326864	T	ENSG00000100577	ENST00000557053	Transcript	5_prime_UTR_variant	133	-	-	-	-	-		1	GSTZ1	HGNC	HGNC:4643	protein_coding		3			G3V3B9	UPI0001EE90AE		02:07:00			ENST00000557053.3:c.-72G>T
rs7975	14:77326864	A	ENSG00000100577	ENST00000554279	Transcript	missense_variant	248	94	32	E:K	Gag:Aag	-		1	GSTZ1	HGNC	HGNC:4643	protein_coding		2			G3V5T0	UPI0000E59B56	deleterious(0.03)	03:09:00		Pfam_domain:PF02798,TIGRFAM_domain:TIGR01262,Superfamily_domains:SSF52833	ENST00000554279.3:c.94G>A	ENSP00000452498.1:p.Glu32Lys
rs7975	14:77326864	C	ENSG00000100577	ENST00000554279	Transcript	missense_variant	248	94	32	E:Q	Gag:Cag	-		1	GSTZ1	HGNC	HGNC:4643	protein_coding		2			G3V5T0	UPI0000E59B56	tolerated(0.06)	03:09:00		Pfam_domain:PF02798,TIGRFAM_domain:TIGR01262,Superfamily_domains:SSF52833	ENST00000554279.3:c.94G>C	ENSP00000452498.1:p.Glu32Gln
rs7975	14:77326864	T	ENSG00000100577	ENST00000554279	Transcript	stop_gained	248	94	32	E:*	Gag:Tag	-		1	GSTZ1	HGNC	HGNC:4643	protein_coding		2			G3V5T0	UPI0000E59B56		03:09:00		Pfam_domain:PF02798,TIGRFAM_domain:TIGR01262,Superfamily_domains:SSF52833	ENST00000554279.3:c.94G>T	ENSP00000452498.1:p.Glu32Ter
rs7975	14:77326864	T	ENSG00000100577	ENST00000554846	Transcript	5_prime_UTR_variant	466	-	-	-	-	-		1	GSTZ1	HGNC	HGNC:4643	protein_coding		2			G3V5G8,G3V5U6	UPI00021CF2A5		04:06:00			ENST00000554846.3:c.-72G>T
rs7975	14:77326864	A	ENSG00000100577	ENST00000554846	Transcript	5_prime_UTR_variant	466	-	-	-	-	-		1	GSTZ1	HGNC	HGNC:4643	protein_coding		2			G3V5G8,G3V5U6	UPI00021CF2A5		04:06:00			ENST00000554846.3:c.-72G>A
rs7975	14:77326864	C	ENSG00000100577	ENST00000554846	Transcript	5_prime_UTR_variant	466	-	-	-	-	-		1	GSTZ1	HGNC	HGNC:4643	protein_coding		2			G3V5G8,G3V5U6	UPI00021CF2A5		04:06:00			ENST00000554846.3:c.-72G>C
rs7975	14:77326864	C	ENSG00000100577	ENST00000556914	Transcript	non_coding_transcript_exon_variant,non_coding_transcript_variant	174	-	-	-	-	-		1	GSTZ1	HGNC	HGNC:4643	retained_intron		3						03:04:00			ENST00000556914.3:n.174G>C
rs7975	14:77326864	A	ENSG00000100577	ENST00000556914	Transcript	non_coding_transcript_exon_variant,non_coding_transcript_variant	174	-	-	-	-	-		1	GSTZ1	HGNC	HGNC:4643	retained_intron		3						03:04:00			ENST00000556914.3:n.174G>A
rs7975	14:77326864	T	ENSG00000100577	ENST00000556914	Transcript	non_coding_transcript_exon_variant,non_coding_transcript_variant	174	-	-	-	-	-		1	GSTZ1	HGNC	HGNC:4643	retained_intron		3						03:04:00			ENST00000556914.3:n.174G>T
rs7975	14:77326864	C	ENSG00000100577	ENST00000553268	Transcript	non_coding_transcript_exon_variant,non_coding_transcript_variant	169	-	-	-	-	-		1	GSTZ1	HGNC	HGNC:4643	retained_intron		2						03:03:00			ENST00000553268.3:n.169G>C
rs7975	14:77326864	A	ENSG00000100577	ENST00000553268	Transcript	non_coding_transcript_exon_variant,non_coding_transcript_variant	169	-	-	-	-	-		1	GSTZ1	HGNC	HGNC:4643	retained_intron		2						03:03:00			ENST00000553268.3:n.169G>A
rs7975	14:77326864	T	ENSG00000100577	ENST00000553268	Transcript	non_coding_transcript_exon_variant,non_coding_transcript_variant	169	-	-	-	-	-		1	GSTZ1	HGNC	HGNC:4643	retained_intron		2						03:03:00			ENST00000553268.3:n.169G>T
rs7975	14:77326864	C	ENSG00000100577	ENST00000216465	Transcript	missense_variant	379	94	32	E:Q	Gag:Cag	-		1	GSTZ1	HGNC	HGNC:4643	protein_coding	YES	1	CCDS9858.1	O43708	G3V5G8,G3V5U6	UPI000013C6F0	tolerated(0.07)	03:09:00		Pfam_domain:PF02798,Superfamily_domains:SSF52833,TIGRFAM_domain:TIGR01262	ENST00000216465.7:c.94G>C	ENSP00000216465.5:p.Glu32Gln
rs7975	14:77326864	A	ENSG00000100577	ENST00000216465	Transcript	missense_variant	379	94	32	E:K	Gag:Aag	-		1	GSTZ1	HGNC	HGNC:4643	protein_coding	YES	1	CCDS9858.1	O43708	G3V5G8,G3V5U6	UPI000013C6F0	deleterious(0.02)	03:09:00		Pfam_domain:PF02798,Superfamily_domains:SSF52833,TIGRFAM_domain:TIGR01262	ENST00000216465.7:c.94G>A	ENSP00000216465.5:p.Glu32Lys
rs7975	14:77326864	T	ENSG00000100577	ENST00000216465	Transcript	stop_gained	379	94	32	E:*	Gag:Tag	-		1	GSTZ1	HGNC	HGNC:4643	protein_coding	YES	1	CCDS9858.1	O43708	G3V5G8,G3V5U6	UPI000013C6F0		03:09:00		Pfam_domain:PF02798,Superfamily_domains:SSF52833,TIGRFAM_domain:TIGR01262	ENST00000216465.7:c.94G>T	ENSP00000216465.5:p.Glu32Ter
rs7975	14:77326864	T	ENSG00000100577	ENST00000553431	Transcript	non_coding_transcript_exon_variant,non_coding_transcript_variant	225	-	-	-	-	-		1	GSTZ1	HGNC	HGNC:4643	retained_intron		2						03:06:00			ENST00000553431.3:n.225G>T
rs7975	14:77326864	C	ENSG00000100577	ENST00000553431	Transcript	non_coding_transcript_exon_variant,non_coding_transcript_variant	225	-	-	-	-	-		1	GSTZ1	HGNC	HGNC:4643	retained_intron		2						03:06:00			ENST00000553431.3:n.225G>C
rs7975	14:77326864	A	ENSG00000100577	ENST00000553431	Transcript	non_coding_transcript_exon_variant,non_coding_transcript_variant	225	-	-	-	-	-		1	GSTZ1	HGNC	HGNC:4643	retained_intron		2						03:06:00			ENST00000553431.3:n.225G>A
rs7975	14:77326864	A	ENSG00000100577	ENST00000555208	Transcript	upstream_gene_variant	-	-	-	-	-	-	1576	1	GSTZ1	HGNC	HGNC:4643	retained_intron		2
rs7975	14:77326864	C	ENSG00000100577	ENST00000555208	Transcript	upstream_gene_variant	-	-	-	-	-	-	1576	1	GSTZ1	HGNC	HGNC:4643	retained_intron		2
rs7975	14:77326864	T	ENSG00000100577	ENST00000555208	Transcript	upstream_gene_variant	-	-	-	-	-	-	1576	1	GSTZ1	HGNC	HGNC:4643	retained_intron		2
rs4147578	14:77324073	A	ENSG00000100577	ENST00000555093	Transcript	non_coding_transcript_exon_variant,non_coding_transcript_variant	1352	-	-	-	-	-		1	GSTZ1	HGNC	HGNC:4643	retained_intron		2						01:06:00			ENST00000555093.1:n.1352G>A
rs4147578	14:77324073	A	ENSG00000100577	ENST00000393734	Transcript	intron_variant	-	-	-	-	-	-		1	GSTZ1	HGNC	HGNC:4643	protein_coding		5	CCDS9860.1	O43708	G3V5G8,G3V5U6	UPI000015FD29			02:09:00		ENST00000393734.3:c.-150-797G>A
rs4147578	14:77324073	A	ENSG00000009830	ENST00000556326	Transcript	upstream_gene_variant	-	-	-	-	-	-	3213	-1	POMT2	HGNC	HGNC:19743	nonsense_mediated_decay		1		Q9UKY4		UPI00020F7A5E
rs4147578	14:77324073	A	ENSG00000100577	ENST00000556627	Transcript	intron_variant	-	-	-	-	-	-		1	GSTZ1	HGNC	HGNC:4643	protein_coding		3			G3V267	UPI0000E59B55			01:07:00		ENST00000556627.3:c.16-797G>A
rs4147578	14:77324073	A	ENSG00000100577	ENST00000557639	Transcript	intron_variant	-	-	-	-	-	-		1	GSTZ1	HGNC	HGNC:4643	protein_coding		2	CCDS9860.1	O43708	G3V5G8,G3V5U6	UPI000015FD29			01:07:00		ENST00000557639.3:c.-98-2765G>A
rs4147578	14:77324073	A	ENSG00000100577	ENST00000553770	Transcript	intron_variant,non_coding_transcript_variant	-	-	-	-	-	-		1	GSTZ1	HGNC	HGNC:4643	retained_intron		2							01:01:00		ENST00000553770.1:n.153-797G>A
rs4147578	14:77324073	A	ENSG00000100577	ENST00000554381	Transcript	upstream_gene_variant	-	-	-	-	-	-	3917	1	GSTZ1	HGNC	HGNC:4643	nonsense_mediated_decay		3			H0YJN8	UPI00021CF2A8
rs4147578	14:77324073	A	ENSG00000100577	ENST00000555583	Transcript	upstream_gene_variant	-	-	-	-	-	-	497	1	GSTZ1	HGNC	HGNC:4643	protein_coding		3			G3V5G8	UPI00021CF2A7
rs4147578	14:77324073	A	ENSG00000100577	ENST00000553838	Transcript	intron_variant,non_coding_transcript_variant	-	-	-	-	-	-		1	GSTZ1	HGNC	HGNC:4643	retained_intron		1							01:03:00		ENST00000553838.3:n.186-797G>A
rs4147578	14:77324073	A	ENSG00000100577	ENST00000349555	Transcript	intron_variant	-	-	-	-	-	-		1	GSTZ1	HGNC	HGNC:4643	protein_coding		2	CCDS9859.1		G3V3B9	UPI000013FA10			01:07:00		ENST00000349555.5:c.16-797G>A
rs4147578	14:77324073	A	ENSG00000100577	ENST00000553586	Transcript	upstream_gene_variant	-	-	-	-	-	-	496	1	GSTZ1	HGNC	HGNC:4643	protein_coding		5			G3V4T6,G3V5G8,G3V5U6	UPI00021CF2A6
rs4147578	14:77324073	A	ENSG00000100577	ENST00000361389	Transcript	intron_variant	-	-	-	-	-	-		1	GSTZ1	HGNC	HGNC:4643	protein_coding		1	CCDS9860.1	O43708	G3V5G8,G3V5U6	UPI000015FD29			02:09:00		ENST00000361389.6:c.-150-797G>A
rs4147578	14:77324073	A	ENSG00000100577	ENST00000557053	Transcript	intron_variant	-	-	-	-	-	-		1	GSTZ1	HGNC	HGNC:4643	protein_coding		3			G3V3B9	UPI0001EE90AE			01:06:00		ENST00000557053.3:c.-98-2765G>A
rs4147578	14:77324073	A	ENSG00000009830	ENST00000554948	Transcript	upstream_gene_variant	-	-	-	-	-	-	3733	-1	POMT2	HGNC	HGNC:19743	protein_coding		4			G3V4X9	UPI00021CF2A4
rs4147578	14:77324073	A	ENSG00000100577	ENST00000556914	Transcript	intron_variant,non_coding_transcript_variant	-	-	-	-	-	-		1	GSTZ1	HGNC	HGNC:4643	retained_intron		3							01:03:00		ENST00000556914.3:n.96-797G>A
rs4147578	14:77324073	A	ENSG00000100577	ENST00000554846	Transcript	intron_variant	-	-	-	-	-	-		1	GSTZ1	HGNC	HGNC:4643	protein_coding		2			G3V5G8,G3V5U6	UPI00021CF2A5			02:05:00		ENST00000554846.3:c.-150-797G>A
rs4147578	14:77324073	A	ENSG00000100577	ENST00000554279	Transcript	intron_variant	-	-	-	-	-	-		1	GSTZ1	HGNC	HGNC:4643	protein_coding		2			G3V5T0	UPI0000E59B56			01:08:00		ENST00000554279.3:c.16-797G>A
rs4147578	14:77324073	A	ENSG00000009830	ENST00000452340	Transcript	upstream_gene_variant	-	-	-	-	-	-	3369	-1	POMT2	HGNC	HGNC:19743	retained_intron		2
rs4147578	14:77324073	A	ENSG00000100577	ENST00000555208	Transcript	upstream_gene_variant	-	-	-	-	-	-	4367	1	GSTZ1	HGNC	HGNC:4643	retained_intron		2
rs4147578	14:77324073	A	ENSG00000100577	ENST00000553431	Transcript	intron_variant,non_coding_transcript_variant	-	-	-	-	-	-		1	GSTZ1	HGNC	HGNC:4643	retained_intron		2							01:05:00		ENST00000553431.3:n.147-797G>A
rs4147578	14:77324073	A	ENSG00000100577	ENST00000216465	Transcript	intron_variant	-	-	-	-	-	-		1	GSTZ1	HGNC	HGNC:4643	protein_coding	YES	1	CCDS9858.1	O43708	G3V5G8,G3V5U6	UPI000013C6F0			01:08:00		ENST00000216465.7:c.16-797G>A
rs4147578	14:77324073	A	ENSG00000009830	ENST00000261534	Transcript	upstream_gene_variant	-	-	-	-	-	-	3189	-1	POMT2	HGNC	HGNC:19743	protein_coding	YES	1	CCDS9857.1	Q9UKY4	G3V4X9	UPI0000070587
rs4147578	14:77324073	A	ENSG00000100577	ENST00000553268	Transcript	intron_variant,non_coding_transcript_variant	-	-	-	-	-	-		1	GSTZ1	HGNC	HGNC:4643	retained_intron		2							01:02:00		ENST00000553268.3:n.91-797G>A
rs2270423	14:77329295	A	ENSG00000100577	ENST00000557053	Transcript	intron_variant	-	-	-	-	-	-		1	GSTZ1	HGNC	HGNC:4643	protein_coding		3			G3V3B9	UPI0001EE90AE			04:06:00		ENST00000557053.3:c.130+94G>A
rs2270423	14:77329295	A	ENSG00000100577	ENST00000554846	Transcript	downstream_gene_variant	-	-	-	-	-	-	1258	1	GSTZ1	HGNC	HGNC:4643	protein_coding		2			G3V5G8,G3V5U6	UPI00021CF2A5
rs2270423	14:77329295	A	ENSG00000100577	ENST00000556914	Transcript	downstream_gene_variant	-	-	-	-	-	-	1509	1	GSTZ1	HGNC	HGNC:4643	retained_intron		3
rs2270423	14:77329295	A	ENSG00000100577	ENST00000554279	Transcript	intron_variant	-	-	-	-	-	-		1	GSTZ1	HGNC	HGNC:4643	protein_coding		2			G3V5T0	UPI0000E59B56			06:08:00		ENST00000554279.3:c.379+94G>A
rs2270423	14:77329295	A	ENSG00000100577	ENST00000553431	Transcript	non_coding_transcript_exon_variant,non_coding_transcript_variant	646	-	-	-	-	-		1	GSTZ1	HGNC	HGNC:4643	retained_intron		2						06:06:00			ENST00000553431.3:n.646G>A
rs2270423	14:77329295	A	ENSG00000100577	ENST00000555208	Transcript	non_coding_transcript_exon_variant,non_coding_transcript_variant	856	-	-	-	-	-		1	GSTZ1	HGNC	HGNC:4643	retained_intron		2						01:02:00			ENST00000555208.1:n.856G>A
rs2270423	14:77329295	A	ENSG00000100577	ENST00000553268	Transcript	downstream_gene_variant	-	-	-	-	-	-	2049	1	GSTZ1	HGNC	HGNC:4643	retained_intron		2
rs2270423	14:77329295	A	ENSG00000100577	ENST00000216465	Transcript	intron_variant	-	-	-	-	-	-		1	GSTZ1	HGNC	HGNC:4643	protein_coding	YES	1	CCDS9858.1	O43708	G3V5G8,G3V5U6	UPI000013C6F0			06:08:00		ENST00000216465.7:c.421+94G>A
rs2270423	14:77329295	A	ENSG00000100577	ENST00000555093	Transcript	intron_variant,non_coding_transcript_variant	-	-	-	-	-	-		1	GSTZ1	HGNC	HGNC:4643	retained_intron		2							03:05:00		ENST00000555093.1:n.4829+94G>A
rs2270423	14:77329295	A	ENSG00000100577	ENST00000393734	Transcript	intron_variant	-	-	-	-	-	-		1	GSTZ1	HGNC	HGNC:4643	protein_coding		5	CCDS9860.1	O43708	G3V5G8,G3V5U6	UPI000015FD29			07:09:00		ENST00000393734.3:c.256+94G>A
rs2270423	14:77329295	A	ENSG00000100577	ENST00000556627	Transcript	intron_variant	-	-	-	-	-	-		1	GSTZ1	HGNC	HGNC:4643	protein_coding		3			G3V267	UPI0000E59B55			05:07:00		ENST00000556627.3:c.340+94G>A
rs2270423	14:77329295	A	ENSG00000100577	ENST00000557639	Transcript	intron_variant	-	-	-	-	-	-		1	GSTZ1	HGNC	HGNC:4643	protein_coding		2	CCDS9860.1	O43708	G3V5G8,G3V5U6	UPI000015FD29			05:07:00		ENST00000557639.3:c.256+94G>A
rs2270423	14:77329295	A	ENSG00000100577	ENST00000554381	Transcript	intron_variant,NMD_transcript_variant	-	-	-	-	-	-		1	GSTZ1	HGNC	HGNC:4643	nonsense_mediated_decay		3			H0YJN8	UPI00021CF2A8			02:04:00		ENST00000554381.1:c.127+94G>A
rs2270423	14:77329295	A	ENSG00000100577	ENST00000553770	Transcript	downstream_gene_variant	-	-	-	-	-	-	4015	1	GSTZ1	HGNC	HGNC:4643	retained_intron		2
rs2270423	14:77329295	A	ENSG00000100577	ENST00000553838	Transcript	downstream_gene_variant	-	-	-	-	-	-	997	1	GSTZ1	HGNC	HGNC:4643	retained_intron		1
rs2270423	14:77329295	A	ENSG00000100577	ENST00000349555	Transcript	intron_variant	-	-	-	-	-	-		1	GSTZ1	HGNC	HGNC:4643	protein_coding		2	CCDS9859.1		G3V3B9	UPI000013FA10			05:07:00		ENST00000349555.5:c.295+94G>A
rs2270423	14:77329295	A	ENSG00000100577	ENST00000555583	Transcript	downstream_gene_variant	-	-	-	-	-	-	1321	1	GSTZ1	HGNC	HGNC:4643	protein_coding		3			G3V5G8	UPI00021CF2A7
rs2270423	14:77329295	A	ENSG00000100577	ENST00000553586	Transcript	intron_variant	-	-	-	-	-	-		1	GSTZ1	HGNC	HGNC:4643	protein_coding		5			G3V4T6,G3V5G8,G3V5U6	UPI00021CF2A6			06:08:00		ENST00000553586.3:c.424+94G>A
rs2270423	14:77329295	A	ENSG00000100577	ENST00000361389	Transcript	intron_variant	-	-	-	-	-	-		1	GSTZ1	HGNC	HGNC:4643	protein_coding		1	CCDS9860.1	O43708	G3V5G8,G3V5U6	UPI000015FD29			07:09:00		ENST00000361389.6:c.256+94G>A
rs2270423	14:77329295	A	-	ENSR00001624055	RegulatoryFeature	regulatory_region_variant	-	-	-	-	-	-						CTCF_binding_site
rs2287395	14:77325176	G	ENSG00000100577	ENST00000361389	Transcript	intron_variant	-	-	-	-	-	-		1	GSTZ1	HGNC	HGNC:4643	protein_coding		1	CCDS9860.1	O43708	G3V5G8,G3V5U6	UPI000015FD29			03:09:00		ENST00000361389.6:c.-99+255A>G
rs2287395	14:77325176	G	ENSG00000100577	ENST00000555583	Transcript	intron_variant	-	-	-	-	-	-		1	GSTZ1	HGNC	HGNC:4643	protein_coding		3			G3V5G8	UPI00021CF2A7			01:03:00		ENST00000555583.1:c.-99+255A>G
rs2287395	14:77325176	G	ENSG00000100577	ENST00000553838	Transcript	intron_variant,non_coding_transcript_variant	-	-	-	-	-	-		1	GSTZ1	HGNC	HGNC:4643	retained_intron		1							02:03:00		ENST00000553838.3:n.237+255A>G
rs2287395	14:77325176	G	ENSG00000100577	ENST00000349555	Transcript	intron_variant	-	-	-	-	-	-		1	GSTZ1	HGNC	HGNC:4643	protein_coding		2	CCDS9859.1		G3V3B9	UPI000013FA10			02:07:00		ENST00000349555.5:c.67+255A>G
rs2287395	14:77325176	G	ENSG00000100577	ENST00000553586	Transcript	intron_variant	-	-	-	-	-	-		1	GSTZ1	HGNC	HGNC:4643	protein_coding		5			G3V4T6,G3V5G8,G3V5U6	UPI00021CF2A6			02:08:00		ENST00000553586.3:c.70+255A>G
rs2287395	14:77325176	G	ENSG00000100577	ENST00000556627	Transcript	intron_variant	-	-	-	-	-	-		1	GSTZ1	HGNC	HGNC:4643	protein_coding		3			G3V267	UPI0000E59B55			02:07:00		ENST00000556627.3:c.67+255A>G
rs2287395	14:77325176	G	ENSG00000100577	ENST00000557639	Transcript	intron_variant	-	-	-	-	-	-		1	GSTZ1	HGNC	HGNC:4643	protein_coding		2	CCDS9860.1	O43708	G3V5G8,G3V5U6	UPI000015FD29			01:07:00		ENST00000557639.3:c.-98-1662A>G
rs2287395	14:77325176	G	ENSG00000100577	ENST00000553770	Transcript	non_coding_transcript_exon_variant,non_coding_transcript_variant	459	-	-	-	-	-		1	GSTZ1	HGNC	HGNC:4643	retained_intron		2						02:02:00			ENST00000553770.1:n.459A>G
rs2287395	14:77325176	G	ENSG00000100577	ENST00000554381	Transcript	upstream_gene_variant	-	-	-	-	-	-	2814	1	GSTZ1	HGNC	HGNC:4643	nonsense_mediated_decay		3			H0YJN8	UPI00021CF2A8
rs2287395	14:77325176	G	ENSG00000100577	ENST00000555093	Transcript	non_coding_transcript_exon_variant,non_coding_transcript_variant	2455	-	-	-	-	-		1	GSTZ1	HGNC	HGNC:4643	retained_intron		2						01:06:00			ENST00000555093.1:n.2455A>G
rs2287395	14:77325176	G	ENSG00000100577	ENST00000393734	Transcript	intron_variant	-	-	-	-	-	-		1	GSTZ1	HGNC	HGNC:4643	protein_coding		5	CCDS9860.1	O43708	G3V5G8,G3V5U6	UPI000015FD29			03:09:00		ENST00000393734.3:c.-99+255A>G
rs2287395	14:77325176	G	ENSG00000009830	ENST00000556326	Transcript	upstream_gene_variant	-	-	-	-	-	-	4316	-1	POMT2	HGNC	HGNC:19743	nonsense_mediated_decay		1		Q9UKY4		UPI00020F7A5E
rs2287395	14:77325176	G	ENSG00000100577	ENST00000555208	Transcript	upstream_gene_variant	-	-	-	-	-	-	3264	1	GSTZ1	HGNC	HGNC:4643	retained_intron		2
rs2287395	14:77325176	G	ENSG00000100577	ENST00000553431	Transcript	intron_variant,non_coding_transcript_variant	-	-	-	-	-	-		1	GSTZ1	HGNC	HGNC:4643	retained_intron		2							02:05:00		ENST00000553431.3:n.198+255A>G
rs2287395	14:77325176	G	ENSG00000009830	ENST00000261534	Transcript	upstream_gene_variant	-	-	-	-	-	-	4292	-1	POMT2	HGNC	HGNC:19743	protein_coding	YES	1	CCDS9857.1	Q9UKY4	G3V4X9	UPI0000070587
rs2287395	14:77325176	G	ENSG00000100577	ENST00000216465	Transcript	intron_variant	-	-	-	-	-	-		1	GSTZ1	HGNC	HGNC:4643	protein_coding	YES	1	CCDS9858.1	O43708	G3V5G8,G3V5U6	UPI000013C6F0			02:08:00		ENST00000216465.7:c.67+255A>G
rs2287395	14:77325176	G	ENSG00000100577	ENST00000553268	Transcript	intron_variant,non_coding_transcript_variant	-	-	-	-	-	-		1	GSTZ1	HGNC	HGNC:4643	retained_intron		2							02:02:00		ENST00000553268.3:n.142+255A>G
rs2287395	14:77325176	G	ENSG00000009830	ENST00000452340	Transcript	upstream_gene_variant	-	-	-	-	-	-	4472	-1	POMT2	HGNC	HGNC:19743	retained_intron		2
rs2287395	14:77325176	G	ENSG00000100577	ENST00000556914	Transcript	intron_variant,non_coding_transcript_variant	-	-	-	-	-	-		1	GSTZ1	HGNC	HGNC:4643	retained_intron		3							02:03:00		ENST00000556914.3:n.147+255A>G
rs2287395	14:77325176	G	ENSG00000100577	ENST00000554846	Transcript	intron_variant	-	-	-	-	-	-		1	GSTZ1	HGNC	HGNC:4643	protein_coding		2			G3V5G8,G3V5U6	UPI00021CF2A5			03:05:00		ENST00000554846.3:c.-99+255A>G
rs2287395	14:77325176	G	ENSG00000100577	ENST00000554279	Transcript	intron_variant	-	-	-	-	-	-		1	GSTZ1	HGNC	HGNC:4643	protein_coding		2			G3V5T0	UPI0000E59B56			02:08:00		ENST00000554279.3:c.67+255A>G
rs2287395	14:77325176	G	ENSG00000100577	ENST00000557053	Transcript	intron_variant	-	-	-	-	-	-		1	GSTZ1	HGNC	HGNC:4643	protein_coding		3			G3V3B9	UPI0001EE90AE			01:06:00		ENST00000557053.3:c.-98-1662A>G
rs2287395	14:77325176	G	ENSG00000009830	ENST00000554948	Transcript	upstream_gene_variant	-	-	-	-	-	-	4836	-1	POMT2	HGNC	HGNC:19743	protein_coding		4			G3V4X9	UPI00021CF2A4
rs8022676	14:77359403	C	ENSG00000258510	ENST00000554198	Transcript	upstream_gene_variant	-	-	-	-	-	-	20	1	RP11-493G17.4	Clone_based_vega_gene		processed_pseudogene	YES
rs8022676	14:77359403	C	ENSG00000100580	ENST00000216468	Transcript	intron_variant	-	-	-	-	-	-		-1	TMED8	HGNC	HGNC:18633	protein_coding	YES	1	CCDS32125.1	Q6PL24	Q86T10	UPI0000161A22			01:05:00		ENST00000216468.7:c.119-7652T>G
rs2042045	14:77301635	A	ENSG00000009830	ENST00000556880	Transcript	downstream_gene_variant	-	-	-	-	-	-	1199	-1	POMT2	HGNC	HGNC:19743	processed_transcript		3
rs2042045	14:77301635	A	ENSG00000009830	ENST00000554948	Transcript	intron_variant	-	-	-	-	-	-		-1	POMT2	HGNC	HGNC:19743	protein_coding		4			G3V4X9	UPI00021CF2A4			06:06:00		ENST00000554948.1:c.384-386G>T
rs2042045	14:77301635	A	ENSG00000009830	ENST00000556326	Transcript	intron_variant,NMD_transcript_variant	-	-	-	-	-	-		-1	POMT2	HGNC	HGNC:19743	nonsense_mediated_decay		1		Q9UKY4		UPI00020F7A5E			04:05:00		ENST00000556326.3:c.*323-386G>T
rs2042045	14:77301635	A	ENSG00000009830	ENST00000555675	Transcript	intron_variant,non_coding_transcript_variant	-	-	-	-	-	-		-1	POMT2	HGNC	HGNC:19743	retained_intron		4							03:03:00		ENST00000555675.3:n.373-386G>T
rs2042045	14:77301635	A	ENSG00000009830	ENST00000261534	Transcript	intron_variant	-	-	-	-	-	-		-1	POMT2	HGNC	HGNC:19743	protein_coding	YES	1	CCDS9857.1	Q9UKY4	G3V4X9	UPI0000070587			05:20:00		ENST00000261534.6:c.657-386G>T
rs2042045	14:77301635	A	ENSG00000009830	ENST00000553863	Transcript	intron_variant,non_coding_transcript_variant	-	-	-	-	-	-		-1	POMT2	HGNC	HGNC:19743	processed_transcript		4							03:04:00		ENST00000553863.3:n.321-386G>T
rs2042045	14:77301635	A	ENSG00000009830	ENST00000554767	Transcript	upstream_gene_variant	-	-	-	-	-	-	472	-1	POMT2	HGNC	HGNC:19743	retained_intron		2
rs2042045	14:77301635	A	ENSG00000009830	ENST00000557525	Transcript	downstream_gene_variant	-	-	-	-	-	-	3138	-1	POMT2	HGNC	HGNC:19743	retained_intron		5
rs2042045	14:77301635	A	ENSG00000009830	ENST00000452340	Transcript	intron_variant,non_coding_transcript_variant	-	-	-	-	-	-		-1	POMT2	HGNC	HGNC:19743	retained_intron		2							05:19:00		ENST00000452340.5:n.680-386G>T
rs2042045	14:77301635	A	ENSG00000009830	ENST00000555788	Transcript	downstream_gene_variant	-	-	-	-	-	-	3059	-1	POMT2	HGNC	HGNC:19743	processed_transcript		5
rs2042045	14:77301635	A	ENSG00000009830	ENST00000557289	Transcript	intron_variant,NMD_transcript_variant	-	-	-	-	-	-		-1	POMT2	HGNC	HGNC:19743	nonsense_mediated_decay		5			H0YJA9	UPI00021CF2A3			01:03:00		ENST00000557289.1:c.56-2074G>T
rs17105672	14:77289978	A	ENSG00000009830	ENST00000554884	Transcript	upstream_gene_variant	-	-	-	-	-	-	2154	-1	POMT2	HGNC	HGNC:19743	processed_transcript		4
rs17105672	14:77289978	A	ENSG00000009830	ENST00000553880	Transcript	intron_variant,non_coding_transcript_variant	-	-	-	-	-	-		-1	POMT2	HGNC	HGNC:19743	retained_intron		4							01:03:00		ENST00000553880.3:n.55-1147C>T
rs17105672	14:77289978	A	ENSG00000009830	ENST00000555134	Transcript	upstream_gene_variant	-	-	-	-	-	-	4375	-1	POMT2	HGNC	HGNC:19743	retained_intron		3
rs17105672	14:77289978	A	ENSG00000009830	ENST00000554767	Transcript	intron_variant,non_coding_transcript_variant	-	-	-	-	-	-		-1	POMT2	HGNC	HGNC:19743	retained_intron		2							04:14:00		ENST00000554767.3:n.1970-1147C>T
rs17105672	14:77289978	A	ENSG00000009830	ENST00000557675	Transcript	intron_variant,non_coding_transcript_variant	-	-	-	-	-	-		-1	POMT2	HGNC	HGNC:19743	processed_transcript		4							03:05:00		ENST00000557675.3:n.274-1147C>T
rs17105672	14:77289978	A	ENSG00000009830	ENST00000261534	Transcript	intron_variant	-	-	-	-	-	-		-1	POMT2	HGNC	HGNC:19743	protein_coding	YES	1	CCDS9857.1	Q9UKY4	G3V4X9	UPI0000070587			10:20:00		ENST00000261534.6:c.1184-1147C>T
rs17105672	14:77289978	A	ENSG00000009830	ENST00000452340	Transcript	intron_variant,non_coding_transcript_variant	-	-	-	-	-	-		-1	POMT2	HGNC	HGNC:19743	retained_intron		2							10:19:00		ENST00000452340.5:n.1207-1147C>T
rs17105672	14:77289978	A	ENSG00000009830	ENST00000556404	Transcript	upstream_gene_variant	-	-	-	-	-	-	2769	-1	POMT2	HGNC	HGNC:19743	retained_intron		2
rs17105672	14:77289978	A	ENSG00000009830	ENST00000556851	Transcript	intron_variant,non_coding_transcript_variant	-	-	-	-	-	-		-1	POMT2	HGNC	HGNC:19743	retained_intron		3							01:03:00		ENST00000556851.1:n.181-1147C>T
rs227674	17:56717240	A	-	ENSR00001349489	RegulatoryFeature	regulatory_region_variant	-	-	-	-	-	-						enhancer
rs227674	17:56717240	A	-	--	-	intergenic_variant	-	-	-	-	-	-
rs227671	17:56717551	C	-	ENSR00001349489	RegulatoryFeature	regulatory_region_variant	-	-	-	-	-	-						enhancer
rs227671	17:56717551	C	-	--	-	intergenic_variant	-	-	-	-	-	-
rs227686	17:56714689	A	-	--	-	intergenic_variant	-	-	-	-	-	-
rs227684	17:56715324	G	-	--	-	intergenic_variant	-	-	-	-	-	-
rs227687	17:56714605	G	-	--	-	intergenic_variant	-	-	-	-	-	-
rs227679	17:56716616	G	-	ENSR00001349489	RegulatoryFeature	regulatory_region_variant	-	-	-	-	-	-						enhancer
rs227679	17:56716616	G	-	--	-	intergenic_variant	-	-	-	-	-	-
rs227708	17:56708901	T	-	ENSR00001349485	RegulatoryFeature	regulatory_region_variant	-	-	-	-	-	-						promoter_flanking_region
rs227708	17:56708901	T	-	--	-	intergenic_variant	-	-	-	-	-	-
rs227670	17:56717743	A	-	ENSR00001349489	RegulatoryFeature	regulatory_region_variant	-	-	-	-	-	-						enhancer
rs227670	17:56717743	A	-	--	-	intergenic_variant	-	-	-	-	-	-
rs227682	17:56715579	A	-	--	-	intergenic_variant	-	-	-	-	-	-
rs227683	17:56715390	T	-	--	-	intergenic_variant	-	-	-	-	-	-
rs227672	17:56717293	C	-	ENSR00001349489	RegulatoryFeature	regulatory_region_variant	-	-	-	-	-	-						enhancer
rs227672	17:56717293	C	-	--	-	intergenic_variant	-	-	-	-	-	-
rs431856	18:42341182	A	ENSG00000267586	ENST00000585639	Transcript	intron_variant,non_coding_transcript_variant	-	-	-	-	-	-		1	LINC00907	HGNC	HGNC:44327	lincRNA		1							03:06:00		ENST00000585639.3:n.382-112750G>A
rs431856	18:42341182	C	ENSG00000267586	ENST00000585639	Transcript	intron_variant,non_coding_transcript_variant	-	-	-	-	-	-		1	LINC00907	HGNC	HGNC:44327	lincRNA		1							03:06:00		ENST00000585639.3:n.382-112750G>C
rs431856	18:42341182	C	ENSG00000267586	ENST00000589068	Transcript	intron_variant,non_coding_transcript_variant	-	-	-	-	-	-		1	LINC00907	HGNC	HGNC:44327	lincRNA		2							04:09:00		ENST00000589068.3:n.587+5879G>C
rs431856	18:42341182	A	ENSG00000267586	ENST00000589068	Transcript	intron_variant,non_coding_transcript_variant	-	-	-	-	-	-		1	LINC00907	HGNC	HGNC:44327	lincRNA		2							04:09:00		ENST00000589068.3:n.587+5879G>A
rs431856	18:42341182	A	ENSG00000267586	ENST00000593234	Transcript	intron_variant,non_coding_transcript_variant	-	-	-	-	-	-		1	LINC00907	HGNC	HGNC:44327	lincRNA	YES	1							05:07:00		ENST00000593234.3:n.713+5879G>A
rs431856	18:42341182	C	ENSG00000267586	ENST00000593234	Transcript	intron_variant,non_coding_transcript_variant	-	-	-	-	-	-		1	LINC00907	HGNC	HGNC:44327	lincRNA	YES	1							05:07:00		ENST00000593234.3:n.713+5879G>C
rs431856	18:42341182	C	ENSG00000267586	ENST00000591381	Transcript	intron_variant,non_coding_transcript_variant	-	-	-	-	-	-		1	LINC00907	HGNC	HGNC:44327	lincRNA		1							02:04:00		ENST00000591381.3:n.223-112750G>C
rs431856	18:42341182	A	ENSG00000267586	ENST00000591381	Transcript	intron_variant,non_coding_transcript_variant	-	-	-	-	-	-		1	LINC00907	HGNC	HGNC:44327	lincRNA		1							02:04:00		ENST00000591381.3:n.223-112750G>A
rs431856	18:42341182	A	ENSG00000267586	ENST00000585627	Transcript	intron_variant,non_coding_transcript_variant	-	-	-	-	-	-		1	LINC00907	HGNC	HGNC:44327	lincRNA		1							02:04:00		ENST00000585627.3:n.240-112750G>A
rs431856	18:42341182	C	ENSG00000267586	ENST00000585627	Transcript	intron_variant,non_coding_transcript_variant	-	-	-	-	-	-		1	LINC00907	HGNC	HGNC:44327	lincRNA		1							02:04:00		ENST00000585627.3:n.240-112750G>C
rs431856	18:42341182	C	ENSG00000267586	ENST00000593051	Transcript	intron_variant,non_coding_transcript_variant	-	-	-	-	-	-		1	LINC00907	HGNC	HGNC:44327	lincRNA		1							04:06:00		ENST00000593051.3:n.491+51588G>C
rs431856	18:42341182	A	ENSG00000267586	ENST00000593051	Transcript	intron_variant,non_coding_transcript_variant	-	-	-	-	-	-		1	LINC00907	HGNC	HGNC:44327	lincRNA		1							04:06:00		ENST00000593051.3:n.491+51588G>A
rs431856	18:42341182	C	ENSG00000267586	ENST00000586990	Transcript	downstream_gene_variant	-	-	-	-	-	-	3886	1	LINC00907	HGNC	HGNC:44327	lincRNA		1
rs431856	18:42341182	A	ENSG00000267586	ENST00000586990	Transcript	downstream_gene_variant	-	-	-	-	-	-	3886	1	LINC00907	HGNC	HGNC:44327	lincRNA		1
rs431856	18:42341182	C	ENSG00000267586	ENST00000593316	Transcript	intron_variant,non_coding_transcript_variant	-	-	-	-	-	-		1	LINC00907	HGNC	HGNC:44327	lincRNA		3							02:04:00		ENST00000593316.3:n.232-54845G>C
rs431856	18:42341182	A	ENSG00000267586	ENST00000593316	Transcript	intron_variant,non_coding_transcript_variant	-	-	-	-	-	-		1	LINC00907	HGNC	HGNC:44327	lincRNA		3							02:04:00		ENST00000593316.3:n.232-54845G>A
rs173196	18:42415779	A	ENSG00000267586	ENST00000591381	Transcript	intron_variant,non_coding_transcript_variant	-	-	-	-	-	-		1	LINC00907	HGNC	HGNC:44327	lincRNA		1							02:04:00		ENST00000591381.3:n.223-38153C>A
rs173196	18:42415779	A	ENSG00000267586	ENST00000585639	Transcript	intron_variant,non_coding_transcript_variant	-	-	-	-	-	-		1	LINC00907	HGNC	HGNC:44327	lincRNA		1							03:06:00		ENST00000585639.3:n.382-38153C>A
rs173196	18:42415779	A	ENSG00000267586	ENST00000593051	Transcript	intron_variant,non_coding_transcript_variant	-	-	-	-	-	-		1	LINC00907	HGNC	HGNC:44327	lincRNA		1							04:06:00		ENST00000593051.3:n.492-38153C>A
rs173196	18:42415779	A	ENSG00000267586	ENST00000585627	Transcript	intron_variant,non_coding_transcript_variant	-	-	-	-	-	-		1	LINC00907	HGNC	HGNC:44327	lincRNA		1							02:04:00		ENST00000585627.3:n.240-38153C>A
rs173196	18:42415779	A	ENSG00000267586	ENST00000589068	Transcript	intron_variant,non_coding_transcript_variant	-	-	-	-	-	-		1	LINC00907	HGNC	HGNC:44327	lincRNA		2							04:09:00		ENST00000589068.3:n.588-38153C>A
rs173196	18:42415779	A	ENSG00000267586	ENST00000593234	Transcript	intron_variant,non_coding_transcript_variant	-	-	-	-	-	-		1	LINC00907	HGNC	HGNC:44327	lincRNA	YES	1							05:07:00		ENST00000593234.3:n.714-38153C>A
rs173196	18:42415779	A	ENSG00000267586	ENST00000593316	Transcript	intron_variant,non_coding_transcript_variant	-	-	-	-	-	-		1	LINC00907	HGNC	HGNC:44327	lincRNA		3							04:04:00		ENST00000593316.3:n.522-17271C>A
rs173196	18:42415779	A	-	ENSR00001514569	RegulatoryFeature	regulatory_region_variant	-	-	-	-	-	-						promoter_flanking_region
rs346456	18:42356816	C	ENSG00000267586	ENST00000585627	Transcript	intron_variant,non_coding_transcript_variant	-	-	-	-	-	-		1	LINC00907	HGNC	HGNC:44327	lincRNA		1							02:04:00		ENST00000585627.3:n.240-97116T>C
rs346456	18:42356816	C	ENSG00000267586	ENST00000589068	Transcript	intron_variant,non_coding_transcript_variant	-	-	-	-	-	-		1	LINC00907	HGNC	HGNC:44327	lincRNA		2							04:09:00		ENST00000589068.3:n.587+21513T>C
rs346456	18:42356816	C	ENSG00000267586	ENST00000593051	Transcript	intron_variant,non_coding_transcript_variant	-	-	-	-	-	-		1	LINC00907	HGNC	HGNC:44327	lincRNA		1							04:06:00		ENST00000593051.3:n.491+67222T>C
rs346456	18:42356816	C	ENSG00000267586	ENST00000593234	Transcript	intron_variant,non_coding_transcript_variant	-	-	-	-	-	-		1	LINC00907	HGNC	HGNC:44327	lincRNA	YES	1							05:07:00		ENST00000593234.3:n.713+21513T>C
rs346456	18:42356816	C	ENSG00000267586	ENST00000593316	Transcript	intron_variant,non_coding_transcript_variant	-	-	-	-	-	-		1	LINC00907	HGNC	HGNC:44327	lincRNA		3							02:04:00		ENST00000593316.3:n.232-39211T>C
rs346456	18:42356816	C	ENSG00000267586	ENST00000591381	Transcript	intron_variant,non_coding_transcript_variant	-	-	-	-	-	-		1	LINC00907	HGNC	HGNC:44327	lincRNA		1							02:04:00		ENST00000591381.3:n.223-97116T>C
rs346456	18:42356816	C	ENSG00000267586	ENST00000585639	Transcript	intron_variant,non_coding_transcript_variant	-	-	-	-	-	-		1	LINC00907	HGNC	HGNC:44327	lincRNA		1							03:06:00		ENST00000585639.3:n.382-97116T>C
rs451873	18:42350071	A	ENSG00000267586	ENST00000593051	Transcript	intron_variant,non_coding_transcript_variant	-	-	-	-	-	-		1	LINC00907	HGNC	HGNC:44327	lincRNA		1							04:06:00		ENST00000593051.3:n.491+60477G>A
rs451873	18:42350071	A	ENSG00000267586	ENST00000589068	Transcript	intron_variant,non_coding_transcript_variant	-	-	-	-	-	-		1	LINC00907	HGNC	HGNC:44327	lincRNA		2							04:09:00		ENST00000589068.3:n.587+14768G>A
rs451873	18:42350071	A	ENSG00000267586	ENST00000585627	Transcript	intron_variant,non_coding_transcript_variant	-	-	-	-	-	-		1	LINC00907	HGNC	HGNC:44327	lincRNA		1							02:04:00		ENST00000585627.3:n.240-103861G>A
rs451873	18:42350071	A	ENSG00000267586	ENST00000593316	Transcript	intron_variant,non_coding_transcript_variant	-	-	-	-	-	-		1	LINC00907	HGNC	HGNC:44327	lincRNA		3							02:04:00		ENST00000593316.3:n.232-45956G>A
rs451873	18:42350071	A	ENSG00000267586	ENST00000593234	Transcript	intron_variant,non_coding_transcript_variant	-	-	-	-	-	-		1	LINC00907	HGNC	HGNC:44327	lincRNA	YES	1							05:07:00		ENST00000593234.3:n.713+14768G>A
rs451873	18:42350071	A	ENSG00000267586	ENST00000585639	Transcript	intron_variant,non_coding_transcript_variant	-	-	-	-	-	-		1	LINC00907	HGNC	HGNC:44327	lincRNA		1							03:06:00		ENST00000585639.3:n.382-103861G>A
rs451873	18:42350071	A	ENSG00000267586	ENST00000591381	Transcript	intron_variant,non_coding_transcript_variant	-	-	-	-	-	-		1	LINC00907	HGNC	HGNC:44327	lincRNA		1							02:04:00		ENST00000591381.3:n.223-103861G>A
rs346455	18:42357516	A	ENSG00000267586	ENST00000585639	Transcript	intron_variant,non_coding_transcript_variant	-	-	-	-	-	-		1	LINC00907	HGNC	HGNC:44327	lincRNA		1							03:06:00		ENST00000585639.3:n.382-96416G>A
rs346455	18:42357516	A	ENSG00000267586	ENST00000591381	Transcript	intron_variant,non_coding_transcript_variant	-	-	-	-	-	-		1	LINC00907	HGNC	HGNC:44327	lincRNA		1							02:04:00		ENST00000591381.3:n.223-96416G>A
rs346455	18:42357516	A	ENSG00000267586	ENST00000585627	Transcript	intron_variant,non_coding_transcript_variant	-	-	-	-	-	-		1	LINC00907	HGNC	HGNC:44327	lincRNA		1							02:04:00		ENST00000585627.3:n.240-96416G>A
rs346455	18:42357516	A	ENSG00000267586	ENST00000589068	Transcript	intron_variant,non_coding_transcript_variant	-	-	-	-	-	-		1	LINC00907	HGNC	HGNC:44327	lincRNA		2							04:09:00		ENST00000589068.3:n.587+22213G>A
rs346455	18:42357516	A	ENSG00000267586	ENST00000593051	Transcript	intron_variant,non_coding_transcript_variant	-	-	-	-	-	-		1	LINC00907	HGNC	HGNC:44327	lincRNA		1							04:06:00		ENST00000593051.3:n.491+67922G>A
rs346455	18:42357516	A	ENSG00000267586	ENST00000593316	Transcript	intron_variant,non_coding_transcript_variant	-	-	-	-	-	-		1	LINC00907	HGNC	HGNC:44327	lincRNA		3							02:04:00		ENST00000593316.3:n.232-38511G>A
rs346455	18:42357516	A	ENSG00000267586	ENST00000593234	Transcript	intron_variant,non_coding_transcript_variant	-	-	-	-	-	-		1	LINC00907	HGNC	HGNC:44327	lincRNA	YES	1							05:07:00		ENST00000593234.3:n.713+22213G>A
rs346190	18:42455828	C	ENSG00000267586	ENST00000585639	Transcript	intron_variant,non_coding_transcript_variant	-	-	-	-	-	-		1	LINC00907	HGNC	HGNC:44327	lincRNA		1							05:06:00		ENST00000585639.3:n.631+839T>C
rs346190	18:42455828	C	ENSG00000267586	ENST00000591381	Transcript	intron_variant,non_coding_transcript_variant	-	-	-	-	-	-		1	LINC00907	HGNC	HGNC:44327	lincRNA		1							04:04:00		ENST00000591381.3:n.472+839T>C
rs346190	18:42455828	C	ENSG00000267586	ENST00000593051	Transcript	intron_variant,non_coding_transcript_variant	-	-	-	-	-	-		1	LINC00907	HGNC	HGNC:44327	lincRNA		1							06:06:00		ENST00000593051.3:n.741+839T>C
rs346190	18:42455828	C	ENSG00000267586	ENST00000585627	Transcript	intron_variant,non_coding_transcript_variant	-	-	-	-	-	-		1	LINC00907	HGNC	HGNC:44327	lincRNA		1							04:04:00		ENST00000585627.3:n.489+839T>C
rs346190	18:42455828	C	ENSG00000267586	ENST00000589068	Transcript	intron_variant,non_coding_transcript_variant	-	-	-	-	-	-		1	LINC00907	HGNC	HGNC:44327	lincRNA		2							06:09:00		ENST00000589068.3:n.837+839T>C
rs346190	18:42455828	C	ENSG00000267586	ENST00000593234	Transcript	intron_variant,non_coding_transcript_variant	-	-	-	-	-	-		1	LINC00907	HGNC	HGNC:44327	lincRNA	YES	1							07:07:00		ENST00000593234.3:n.963+839T>C
rs346256	18:42407550	C	ENSG00000267586	ENST00000585639	Transcript	intron_variant,non_coding_transcript_variant	-	-	-	-	-	-		1	LINC00907	HGNC	HGNC:44327	lincRNA		1							03:06:00		ENST00000585639.3:n.382-46382A>C
rs346256	18:42407550	C	ENSG00000267586	ENST00000591381	Transcript	intron_variant,non_coding_transcript_variant	-	-	-	-	-	-		1	LINC00907	HGNC	HGNC:44327	lincRNA		1							02:04:00		ENST00000591381.3:n.223-46382A>C
rs346256	18:42407550	C	ENSG00000267586	ENST00000593234	Transcript	intron_variant,non_coding_transcript_variant	-	-	-	-	-	-		1	LINC00907	HGNC	HGNC:44327	lincRNA	YES	1							05:07:00		ENST00000593234.3:n.714-46382A>C
rs346256	18:42407550	C	ENSG00000267586	ENST00000593316	Transcript	intron_variant,non_coding_transcript_variant	-	-	-	-	-	-		1	LINC00907	HGNC	HGNC:44327	lincRNA		3							04:04:00		ENST00000593316.3:n.521+9273A>C
rs346256	18:42407550	C	ENSG00000267586	ENST00000593051	Transcript	intron_variant,non_coding_transcript_variant	-	-	-	-	-	-		1	LINC00907	HGNC	HGNC:44327	lincRNA		1							04:06:00		ENST00000593051.3:n.492-46382A>C
rs346256	18:42407550	C	ENSG00000267586	ENST00000589068	Transcript	intron_variant,non_coding_transcript_variant	-	-	-	-	-	-		1	LINC00907	HGNC	HGNC:44327	lincRNA		2							04:09:00		ENST00000589068.3:n.588-46382A>C
rs346256	18:42407550	C	ENSG00000267586	ENST00000585627	Transcript	intron_variant,non_coding_transcript_variant	-	-	-	-	-	-		1	LINC00907	HGNC	HGNC:44327	lincRNA		1							02:04:00		ENST00000585627.3:n.240-46382A>C
rs346191	18:42455952	T	ENSG00000267586	ENST00000593051	Transcript	intron_variant,non_coding_transcript_variant	-	-	-	-	-	-		1	LINC00907	HGNC	HGNC:44327	lincRNA		1							06:06:00		ENST00000593051.3:n.741+963G>T
rs346191	18:42455952	T	ENSG00000267586	ENST00000585627	Transcript	intron_variant,non_coding_transcript_variant	-	-	-	-	-	-		1	LINC00907	HGNC	HGNC:44327	lincRNA		1							04:04:00		ENST00000585627.3:n.489+963G>T
rs346191	18:42455952	T	ENSG00000267586	ENST00000589068	Transcript	intron_variant,non_coding_transcript_variant	-	-	-	-	-	-		1	LINC00907	HGNC	HGNC:44327	lincRNA		2							06:09:00		ENST00000589068.3:n.837+963G>T
rs346191	18:42455952	T	ENSG00000267586	ENST00000593234	Transcript	intron_variant,non_coding_transcript_variant	-	-	-	-	-	-		1	LINC00907	HGNC	HGNC:44327	lincRNA	YES	1							07:07:00		ENST00000593234.3:n.963+963G>T
rs346191	18:42455952	T	ENSG00000267586	ENST00000585639	Transcript	intron_variant,non_coding_transcript_variant	-	-	-	-	-	-		1	LINC00907	HGNC	HGNC:44327	lincRNA		1							05:06:00		ENST00000585639.3:n.631+963G>T
rs346191	18:42455952	T	ENSG00000267586	ENST00000591381	Transcript	intron_variant,non_coding_transcript_variant	-	-	-	-	-	-		1	LINC00907	HGNC	HGNC:44327	lincRNA		1							04:04:00		ENST00000591381.3:n.472+963G>T
rs421138	18:42478928	T	ENSG00000267586	ENST00000591381	Transcript	intron_variant,non_coding_transcript_variant	-	-	-	-	-	-		1	LINC00907	HGNC	HGNC:44327	lincRNA		1							04:04:00		ENST00000591381.3:n.472+23939C>T
rs421138	18:42478928	T	ENSG00000267586	ENST00000585639	Transcript	intron_variant,non_coding_transcript_variant	-	-	-	-	-	-		1	LINC00907	HGNC	HGNC:44327	lincRNA		1							05:06:00		ENST00000585639.3:n.631+23939C>T
rs421138	18:42478928	T	ENSG00000267586	ENST00000589068	Transcript	intron_variant,non_coding_transcript_variant	-	-	-	-	-	-		1	LINC00907	HGNC	HGNC:44327	lincRNA		2							06:09:00		ENST00000589068.3:n.837+23939C>T
rs421138	18:42478928	T	ENSG00000267586	ENST00000585627	Transcript	intron_variant,non_coding_transcript_variant	-	-	-	-	-	-		1	LINC00907	HGNC	HGNC:44327	lincRNA		1							04:04:00		ENST00000585627.3:n.489+23939C>T
rs564461	CHR_HSCHR6_1_CTG8:127725568	G	ENSG00000275122	ENST00000613862	Transcript	intron_variant	-	-	-	-	-	-		-1	THEMIS	HGNC	HGNC:21569	protein_coding	YES	1				UPI00001C1E44			04:05:00		ENST00000613862.2:c.1759-5745T>C
rs564461	CHR_HSCHR6_1_CTG8:127725568	G	ENSG00000275122	ENST00000610842	Transcript	intron_variant	-	-	-	-	-	-		-1	THEMIS	HGNC	HGNC:21569	protein_coding		2				UPI000022CCBA			04:05:00		ENST00000610842.2:c.1654-5745T>C
)rs1697421	1:21496799	T	-	--	-	intergenic_variant	-	-	-	-	-	-
rs7520015	1:21473692	G	ENSG00000142794	ENST00000318220	Transcript	intron_variant,NMD_transcript_variant	-	-	-	-	-	-		1	NBPF3	HGNC	HGNC:25076	nonsense_mediated_decay		2				UPI0004620A20			10:17:00		ENST00000318220.8:c.*1307+107T>G
rs7520015	1:21473692	G	ENSG00000142794	ENST00000469876	Transcript	intron_variant,non_coding_transcript_variant	-	-	-	-	-	-		1	NBPF3	HGNC	HGNC:25076	processed_transcript		5							01:08:00		ENST00000469876.3:n.209+107T>G
rs7520015	1:21473692	G	ENSG00000142794	ENST00000477050	Transcript	intron_variant,non_coding_transcript_variant	-	-	-	-	-	-		1	NBPF3	HGNC	HGNC:25076	processed_transcript		5							01:04:00		ENST00000477050.1:n.191+107T>G
rs7520015	1:21473692	G	ENSG00000142794	ENST00000454000	Transcript	intron_variant	-	-	-	-	-	-		1	NBPF3	HGNC	HGNC:25076	protein_coding		2	CCDS57977.1	Q9H094		UPI0000E05080			06:13:00		ENST00000454000.4:c.730+107T>G
rs7520015	1:21473692	G	ENSG00000142794	ENST00000434838	Transcript	intron_variant,NMD_transcript_variant	-	-	-	-	-	-		1	NBPF3	HGNC	HGNC:25076	nonsense_mediated_decay		5				UPI0004620A22			11:18:00		ENST00000434838.4:c.*1528+107T>G
rs7520015	1:21473692	G	ENSG00000142794	ENST00000318249	Transcript	intron_variant	-	-	-	-	-	-		1	NBPF3	HGNC	HGNC:25076	protein_coding	YES	1	CCDS216.1	Q9H094	X6RCV0	UPI0000037D6C			07:14:00		ENST00000318249.7:c.940+107T>G
rs7520015	1:21473692	G	ENSG00000142794	ENST00000619554	Transcript	intron_variant	-	-	-	-	-	-		1	NBPF3	HGNC	HGNC:25076	protein_coding		2		Q9H094	X6RCV0	UPI0000140299			06:13:00		ENST00000619554.1:c.772+107T>G
rs7520015	1:21473692	G	ENSG00000142794	ENST00000486229	Transcript	downstream_gene_variant	-	-	-	-	-	-	4798	1	NBPF3	HGNC	HGNC:25076	nonsense_mediated_decay		3				UPI0004620A20
rs7520015	1:21473692	G	ENSG00000142794	ENST00000342104	Transcript	intron_variant	-	-	-	-	-	-		1	NBPF3	HGNC	HGNC:25076	protein_coding		2	CCDS57976.1	Q9H094		UPI0000458AC2			07:14:00		ENST00000342104.7:c.940+107T>G
rs4654947	1:21478555	T	ENSG00000142794	ENST00000318249	Transcript	intron_variant	-	-	-	-	-	-		1	NBPF3	HGNC	HGNC:25076	protein_coding	YES	1	CCDS216.1	Q9H094	X6RCV0	UPI0000037D6C			09:14:00		ENST00000318249.7:c.1156+248C>T
rs4654947	1:21478555	T	ENSG00000142794	ENST00000434838	Transcript	intron_variant,NMD_transcript_variant	-	-	-	-	-	-		1	NBPF3	HGNC	HGNC:25076	nonsense_mediated_decay		5				UPI0004620A22			13:18:00		ENST00000434838.4:c.*1744+248C>T
rs4654947	1:21478555	T	ENSG00000142794	ENST00000477050	Transcript	intron_variant,non_coding_transcript_variant	-	-	-	-	-	-		1	NBPF3	HGNC	HGNC:25076	processed_transcript		5							03:04:00		ENST00000477050.1:n.327+328C>T
rs4654947	1:21478555	T	ENSG00000142794	ENST00000469876	Transcript	intron_variant,non_coding_transcript_variant	-	-	-	-	-	-		1	NBPF3	HGNC	HGNC:25076	processed_transcript		5							03:08:00		ENST00000469876.3:n.314+359C>T
rs4654947	1:21478555	T	ENSG00000142794	ENST00000318220	Transcript	intron_variant,NMD_transcript_variant	-	-	-	-	-	-		1	NBPF3	HGNC	HGNC:25076	nonsense_mediated_decay		2				UPI0004620A20			12:17:00		ENST00000318220.8:c.*1523+248C>T
rs4654947	1:21478555	T	ENSG00000142794	ENST00000454000	Transcript	intron_variant	-	-	-	-	-	-		1	NBPF3	HGNC	HGNC:25076	protein_coding		2	CCDS57977.1	Q9H094		UPI0000E05080			08:13:00		ENST00000454000.4:c.946+248C>T
rs4654947	1:21478555	T	ENSG00000142794	ENST00000342104	Transcript	intron_variant	-	-	-	-	-	-		1	NBPF3	HGNC	HGNC:25076	protein_coding		2	CCDS57976.1	Q9H094		UPI0000458AC2			09:14:00		ENST00000342104.7:c.1120+359C>T
rs4654947	1:21478555	T	ENSG00000142794	ENST00000619554	Transcript	intron_variant	-	-	-	-	-	-		1	NBPF3	HGNC	HGNC:25076	protein_coding		2		Q9H094	X6RCV0	UPI0000140299			08:13:00		ENST00000619554.1:c.988+248C>T
rs768725	1:14345984	G	ENSG00000234593	ENST00000447908	Transcript	downstream_gene_variant	-	-	-	-	-	-	2971	-1	RP4-704D23.1	Clone_based_vega_gene		lincRNA	YES	2
rs768725	1:14345984	G	-	ENSR00000279424	RegulatoryFeature	regulatory_region_variant	-	-	-	-	-	-						enhancer
rs4385671	1:21457806	G	ENSG00000142794	ENST00000342104	Transcript	intron_variant	-	-	-	-	-	-		1	NBPF3	HGNC	HGNC:25076	protein_coding		2	CCDS57976.1	Q9H094		UPI0000458AC2			02:14:00		ENST00000342104.7:c.134-10882C>G
rs4385671	1:21457806	G	ENSG00000176378	ENST00000455962	Transcript	downstream_gene_variant	-	-	-	-	-	-	1950	-1	PFN1P10	HGNC	HGNC:42985	processed_pseudogene	YES
rs4385671	1:21457806	G	ENSG00000142794	ENST00000486229	Transcript	intron_variant,NMD_transcript_variant	-	-	-	-	-	-		1	NBPF3	HGNC	HGNC:25076	nonsense_mediated_decay		3				UPI0004620A20			02:05:00		ENST00000486229.3:c.134-8281C>G
rs4385671	1:21457806	G	ENSG00000142794	ENST00000434838	Transcript	intron_variant,NMD_transcript_variant	-	-	-	-	-	-		1	NBPF3	HGNC	HGNC:25076	nonsense_mediated_decay		5				UPI0004620A22			03:18:00		ENST00000434838.4:c.*145-1943C>G
rs4385671	1:21457806	G	ENSG00000142794	ENST00000318249	Transcript	intron_variant	-	-	-	-	-	-		1	NBPF3	HGNC	HGNC:25076	protein_coding	YES	1	CCDS216.1	Q9H094	X6RCV0	UPI0000037D6C			02:14:00		ENST00000318249.7:c.134-10882C>G
rs4385671	1:21457806	G	ENSG00000142794	ENST00000454000	Transcript	intron_variant	-	-	-	-	-	-		1	NBPF3	HGNC	HGNC:25076	protein_coding		2	CCDS57977.1	Q9H094		UPI0000E05080			02:13:00		ENST00000454000.4:c.133+12587C>G
rs4385671	1:21457806	G	ENSG00000142794	ENST00000318220	Transcript	intron_variant,NMD_transcript_variant	-	-	-	-	-	-		1	NBPF3	HGNC	HGNC:25076	nonsense_mediated_decay		2				UPI0004620A20			02:17:00		ENST00000318220.8:c.134-8281C>G
rs4385671	1:21457806	G	ENSG00000142794	ENST00000478653	Transcript	downstream_gene_variant	-	-	-	-	-	-	3500	1	NBPF3	HGNC	HGNC:25076	processed_transcript		3
rs4385671	1:21457806	G	-	ENSR00001577719	RegulatoryFeature	regulatory_region_variant	-	-	-	-	-	-						open_chromatin_region
rs7537914	1:21470123	G	ENSG00000142794	ENST00000486229	Transcript	downstream_gene_variant	-	-	-	-	-	-	1229	1	NBPF3	HGNC	HGNC:25076	nonsense_mediated_decay		3				UPI0004620A20
rs7537914	1:21470123	G	ENSG00000142794	ENST00000619554	Transcript	intron_variant	-	-	-	-	-	-		1	NBPF3	HGNC	HGNC:25076	protein_coding		2		Q9H094	X6RCV0	UPI0000140299			02:13:00		ENST00000619554.1:c.176-509A>G
rs7537914	1:21470123	G	ENSG00000142794	ENST00000342104	Transcript	intron_variant	-	-	-	-	-	-		1	NBPF3	HGNC	HGNC:25076	protein_coding		2	CCDS57976.1	Q9H094		UPI0000458AC2			03:14:00		ENST00000342104.7:c.344-509A>G
rs7537914	1:21470123	G	ENSG00000142794	ENST00000454000	Transcript	intron_variant	-	-	-	-	-	-		1	NBPF3	HGNC	HGNC:25076	protein_coding		2	CCDS57977.1	Q9H094		UPI0000E05080			02:13:00		ENST00000454000.4:c.134-509A>G
rs7537914	1:21470123	G	ENSG00000142794	ENST00000318220	Transcript	intron_variant,NMD_transcript_variant	-	-	-	-	-	-		1	NBPF3	HGNC	HGNC:25076	nonsense_mediated_decay		2				UPI0004620A20			06:17:00		ENST00000318220.8:c.*711-509A>G
rs7537914	1:21470123	G	ENSG00000142794	ENST00000469876	Transcript	upstream_gene_variant	-	-	-	-	-	-	3254	1	NBPF3	HGNC	HGNC:25076	processed_transcript		5
rs7537914	1:21470123	G	ENSG00000142794	ENST00000477050	Transcript	upstream_gene_variant	-	-	-	-	-	-	3272	1	NBPF3	HGNC	HGNC:25076	processed_transcript		5
rs7537914	1:21470123	G	ENSG00000142794	ENST00000318249	Transcript	intron_variant	-	-	-	-	-	-		1	NBPF3	HGNC	HGNC:25076	protein_coding	YES	1	CCDS216.1	Q9H094	X6RCV0	UPI0000037D6C			03:14:00		ENST00000318249.7:c.344-509A>G
rs7537914	1:21470123	G	ENSG00000142794	ENST00000434838	Transcript	intron_variant,NMD_transcript_variant	-	-	-	-	-	-		1	NBPF3	HGNC	HGNC:25076	nonsense_mediated_decay		5				UPI0004620A22			07:18:00		ENST00000434838.4:c.*932-509A>G
rs2789746	1:14346530	A	ENSG00000234593	ENST00000447908	Transcript	downstream_gene_variant	-	-	-	-	-	-	2425	-1	RP4-704D23.1	Clone_based_vega_gene		lincRNA	YES	2
rs2789746	1:14346530	A	-	ENSR00000279424	RegulatoryFeature	regulatory_region_variant	-	-	-	-	-	-						enhancer
rs701492	2:170845970	T	ENSG00000128683	ENST00000488724	Transcript	upstream_gene_variant	-	-	-	-	-	-	3097	1	GAD1	HGNC	HGNC:4092	retained_intron		1
rs701492	2:170845970	T	ENSG00000128683	ENST00000462739	Transcript	downstream_gene_variant	-	-	-	-	-	-	427	1	GAD1	HGNC	HGNC:4092	retained_intron		4
rs701492	2:170845970	T	ENSG00000128683	ENST00000429023	Transcript	downstream_gene_variant	-	-	-	-	-	-	1813	1	GAD1	HGNC	HGNC:4092	processed_transcript		5
rs701492	2:170845970	T	ENSG00000128683	ENST00000344257	Transcript	downstream_gene_variant	-	-	-	-	-	-	3211	1	GAD1	HGNC	HGNC:4092	protein_coding		5	CCDS2240.1	Q99259	C9JN45,C9J6C9,C9JLZ7,C9JT43	UPI0000072E8D
rs701492	2:170845970	T	ENSG00000128683	ENST00000493875	Transcript	intron_variant,NMD_transcript_variant	-	-	-	-	-	-		1	GAD1	HGNC	HGNC:4092	nonsense_mediated_decay		1		Q99259	C9JN45,C9J6C9,C9JLZ7,C9JT43	UPI000056F173			08:16:00		ENST00000493875.3:c.948-39C>T
rs701492	2:170845970	T	ENSG00000128683	ENST00000375272	Transcript	downstream_gene_variant	-	-	-	-	-	-	3214	1	GAD1	HGNC	HGNC:4092	protein_coding		1	CCDS2240.1	Q99259	C9JN45,C9J6C9,C9JLZ7,C9JT43	UPI0000072E8D
rs701492	2:170845970	T	ENSG00000128683	ENST00000414527	Transcript	intron_variant,NMD_transcript_variant	-	-	-	-	-	-		1	GAD1	HGNC	HGNC:4092	nonsense_mediated_decay		5			F8WD43,C9JN45,C9J6C9,C9JLZ7,C9JT43	UPI00018817F0			08:15:00		ENST00000414527.4:c.*133-39C>T
rs701492	2:170845970	T	ENSG00000128683	ENST00000358196	Transcript	intron_variant	-	-	-	-	-	-		1	GAD1	HGNC	HGNC:4092	protein_coding	YES	1	CCDS2239.1	Q99259	C9JN45,C9J6C9,C9JLZ7,Q09LL7,C9JT43	UPI000002D729			09:16:00		ENST00000358196.5:c.948-39C>T
rs3791878	2:170815681	T	ENSG00000128683	ENST00000493875	Transcript	upstream_gene_variant	-	-	-	-	-	-	2089	1	GAD1	HGNC	HGNC:4092	nonsense_mediated_decay		1		Q99259	C9JN45,C9J6C9,C9JLZ7,C9JT43	UPI000056F173
rs3791878	2:170815681	T	ENSG00000128683	ENST00000456864	Transcript	upstream_gene_variant	-	-	-	-	-	-	2088	1	GAD1	HGNC	HGNC:4092	protein_coding		4			C9JN45,C9J6C9,C9JLZ7,C9JT43	UPI00018817EF
rs3791878	2:170815681	T	ENSG00000128683	ENST00000344257	Transcript	upstream_gene_variant	-	-	-	-	-	-	1231	1	GAD1	HGNC	HGNC:4092	protein_coding		5	CCDS2240.1	Q99259	C9JN45,C9J6C9,C9JLZ7,C9JT43	UPI0000072E8D
rs3791878	2:170815681	T	ENSG00000128683	ENST00000454603	Transcript	intron_variant	-	-	-	-	-	-		1	GAD1	HGNC	HGNC:4092	protein_coding		4			C9JN45,C9JLZ7	UPI00018817EC			01:03:00		ENST00000454603.3:c.-64+2259G>T
rs3791878	2:170815681	T	ENSG00000128683	ENST00000445006	Transcript	upstream_gene_variant	-	-	-	-	-	-	433	1	GAD1	HGNC	HGNC:4092	protein_coding		4			C9JN45	UPI00018817ED
rs3791878	2:170815681	T	ENSG00000128683	ENST00000358196	Transcript	upstream_gene_variant	-	-	-	-	-	-	881	1	GAD1	HGNC	HGNC:4092	protein_coding	YES	1	CCDS2239.1	Q99259	C9JN45,C9J6C9,C9JLZ7,Q09LL7,C9JT43	UPI000002D729
rs3791878	2:170815681	T	ENSG00000128683	ENST00000414527	Transcript	upstream_gene_variant	-	-	-	-	-	-	1357	1	GAD1	HGNC	HGNC:4092	nonsense_mediated_decay		5			F8WD43,C9JN45,C9J6C9,C9JLZ7,C9JT43	UPI00018817F0
rs3791878	2:170815681	T	ENSG00000128683	ENST00000375272	Transcript	upstream_gene_variant	-	-	-	-	-	-	1009	1	GAD1	HGNC	HGNC:4092	protein_coding		1	CCDS2240.1	Q99259	C9JN45,C9J6C9,C9JLZ7,C9JT43	UPI0000072E8D
rs3791878	2:170815681	T	ENSG00000128683	ENST00000455008	Transcript	upstream_gene_variant	-	-	-	-	-	-	1574	1	GAD1	HGNC	HGNC:4092	protein_coding		4			C9JN45,C9J6C9,C9JLZ7	UPI00018817EE
rs3791878	2:170815681	T	ENSG00000235934	ENST00000451730	Transcript	downstream_gene_variant	-	-	-	-	-	-	612	-1	AC007405.8	Clone_based_vega_gene		antisense		4
rs3791878	2:170815681	T	ENSG00000235934	ENST00000455988	Transcript	downstream_gene_variant	-	-	-	-	-	-	724	-1	AC007405.8	Clone_based_vega_gene		antisense	YES	4
rs3791878	2:170815681	T	ENSG00000235934	ENST00000418106	Transcript	downstream_gene_variant	-	-	-	-	-	-	622	-1	AC007405.8	Clone_based_vega_gene		antisense		4
rs3791878	2:170815681	T	ENSG00000128683	ENST00000429023	Transcript	upstream_gene_variant	-	-	-	-	-	-	2930	1	GAD1	HGNC	HGNC:4092	processed_transcript		5
rs2645772	2:237367742	G	ENSG00000163359	ENST00000392004	Transcript	downstream_gene_variant	-	-	-	-	-	-	3875	-1	COL6A3	HGNC	HGNC:2213	protein_coding		1	CCDS33411.2	P12111		UPI000155D58F
rs2645772	2:237367742	G	ENSG00000163359	ENST00000392003	Transcript	downstream_gene_variant	-	-	-	-	-	-	3875	-1	COL6A3	HGNC	HGNC:2213	protein_coding		2	CCDS54439.1	P12111		UPI00001413E8
rs2645772	2:237367742	G	ENSG00000163359	ENST00000347401	Transcript	intron_variant	-	-	-	-	-	-		-1	COL6A3	HGNC	HGNC:2213	protein_coding		5				UPI0004E4C9D1			07:40:00		ENST00000347401.5:c.3080-456T>C
rs2645772	2:237367742	G	ENSG00000163359	ENST00000409809	Transcript	intron_variant	-	-	-	-	-	-		-1	COL6A3	HGNC	HGNC:2213	protein_coding		5	CCDS33409.1	P12111	Q8N4Z1	UPI0000456F3C			08:41:00		ENST00000409809.3:c.4283-456T>C
rs2645772	2:237367742	G	ENSG00000163359	ENST00000353578	Transcript	intron_variant	-	-	-	-	-	-		-1	COL6A3	HGNC	HGNC:2213	protein_coding		5	CCDS33409.1	P12111	Q8N4Z1	UPI0000456F3C			09:42:00		ENST00000353578.6:c.4283-456T>C
rs2645772	2:237367742	G	ENSG00000163359	ENST00000472056	Transcript	intron_variant	-	-	-	-	-	-		-1	COL6A3	HGNC	HGNC:2213	protein_coding		1	CCDS33410.2	P12111	Q8N4Z1	UPI0001A7AE4E			07:40:00		ENST00000472056.3:c.3080-456T>C
rs2645772	2:237367742	G	ENSG00000163359	ENST00000295550	Transcript	intron_variant	-	-	-	-	-	-		-1	COL6A3	HGNC	HGNC:2213	protein_coding	YES	1	CCDS33412.1	P12111	Q8N4Z1,D9ZGF2	UPI0000456F39			10:43:00		ENST00000295550.6:c.4901-456T>C
rs7600585	2:170774923	A	ENSG00000234350	ENST00000442456	Transcript	upstream_gene_variant	-	-	-	-	-	-	4157	-1	AC007405.4	Clone_based_vega_gene		lincRNA	YES	2
rs7600585	2:170774923	A	ENSG00000239467	ENST00000426475	Transcript	intron_variant,non_coding_transcript_variant	-	-	-	-	-	-		1	ERICH2	EntrezGene	HGNC:44395	lincRNA	YES	3							01:03:00		ENST00000426475.1:n.76-2224G>A
rs7600585	2:170774923	A	ENSG00000234350	ENST00000623867	Transcript	upstream_gene_variant	-	-	-	-	-	-	4155	-1	AC007405.4	Clone_based_vega_gene		lincRNA
rs7600585	2:170774923	A	ENSG00000239467	ENST00000429172	Transcript	intron_variant,non_coding_transcript_variant	-	-	-	-	-	-		1	ERICH2	EntrezGene	HGNC:44395	lincRNA		3							01:04:00		ENST00000429172.3:n.316-730G>A
rs6755814	2:170810487	A	ENSG00000128683	ENST00000454603	Transcript	upstream_gene_variant	-	-	-	-	-	-	2726	1	GAD1	HGNC	HGNC:4092	protein_coding		4			C9JN45,C9JLZ7	UPI00018817EC
rs2645779	2:237402969	T	ENSG00000163359	ENST00000392004	Transcript	intron_variant	-	-	-	-	-	-		-1	COL6A3	HGNC	HGNC:2213	protein_coding		1	CCDS33411.2	P12111		UPI000155D58F			01:07:00		ENST00000392004.5:c.-30-6122G>A
rs2645779	2:237402969	T	ENSG00000163359	ENST00000392003	Transcript	intron_variant	-	-	-	-	-	-		-1	COL6A3	HGNC	HGNC:2213	protein_coding		2	CCDS54439.1	P12111		UPI00001413E8			01:06:00		ENST00000392003.4:c.-30-6122G>A
rs2645779	2:237402969	T	ENSG00000163359	ENST00000353578	Transcript	intron_variant	-	-	-	-	-	-		-1	COL6A3	HGNC	HGNC:2213	protein_coding		5	CCDS33409.1	P12111	Q8N4Z1	UPI0000456F3C			01:42:00		ENST00000353578.6:c.-30-6122G>A
rs2645779	2:237402969	T	ENSG00000163359	ENST00000347401	Transcript	intron_variant	-	-	-	-	-	-		-1	COL6A3	HGNC	HGNC:2213	protein_coding		5				UPI0004E4C9D1			01:40:00		ENST00000347401.5:c.-30-6122G>A
rs2645779	2:237402969	T	ENSG00000163359	ENST00000472056	Transcript	intron_variant	-	-	-	-	-	-		-1	COL6A3	HGNC	HGNC:2213	protein_coding		1	CCDS33410.2	P12111	Q8N4Z1	UPI0001A7AE4E			01:40:00		ENST00000472056.3:c.-30-6122G>A
rs2645779	2:237402969	T	ENSG00000163359	ENST00000433762	Transcript	intron_variant	-	-	-	-	-	-		-1	COL6A3	HGNC	HGNC:2213	protein_coding		1			C9JNG9	UPI0001881A66			01:05:00		ENST00000433762.1:c.-30-6122G>A
rs2645779	2:237402969	T	ENSG00000163359	ENST00000295550	Transcript	intron_variant	-	-	-	-	-	-		-1	COL6A3	HGNC	HGNC:2213	protein_coding	YES	1	CCDS33412.1	P12111	Q8N4Z1,D9ZGF2	UPI0000456F39			01:43:00		ENST00000295550.6:c.-30-6122G>A
rs2645779	2:237402969	T	-	ENSR00001553340	RegulatoryFeature	regulatory_region_variant	-	-	-	-	-	-						promoter_flanking_region
rs11896721	2:237375464	G	ENSG00000163359	ENST00000295550	Transcript	intron_variant	-	-	-	-	-	-		-1	COL6A3	HGNC	HGNC:2213	protein_coding	YES	1	CCDS33412.1	P12111	Q8N4Z1,D9ZGF2	UPI0000456F39			07:43:00		ENST00000295550.6:c.3071-444T>C
rs11896721	2:237375464	G	ENSG00000163359	ENST00000433762	Transcript	downstream_gene_variant	-	-	-	-	-	-	1654	-1	COL6A3	HGNC	HGNC:2213	protein_coding		1			C9JNG9	UPI0001881A66
rs11896721	2:237375464	G	ENSG00000163359	ENST00000392004	Transcript	intron_variant	-	-	-	-	-	-		-1	COL6A3	HGNC	HGNC:2213	protein_coding		1	CCDS33411.2	P12111		UPI000155D58F			06:07:00		ENST00000392004.5:c.2453-444T>C
rs11896721	2:237375464	G	ENSG00000163359	ENST00000472056	Transcript	intron_variant	-	-	-	-	-	-		-1	COL6A3	HGNC	HGNC:2213	protein_coding		1	CCDS33410.2	P12111	Q8N4Z1	UPI0001A7AE4E			04:40:00		ENST00000472056.3:c.1250-444T>C
rs11896721	2:237375464	G	ENSG00000163359	ENST00000347401	Transcript	intron_variant	-	-	-	-	-	-		-1	COL6A3	HGNC	HGNC:2213	protein_coding		5				UPI0004E4C9D1			04:40:00		ENST00000347401.5:c.1250-444T>C
rs11896721	2:237375464	G	ENSG00000163359	ENST00000409809	Transcript	intron_variant	-	-	-	-	-	-		-1	COL6A3	HGNC	HGNC:2213	protein_coding		5	CCDS33409.1	P12111	Q8N4Z1	UPI0000456F3C			05:41:00		ENST00000409809.3:c.2453-444T>C
rs11896721	2:237375464	G	ENSG00000163359	ENST00000353578	Transcript	intron_variant	-	-	-	-	-	-		-1	COL6A3	HGNC	HGNC:2213	protein_coding		5	CCDS33409.1	P12111	Q8N4Z1	UPI0000456F3C			06:42:00		ENST00000353578.6:c.2453-444T>C
rs11896721	2:237375464	G	ENSG00000163359	ENST00000392003	Transcript	intron_variant	-	-	-	-	-	-		-1	COL6A3	HGNC	HGNC:2213	protein_coding		2	CCDS54439.1	P12111		UPI00001413E8			05:06:00		ENST00000392003.4:c.1850-444T>C
rs1373200	2:68395526	T	ENSG00000115956	ENST00000474788	Transcript	intron_variant,non_coding_transcript_variant	-	-	-	-	-	-		1	PLEK	HGNC	HGNC:9070	retained_intron		2							03:03:00		ENST00000474788.1:n.705-154C>T
rs1373200	2:68395526	T	ENSG00000115956	ENST00000234313	Transcript	intron_variant	-	-	-	-	-	-		1	PLEK	HGNC	HGNC:9070	protein_coding	YES	1	CCDS1887.1	P08567		UPI00002085C1			08:08:00		ENST00000234313.7:c.917-154C>T
rs7568115	2:170795855	A	ENSG00000204334	ENST00000409885	Transcript	intron_variant	-	-	-	-	-	-		1	ERICH2	HGNC	HGNC:44395	protein_coding	YES	1		A1L162		UPI000015D5DF			03:04:00		ENST00000409885.1:c.275-2186G>A
rs1420378	2:170774121	A	ENSG00000239467	ENST00000429172	Transcript	intron_variant,non_coding_transcript_variant	-	-	-	-	-	-		1	ERICH2	EntrezGene	HGNC:44395	lincRNA		3							01:04:00		ENST00000429172.3:n.316-1532C>A
rs1420378	2:170774121	A	ENSG00000234350	ENST00000623867	Transcript	upstream_gene_variant	-	-	-	-	-	-	3353	-1	AC007405.4	Clone_based_vega_gene		lincRNA
rs1420378	2:170774121	A	ENSG00000239467	ENST00000426475	Transcript	intron_variant,non_coding_transcript_variant	-	-	-	-	-	-		1	ERICH2	EntrezGene	HGNC:44395	lincRNA	YES	3							01:03:00		ENST00000426475.1:n.75+2934C>A
rs1420378	2:170774121	A	ENSG00000234350	ENST00000442456	Transcript	upstream_gene_variant	-	-	-	-	-	-	3355	-1	AC007405.4	Clone_based_vega_gene		lincRNA	YES	2
rs16858988	2:170846450	A	ENSG00000128683	ENST00000429023	Transcript	downstream_gene_variant	-	-	-	-	-	-	2293	1	GAD1	HGNC	HGNC:4092	processed_transcript		5
rs16858988	2:170846450	A	ENSG00000128683	ENST00000462739	Transcript	downstream_gene_variant	-	-	-	-	-	-	907	1	GAD1	HGNC	HGNC:4092	retained_intron		4
rs16858988	2:170846450	A	ENSG00000128683	ENST00000488724	Transcript	upstream_gene_variant	-	-	-	-	-	-	2617	1	GAD1	HGNC	HGNC:4092	retained_intron		1
rs16858988	2:170846450	A	ENSG00000128683	ENST00000358196	Transcript	intron_variant	-	-	-	-	-	-		1	GAD1	HGNC	HGNC:4092	protein_coding	YES	1	CCDS2239.1	Q99259	C9JN45,C9J6C9,C9JLZ7,Q09LL7,C9JT43	UPI000002D729			10:16:00		ENST00000358196.5:c.1002+387G>A
rs16858988	2:170846450	A	ENSG00000128683	ENST00000414527	Transcript	intron_variant,NMD_transcript_variant	-	-	-	-	-	-		1	GAD1	HGNC	HGNC:4092	nonsense_mediated_decay		5			F8WD43,C9JN45,C9J6C9,C9JLZ7,C9JT43	UPI00018817F0			09:15:00		ENST00000414527.4:c.*187+387G>A
rs16858988	2:170846450	A	ENSG00000128683	ENST00000375272	Transcript	downstream_gene_variant	-	-	-	-	-	-	3694	1	GAD1	HGNC	HGNC:4092	protein_coding		1	CCDS2240.1	Q99259	C9JN45,C9J6C9,C9JLZ7,C9JT43	UPI0000072E8D
rs16858988	2:170846450	A	ENSG00000128683	ENST00000493875	Transcript	intron_variant,NMD_transcript_variant	-	-	-	-	-	-		1	GAD1	HGNC	HGNC:4092	nonsense_mediated_decay		1		Q99259	C9JN45,C9J6C9,C9JLZ7,C9JT43	UPI000056F173			09:16:00		ENST00000493875.3:c.1002+387G>A
rs16858988	2:170846450	A	ENSG00000128683	ENST00000344257	Transcript	downstream_gene_variant	-	-	-	-	-	-	3691	1	GAD1	HGNC	HGNC:4092	protein_coding		5	CCDS2240.1	Q99259	C9JN45,C9J6C9,C9JLZ7,C9JT43	UPI0000072E8D
rs4610200	3:111817687	T	ENSG00000144824	ENST00000393923	Transcript	intron_variant	-	-	-	-	-	-		1	PHLDB2	HGNC	HGNC:29573	protein_coding		2	CCDS46885.1	Q86SQ0	Q659D2,E9PFQ4,Q8NEI7	UPI00006275DB			01:17:00		ENST00000393923.5:c.-48-28134C>T
rs4610200	3:111817687	T	ENSG00000240891	ENST00000393934	Transcript	intron_variant	-	-	-	-	-	-		1	PLCXD2	HGNC	HGNC:26462	protein_coding		1	CCDS2961.1	Q0VAA5	C9JB87	UPI0000070F16			03:03:00		ENST00000393934.5:c.867-28134C>T
rs4610200	3:111817687	T	ENSG00000240891	ENST00000477665	Transcript	intron_variant	-	-	-	-	-	-		1	PLCXD2	HGNC	HGNC:26462	protein_coding	YES	1	CCDS54619.1	Q0VAA5	C9JB87	UPI0000DBDDA7			04:04:00		ENST00000477665.1:c.*34-28134C>T
rs9876709	3:111809692	A	ENSG00000240891	ENST00000477665	Transcript	intron_variant	-	-	-	-	-	-		1	PLCXD2	HGNC	HGNC:26462	protein_coding	YES	1	CCDS54619.1	Q0VAA5	C9JB87	UPI0000DBDDA7			04:04:00		ENST00000477665.1:c.*34-36129G>A
rs9876709	3:111809692	A	ENSG00000240891	ENST00000393934	Transcript	intron_variant	-	-	-	-	-	-		1	PLCXD2	HGNC	HGNC:26462	protein_coding		1	CCDS2961.1	Q0VAA5	C9JB87	UPI0000070F16			03:03:00		ENST00000393934.5:c.867-36129G>A
rs9876709	3:111809692	A	ENSG00000144824	ENST00000393923	Transcript	intron_variant	-	-	-	-	-	-		1	PHLDB2	HGNC	HGNC:29573	protein_coding		2	CCDS46885.1	Q86SQ0	Q659D2,E9PFQ4,Q8NEI7	UPI00006275DB			01:17:00		ENST00000393923.5:c.-48-36129G>A
rs9876709	3:111809692	A	-	ENSR00001482228	RegulatoryFeature	regulatory_region_variant	-	-	-	-	-	-						promoter_flanking_region
rs6809414	3:111814124	G	ENSG00000144824	ENST00000393923	Transcript	intron_variant	-	-	-	-	-	-		1	PHLDB2	HGNC	HGNC:29573	protein_coding		2	CCDS46885.1	Q86SQ0	Q659D2,E9PFQ4,Q8NEI7	UPI00006275DB			01:17:00		ENST00000393923.5:c.-48-31697A>G
rs6809414	3:111814124	G	ENSG00000240891	ENST00000477665	Transcript	intron_variant	-	-	-	-	-	-		1	PLCXD2	HGNC	HGNC:26462	protein_coding	YES	1	CCDS54619.1	Q0VAA5	C9JB87	UPI0000DBDDA7			04:04:00		ENST00000477665.1:c.*34-31697A>G
rs6809414	3:111814124	G	ENSG00000240891	ENST00000393934	Transcript	intron_variant	-	-	-	-	-	-		1	PLCXD2	HGNC	HGNC:26462	protein_coding		1	CCDS2961.1	Q0VAA5	C9JB87	UPI0000070F16			03:03:00		ENST00000393934.5:c.867-31697A>G
rs9814037	3:111824024	G	ENSG00000240891	ENST00000477665	Transcript	intron_variant	-	-	-	-	-	-		1	PLCXD2	HGNC	HGNC:26462	protein_coding	YES	1	CCDS54619.1	Q0VAA5	C9JB87	UPI0000DBDDA7			04:04:00		ENST00000477665.1:c.*34-21797A>G
rs9814037	3:111824024	G	ENSG00000240891	ENST00000393934	Transcript	intron_variant	-	-	-	-	-	-		1	PLCXD2	HGNC	HGNC:26462	protein_coding		1	CCDS2961.1	Q0VAA5	C9JB87	UPI0000070F16			03:03:00		ENST00000393934.5:c.867-21797A>G
rs9814037	3:111824024	G	ENSG00000144824	ENST00000393923	Transcript	intron_variant	-	-	-	-	-	-		1	PHLDB2	HGNC	HGNC:29573	protein_coding		2	CCDS46885.1	Q86SQ0	Q659D2,E9PFQ4,Q8NEI7	UPI00006275DB			01:17:00		ENST00000393923.5:c.-48-21797A>G
rs9814037	3:111824024	G	-	ENSR00001677680	RegulatoryFeature	regulatory_region_variant	-	-	-	-	-	-						enhancer
rs13317985	3:111737327	T	ENSG00000240891	ENST00000477665	Transcript	intron_variant	-	-	-	-	-	-		1	PLCXD2	HGNC	HGNC:26462	protein_coding	YES	1	CCDS54619.1	Q0VAA5	C9JB87	UPI0000DBDDA7			04:04:00		ENST00000477665.1:c.*33+4624G>T
rs13317985	3:111737327	T	ENSG00000240891	ENST00000393934	Transcript	intron_variant	-	-	-	-	-	-		1	PLCXD2	HGNC	HGNC:26462	protein_coding		1	CCDS2961.1	Q0VAA5	C9JB87	UPI0000070F16			03:03:00		ENST00000393934.5:c.866+23199G>T
rs13317985	3:111737327	T	ENSG00000240891	ENST00000474484	Transcript	intron_variant,non_coding_transcript_variant	-	-	-	-	-	-		1	PLCXD2	HGNC	HGNC:26462	retained_intron		2							01:01:00		ENST00000474484.1:n.243+4624G>T
rs13317985	3:111737327	T	ENSG00000144824	ENST00000393923	Transcript	intron_variant	-	-	-	-	-	-		1	PHLDB2	HGNC	HGNC:29573	protein_coding		2	CCDS46885.1	Q86SQ0	Q659D2,E9PFQ4,Q8NEI7	UPI00006275DB			01:17:00		ENST00000393923.5:c.-49+4624G>T
rs9868898	3:111762099	G	ENSG00000144824	ENST00000393923	Transcript	intron_variant	-	-	-	-	-	-		1	PHLDB2	HGNC	HGNC:29573	protein_coding		2	CCDS46885.1	Q86SQ0	Q659D2,E9PFQ4,Q8NEI7	UPI00006275DB			01:17:00		ENST00000393923.5:c.-49+29396A>G
rs9868898	3:111762099	G	ENSG00000240891	ENST00000474484	Transcript	intron_variant,non_coding_transcript_variant	-	-	-	-	-	-		1	PLCXD2	HGNC	HGNC:26462	retained_intron		2							01:01:00		ENST00000474484.1:n.244-16169A>G
rs9868898	3:111762099	G	ENSG00000240891	ENST00000393934	Transcript	intron_variant	-	-	-	-	-	-		1	PLCXD2	HGNC	HGNC:26462	protein_coding		1	CCDS2961.1	Q0VAA5	C9JB87	UPI0000070F16			03:03:00		ENST00000393934.5:c.866+47971A>G
rs9868898	3:111762099	G	ENSG00000240891	ENST00000477665	Transcript	intron_variant	-	-	-	-	-	-		1	PLCXD2	HGNC	HGNC:26462	protein_coding	YES	1	CCDS54619.1	Q0VAA5	C9JB87	UPI0000DBDDA7			04:04:00		ENST00000477665.1:c.*33+29396A>G
rs9868898	3:111762099	G	-	ENSR00001482216	RegulatoryFeature	regulatory_region_variant	-	-	-	-	-	-						promoter_flanking_region
rs6800922	3:111769749	C	ENSG00000144824	ENST00000393923	Transcript	intron_variant	-	-	-	-	-	-		1	PHLDB2	HGNC	HGNC:29573	protein_coding		2	CCDS46885.1	Q86SQ0	Q659D2,E9PFQ4,Q8NEI7	UPI00006275DB			01:17:00		ENST00000393923.5:c.-49+37046T>C
rs6800922	3:111769749	C	ENSG00000240891	ENST00000474484	Transcript	intron_variant,non_coding_transcript_variant	-	-	-	-	-	-		1	PLCXD2	HGNC	HGNC:26462	retained_intron		2							01:01:00		ENST00000474484.1:n.244-8519T>C
rs6800922	3:111769749	C	ENSG00000240891	ENST00000477665	Transcript	intron_variant	-	-	-	-	-	-		1	PLCXD2	HGNC	HGNC:26462	protein_coding	YES	1	CCDS54619.1	Q0VAA5	C9JB87	UPI0000DBDDA7			04:04:00		ENST00000477665.1:c.*33+37046T>C
rs6800922	3:111769749	C	ENSG00000240891	ENST00000393934	Transcript	intron_variant	-	-	-	-	-	-		1	PLCXD2	HGNC	HGNC:26462	protein_coding		1	CCDS2961.1	Q0VAA5	C9JB87	UPI0000070F16			03:03:00		ENST00000393934.5:c.866+55621T>C
rs6800922	3:111769749	C	-	ENSR00001482219	RegulatoryFeature	regulatory_region_variant	-	-	-	-	-	-						promoter_flanking_region
rs554538	3:153068705	A	ENSG00000241810	ENST00000476476	Transcript	downstream_gene_variant	-	-	-	-	-	-	1154	1	HMGN2P13	HGNC	HGNC:33557	processed_pseudogene	YES
rs12634593	3:88847098	T	-	--	-	intergenic_variant	-	-	-	-	-	-
rs2169736	4:167479852	C	-	--	-	intergenic_variant	-	-	-	-	-	-
rs4280690	4:164740325	G	-	--	-	intergenic_variant	-	-	-	-	-	-
rs12502646	4:164737490	T	-	--	-	intergenic_variant	-	-	-	-	-	-
rs12503532	4:164743712	T	-	--	-	intergenic_variant	-	-	-	-	-	-
rs11100576	4:164770952	A	ENSG00000248771	ENST00000507311	Transcript	intron_variant,non_coding_transcript_variant	-	-	-	-	-	-		1	LINC01207	HGNC	HGNC:49638	lincRNA	YES	1							02:02:00		ENST00000507311.1:n.418+397G>A
rs11100576	4:164770952	A	ENSG00000248771	ENST00000515485	Transcript	intron_variant,non_coding_transcript_variant	-	-	-	-	-	-		1	LINC01207	HGNC	HGNC:49638	lincRNA		5							03:03:00		ENST00000515485.3:n.350+397G>A
rs1382238	4:167461666	A	-	--	-	intergenic_variant	-	-	-	-	-	-
rs11133037	4:167445367	T	-	--	-	intergenic_variant	-	-	-	-	-	-
rs972409	4:94911400	T	ENSG00000138696	ENST00000515059	Transcript	intron_variant	-	-	-	-	-	-		1	BMPR1B	HGNC	HGNC:1077	protein_coding		1	CCDS3642.1	O00238	D6RGW8	UPI000000DC59			02:12:00		ENST00000515059.3:c.-113+35500C>T
rs7680471	4:168470940	A	ENSG00000181381	ENST00000511577	Transcript	intron_variant	-	-	-	-	-	-		-1	DDX60L	HGNC	HGNC:26429	protein_coding		5		Q5H9U9	D6RBA2,D6RB62,D6RIU1	UPI0003EAE873			04:37:00		ENST00000511577.3:c.264+807C>T
rs7680471	4:168470940	A	ENSG00000181381	ENST00000505696	Transcript	intron_variant	-	-	-	-	-	-		-1	DDX60L	HGNC	HGNC:26429	protein_coding		4			D6RBA2,D6RB62,D6RIU1	UPI0001D3BA47			04:04:00		ENST00000505696.3:c.264+807C>T
rs7680471	4:168470940	A	ENSG00000181381	ENST00000514748	Transcript	intron_variant	-	-	-	-	-	-		-1	DDX60L	HGNC	HGNC:26429	protein_coding		3			D6RB62,D6RIU1	UPI0001D3BA48			05:05:00		ENST00000514748.3:c.264+807C>T
rs7680471	4:168470940	A	ENSG00000181381	ENST00000513901	Transcript	intron_variant,non_coding_transcript_variant	-	-	-	-	-	-		-1	DDX60L	HGNC	HGNC:26429	processed_transcript		3							04:04:00		ENST00000513901.1:n.490-103C>T
rs7680471	4:168470940	A	ENSG00000181381	ENST00000505890	Transcript	intron_variant	-	-	-	-	-	-		-1	DDX60L	HGNC	HGNC:26429	protein_coding		2		Q5H9U9	D6RBA2,D6RB62,D6RIU1	UPI0003EAFED6			04:29:00		ENST00000505890.3:c.264+807C>T
rs7680471	4:168470940	A	ENSG00000207171	ENST00000384442	Transcript	upstream_gene_variant	-	-	-	-	-	-	469	1	SNORA51	RFAM		snoRNA	YES
rs7680471	4:168470940	A	ENSG00000181381	ENST00000515088	Transcript	intron_variant,non_coding_transcript_variant	-	-	-	-	-	-		-1	DDX60L	HGNC	HGNC:26429	processed_transcript		2							05:05:00		ENST00000515088.3:n.563-103C>T
rs7680471	4:168470940	A	ENSG00000181381	ENST00000260184	Transcript	intron_variant	-	-	-	-	-	-		-1	DDX60L	HGNC	HGNC:26429	protein_coding	YES	5	CCDS47161.1	Q5H9U9	D6RBA2,D6RB62,D6RIU1	UPI0003EAE873			04:37:00		ENST00000260184.9:c.264+807C>T
rs7680471	4:168470940	A	ENSG00000181381	ENST00000512371	Transcript	downstream_gene_variant	-	-	-	-	-	-	840	-1	DDX60L	HGNC	HGNC:26429	protein_coding		3			D6RIU1	UPI0001D3BA49
rs11728342	4:168440746	T	ENSG00000181381	ENST00000511577	Transcript	intron_variant	-	-	-	-	-	-		-1	DDX60L	HGNC	HGNC:26429	protein_coding		5		Q5H9U9	D6RBA2,D6RB62,D6RIU1	UPI0003EAE873			10:37:00		ENST00000511577.3:c.1294+591G>A
rs11728342	4:168440746	T	ENSG00000181381	ENST00000505863	Transcript	intron_variant	-	-	-	-	-	-		-1	DDX60L	HGNC	HGNC:26429	protein_coding		2				UPI0004620BA8			04:19:00		ENST00000505863.1:c.478+591G>A
rs11728342	4:168440746	T	ENSG00000181381	ENST00000505890	Transcript	intron_variant	-	-	-	-	-	-		-1	DDX60L	HGNC	HGNC:26429	protein_coding		2		Q5H9U9	D6RBA2,D6RB62,D6RIU1	UPI0003EAFED6			10:29:00		ENST00000505890.3:c.1294+591G>A
rs11728342	4:168440746	T	ENSG00000181381	ENST00000260184	Transcript	intron_variant	-	-	-	-	-	-		-1	DDX60L	HGNC	HGNC:26429	protein_coding	YES	5	CCDS47161.1	Q5H9U9	D6RBA2,D6RB62,D6RIU1	UPI0003EAE873			10:37:00		ENST00000260184.9:c.1294+591G>A
rs11728342	4:168440746	T	-	ENSR00001253874	RegulatoryFeature	regulatory_region_variant	-	-	-	-	-	-						promoter_flanking_region
rs10027997	4:23585842	G	ENSG00000250137	ENST00000514290	Transcript	intron_variant,non_coding_transcript_variant	-	-	-	-	-	-		1	RP11-380P13.1	Clone_based_vega_gene		antisense		4							01:01:00		ENST00000514290.1:n.117+24803A>G
rs6820701	4:23594971	A	ENSG00000250137	ENST00000514290	Transcript	intron_variant,non_coding_transcript_variant	-	-	-	-	-	-		1	RP11-380P13.1	Clone_based_vega_gene		antisense		4							01:01:00		ENST00000514290.1:n.117+33932G>A
rs10018879	4:168434638	G	ENSG00000181381	ENST00000260184	Transcript	intron_variant	-	-	-	-	-	-		-1	DDX60L	HGNC	HGNC:26429	protein_coding	YES	5	CCDS47161.1	Q5H9U9	D6RBA2,D6RB62,D6RIU1	UPI0003EAE873			10:37:00		ENST00000260184.9:c.1295-1523T>C
rs10018879	4:168434638	G	ENSG00000181381	ENST00000505890	Transcript	intron_variant	-	-	-	-	-	-		-1	DDX60L	HGNC	HGNC:26429	protein_coding		2		Q5H9U9	D6RBA2,D6RB62,D6RIU1	UPI0003EAFED6			10:29:00		ENST00000505890.3:c.1295-1523T>C
rs10018879	4:168434638	G	ENSG00000181381	ENST00000505863	Transcript	intron_variant	-	-	-	-	-	-		-1	DDX60L	HGNC	HGNC:26429	protein_coding		2				UPI0004620BA8			04:19:00		ENST00000505863.1:c.479-1523T>C
rs10018879	4:168434638	G	ENSG00000181381	ENST00000511577	Transcript	intron_variant	-	-	-	-	-	-		-1	DDX60L	HGNC	HGNC:26429	protein_coding		5		Q5H9U9	D6RBA2,D6RB62,D6RIU1	UPI0003EAE873			10:37:00		ENST00000511577.3:c.1295-1523T>C
rs10018879	4:168434638	G	-	ENSR00001253871	RegulatoryFeature	regulatory_region_variant	-	-	-	-	-	-						enhancer
rs4234973	4:164763555	G	ENSG00000248771	ENST00000515485	Transcript	intron_variant,non_coding_transcript_variant	-	-	-	-	-	-		1	LINC01207	HGNC	HGNC:49638	lincRNA		5							02:03:00		ENST00000515485.3:n.214-6864A>G
rs4234973	4:164763555	G	ENSG00000248771	ENST00000507311	Transcript	intron_variant,non_coding_transcript_variant	-	-	-	-	-	-		1	LINC01207	HGNC	HGNC:49638	lincRNA	YES	1							01:02:00		ENST00000507311.1:n.282-6864A>G
rs1980391	4:164707662	T	-	--	-	intergenic_variant	-	-	-	-	-	-
rs4401454	4:94820507	A	ENSG00000138696	ENST00000515059	Transcript	intron_variant	-	-	-	-	-	-		1	BMPR1B	HGNC	HGNC:1077	protein_coding		1	CCDS3642.1	O00238	D6RGW8	UPI000000DC59			01:12:00		ENST00000515059.3:c.-182-55324G>A
rs17428994	4:94871890	A	ENSG00000138696	ENST00000515059	Transcript	intron_variant	-	-	-	-	-	-		1	BMPR1B	HGNC	HGNC:1077	protein_coding		1	CCDS3642.1	O00238	D6RGW8	UPI000000DC59			01:12:00		ENST00000515059.3:c.-182-3941G>A
rs3775009	4:94900253	G	ENSG00000138696	ENST00000515059	Transcript	intron_variant	-	-	-	-	-	-		1	BMPR1B	HGNC	HGNC:1077	protein_coding		1	CCDS3642.1	O00238	D6RGW8	UPI000000DC59			02:12:00		ENST00000515059.3:c.-113+24353A>G
rs1859156	4:94912883	T	ENSG00000138696	ENST00000515059	Transcript	intron_variant	-	-	-	-	-	-		1	BMPR1B	HGNC	HGNC:1077	protein_coding		1	CCDS3642.1	O00238	D6RGW8	UPI000000DC59			02:12:00		ENST00000515059.3:c.-113+36983G>T
rs1011961	4:94889389	A	ENSG00000138696	ENST00000515059	Transcript	intron_variant	-	-	-	-	-	-		1	BMPR1B	HGNC	HGNC:1077	protein_coding		1	CCDS3642.1	O00238	D6RGW8	UPI000000DC59			02:12:00		ENST00000515059.3:c.-113+13489G>A
rs13353710	4:168480048	G	ENSG00000181381	ENST00000505150	Transcript	intron_variant,non_coding_transcript_variant	-	-	-	-	-	-		-1	DDX60L	HGNC	HGNC:26429	processed_transcript		5							04:04:00		ENST00000505150.3:n.602-3928T>C
rs13353710	4:168480048	G	ENSG00000181381	ENST00000514748	Transcript	intron_variant	-	-	-	-	-	-		-1	DDX60L	HGNC	HGNC:26429	protein_coding		3			D6RB62,D6RIU1	UPI0001D3BA48			01:05:00		ENST00000514748.3:c.-236+329T>C
rs13353710	4:168480048	G	ENSG00000181381	ENST00000513901	Transcript	intron_variant,non_coding_transcript_variant	-	-	-	-	-	-		-1	DDX60L	HGNC	HGNC:26429	processed_transcript		3							01:04:00		ENST00000513901.1:n.115+329T>C
rs13353710	4:168480048	G	ENSG00000181381	ENST00000505890	Transcript	intron_variant	-	-	-	-	-	-		-1	DDX60L	HGNC	HGNC:26429	protein_coding		2		Q5H9U9	D6RBA2,D6RB62,D6RIU1	UPI0003EAFED6			01:29:00		ENST00000505890.3:c.-111+329T>C
rs13353710	4:168480048	G	ENSG00000181381	ENST00000515088	Transcript	intron_variant,non_coding_transcript_variant	-	-	-	-	-	-		-1	DDX60L	HGNC	HGNC:26429	processed_transcript		2							01:05:00		ENST00000515088.3:n.63+329T>C
rs13353710	4:168480048	G	ENSG00000181381	ENST00000260184	Transcript	intron_variant	-	-	-	-	-	-		-1	DDX60L	HGNC	HGNC:26429	protein_coding	YES	5	CCDS47161.1	Q5H9U9	D6RBA2,D6RB62,D6RIU1	UPI0003EAE873			01:37:00		ENST00000260184.9:c.-111+329T>C
rs13353710	4:168480048	G	ENSG00000181381	ENST00000512371	Transcript	intron_variant	-	-	-	-	-	-		-1	DDX60L	HGNC	HGNC:26429	protein_coding		3			D6RIU1	UPI0001D3BA49			01:03:00		ENST00000512371.1:c.-111+343T>C
rs13353710	4:168480048	G	ENSG00000181381	ENST00000511577	Transcript	intron_variant	-	-	-	-	-	-		-1	DDX60L	HGNC	HGNC:26429	protein_coding		5		Q5H9U9	D6RBA2,D6RB62,D6RIU1	UPI0003EAE873			01:37:00		ENST00000511577.3:c.-111+329T>C
rs13353710	4:168480048	G	ENSG00000181381	ENST00000505696	Transcript	intron_variant	-	-	-	-	-	-		-1	DDX60L	HGNC	HGNC:26429	protein_coding		4			D6RBA2,D6RB62,D6RIU1	UPI0001D3BA47			01:04:00		ENST00000505696.3:c.-111+147T>C
rs13353710	4:168480048	G	-	ENSR00001437265	RegulatoryFeature	regulatory_region_variant	-	-	-	-	-	-						promoter_flanking_region
rs10017538	4:94823329	T	ENSG00000138696	ENST00000515059	Transcript	intron_variant	-	-	-	-	-	-		1	BMPR1B	HGNC	HGNC:1077	protein_coding		1	CCDS3642.1	O00238	D6RGW8	UPI000000DC59			01:12:00		ENST00000515059.3:c.-182-52502C>T
rs2710832	4:168487851	A	ENSG00000181381	ENST00000505150	Transcript	intron_variant,non_coding_transcript_variant	-	-	-	-	-	-		-1	DDX60L	HGNC	HGNC:26429	processed_transcript		5							04:04:00		ENST00000505150.3:n.601+2507C>T
rs2710832	4:168487851	A	ENSG00000181381	ENST00000512958	Transcript	downstream_gene_variant	-	-	-	-	-	-	1239	-1	DDX60L	HGNC	HGNC:26429	processed_transcript		3
rs2710832	4:168487851	A	-	ENSR00001253885	RegulatoryFeature	regulatory_region_variant	-	-	-	-	-	-						promoter_flanking_region
rs11730782	4:164733939	T	-	--	-	intergenic_variant	-	-	-	-	-	-
rs11730782	4:164733939	C	-	--	-	intergenic_variant	-	-	-	-	-	-
rs4455423	4:94816692	A	ENSG00000138696	ENST00000515059	Transcript	intron_variant	-	-	-	-	-	-		1	BMPR1B	HGNC	HGNC:1077	protein_coding		1	CCDS3642.1	O00238	D6RGW8	UPI000000DC59			01:12:00		ENST00000515059.3:c.-183+58624G>A
rs11932133	4:94871643	A	ENSG00000138696	ENST00000515059	Transcript	intron_variant	-	-	-	-	-	-		1	BMPR1B	HGNC	HGNC:1077	protein_coding		1	CCDS3642.1	O00238	D6RGW8	UPI000000DC59			01:12:00		ENST00000515059.3:c.-182-4188G>A
rs16873950	4:23628630	C	ENSG00000250137	ENST00000514290	Transcript	intron_variant,non_coding_transcript_variant	-	-	-	-	-	-		1	RP11-380P13.1	Clone_based_vega_gene		antisense		4							01:01:00		ENST00000514290.1:n.117+67591T>C
rs10516960	4:95238526	G	ENSG00000182168	ENST00000453304	Transcript	intron_variant	-	-	-	-	-	-		-1	UNC5C	HGNC	HGNC:12569	protein_coding	YES	1	CCDS3643.1	O95185	Q4W5H4	UPI000004E6A5			07:15:00		ENST00000453304.3:c.1108+3903A>C
rs10516960	4:95238526	G	ENSG00000182168	ENST00000506749	Transcript	intron_variant	-	-	-	-	-	-		-1	UNC5C	HGNC	HGNC:12569	protein_coding		1		O95185		UPI000020B1EB			07:10:00		ENST00000506749.3:c.1108+3903A>C
rs10516960	4:95238526	G	ENSG00000182168	ENST00000513796	Transcript	intron_variant	-	-	-	-	-	-		-1	UNC5C	HGNC	HGNC:12569	protein_coding		1			E0CX15	UPI0001D3B633			07:13:00		ENST00000513796.3:c.1108+3903A>C
rs10516960	4:95238526	G	ENSG00000182168	ENST00000610318	Transcript	intron_variant	-	-	-	-	-	-		-1	UNC5C	HGNC	HGNC:12569	protein_coding		1			Q4W5H4	UPI0001AE7557			06:14:00		ENST00000610318.2:c.985+3903A>C
rs1544392	4:94853950	G	ENSG00000138696	ENST00000515059	Transcript	intron_variant	-	-	-	-	-	-		1	BMPR1B	HGNC	HGNC:1077	protein_coding		1	CCDS3642.1	O00238	D6RGW8	UPI000000DC59			01:12:00		ENST00000515059.3:c.-182-21881A>G
rs9790432	4:153969831	G	-	--	-	intergenic_variant	-	-	-	-	-	-
rs12502246	4:153976628	G	-	--	-	intergenic_variant	-	-	-	-	-	-
rs162198	5:119589355	A	ENSG00000133835	ENST00000515235	Transcript	intron_variant,non_coding_transcript_variant	-	-	-	-	-	-		1	HSD17B4	HGNC	HGNC:5213	retained_intron		2							22:24:00		ENST00000515235.4:n.3875-36609G>A
rs6891536	5:119607500	G	ENSG00000133835	ENST00000515235	Transcript	intron_variant,non_coding_transcript_variant	-	-	-	-	-	-		1	HSD17B4	HGNC	HGNC:5213	retained_intron		2							22:24:00		ENST00000515235.4:n.3875-18464A>G
rs455355	5:119571422	T	ENSG00000133835	ENST00000515235	Transcript	intron_variant,non_coding_transcript_variant	-	-	-	-	-	-		1	HSD17B4	HGNC	HGNC:5213	retained_intron		2							22:24:00		ENST00000515235.4:n.3874+34872C>T
rs2115237	5:119627504	T	ENSG00000164334	ENST00000515256	Transcript	upstream_gene_variant	-	-	-	-	-	-	2093	1	FAM170A	HGNC	HGNC:27963	protein_coding		1		A1A519		UPI0000EA37E6
rs2115237	5:119627504	T	ENSG00000164334	ENST00000335286	Transcript	upstream_gene_variant	-	-	-	-	-	-	2094	1	FAM170A	HGNC	HGNC:27963	nonsense_mediated_decay		1	CCDS43353.1	A1A519		UPI00001C1E37
rs2115237	5:119627504	T	ENSG00000164334	ENST00000620555	Transcript	upstream_gene_variant	-	-	-	-	-	-	2055	1	FAM170A	HGNC	HGNC:27963	protein_coding		1	CCDS54889.1	A1A519		UPI00004273E5
rs2115237	5:119627504	T	ENSG00000133835	ENST00000515235	Transcript	intron_variant,non_coding_transcript_variant	-	-	-	-	-	-		1	HSD17B4	HGNC	HGNC:5213	retained_intron		2							23:24:00		ENST00000515235.4:n.3981+1434C>T
rs2115237	5:119627504	T	ENSG00000164334	ENST00000379555	Transcript	upstream_gene_variant	-	-	-	-	-	-	2055	1	FAM170A	HGNC	HGNC:27963	nonsense_mediated_decay		1	CCDS54889.1	A1A519		UPI00004273E5
rs2115237	5:119627504	T	ENSG00000164334	ENST00000613773	Transcript	upstream_gene_variant	-	-	-	-	-	-	2055	1	FAM170A	HGNC	HGNC:27963	protein_coding	YES	1	CCDS43353.1	A1A519		UPI00001C1E37
rs2115237	5:119627504	T	ENSG00000164334	ENST00000509264	Transcript	upstream_gene_variant	-	-	-	-	-	-	2182	1	FAM170A	HGNC	HGNC:27963	protein_coding		1			A2VCN0	UPI0000F0E59B
rs2115237	5:119627504	T	ENSG00000164334	ENST00000504819	Transcript	upstream_gene_variant	-	-	-	-	-	-	2055	1	FAM170A	HGNC	HGNC:27963	nonsense_mediated_decay		5			D6RIE9	UPI0001D3B629
rs328694	5:119634265	T	ENSG00000164334	ENST00000613773	Transcript	missense_variant	727	517	173	P:S	Ccc:Tcc	-		1	FAM170A	HGNC	HGNC:27963	protein_coding	YES	1	CCDS43353.1	A1A519		UPI00001C1E37	tolerated(0.07)	03:05:00			ENST00000613773.2:c.517C>T	ENSP00000482552.1:p.Pro173Ser
rs328694	5:119634265	T	ENSG00000164334	ENST00000509264	Transcript	intron_variant	-	-	-	-	-	-		1	FAM170A	HGNC	HGNC:27963	protein_coding		1			A2VCN0	UPI0000F0E59B			03:03:00		ENST00000509264.1:c.504+13C>T
rs328694	5:119634265	T	ENSG00000164334	ENST00000504819	Transcript	missense_variant,NMD_transcript_variant	586	376	126	P:S	Ccc:Tcc	-		1	FAM170A	HGNC	HGNC:27963	nonsense_mediated_decay		5			D6RIE9	UPI0001D3B629	deleterious(0.04)	02:04:00			ENST00000504819.3:c.376C>T	ENSP00000425939.1:p.Pro126Ser
rs328694	5:119634265	T	ENSG00000164334	ENST00000379555	Transcript	missense_variant,NMD_transcript_variant	586	376	126	P:S	Ccc:Tcc	-		1	FAM170A	HGNC	HGNC:27963	nonsense_mediated_decay		1	CCDS54889.1	A1A519		UPI00004273E5	deleterious(0.04)	02:04:00			ENST00000379555.5:c.376C>T	ENSP00000368873.3:p.Pro126Ser
rs328694	5:119634265	T	ENSG00000164334	ENST00000515256	Transcript	missense_variant	689	517	173	P:S	Ccc:Tcc	-		1	FAM170A	HGNC	HGNC:27963	protein_coding		1		A1A519		UPI0000EA37E6	tolerated(0.07)	03:04:00			ENST00000515256.3:c.517C>T	ENSP00000422684.1:p.Pro173Ser
rs328694	5:119634265	T	ENSG00000164334	ENST00000335286	Transcript	missense_variant,NMD_transcript_variant	688	517	173	P:S	Ccc:Tcc	-		1	FAM170A	HGNC	HGNC:27963	nonsense_mediated_decay		1	CCDS43353.1	A1A519		UPI00001C1E37	tolerated(0.07)	03:05:00			ENST00000335286.8:c.517C>T	ENSP00000334285.6:p.Pro173Ser
rs328694	5:119634265	T	ENSG00000164334	ENST00000620555	Transcript	missense_variant	586	376	126	P:S	Ccc:Tcc	-		1	FAM170A	HGNC	HGNC:27963	protein_coding		1	CCDS54889.1	A1A519		UPI00004273E5	deleterious(0.04)	02:04:00			ENST00000620555.2:c.376C>T	ENSP00000483075.1:p.Pro126Ser
rs328694	5:119634265	T	ENSG00000133835	ENST00000515235	Transcript	intron_variant,non_coding_transcript_variant	-	-	-	-	-	-		1	HSD17B4	HGNC	HGNC:5213	retained_intron		2							23:24:00		ENST00000515235.4:n.3982-763C>T
rs17390432	5:119610394	T	ENSG00000133835	ENST00000515235	Transcript	intron_variant,non_coding_transcript_variant	-	-	-	-	-	-		1	HSD17B4	HGNC	HGNC:5213	retained_intron		2							22:24:00		ENST00000515235.4:n.3875-15570C>T
rs1597715	5:119619320	T	ENSG00000133835	ENST00000515235	Transcript	intron_variant,non_coding_transcript_variant	-	-	-	-	-	-		1	HSD17B4	HGNC	HGNC:5213	retained_intron		2							22:24:00		ENST00000515235.4:n.3875-6644C>T
rs26181	5:119455764	T	ENSG00000133835	ENST00000414835	Transcript	intron_variant	-	-	-	-	-	-		1	HSD17B4	HGNC	HGNC:5213	protein_coding		2			G5E9S2,Q9UBA4	UPI0000EE52B7			01:23:00		ENST00000414835.4:c.-353-551C>T
rs26181	5:119455764	T	ENSG00000133835	ENST00000515235	Transcript	intron_variant,non_coding_transcript_variant	-	-	-	-	-	-		1	HSD17B4	HGNC	HGNC:5213	retained_intron		2							01:24:00		ENST00000515235.4:n.119-551C>T
rs26181	5:119455764	T	ENSG00000133835	ENST00000442060	Transcript	intron_variant,NMD_transcript_variant	-	-	-	-	-	-		1	HSD17B4	HGNC	HGNC:5213	nonsense_mediated_decay		5			E7ER27,Q9UBA4	UPI000204A7CD			01:24:00		ENST00000442060.5:c.59-551C>T
rs26181	5:119455764	T	ENSG00000133835	ENST00000256216	Transcript	intron_variant	-	-	-	-	-	-		1	HSD17B4	HGNC	HGNC:5213	protein_coding		1	CCDS4126.1	P51659	E7ET17,Q9UBA4	UPI0000000C4F			01:23:00		ENST00000256216.8:c.59-551C>T
rs26181	5:119455764	T	ENSG00000133835	ENST00000519184	Transcript	intron_variant,non_coding_transcript_variant	-	-	-	-	-	-		1	HSD17B4	HGNC	HGNC:5213	processed_transcript		2							01:02:00		ENST00000519184.3:n.70-551C>T
rs26181	5:119455764	T	ENSG00000133835	ENST00000508750	Transcript	intron_variant,non_coding_transcript_variant	-	-	-	-	-	-		1	HSD17B4	HGNC	HGNC:5213	retained_intron		3							01:01:00		ENST00000508750.1:n.57-551C>T
rs26181	5:119455764	T	ENSG00000133835	ENST00000512841	Transcript	intron_variant,non_coding_transcript_variant	-	-	-	-	-	-		1	HSD17B4	HGNC	HGNC:5213	processed_transcript		2							01:07:00		ENST00000512841.3:n.107-551C>T
rs26181	5:119455764	T	ENSG00000133835	ENST00000504811	Transcript	intron_variant	-	-	-	-	-	-		1	HSD17B4	HGNC	HGNC:5213	protein_coding	YES	2	CCDS56379.1	P51659	E7ET17,E7EWE5,Q9UBA4	UPI0001AE7403			01:24:00		ENST00000504811.3:c.69-551C>T
rs26181	5:119455764	T	ENSG00000133835	ENST00000515320	Transcript	intron_variant	-	-	-	-	-	-		1	HSD17B4	HGNC	HGNC:5213	protein_coding		2	CCDS56378.1	P51659	E7ET17,Q9UBA4	UPI0001D3B611			01:22:00		ENST00000515320.3:c.58+3131C>T
rs26181	5:119455764	T	ENSG00000133835	ENST00000503168	Transcript	intron_variant,non_coding_transcript_variant	-	-	-	-	-	-		1	HSD17B4	HGNC	HGNC:5213	retained_intron		2							01:07:00		ENST00000503168.3:n.48-551C>T
rs26181	5:119455764	T	ENSG00000133835	ENST00000510025	Transcript	intron_variant	-	-	-	-	-	-		1	HSD17B4	HGNC	HGNC:5213	protein_coding		2			E7ET17,E7EWE5,Q9UBA4	UPI0001D3B612			01:24:00		ENST00000510025.3:c.-79-551C>T
rs26181	5:119455764	T	ENSG00000133835	ENST00000511186	Transcript	intron_variant,non_coding_transcript_variant	-	-	-	-	-	-		1	HSD17B4	HGNC	HGNC:5213	retained_intron		5							01:06:00		ENST00000511186.3:n.162-551C>T
rs26181	5:119455764	T	ENSG00000133835	ENST00000507695	Transcript	upstream_gene_variant	-	-	-	-	-	-	549	1	HSD17B4	HGNC	HGNC:5213	retained_intron		5
rs2636968	5:119502373	A	ENSG00000133835	ENST00000518349	Transcript	intron_variant,non_coding_transcript_variant	-	-	-	-	-	-		1	HSD17B4	HGNC	HGNC:5213	processed_transcript		5							03:07:00		ENST00000518349.3:n.395+281G>A
rs2636968	5:119502373	A	ENSG00000133835	ENST00000513628	Transcript	intron_variant	-	-	-	-	-	-		1	HSD17B4	HGNC	HGNC:5213	protein_coding		2			E7ET17,Q9UBA4	UPI0001D3B613			09:18:00		ENST00000513628.3:c.850+281G>A
rs2636968	5:119502373	A	ENSG00000133835	ENST00000510025	Transcript	intron_variant	-	-	-	-	-	-		1	HSD17B4	HGNC	HGNC:5213	protein_coding		2			E7ET17,E7EWE5,Q9UBA4	UPI0001D3B612			15:24:00		ENST00000510025.3:c.1189+281G>A
rs2636968	5:119502373	A	ENSG00000133835	ENST00000515320	Transcript	intron_variant	-	-	-	-	-	-		1	HSD17B4	HGNC	HGNC:5213	protein_coding		2	CCDS56378.1	P51659	E7ET17,Q9UBA4	UPI0001D3B611			13:22:00		ENST00000515320.3:c.1207+281G>A
rs2636968	5:119502373	A	ENSG00000133835	ENST00000509514	Transcript	intron_variant	-	-	-	-	-	-		1	HSD17B4	HGNC	HGNC:5213	protein_coding		1			E7EPL9,Q9UBA4	UPI0001D3B614			10:19:00		ENST00000509514.3:c.475+281G>A
rs2636968	5:119502373	A	ENSG00000133835	ENST00000504811	Transcript	intron_variant	-	-	-	-	-	-		1	HSD17B4	HGNC	HGNC:5213	protein_coding	YES	2	CCDS56379.1	P51659	E7ET17,E7EWE5,Q9UBA4	UPI0001AE7403			15:24:00		ENST00000504811.3:c.1336+281G>A
rs2636968	5:119502373	A	ENSG00000133835	ENST00000512029	Transcript	downstream_gene_variant	-	-	-	-	-	-	2735	1	HSD17B4	HGNC	HGNC:5213	retained_intron		2
rs2636968	5:119502373	A	ENSG00000133835	ENST00000520216	Transcript	downstream_gene_variant	-	-	-	-	-	-	293	1	HSD17B4	HGNC	HGNC:5213	processed_transcript		3
rs2636968	5:119502373	A	ENSG00000133835	ENST00000256216	Transcript	intron_variant	-	-	-	-	-	-		1	HSD17B4	HGNC	HGNC:5213	protein_coding		1	CCDS4126.1	P51659	E7ET17,Q9UBA4	UPI0000000C4F			14:23:00		ENST00000256216.8:c.1261+281G>A
rs2636968	5:119502373	A	ENSG00000133835	ENST00000414835	Transcript	intron_variant	-	-	-	-	-	-		1	HSD17B4	HGNC	HGNC:5213	protein_coding		2			G5E9S2,Q9UBA4	UPI0000EE52B7			14:23:00		ENST00000414835.4:c.841+281G>A
rs2636968	5:119502373	A	ENSG00000133835	ENST00000520244	Transcript	intron_variant,non_coding_transcript_variant	-	-	-	-	-	-		1	HSD17B4	HGNC	HGNC:5213	processed_transcript		3							01:05:00		ENST00000520244.3:n.44+281G>A
rs2636968	5:119502373	A	ENSG00000133835	ENST00000515235	Transcript	intron_variant,non_coding_transcript_variant	-	-	-	-	-	-		1	HSD17B4	HGNC	HGNC:5213	retained_intron		2							13:24:00		ENST00000515235.4:n.3014+281G>A
rs2636968	5:119502373	A	ENSG00000133835	ENST00000442060	Transcript	intron_variant,NMD_transcript_variant	-	-	-	-	-	-		1	HSD17B4	HGNC	HGNC:5213	nonsense_mediated_decay		5			E7ER27,Q9UBA4	UPI000204A7CD			14:24:00		ENST00000442060.5:c.1261+281G>A
rs32662	5:119508791	T	ENSG00000133835	ENST00000518349	Transcript	intron_variant,non_coding_transcript_variant	-	-	-	-	-	-		1	HSD17B4	HGNC	HGNC:5213	processed_transcript		5							04:07:00		ENST00000518349.3:n.468-350C>T
rs32662	5:119508791	T	ENSG00000133835	ENST00000513628	Transcript	intron_variant	-	-	-	-	-	-		1	HSD17B4	HGNC	HGNC:5213	protein_coding		2			E7ET17,Q9UBA4	UPI0001D3B613			10:18:00		ENST00000513628.3:c.923-350C>T
rs32662	5:119508791	T	ENSG00000133835	ENST00000510025	Transcript	intron_variant	-	-	-	-	-	-		1	HSD17B4	HGNC	HGNC:5213	protein_coding		2			E7ET17,E7EWE5,Q9UBA4	UPI0001D3B612			16:24:00		ENST00000510025.3:c.1262-350C>T
rs32662	5:119508791	T	ENSG00000133835	ENST00000509514	Transcript	intron_variant	-	-	-	-	-	-		1	HSD17B4	HGNC	HGNC:5213	protein_coding		1			E7EPL9,Q9UBA4	UPI0001D3B614			11:19:00		ENST00000509514.3:c.548-350C>T
rs32662	5:119508791	T	ENSG00000133835	ENST00000515320	Transcript	intron_variant	-	-	-	-	-	-		1	HSD17B4	HGNC	HGNC:5213	protein_coding		2	CCDS56378.1	P51659	E7ET17,Q9UBA4	UPI0001D3B611			14:22:00		ENST00000515320.3:c.1280-350C>T
rs32662	5:119508791	T	ENSG00000133835	ENST00000504811	Transcript	intron_variant	-	-	-	-	-	-		1	HSD17B4	HGNC	HGNC:5213	protein_coding	YES	2	CCDS56379.1	P51659	E7ET17,E7EWE5,Q9UBA4	UPI0001AE7403			16:24:00		ENST00000504811.3:c.1409-350C>T
rs32662	5:119508791	T	ENSG00000133835	ENST00000522415	Transcript	upstream_gene_variant	-	-	-	-	-	-	350	1	HSD17B4	HGNC	HGNC:5213	processed_transcript		5
rs32662	5:119508791	T	ENSG00000133835	ENST00000256216	Transcript	intron_variant	-	-	-	-	-	-		1	HSD17B4	HGNC	HGNC:5213	protein_coding		1	CCDS4126.1	P51659	E7ET17,Q9UBA4	UPI0000000C4F			15:23:00		ENST00000256216.8:c.1334-350C>T
rs32662	5:119508791	T	ENSG00000133835	ENST00000414835	Transcript	intron_variant	-	-	-	-	-	-		1	HSD17B4	HGNC	HGNC:5213	protein_coding		2			G5E9S2,Q9UBA4	UPI0000EE52B7			15:23:00		ENST00000414835.4:c.914-350C>T
rs32662	5:119508791	T	ENSG00000133835	ENST00000520244	Transcript	intron_variant,non_coding_transcript_variant	-	-	-	-	-	-		1	HSD17B4	HGNC	HGNC:5213	processed_transcript		3							02:05:00		ENST00000520244.3:n.117-350C>T
rs32662	5:119508791	T	ENSG00000133835	ENST00000442060	Transcript	intron_variant,NMD_transcript_variant	-	-	-	-	-	-		1	HSD17B4	HGNC	HGNC:5213	nonsense_mediated_decay		5			E7ER27,Q9UBA4	UPI000204A7CD			15:24:00		ENST00000442060.5:c.1334-350C>T
rs32662	5:119508791	T	ENSG00000133835	ENST00000515235	Transcript	intron_variant,non_coding_transcript_variant	-	-	-	-	-	-		1	HSD17B4	HGNC	HGNC:5213	retained_intron		2							14:24:00		ENST00000515235.4:n.3087-350C>T
rs12655152	5:39669959	G	-	--	-	intergenic_variant	-	-	-	-	-	-
rs25640	5:119475838	C	ENSG00000133835	ENST00000509514	Transcript	upstream_gene_variant	-	-	-	-	-	-	791	1	HSD17B4	HGNC	HGNC:5213	protein_coding		1			E7EPL9,Q9UBA4	UPI0001D3B614
rs25640	5:119475838	A	ENSG00000133835	ENST00000509514	Transcript	upstream_gene_variant	-	-	-	-	-	-	791	1	HSD17B4	HGNC	HGNC:5213	protein_coding		1			E7EPL9,Q9UBA4	UPI0001D3B614
rs25640	5:119475838	C	ENSG00000133835	ENST00000515320	Transcript	missense_variant	342	263	88	R:P	cGt:cCt	-		1	HSD17B4	HGNC	HGNC:5213	protein_coding		2	CCDS56378.1	P51659	E7ET17,Q9UBA4	UPI0001D3B611	deleterious(0.01)	05:23:00		Pfam_domain:PF00106,Pfam_domain:PF08659,Prints_domain:PR01397,SMART_domains:SM00822,Superfamily_domains:SSF51735	ENST00000515320.3:c.263G>C	ENSP00000424613.1:p.Arg88Pro
rs25640	5:119475838	A	ENSG00000133835	ENST00000515320	Transcript	missense_variant	342	263	88	R:H	cGt:cAt	-		1	HSD17B4	HGNC	HGNC:5213	protein_coding		2	CCDS56378.1	P51659	E7ET17,Q9UBA4	UPI0001D3B611	deleterious(0.01)	05:23:00		Pfam_domain:PF00106,Pfam_domain:PF08659,Prints_domain:PR01397,SMART_domains:SM00822,Superfamily_domains:SSF51735	ENST00000515320.3:c.263G>A	ENSP00000424613.1:p.Arg88His
rs25640	5:119475838	C	ENSG00000133835	ENST00000510025	Transcript	missense_variant	420	245	82	R:P	cGt:cCt	-		1	HSD17B4	HGNC	HGNC:5213	protein_coding		2			E7ET17,E7EWE5,Q9UBA4	UPI0001D3B612	deleterious(0.01)	07:25:00		Pfam_domain:PF00106,Pfam_domain:PF08659,Prints_domain:PR01397,Superfamily_domains:SSF51735	ENST00000510025.3:c.245G>C	ENSP00000424940.1:p.Arg82Pro
rs25640	5:119475838	A	ENSG00000133835	ENST00000510025	Transcript	missense_variant	420	245	82	R:H	cGt:cAt	-		1	HSD17B4	HGNC	HGNC:5213	protein_coding		2			E7ET17,E7EWE5,Q9UBA4	UPI0001D3B612	deleterious(0.01)	07:25:00		Pfam_domain:PF00106,Pfam_domain:PF08659,Prints_domain:PR01397,Superfamily_domains:SSF51735	ENST00000510025.3:c.245G>A	ENSP00000424940.1:p.Arg82His
rs25640	5:119475838	C	ENSG00000133835	ENST00000505181	Transcript	upstream_gene_variant	-	-	-	-	-	-	610	1	HSD17B4	HGNC	HGNC:5213	processed_transcript		5
rs25640	5:119475838	A	ENSG00000133835	ENST00000505181	Transcript	upstream_gene_variant	-	-	-	-	-	-	610	1	HSD17B4	HGNC	HGNC:5213	processed_transcript		5
rs25640	5:119475838	A	ENSG00000133835	ENST00000442060	Transcript	missense_variant,NMD_transcript_variant	396	317	106	R:H	cGt:cAt	-		1	HSD17B4	HGNC	HGNC:5213	nonsense_mediated_decay		5			E7ER27,Q9UBA4	UPI000204A7CD	deleterious(0.01)	06:25:00		Pfam_domain:PF00106,Pfam_domain:PF08659,SMART_domains:SM00822,Superfamily_domains:SSF51735	ENST00000442060.5:c.317G>A	ENSP00000390208.3:p.Arg106His
rs25640	5:119475838	C	ENSG00000133835	ENST00000442060	Transcript	missense_variant,NMD_transcript_variant	396	317	106	R:P	cGt:cCt	-		1	HSD17B4	HGNC	HGNC:5213	nonsense_mediated_decay		5			E7ER27,Q9UBA4	UPI000204A7CD	deleterious(0.01)	06:25:00		Pfam_domain:PF00106,Pfam_domain:PF08659,SMART_domains:SM00822,Superfamily_domains:SSF51735	ENST00000442060.5:c.317G>C	ENSP00000390208.3:p.Arg106Pro
rs25640	5:119475838	C	ENSG00000133835	ENST00000414835	Transcript	5_prime_UTR_variant	328	-	-	-	-	-		1	HSD17B4	HGNC	HGNC:5213	protein_coding		2			G5E9S2,Q9UBA4	UPI0000EE52B7		06:24:00			ENST00000414835.4:c.-95G>C
rs25640	5:119475838	A	ENSG00000133835	ENST00000414835	Transcript	5_prime_UTR_variant	328	-	-	-	-	-		1	HSD17B4	HGNC	HGNC:5213	protein_coding		2			G5E9S2,Q9UBA4	UPI0000EE52B7		06:24:00			ENST00000414835.4:c.-95G>A
rs25640	5:119475838	C	ENSG00000133835	ENST00000512644	Transcript	upstream_gene_variant	-	-	-	-	-	-	2994	1	HSD17B4	HGNC	HGNC:5213	retained_intron		3
rs25640	5:119475838	A	ENSG00000133835	ENST00000512644	Transcript	upstream_gene_variant	-	-	-	-	-	-	2994	1	HSD17B4	HGNC	HGNC:5213	retained_intron		3
rs25640	5:119475838	C	ENSG00000133835	ENST00000503168	Transcript	non_coding_transcript_exon_variant,non_coding_transcript_variant	306	-	-	-	-	-		1	HSD17B4	HGNC	HGNC:5213	retained_intron		2						06:08:00			ENST00000503168.3:n.306G>C
rs25640	5:119475838	A	ENSG00000133835	ENST00000503168	Transcript	non_coding_transcript_exon_variant,non_coding_transcript_variant	306	-	-	-	-	-		1	HSD17B4	HGNC	HGNC:5213	retained_intron		2						06:08:00			ENST00000503168.3:n.306G>A
rs25640	5:119475838	C	ENSG00000133835	ENST00000513628	Transcript	upstream_gene_variant	-	-	-	-	-	-	704	1	HSD17B4	HGNC	HGNC:5213	protein_coding		2			E7ET17,Q9UBA4	UPI0001D3B613
rs25640	5:119475838	A	ENSG00000133835	ENST00000513628	Transcript	upstream_gene_variant	-	-	-	-	-	-	704	1	HSD17B4	HGNC	HGNC:5213	protein_coding		2			E7ET17,Q9UBA4	UPI0001D3B613
rs25640	5:119475838	A	ENSG00000133835	ENST00000507695	Transcript	non_coding_transcript_exon_variant,non_coding_transcript_variant	289	-	-	-	-	-		1	HSD17B4	HGNC	HGNC:5213	retained_intron		5						05:05:00			ENST00000507695.1:n.289G>A
rs25640	5:119475838	C	ENSG00000133835	ENST00000507695	Transcript	non_coding_transcript_exon_variant,non_coding_transcript_variant	289	-	-	-	-	-		1	HSD17B4	HGNC	HGNC:5213	retained_intron		5						05:05:00			ENST00000507695.1:n.289G>C
rs25640	5:119475838	C	ENSG00000133835	ENST00000511186	Transcript	non_coding_transcript_exon_variant,non_coding_transcript_variant	448	-	-	-	-	-		1	HSD17B4	HGNC	HGNC:5213	retained_intron		5						06:07:00			ENST00000511186.3:n.448G>C
rs25640	5:119475838	A	ENSG00000133835	ENST00000511186	Transcript	non_coding_transcript_exon_variant,non_coding_transcript_variant	448	-	-	-	-	-		1	HSD17B4	HGNC	HGNC:5213	retained_intron		5						06:07:00			ENST00000511186.3:n.448G>A
rs25640	5:119475838	C	ENSG00000133835	ENST00000515235	Transcript	non_coding_transcript_exon_variant,non_coding_transcript_variant	377	-	-	-	-	-		1	HSD17B4	HGNC	HGNC:5213	retained_intron		2						06:25:00			ENST00000515235.4:n.377G>C
rs25640	5:119475838	A	ENSG00000133835	ENST00000515235	Transcript	non_coding_transcript_exon_variant,non_coding_transcript_variant	377	-	-	-	-	-		1	HSD17B4	HGNC	HGNC:5213	retained_intron		2						06:25:00			ENST00000515235.4:n.377G>A
rs25640	5:119475838	A	ENSG00000133835	ENST00000519184	Transcript	downstream_gene_variant	-	-	-	-	-	-	1858	1	HSD17B4	HGNC	HGNC:5213	processed_transcript		2
rs25640	5:119475838	C	ENSG00000133835	ENST00000519184	Transcript	downstream_gene_variant	-	-	-	-	-	-	1858	1	HSD17B4	HGNC	HGNC:5213	processed_transcript		2
rs25640	5:119475838	A	ENSG00000133835	ENST00000256216	Transcript	missense_variant	450	317	106	R:H	cGt:cAt	-		1	HSD17B4	HGNC	HGNC:5213	protein_coding		1	CCDS4126.1	P51659	E7ET17,Q9UBA4	UPI0000000C4F	deleterious(0.01)	06:24:00		Pfam_domain:PF00106,Pfam_domain:PF08659,SMART_domains:SM00822,Superfamily_domains:SSF51735	ENST00000256216.8:c.317G>A	ENSP00000256216.6:p.Arg106His
rs25640	5:119475838	C	ENSG00000133835	ENST00000256216	Transcript	missense_variant	450	317	106	R:P	cGt:cCt	-		1	HSD17B4	HGNC	HGNC:5213	protein_coding		1	CCDS4126.1	P51659	E7ET17,Q9UBA4	UPI0000000C4F	deleterious(0.01)	06:24:00		Pfam_domain:PF00106,Pfam_domain:PF08659,SMART_domains:SM00822,Superfamily_domains:SSF51735	ENST00000256216.8:c.317G>C	ENSP00000256216.6:p.Arg106Pro
rs25640	5:119475838	A	ENSG00000133835	ENST00000512841	Transcript	non_coding_transcript_exon_variant,non_coding_transcript_variant	365	-	-	-	-	-		1	HSD17B4	HGNC	HGNC:5213	processed_transcript		2						06:08:00			ENST00000512841.3:n.365G>A
rs25640	5:119475838	C	ENSG00000133835	ENST00000512841	Transcript	non_coding_transcript_exon_variant,non_coding_transcript_variant	365	-	-	-	-	-		1	HSD17B4	HGNC	HGNC:5213	processed_transcript		2						06:08:00			ENST00000512841.3:n.365G>C
rs25640	5:119475838	A	ENSG00000133835	ENST00000504811	Transcript	missense_variant	576	392	131	R:H	cGt:cAt	-		1	HSD17B4	HGNC	HGNC:5213	protein_coding	YES	2	CCDS56379.1	P51659	E7ET17,E7EWE5,Q9UBA4	UPI0001AE7403	deleterious(0.01)	07:25:00		Pfam_domain:PF00106,Pfam_domain:PF08659,Prints_domain:PR01397,Superfamily_domains:SSF51735	ENST00000504811.3:c.392G>A	ENSP00000420914.1:p.Arg131His
rs25640	5:119475838	C	ENSG00000133835	ENST00000504811	Transcript	missense_variant	576	392	131	R:P	cGt:cCt	-		1	HSD17B4	HGNC	HGNC:5213	protein_coding	YES	2	CCDS56379.1	P51659	E7ET17,E7EWE5,Q9UBA4	UPI0001AE7403	deleterious(0.01)	07:25:00		Pfam_domain:PF00106,Pfam_domain:PF08659,Prints_domain:PR01397,Superfamily_domains:SSF51735	ENST00000504811.3:c.392G>C	ENSP00000420914.1:p.Arg131Pro
rs25640	5:119475838	C	ENSG00000133835	ENST00000508788	Transcript	upstream_gene_variant	-	-	-	-	-	-	733	1	HSD17B4	HGNC	HGNC:5213	processed_transcript		4
rs25640	5:119475838	A	ENSG00000133835	ENST00000508788	Transcript	upstream_gene_variant	-	-	-	-	-	-	733	1	HSD17B4	HGNC	HGNC:5213	processed_transcript		4
rs461108	5:119416416	A	-	--	-	intergenic_variant	-	-	-	-	-	-
rs257973	5:119470725	T	ENSG00000133835	ENST00000504811	Transcript	intron_variant	-	-	-	-	-	-		1	HSD17B4	HGNC	HGNC:5213	protein_coding	YES	2	CCDS56379.1	P51659	E7ET17,E7EWE5,Q9UBA4	UPI0001AE7403			02:24:00		ENST00000504811.3:c.123-911C>T
rs257973	5:119470725	T	ENSG00000133835	ENST00000512841	Transcript	intron_variant,non_coding_transcript_variant	-	-	-	-	-	-		1	HSD17B4	HGNC	HGNC:5213	processed_transcript		2							02:07:00		ENST00000512841.3:n.161-3183C>T
rs257973	5:119470725	T	ENSG00000133835	ENST00000519184	Transcript	intron_variant,non_coding_transcript_variant	-	-	-	-	-	-		1	HSD17B4	HGNC	HGNC:5213	processed_transcript		2							02:02:00		ENST00000519184.3:n.124-3183C>T
rs257973	5:119470725	T	ENSG00000133835	ENST00000256216	Transcript	intron_variant	-	-	-	-	-	-		1	HSD17B4	HGNC	HGNC:5213	protein_coding		1	CCDS4126.1	P51659	E7ET17,Q9UBA4	UPI0000000C4F			02:23:00		ENST00000256216.8:c.113-3183C>T
rs257973	5:119470725	T	ENSG00000133835	ENST00000442060	Transcript	intron_variant,NMD_transcript_variant	-	-	-	-	-	-		1	HSD17B4	HGNC	HGNC:5213	nonsense_mediated_decay		5			E7ER27,Q9UBA4	UPI000204A7CD			02:24:00		ENST00000442060.5:c.113-3183C>T
rs257973	5:119470725	T	ENSG00000133835	ENST00000515235	Transcript	intron_variant,non_coding_transcript_variant	-	-	-	-	-	-		1	HSD17B4	HGNC	HGNC:5213	retained_intron		2							02:24:00		ENST00000515235.4:n.173-3183C>T
rs257973	5:119470725	T	ENSG00000133835	ENST00000414835	Transcript	intron_variant	-	-	-	-	-	-		1	HSD17B4	HGNC	HGNC:5213	protein_coding		2			G5E9S2,Q9UBA4	UPI0000EE52B7			02:23:00		ENST00000414835.4:c.-299-3183C>T
rs257973	5:119470725	T	ENSG00000133835	ENST00000511186	Transcript	intron_variant,non_coding_transcript_variant	-	-	-	-	-	-		1	HSD17B4	HGNC	HGNC:5213	retained_intron		5							02:06:00		ENST00000511186.3:n.216-3183C>T
rs257973	5:119470725	T	ENSG00000133835	ENST00000507695	Transcript	intron_variant,non_coding_transcript_variant	-	-	-	-	-	-		1	HSD17B4	HGNC	HGNC:5213	retained_intron		5							01:04:00		ENST00000507695.1:n.57-3183C>T
rs257973	5:119470725	T	ENSG00000133835	ENST00000510025	Transcript	intron_variant	-	-	-	-	-	-		1	HSD17B4	HGNC	HGNC:5213	protein_coding		2			E7ET17,E7EWE5,Q9UBA4	UPI0001D3B612			02:24:00		ENST00000510025.3:c.-25-911C>T
rs257973	5:119470725	T	ENSG00000133835	ENST00000503168	Transcript	intron_variant,non_coding_transcript_variant	-	-	-	-	-	-		1	HSD17B4	HGNC	HGNC:5213	retained_intron		2							02:07:00		ENST00000503168.3:n.102-3183C>T
rs257973	5:119470725	T	ENSG00000133835	ENST00000515320	Transcript	intron_variant	-	-	-	-	-	-		1	HSD17B4	HGNC	HGNC:5213	protein_coding		2	CCDS56378.1	P51659	E7ET17,Q9UBA4	UPI0001D3B611			01:22:00		ENST00000515320.3:c.59-3183C>T
rs257973	5:119470725	T	-	ENSR00001413133	RegulatoryFeature	regulatory_region_variant	-	-	-	-	-	-						CTCF_binding_site
rs426899	5:119495340	A	ENSG00000133835	ENST00000513628	Transcript	intron_variant	-	-	-	-	-	-		1	HSD17B4	HGNC	HGNC:5213	protein_coding		2			E7ET17,Q9UBA4	UPI0001D3B613			06:18:00		ENST00000513628.3:c.458-1203G>A
rs426899	5:119495340	A	ENSG00000133835	ENST00000518349	Transcript	upstream_gene_variant	-	-	-	-	-	-	1201	1	HSD17B4	HGNC	HGNC:5213	processed_transcript		5
rs426899	5:119495340	A	ENSG00000133835	ENST00000509514	Transcript	intron_variant	-	-	-	-	-	-		1	HSD17B4	HGNC	HGNC:5213	protein_coding		1			E7EPL9,Q9UBA4	UPI0001D3B614			06:19:00		ENST00000509514.3:c.-16-376G>A
rs426899	5:119495340	A	ENSG00000133835	ENST00000515320	Transcript	intron_variant	-	-	-	-	-	-		1	HSD17B4	HGNC	HGNC:5213	protein_coding		2	CCDS56378.1	P51659	E7ET17,Q9UBA4	UPI0001D3B611			10:22:00		ENST00000515320.3:c.815-1203G>A
rs426899	5:119495340	A	ENSG00000133835	ENST00000510025	Transcript	intron_variant	-	-	-	-	-	-		1	HSD17B4	HGNC	HGNC:5213	protein_coding		2			E7ET17,E7EWE5,Q9UBA4	UPI0001D3B612			12:24:00		ENST00000510025.3:c.797-1203G>A
rs426899	5:119495340	A	ENSG00000133835	ENST00000512029	Transcript	upstream_gene_variant	-	-	-	-	-	-	1216	1	HSD17B4	HGNC	HGNC:5213	retained_intron		2
rs426899	5:119495340	A	ENSG00000133835	ENST00000520216	Transcript	intron_variant,non_coding_transcript_variant	-	-	-	-	-	-		1	HSD17B4	HGNC	HGNC:5213	processed_transcript		3							01:03:00		ENST00000520216.3:n.130-1203G>A
rs426899	5:119495340	A	ENSG00000133835	ENST00000504811	Transcript	intron_variant	-	-	-	-	-	-		1	HSD17B4	HGNC	HGNC:5213	protein_coding	YES	2	CCDS56379.1	P51659	E7ET17,E7EWE5,Q9UBA4	UPI0001AE7403			12:24:00		ENST00000504811.3:c.944-1203G>A
rs426899	5:119495340	A	ENSG00000133835	ENST00000414835	Transcript	intron_variant	-	-	-	-	-	-		1	HSD17B4	HGNC	HGNC:5213	protein_coding		2			G5E9S2,Q9UBA4	UPI0000EE52B7			11:23:00		ENST00000414835.4:c.449-1203G>A
rs426899	5:119495340	A	ENSG00000133835	ENST00000515235	Transcript	intron_variant,non_coding_transcript_variant	-	-	-	-	-	-		1	HSD17B4	HGNC	HGNC:5213	retained_intron		2							10:24:00		ENST00000515235.4:n.2622-1203G>A
rs426899	5:119495340	A	ENSG00000133835	ENST00000442060	Transcript	intron_variant,NMD_transcript_variant	-	-	-	-	-	-		1	HSD17B4	HGNC	HGNC:5213	nonsense_mediated_decay		5			E7ER27,Q9UBA4	UPI000204A7CD			11:24:00		ENST00000442060.5:c.869-1203G>A
rs426899	5:119495340	A	ENSG00000133835	ENST00000256216	Transcript	intron_variant	-	-	-	-	-	-		1	HSD17B4	HGNC	HGNC:5213	protein_coding		1	CCDS4126.1	P51659	E7ET17,Q9UBA4	UPI0000000C4F			11:23:00		ENST00000256216.8:c.869-1203G>A
rs426899	5:119495340	A	ENSG00000133835	ENST00000512644	Transcript	downstream_gene_variant	-	-	-	-	-	-	3216	1	HSD17B4	HGNC	HGNC:5213	retained_intron		3
rs6912634	6:96298421	A	-	--	-	intergenic_variant	-	-	-	-	-	-
rs7763613	6:96316736	G	-	--	-	intergenic_variant	-	-	-	-	-	-
rs7751806	6:123768027	T	-	--	-	intergenic_variant	-	-	-	-	-	-
rs6917750	6:123750693	G	-	--	-	intergenic_variant	-	-	-	-	-	-
rs3861460	6:123774814	C	-	--	-	intergenic_variant	-	-	-	-	-	-
rs9482443	6:123738109	T	ENSG00000216015	ENST00000401196	Transcript	downstream_gene_variant	-	-	-	-	-	-	2325	-1	AL354936.1	Clone_based_ensembl_gene		miRNA	YES
rs2813162	6:123690345	C	-	--	-	intergenic_variant	-	-	-	-	-	-
rs9389983	6:142312607	C	ENSG00000112414	ENST00000367609	Transcript	intron_variant	-	-	-	-	-	-		1	GPR126	HGNC	HGNC:13841	protein_coding	YES	1	CCDS47489.1	Q86SQ4	F5H2L1	UPI000022CCE4			02:24:00		ENST00000367609.5:c.103+2963T>C
rs9389983	6:142312607	C	ENSG00000112414	ENST00000545477	Transcript	intron_variant,non_coding_transcript_variant	-	-	-	-	-	-		1	GPR126	HGNC	HGNC:13841	processed_transcript		5							02:04:00		ENST00000545477.1:n.215+2963T>C
rs9389983	6:142312607	C	ENSG00000112414	ENST00000415128	Transcript	intron_variant,non_coding_transcript_variant	-	-	-	-	-	-		1	GPR126	HGNC	HGNC:13841	retained_intron		2							02:03:00		ENST00000415128.4:n.483+2963T>C
rs9389983	6:142312607	C	ENSG00000112414	ENST00000296932	Transcript	intron_variant	-	-	-	-	-	-		1	GPR126	HGNC	HGNC:13841	protein_coding		1	CCDS47491.1	Q86SQ4	F5H2L1	UPI000022CCE5			02:24:00		ENST00000296932.10:c.103+2963T>C
rs9389983	6:142312607	C	ENSG00000112414	ENST00000541199	Transcript	intron_variant	-	-	-	-	-	-		1	GPR126	HGNC	HGNC:13841	protein_coding		4			F5H2L1	UPI000204A7BA			02:03:00		ENST00000541199.3:c.100+2963T>C
rs9389983	6:142312607	C	ENSG00000112414	ENST00000435011	Transcript	intron_variant	-	-	-	-	-	-		1	GPR126	HGNC	HGNC:13841	protein_coding		4			F5H054	UPI000204A7BB			02:02:00		ENST00000435011.4:c.100+2963T>C
rs9389983	6:142312607	C	ENSG00000112414	ENST00000367608	Transcript	intron_variant	-	-	-	-	-	-		1	GPR126	HGNC	HGNC:13841	protein_coding		1	CCDS55064.1	Q86SQ4	F5H2L1	UPI000020E324			02:23:00		ENST00000367608.4:c.103+2963T>C
rs9389983	6:142312607	C	ENSG00000112414	ENST00000230173	Transcript	intron_variant	-	-	-	-	-	-		1	GPR126	HGNC	HGNC:13841	protein_coding		1	CCDS47490.1	Q86SQ4	F5H2L1	UPI000046FFCF			02:25:00		ENST00000230173.8:c.103+2963T>C
rs1409093	6:9350030	C	-	--	-	intergenic_variant	-	-	-	-	-	-
rs6947288	7:22020173	C	-	--	-	intergenic_variant	-	-	-	-	-	-
rs1991118	7:132236480	C	ENSG00000221866	ENST00000321063	Transcript	intron_variant	-	-	-	-	-	-		-1	PLXNA4	HGNC	HGNC:9102	protein_coding		5	CCDS43646.1	Q9HCM2	A0A024R7A6	UPI000004E55B			05:31:00		ENST00000321063.6:c.1604+4586A>G
rs1991118	7:132236480	C	ENSG00000221866	ENST00000359827	Transcript	intron_variant	-	-	-	-	-	-		-1	PLXNA4	HGNC	HGNC:9102	protein_coding	YES	5	CCDS43646.1	Q9HCM2	A0A024R7A6	UPI000004E55B			05:31:00		ENST00000359827.5:c.1604+4586A>G
rs1636319	7:22034405	C	-	--	-	intergenic_variant	-	-	-	-	-	-
rs7784265	7:7304940	G	-	--	-	intergenic_variant	-	-	-	-	-	-
rs2918182	9:6664282	G	ENSG00000229057	ENST00000435535	Transcript	downstream_gene_variant	-	-	-	-	-	-	490	1	RPS3AP54	HGNC	HGNC:49750	processed_pseudogene	YES
rs2918182	9:6664282	G	ENSG00000231381	ENST00000442955	Transcript	downstream_gene_variant	-	-	-	-	-	-	4717	-1	RNF2P1	HGNC	HGNC:33987	processed_pseudogene	YES
rs2918182	9:6664282	G	ENSG00000236924	ENST00000413145	Transcript	intron_variant,non_coding_transcript_variant	-	-	-	-	-	-		1	RP11-390F4.6	Clone_based_vega_gene		lincRNA	YES	2							01:02:00		ENST00000413145.1:n.131-5262A>G
rs2918182	9:6664282	G	ENSG00000266863	ENST00000577239	Transcript	downstream_gene_variant	-	-	-	-	-	-	2340	1	RN7SL123P	HGNC	HGNC:46139	misc_RNA	YES
rs12005831	9:985569	G	ENSG00000064218	ENST00000190165	Transcript	intron_variant	-	-	-	-	-	-		1	DMRT3	HGNC	HGNC:13909	protein_coding	YES	1	CCDS6443.1	Q9NQL9	Q9NRR0	UPI0000073634			01:01:00		ENST00000190165.2:c.455-4472A>G
rs12005831	9:985569	G	ENSG00000064218	ENST00000417254	Transcript	upstream_gene_variant	-	-	-	-	-	-	4268	1	DMRT3	HGNC	HGNC:13909	protein_coding					Q9NRJ9,Q5W0Z5	UPI000045881D
rs12003946	9:986123	A	ENSG00000064218	ENST00000417254	Transcript	upstream_gene_variant	-	-	-	-	-	-	3714	1	DMRT3	HGNC	HGNC:13909	protein_coding					Q9NRJ9,Q5W0Z5	UPI000045881D
rs12003946	9:986123	A	ENSG00000064218	ENST00000190165	Transcript	intron_variant	-	-	-	-	-	-		1	DMRT3	HGNC	HGNC:13909	protein_coding	YES	1	CCDS6443.1	Q9NQL9	Q9NRR0	UPI0000073634			01:01:00		ENST00000190165.2:c.455-3918G>A
rs948987	11:90474836	C	ENSG00000261645	ENST00000562245	Transcript	intron_variant,non_coding_transcript_variant	-	-	-	-	-	-		1	DISC1FP1	HGNC	HGNC:33625	lincRNA		3							01:06:00		ENST00000562245.3:n.87-71918T>C
rs948987	11:90474836	C	ENSG00000261645	ENST00000561596	Transcript	intron_variant,non_coding_transcript_variant	-	-	-	-	-	-		1	DISC1FP1	HGNC	HGNC:33625	lincRNA		5							01:06:00		ENST00000561596.3:n.34-71918T>C
rs10437564	11:90458740	G	ENSG00000261645	ENST00000561596	Transcript	intron_variant,non_coding_transcript_variant	-	-	-	-	-	-		1	DISC1FP1	HGNC	HGNC:33625	lincRNA		5							01:06:00		ENST00000561596.3:n.34-88014T>G
rs10437564	11:90458740	G	ENSG00000261645	ENST00000562245	Transcript	intron_variant,non_coding_transcript_variant	-	-	-	-	-	-		1	DISC1FP1	HGNC	HGNC:33625	lincRNA		3							01:06:00		ENST00000562245.3:n.87-88014T>G
rs11019178	11:90778616	C	ENSG00000261645	ENST00000562678	Transcript	intron_variant,non_coding_transcript_variant	-	-	-	-	-	-		1	DISC1FP1	HGNC	HGNC:33625	lincRNA		3							02:05:00		ENST00000562678.3:n.186-23150T>C
rs11019178	11:90778616	C	ENSG00000261645	ENST00000563681	Transcript	intron_variant,non_coding_transcript_variant	-	-	-	-	-	-		1	DISC1FP1	HGNC	HGNC:33625	lincRNA		3							03:05:00		ENST00000563681.1:n.258-23150T>C
rs11019178	11:90778616	C	ENSG00000261645	ENST00000562245	Transcript	intron_variant,non_coding_transcript_variant	-	-	-	-	-	-		1	DISC1FP1	HGNC	HGNC:33625	lincRNA		3							03:06:00		ENST00000562245.3:n.333-23150T>C
rs11019178	11:90778616	C	ENSG00000261645	ENST00000561596	Transcript	intron_variant,non_coding_transcript_variant	-	-	-	-	-	-		1	DISC1FP1	HGNC	HGNC:33625	lincRNA		5							03:06:00		ENST00000561596.3:n.280-23150T>C
rs1944062	11:90492371	A	ENSG00000261645	ENST00000563681	Transcript	intron_variant,non_coding_transcript_variant	-	-	-	-	-	-		1	DISC1FP1	HGNC	HGNC:33625	lincRNA		3							01:05:00		ENST00000563681.1:n.71+582G>A
rs1944062	11:90492371	A	ENSG00000261645	ENST00000562245	Transcript	intron_variant,non_coding_transcript_variant	-	-	-	-	-	-		1	DISC1FP1	HGNC	HGNC:33625	lincRNA		3							01:06:00		ENST00000562245.3:n.87-54383G>A
rs1944062	11:90492371	A	ENSG00000261645	ENST00000562678	Transcript	intron_variant,non_coding_transcript_variant	-	-	-	-	-	-		1	DISC1FP1	HGNC	HGNC:33625	lincRNA		3							01:05:00		ENST00000562678.3:n.43+3019G>A
rs1944062	11:90492371	A	ENSG00000261645	ENST00000561596	Transcript	intron_variant,non_coding_transcript_variant	-	-	-	-	-	-		1	DISC1FP1	HGNC	HGNC:33625	lincRNA		5							01:06:00		ENST00000561596.3:n.34-54383G>A
rs10830545	11:90577184	C	ENSG00000261645	ENST00000562678	Transcript	intron_variant,non_coding_transcript_variant	-	-	-	-	-	-		1	DISC1FP1	HGNC	HGNC:33625	lincRNA		3							02:05:00		ENST00000562678.3:n.185+30289A>C
rs10830545	11:90577184	C	ENSG00000261645	ENST00000563681	Transcript	intron_variant,non_coding_transcript_variant	-	-	-	-	-	-		1	DISC1FP1	HGNC	HGNC:33625	lincRNA		3							02:05:00		ENST00000563681.1:n.213+30289A>C
rs10830545	11:90577184	C	ENSG00000261645	ENST00000562245	Transcript	intron_variant,non_coding_transcript_variant	-	-	-	-	-	-		1	DISC1FP1	HGNC	HGNC:33625	lincRNA		3							02:06:00		ENST00000562245.3:n.229-25621A>C
rs10830545	11:90577184	C	ENSG00000261645	ENST00000561596	Transcript	intron_variant,non_coding_transcript_variant	-	-	-	-	-	-		1	DISC1FP1	HGNC	HGNC:33625	lincRNA		5							02:06:00		ENST00000561596.3:n.176-25621A>C
rs4753265	11:90261647	G	ENSG00000261645	ENST00000562245	Transcript	intron_variant,non_coding_transcript_variant	-	-	-	-	-	-		1	DISC1FP1	HGNC	HGNC:33625	lincRNA		3							01:06:00		ENST00000562245.3:n.86+10330A>G
rs4753265	11:90261647	G	ENSG00000261645	ENST00000561596	Transcript	intron_variant,non_coding_transcript_variant	-	-	-	-	-	-		1	DISC1FP1	HGNC	HGNC:33625	lincRNA		5							01:06:00		ENST00000561596.3:n.33+10330A>G
rs873298	11:90628392	T	ENSG00000261645	ENST00000561596	Transcript	intron_variant,non_coding_transcript_variant	-	-	-	-	-	-		1	DISC1FP1	HGNC	HGNC:33625	lincRNA		5							03:06:00		ENST00000561596.3:n.279+25484G>T
rs873298	11:90628392	T	ENSG00000261645	ENST00000562678	Transcript	intron_variant,non_coding_transcript_variant	-	-	-	-	-	-		1	DISC1FP1	HGNC	HGNC:33625	lincRNA		3							02:05:00		ENST00000562678.3:n.185+81497G>T
rs873298	11:90628392	T	ENSG00000261645	ENST00000563681	Transcript	intron_variant,non_coding_transcript_variant	-	-	-	-	-	-		1	DISC1FP1	HGNC	HGNC:33625	lincRNA		3							02:05:00		ENST00000563681.1:n.213+81497G>T
rs873298	11:90628392	T	ENSG00000261645	ENST00000562245	Transcript	intron_variant,non_coding_transcript_variant	-	-	-	-	-	-		1	DISC1FP1	HGNC	HGNC:33625	lincRNA		3							03:06:00		ENST00000562245.3:n.332+25484G>T
rs7950661	11:78993658	G	ENSG00000149256	ENST00000612046	Transcript	intron_variant	-	-	-	-	-	-		-1	TENM4	HGNC	HGNC:29945	protein_coding		5	CCDS44688.1	Q6N022	G3CAT1	UPI0000DD8112			04:31:00		ENST00000612046.2:c.493+71080T>C
rs7950661	11:78993658	G	ENSG00000149256	ENST00000529798	Transcript	intron_variant,non_coding_transcript_variant	-	-	-	-	-	-		-1	TENM4	HGNC	HGNC:29945	processed_transcript		3							02:02:00		ENST00000529798.1:n.399+20913T>C
rs7950661	11:78993658	G	ENSG00000149256	ENST00000278550	Transcript	intron_variant	-	-	-	-	-	-		-1	TENM4	HGNC	HGNC:29945	protein_coding	YES	5	CCDS44688.1	Q6N022	G3CAT1	UPI0000DD8112			06:33:00		ENST00000278550.9:c.493+71080T>C
rs10741350	11:90542118	A	ENSG00000261645	ENST00000562245	Transcript	intron_variant,non_coding_transcript_variant	-	-	-	-	-	-		1	DISC1FP1	HGNC	HGNC:33625	lincRNA		3							01:06:00		ENST00000562245.3:n.87-4636C>A
rs10741350	11:90542118	A	ENSG00000261645	ENST00000563681	Transcript	intron_variant,non_coding_transcript_variant	-	-	-	-	-	-		1	DISC1FP1	HGNC	HGNC:33625	lincRNA		3							01:05:00		ENST00000563681.1:n.72-4636C>A
rs10741350	11:90542118	A	ENSG00000261645	ENST00000562678	Transcript	intron_variant,non_coding_transcript_variant	-	-	-	-	-	-		1	DISC1FP1	HGNC	HGNC:33625	lincRNA		3							01:05:00		ENST00000562678.3:n.44-4636C>A
rs10741350	11:90542118	A	ENSG00000261645	ENST00000561596	Transcript	intron_variant,non_coding_transcript_variant	-	-	-	-	-	-		1	DISC1FP1	HGNC	HGNC:33625	lincRNA		5							01:06:00		ENST00000561596.3:n.34-4636C>A
rs10741356	11:90623343	T	ENSG00000261645	ENST00000562678	Transcript	intron_variant,non_coding_transcript_variant	-	-	-	-	-	-		1	DISC1FP1	HGNC	HGNC:33625	lincRNA		3							02:05:00		ENST00000562678.3:n.185+76448C>T
rs10741356	11:90623343	T	ENSG00000261645	ENST00000563681	Transcript	intron_variant,non_coding_transcript_variant	-	-	-	-	-	-		1	DISC1FP1	HGNC	HGNC:33625	lincRNA		3							02:05:00		ENST00000563681.1:n.213+76448C>T
rs10741356	11:90623343	T	ENSG00000261645	ENST00000562245	Transcript	intron_variant,non_coding_transcript_variant	-	-	-	-	-	-		1	DISC1FP1	HGNC	HGNC:33625	lincRNA		3							03:06:00		ENST00000562245.3:n.332+20435C>T
rs10741356	11:90623343	T	ENSG00000261645	ENST00000561596	Transcript	intron_variant,non_coding_transcript_variant	-	-	-	-	-	-		1	DISC1FP1	HGNC	HGNC:33625	lincRNA		5							03:06:00		ENST00000561596.3:n.279+20435C>T
rs7930337	11:90364091	C	ENSG00000261645	ENST00000561596	Transcript	intron_variant,non_coding_transcript_variant	-	-	-	-	-	-		1	DISC1FP1	HGNC	HGNC:33625	lincRNA		5							01:06:00		ENST00000561596.3:n.33+112774A>C
rs7930337	11:90364091	C	ENSG00000261645	ENST00000562245	Transcript	intron_variant,non_coding_transcript_variant	-	-	-	-	-	-		1	DISC1FP1	HGNC	HGNC:33625	lincRNA		3							01:06:00		ENST00000562245.3:n.86+112774A>C
rs10765314	11:90428828	C	ENSG00000261645	ENST00000562245	Transcript	intron_variant,non_coding_transcript_variant	-	-	-	-	-	-		1	DISC1FP1	HGNC	HGNC:33625	lincRNA		3							01:06:00		ENST00000562245.3:n.87-117926T>C
rs10765314	11:90428828	C	ENSG00000261645	ENST00000561596	Transcript	intron_variant,non_coding_transcript_variant	-	-	-	-	-	-		1	DISC1FP1	HGNC	HGNC:33625	lincRNA		5							01:06:00		ENST00000561596.3:n.34-117926T>C
rs10501714	11:90220213	C	ENSG00000110172	ENST00000525317	Transcript	intron_variant,NMD_transcript_variant	-	-	-	-	-	-		-1	CHORDC1	HGNC	HGNC:14525	nonsense_mediated_decay		5			E9PPQ5	UPI0001F78410			01:11:00		ENST00000525317.3:c.65-2029T>G
rs10501714	11:90220213	C	ENSG00000110172	ENST00000533739	Transcript	intron_variant,non_coding_transcript_variant	-	-	-	-	-	-		-1	CHORDC1	HGNC	HGNC:14525	retained_intron		2							01:01:00		ENST00000533739.1:n.145-2029T>G
rs10501714	11:90220213	C	ENSG00000110172	ENST00000533724	Transcript	intron_variant,non_coding_transcript_variant	-	-	-	-	-	-		-1	CHORDC1	HGNC	HGNC:14525	retained_intron		2							01:08:00		ENST00000533724.3:n.152-2029T>G
rs10501714	11:90220213	C	ENSG00000110172	ENST00000533062	Transcript	intron_variant,NMD_transcript_variant	-	-	-	-	-	-		-1	CHORDC1	HGNC	HGNC:14525	nonsense_mediated_decay		4			E9PL00	UPI0001F78412			01:04:00		ENST00000533062.3:c.65-2029T>G
rs10501714	11:90220213	C	ENSG00000110172	ENST00000457199	Transcript	intron_variant	-	-	-	-	-	-		-1	CHORDC1	HGNC	HGNC:14525	protein_coding		1	CCDS44705.1	Q9UHD1	E9PHZ2	UPI0000140902			01:09:00		ENST00000457199.4:c.65-2029T>G
rs10501714	11:90220213	C	ENSG00000280367	ENST00000623330	Transcript	upstream_gene_variant	-	-	-	-	-	-	2940	1	RP11-121L10.2	Clone_based_vega_gene		TEC	YES
rs10501714	11:90220213	C	ENSG00000110172	ENST00000533772	Transcript	intron_variant,NMD_transcript_variant	-	-	-	-	-	-		-1	CHORDC1	HGNC	HGNC:14525	nonsense_mediated_decay		5			E9PSD5	UPI0001F78411			01:05:00		ENST00000533772.3:c.65-2029T>G
rs10501714	11:90220213	C	ENSG00000110172	ENST00000530765	Transcript	intron_variant	-	-	-	-	-	-		-1	CHORDC1	HGNC	HGNC:14525	protein_coding		4			E9PIZ4	UPI0000DFFF08			01:04:00		ENST00000530765.3:c.65-2029T>G
rs10501714	11:90220213	C	ENSG00000110172	ENST00000320585	Transcript	intron_variant	-	-	-	-	-	-		-1	CHORDC1	HGNC	HGNC:14525	protein_coding	YES	1	CCDS8289.1	Q9UHD1	E9PHZ2	UPI000013F1A2			01:10:00		ENST00000320585.8:c.65-2029T>G
rs10501714	11:90220213	C	ENSG00000110172	ENST00000529402	Transcript	intron_variant,NMD_transcript_variant	-	-	-	-	-	-		-1	CHORDC1	HGNC	HGNC:14525	nonsense_mediated_decay		3			E9PIF7	UPI0001F78413			01:03:00		ENST00000529402.1:c.*73-2029T>G
rs1962062	11:90258052	G	ENSG00000261645	ENST00000562245	Transcript	intron_variant,non_coding_transcript_variant	-	-	-	-	-	-		1	DISC1FP1	HGNC	HGNC:33625	lincRNA		3							01:06:00		ENST00000562245.3:n.86+6735T>G
rs1962062	11:90258052	G	ENSG00000261645	ENST00000561596	Transcript	intron_variant,non_coding_transcript_variant	-	-	-	-	-	-		1	DISC1FP1	HGNC	HGNC:33625	lincRNA		5							01:06:00		ENST00000561596.3:n.33+6735T>G
rs10741345	11:90500217	A	ENSG00000261645	ENST00000561596	Transcript	intron_variant,non_coding_transcript_variant	-	-	-	-	-	-		1	DISC1FP1	HGNC	HGNC:33625	lincRNA		5							01:06:00		ENST00000561596.3:n.34-46537G>A
rs10741345	11:90500217	A	ENSG00000261645	ENST00000563681	Transcript	intron_variant,non_coding_transcript_variant	-	-	-	-	-	-		1	DISC1FP1	HGNC	HGNC:33625	lincRNA		3							01:05:00		ENST00000563681.1:n.71+8428G>A
rs10741345	11:90500217	A	ENSG00000261645	ENST00000562245	Transcript	intron_variant,non_coding_transcript_variant	-	-	-	-	-	-		1	DISC1FP1	HGNC	HGNC:33625	lincRNA		3							01:06:00		ENST00000562245.3:n.87-46537G>A
rs10741345	11:90500217	A	ENSG00000261645	ENST00000562678	Transcript	intron_variant,non_coding_transcript_variant	-	-	-	-	-	-		1	DISC1FP1	HGNC	HGNC:33625	lincRNA		3							01:05:00		ENST00000562678.3:n.43+10865G>A
rs10765289	11:90260524	C	ENSG00000261645	ENST00000562245	Transcript	intron_variant,non_coding_transcript_variant	-	-	-	-	-	-		1	DISC1FP1	HGNC	HGNC:33625	lincRNA		3							01:06:00		ENST00000562245.3:n.86+9207T>C
rs10765289	11:90260524	C	ENSG00000261645	ENST00000561596	Transcript	intron_variant,non_coding_transcript_variant	-	-	-	-	-	-		1	DISC1FP1	HGNC	HGNC:33625	lincRNA		5							01:06:00		ENST00000561596.3:n.33+9207T>C
rs10830469	11:90275439	C	ENSG00000261645	ENST00000561596	Transcript	intron_variant,non_coding_transcript_variant	-	-	-	-	-	-		1	DISC1FP1	HGNC	HGNC:33625	lincRNA		5							01:06:00		ENST00000561596.3:n.33+24122A>C
rs10830469	11:90275439	C	ENSG00000261645	ENST00000562245	Transcript	intron_variant,non_coding_transcript_variant	-	-	-	-	-	-		1	DISC1FP1	HGNC	HGNC:33625	lincRNA		3							01:06:00		ENST00000562245.3:n.86+24122A>C
rs3740819	11:90195469	G	ENSG00000280385	ENST00000623539	Transcript	non_coding_transcript_exon_variant,non_coding_transcript_variant	1856	-	-	-	-	-		1	AP000648.5	Clone_based_vega_gene		TEC	YES							01:01:00			ENST00000623539.1:n.1856A>G
rs3740819	11:90195469	G	ENSG00000077616	ENST00000375944	Transcript	downstream_gene_variant	-	-	-	-	-	-	3580	1	NAALAD2	HGNC	HGNC:14526	protein_coding		1		Q9Y3Q0	E9PJ53,E9PII2	UPI0000551B7C
rs3740819	11:90195469	G	ENSG00000077616	ENST00000321955	Transcript	downstream_gene_variant	-	-	-	-	-	-	2858	1	NAALAD2	HGNC	HGNC:14526	protein_coding		2	CCDS73364.1		E9PJ53,E9PII2,J3KNJ3	UPI0000DFFF05
rs3740819	11:90195469	G	ENSG00000077616	ENST00000534061	Transcript	downstream_gene_variant	-	-	-	-	-	-	2575	1	NAALAD2	HGNC	HGNC:14526	protein_coding	YES	1	CCDS8288.1	Q9Y3Q0	E9PJ53,E9PII2	UPI0000031A85
rs10128640	11:90353785	G	ENSG00000261645	ENST00000562245	Transcript	intron_variant,non_coding_transcript_variant	-	-	-	-	-	-		1	DISC1FP1	HGNC	HGNC:33625	lincRNA		3							01:06:00		ENST00000562245.3:n.86+102468A>G
rs10128640	11:90353785	G	ENSG00000261645	ENST00000561596	Transcript	intron_variant,non_coding_transcript_variant	-	-	-	-	-	-		1	DISC1FP1	HGNC	HGNC:33625	lincRNA		5							01:06:00		ENST00000561596.3:n.33+102468A>G
rs12417453	11:90256319	T	ENSG00000261645	ENST00000562245	Transcript	intron_variant,non_coding_transcript_variant	-	-	-	-	-	-		1	DISC1FP1	HGNC	HGNC:33625	lincRNA		3							01:06:00		ENST00000562245.3:n.86+5002C>T
rs12417453	11:90256319	T	ENSG00000261645	ENST00000561596	Transcript	intron_variant,non_coding_transcript_variant	-	-	-	-	-	-		1	DISC1FP1	HGNC	HGNC:33625	lincRNA		5							01:06:00		ENST00000561596.3:n.33+5002C>T
rs3847560	11:98737296	A	-	--	-	intergenic_variant	-	-	-	-	-	-
rs11018918	11:90217310	T	ENSG00000110172	ENST00000533724	Transcript	intron_variant,non_coding_transcript_variant	-	-	-	-	-	-		-1	CHORDC1	HGNC	HGNC:14525	retained_intron		2							02:08:00		ENST00000533724.3:n.201+825G>A
rs11018918	11:90217310	T	ENSG00000110172	ENST00000533062	Transcript	intron_variant,NMD_transcript_variant	-	-	-	-	-	-		-1	CHORDC1	HGNC	HGNC:14525	nonsense_mediated_decay		4			E9PL00	UPI0001F78412			02:04:00		ENST00000533062.3:c.115-757G>A
rs11018918	11:90217310	T	ENSG00000110172	ENST00000525317	Transcript	intron_variant,NMD_transcript_variant	-	-	-	-	-	-		-1	CHORDC1	HGNC	HGNC:14525	nonsense_mediated_decay		5			E9PPQ5	UPI0001F78410			02:11:00		ENST00000525317.3:c.114+825G>A
rs11018918	11:90217310	T	ENSG00000110172	ENST00000533739	Transcript	downstream_gene_variant	-	-	-	-	-	-	437	-1	CHORDC1	HGNC	HGNC:14525	retained_intron		2
rs11018918	11:90217310	T	ENSG00000110172	ENST00000457199	Transcript	intron_variant	-	-	-	-	-	-		-1	CHORDC1	HGNC	HGNC:14525	protein_coding		1	CCDS44705.1	Q9UHD1	E9PHZ2	UPI0000140902			02:09:00		ENST00000457199.4:c.114+825G>A
rs11018918	11:90217310	T	ENSG00000110172	ENST00000533772	Transcript	intron_variant,NMD_transcript_variant	-	-	-	-	-	-		-1	CHORDC1	HGNC	HGNC:14525	nonsense_mediated_decay		5			E9PSD5	UPI0001F78411			02:05:00		ENST00000533772.3:c.114+825G>A
rs11018918	11:90217310	T	ENSG00000110172	ENST00000530765	Transcript	intron_variant	-	-	-	-	-	-		-1	CHORDC1	HGNC	HGNC:14525	protein_coding		4			E9PIZ4	UPI0000DFFF08			02:04:00		ENST00000530765.3:c.114+825G>A
rs11018918	11:90217310	T	ENSG00000110172	ENST00000320585	Transcript	intron_variant	-	-	-	-	-	-		-1	CHORDC1	HGNC	HGNC:14525	protein_coding	YES	1	CCDS8289.1	Q9UHD1	E9PHZ2	UPI000013F1A2			02:10:00		ENST00000320585.8:c.114+825G>A
rs11018918	11:90217310	T	ENSG00000110172	ENST00000529402	Transcript	intron_variant,NMD_transcript_variant	-	-	-	-	-	-		-1	CHORDC1	HGNC	HGNC:14525	nonsense_mediated_decay		3			E9PIF7	UPI0001F78413			02:03:00		ENST00000529402.1:c.*122+825G>A
rs10830446	11:90218342	A	ENSG00000110172	ENST00000533772	Transcript	intron_variant,NMD_transcript_variant	-	-	-	-	-	-		-1	CHORDC1	HGNC	HGNC:14525	nonsense_mediated_decay		5			E9PSD5	UPI0001F78411			01:05:00		ENST00000533772.3:c.65-158C>T
rs10830446	11:90218342	A	ENSG00000110172	ENST00000457199	Transcript	intron_variant	-	-	-	-	-	-		-1	CHORDC1	HGNC	HGNC:14525	protein_coding		1	CCDS44705.1	Q9UHD1	E9PHZ2	UPI0000140902			01:09:00		ENST00000457199.4:c.65-158C>T
rs10830446	11:90218342	A	ENSG00000280367	ENST00000623330	Transcript	upstream_gene_variant	-	-	-	-	-	-	4811	1	RP11-121L10.2	Clone_based_vega_gene		TEC	YES
rs10830446	11:90218342	A	ENSG00000110172	ENST00000320585	Transcript	intron_variant	-	-	-	-	-	-		-1	CHORDC1	HGNC	HGNC:14525	protein_coding	YES	1	CCDS8289.1	Q9UHD1	E9PHZ2	UPI000013F1A2			01:10:00		ENST00000320585.8:c.65-158C>T
rs10830446	11:90218342	A	ENSG00000110172	ENST00000529402	Transcript	intron_variant,NMD_transcript_variant	-	-	-	-	-	-		-1	CHORDC1	HGNC	HGNC:14525	nonsense_mediated_decay		3			E9PIF7	UPI0001F78413			01:03:00		ENST00000529402.1:c.*73-158C>T
rs10830446	11:90218342	A	ENSG00000110172	ENST00000530765	Transcript	intron_variant	-	-	-	-	-	-		-1	CHORDC1	HGNC	HGNC:14525	protein_coding		4			E9PIZ4	UPI0000DFFF08			01:04:00		ENST00000530765.3:c.65-158C>T
rs10830446	11:90218342	A	ENSG00000110172	ENST00000533724	Transcript	intron_variant,non_coding_transcript_variant	-	-	-	-	-	-		-1	CHORDC1	HGNC	HGNC:14525	retained_intron		2							01:08:00		ENST00000533724.3:n.152-158C>T
rs10830446	11:90218342	A	ENSG00000110172	ENST00000533062	Transcript	intron_variant,NMD_transcript_variant	-	-	-	-	-	-		-1	CHORDC1	HGNC	HGNC:14525	nonsense_mediated_decay		4			E9PL00	UPI0001F78412			01:04:00		ENST00000533062.3:c.65-158C>T
rs10830446	11:90218342	A	ENSG00000110172	ENST00000525317	Transcript	intron_variant,NMD_transcript_variant	-	-	-	-	-	-		-1	CHORDC1	HGNC	HGNC:14525	nonsense_mediated_decay		5			E9PPQ5	UPI0001F78410			01:11:00		ENST00000525317.3:c.65-158C>T
rs10830446	11:90218342	A	ENSG00000110172	ENST00000533739	Transcript	intron_variant,non_coding_transcript_variant	-	-	-	-	-	-		-1	CHORDC1	HGNC	HGNC:14525	retained_intron		2							01:01:00		ENST00000533739.1:n.145-158C>T
rs3740818	11:90195443	G	ENSG00000280385	ENST00000623539	Transcript	non_coding_transcript_exon_variant,non_coding_transcript_variant	1830	-	-	-	-	-		1	AP000648.5	Clone_based_vega_gene		TEC	YES							01:01:00			ENST00000623539.1:n.1830T>G
rs3740818	11:90195443	G	ENSG00000077616	ENST00000375944	Transcript	downstream_gene_variant	-	-	-	-	-	-	3554	1	NAALAD2	HGNC	HGNC:14526	protein_coding		1		Q9Y3Q0	E9PJ53,E9PII2	UPI0000551B7C
rs3740818	11:90195443	G	ENSG00000077616	ENST00000321955	Transcript	downstream_gene_variant	-	-	-	-	-	-	2832	1	NAALAD2	HGNC	HGNC:14526	protein_coding		2	CCDS73364.1		E9PJ53,E9PII2,J3KNJ3	UPI0000DFFF05
rs3740818	11:90195443	G	ENSG00000077616	ENST00000534061	Transcript	downstream_gene_variant	-	-	-	-	-	-	2549	1	NAALAD2	HGNC	HGNC:14526	protein_coding	YES	1	CCDS8288.1	Q9Y3Q0	E9PJ53,E9PII2	UPI0000031A85
rs1836883	11:89531999	C	ENSG00000279248	ENST00000623832	Transcript	downstream_gene_variant	-	-	-	-	-	-	1646	-1	RP11-643G5.1	Clone_based_vega_gene		TEC	YES
rs10774293	12:4977612	C	-	--	-	intergenic_variant	-	-	-	-	-	-
rs6487684	12:28490280	C	ENSG00000123106	ENST00000381259	Transcript	intron_variant	-	-	-	-	-	-		1	CCDC91	HGNC	HGNC:24855	protein_coding		1	CCDS8716.1	Q7Z6B0	F5GXK6,A0A024RAW6,F5GZH9,F5H4N8	UPI00001AEE23			11:11:00		ENST00000381259.3:c.1215+6115T>C
rs6487684	12:28490280	C	ENSG00000123106	ENST00000540401	Transcript	intron_variant,non_coding_transcript_variant	-	-	-	-	-	-		1	CCDC91	HGNC	HGNC:24855	processed_transcript		1							11:11:00		ENST00000540401.3:n.1307+6115T>C
rs6487684	12:28490280	C	ENSG00000123106	ENST00000539107	Transcript	intron_variant	-	-	-	-	-	-		1	CCDC91	HGNC	HGNC:24855	protein_coding		5		Q7Z6B0	F5GXK6,F5GZH9,F5H4N8	UPI0000D621C7			11:11:00		ENST00000539107.3:c.1107+6115T>C
rs6487684	12:28490280	C	ENSG00000123106	ENST00000543809	Transcript	intron_variant,NMD_transcript_variant	-	-	-	-	-	-		1	CCDC91	HGNC	HGNC:24855	nonsense_mediated_decay		1			F5GXK6,F5GWB1,F5H4N8	UPI000204ACF0			13:13:00		ENST00000543809.3:c.*596+6115T>C
rs6487684	12:28490280	C	ENSG00000123106	ENST00000545336	Transcript	intron_variant	-	-	-	-	-	-		1	CCDC91	HGNC	HGNC:24855	protein_coding	YES	5	CCDS8716.1	Q7Z6B0	F5GXK6,A0A024RAW6,F5GZH9,F5H4N8	UPI00001AEE23			15:15:00		ENST00000545336.3:c.1215+6115T>C
rs6487684	12:28490280	C	ENSG00000123106	ENST00000542801	Transcript	intron_variant	-	-	-	-	-	-		1	CCDC91	HGNC	HGNC:24855	protein_coding		4			H0YFR6	UPI000204ACF3			02:03:00		ENST00000542801.3:c.227+6115T>C
rs6487684	12:28490280	C	ENSG00000123106	ENST00000535520	Transcript	intron_variant,NMD_transcript_variant	-	-	-	-	-	-		1	CCDC91	HGNC	HGNC:24855	nonsense_mediated_decay		2			F5H3Z8	UPI000204ACED			14:14:00		ENST00000535520.3:c.*1133+6115T>C
rs6487684	12:28490280	C	-	ENSR00001462416	RegulatoryFeature	regulatory_region_variant	-	-	-	-	-	-						promoter_flanking_region
rs4931081	12:28464279	C	ENSG00000123106	ENST00000543809	Transcript	intron_variant,NMD_transcript_variant	-	-	-	-	-	-		1	CCDC91	HGNC	HGNC:24855	nonsense_mediated_decay		1			F5GXK6,F5GWB1,F5H4N8	UPI000204ACF0			12:13:00		ENST00000543809.3:c.*482+11625T>C
rs4931081	12:28464279	C	ENSG00000123106	ENST00000381259	Transcript	intron_variant	-	-	-	-	-	-		1	CCDC91	HGNC	HGNC:24855	protein_coding		1	CCDS8716.1	Q7Z6B0	F5GXK6,A0A024RAW6,F5GZH9,F5H4N8	UPI00001AEE23			10:11:00		ENST00000381259.3:c.1101+11625T>C
rs4931081	12:28464279	C	ENSG00000123106	ENST00000539107	Transcript	intron_variant	-	-	-	-	-	-		1	CCDC91	HGNC	HGNC:24855	protein_coding		5		Q7Z6B0	F5GXK6,F5GZH9,F5H4N8	UPI0000D621C7			10:11:00		ENST00000539107.3:c.993+11625T>C
rs4931081	12:28464279	C	ENSG00000123106	ENST00000536154	Transcript	intron_variant	-	-	-	-	-	-		1	CCDC91	HGNC	HGNC:24855	protein_coding		4			F5GZH9	UPI000204ACEC			05:05:00		ENST00000536154.3:c.321+11625T>C
rs4931081	12:28464279	C	ENSG00000123106	ENST00000542801	Transcript	intron_variant	-	-	-	-	-	-		1	CCDC91	HGNC	HGNC:24855	protein_coding		4			H0YFR6	UPI000204ACF3			01:03:00		ENST00000542801.3:c.113+11625T>C
rs4931081	12:28464279	C	ENSG00000123106	ENST00000535212	Transcript	intron_variant	-	-	-	-	-	-		1	CCDC91	HGNC	HGNC:24855	protein_coding		5			H0YH48	UPI000204ACF2			02:02:00		ENST00000535212.1:c.198+11625T>C
rs4931081	12:28464279	C	ENSG00000123106	ENST00000540401	Transcript	intron_variant,non_coding_transcript_variant	-	-	-	-	-	-		1	CCDC91	HGNC	HGNC:24855	processed_transcript		1							10:11:00		ENST00000540401.3:n.1193+11625T>C
rs4931081	12:28464279	C	ENSG00000123106	ENST00000545336	Transcript	intron_variant	-	-	-	-	-	-		1	CCDC91	HGNC	HGNC:24855	protein_coding	YES	5	CCDS8716.1	Q7Z6B0	F5GXK6,A0A024RAW6,F5GZH9,F5H4N8	UPI00001AEE23			14:15:00		ENST00000545336.3:c.1101+11625T>C
rs4931081	12:28464279	C	ENSG00000123106	ENST00000535520	Transcript	intron_variant,NMD_transcript_variant	-	-	-	-	-	-		1	CCDC91	HGNC	HGNC:24855	nonsense_mediated_decay		2			F5H3Z8	UPI000204ACED			13:14:00		ENST00000535520.3:c.*1019+11625T>C
rs11060872	12:130413869	T	ENSG00000060709	ENST00000536632	Transcript	intron_variant	-	-	-	-	-	-		-1	RIMBP2	HGNC	HGNC:30339	protein_coding		1			F5H3X3	UPI000204AB21			01:04:00		ENST00000536632.1:c.63+256G>A
rs11060872	12:130413869	T	ENSG00000060709	ENST00000261655	Transcript	intron_variant	-	-	-	-	-	-		-1	RIMBP2	HGNC	HGNC:30339	protein_coding	YES	1	CCDS31925.1	O15034	F5H3X3	UPI00001C1F42			14:18:00		ENST00000261655.6:c.2652+256G>A
rs786712	12:28399664	G	ENSG00000123106	ENST00000535520	Transcript	intron_variant,NMD_transcript_variant	-	-	-	-	-	-		1	CCDC91	HGNC	HGNC:24855	nonsense_mediated_decay		2			F5H3Z8	UPI000204ACED			10:14:00		ENST00000535520.3:c.*680+8253A>G
rs786712	12:28399664	G	ENSG00000123106	ENST00000545336	Transcript	intron_variant	-	-	-	-	-	-		1	CCDC91	HGNC	HGNC:24855	protein_coding	YES	5	CCDS8716.1	Q7Z6B0	F5GXK6,A0A024RAW6,F5GZH9,F5H4N8	UPI00001AEE23			11:15:00		ENST00000545336.3:c.762+8253A>G
rs786712	12:28399664	G	ENSG00000123106	ENST00000536442	Transcript	intron_variant	-	-	-	-	-	-		1	CCDC91	HGNC	HGNC:24855	non_stop_decay		5			F5GXK6,F5H4N8	UPI000204ACEE			08:10:00		ENST00000536442.3:c.762+8253A>G
rs786712	12:28399664	G	ENSG00000123106	ENST00000540401	Transcript	intron_variant,non_coding_transcript_variant	-	-	-	-	-	-		1	CCDC91	HGNC	HGNC:24855	processed_transcript		1							07:11:00		ENST00000540401.3:n.854+8253A>G
rs786712	12:28399664	G	ENSG00000123106	ENST00000545737	Transcript	intron_variant	-	-	-	-	-	-		1	CCDC91	HGNC	HGNC:24855	non_stop_decay		1			F5GXK6,F5H4N8	UPI000204ACF1			07:09:00		ENST00000545737.3:c.762+8253A>G
rs786712	12:28399664	G	ENSG00000123106	ENST00000539904	Transcript	intron_variant,non_coding_transcript_variant	-	-	-	-	-	-		1	CCDC91	HGNC	HGNC:24855	processed_transcript		5							07:07:00		ENST00000539904.1:n.890+8253A>G
rs786712	12:28399664	G	ENSG00000123106	ENST00000540794	Transcript	intron_variant	-	-	-	-	-	-		1	CCDC91	HGNC	HGNC:24855	protein_coding		3			F5GWR1	UPI000204ACEA			03:05:00		ENST00000540794.3:c.150+8253A>G
rs786712	12:28399664	G	ENSG00000123106	ENST00000543809	Transcript	intron_variant,NMD_transcript_variant	-	-	-	-	-	-		1	CCDC91	HGNC	HGNC:24855	nonsense_mediated_decay		1			F5GXK6,F5GWB1,F5H4N8	UPI000204ACF0			08:13:00		ENST00000543809.3:c.762+8253A>G
rs786712	12:28399664	G	ENSG00000123106	ENST00000381259	Transcript	intron_variant	-	-	-	-	-	-		1	CCDC91	HGNC	HGNC:24855	protein_coding		1	CCDS8716.1	Q7Z6B0	F5GXK6,A0A024RAW6,F5GZH9,F5H4N8	UPI00001AEE23			07:11:00		ENST00000381259.3:c.762+8253A>G
rs786712	12:28399664	G	ENSG00000123106	ENST00000539107	Transcript	intron_variant	-	-	-	-	-	-		1	CCDC91	HGNC	HGNC:24855	protein_coding		5		Q7Z6B0	F5GXK6,F5GZH9,F5H4N8	UPI0000D621C7			07:11:00		ENST00000539107.3:c.654+37149A>G
rs786712	12:28399664	G	ENSG00000123106	ENST00000536154	Transcript	intron_variant	-	-	-	-	-	-		1	CCDC91	HGNC	HGNC:24855	protein_coding		4			F5GZH9	UPI000204ACEC			02:05:00		ENST00000536154.3:c.-18-50497A>G
rs10771427	12:28452493	A	ENSG00000123106	ENST00000536442	Transcript	missense_variant	1158	940	314	V:M	Gtg:Atg	-		1	CCDC91	HGNC	HGNC:24855	non_stop_decay		5			F5GXK6,F5H4N8	UPI000204ACEE	tolerated(0.7)	11:11:00			ENST00000536442.3:c.940G>A	ENSP00000445660.1:p.Val314Met
rs10771427	12:28452493	A	ENSG00000123106	ENST00000540401	Transcript	non_coding_transcript_exon_variant,non_coding_transcript_variant	1032	-	-	-	-	-		1	CCDC91	HGNC	HGNC:24855	processed_transcript		1						10:12:00			ENST00000540401.3:n.1032G>A
rs10771427	12:28452493	A	ENSG00000123106	ENST00000535520	Transcript	3_prime_UTR_variant,NMD_transcript_variant	1222	-	-	-	-	-		1	CCDC91	HGNC	HGNC:24855	nonsense_mediated_decay		2			F5H3Z8	UPI000204ACED		13:15:00			ENST00000535520.3:c.*858G>A
rs10771427	12:28452493	A	ENSG00000123106	ENST00000545336	Transcript	missense_variant	1359	940	314	V:M	Gtg:Atg	-		1	CCDC91	HGNC	HGNC:24855	protein_coding	YES	5	CCDS8716.1	Q7Z6B0	F5GXK6,A0A024RAW6,F5GZH9,F5H4N8	UPI00001AEE23	tolerated(0.59)	14:16:00		PROSITE_profiles:PS50313	ENST00000545336.3:c.940G>A	ENSP00000438040.1:p.Val314Met
rs10771427	12:28452493	A	ENSG00000123106	ENST00000381259	Transcript	missense_variant	956	940	314	V:M	Gtg:Atg	-		1	CCDC91	HGNC	HGNC:24855	protein_coding		1	CCDS8716.1	Q7Z6B0	F5GXK6,A0A024RAW6,F5GZH9,F5H4N8	UPI00001AEE23	tolerated(0.59)	10:12:00		PROSITE_profiles:PS50313	ENST00000381259.3:c.940G>A	ENSP00000370658.1:p.Val314Met
rs10771427	12:28452493	A	ENSG00000123106	ENST00000536154	Transcript	missense_variant	329	160	54	V:M	Gtg:Atg	-		1	CCDC91	HGNC	HGNC:24855	protein_coding		4			F5GZH9	UPI000204ACEC	tolerated(1)	05:06:00			ENST00000536154.3:c.160G>A	ENSP00000444440.1:p.Val54Met
rs10771427	12:28452493	A	ENSG00000123106	ENST00000543809	Transcript	3_prime_UTR_variant,NMD_transcript_variant	1214	-	-	-	-	-		1	CCDC91	HGNC	HGNC:24855	nonsense_mediated_decay		1			F5GXK6,F5GWB1,F5H4N8	UPI000204ACF0		12:14:00			ENST00000543809.3:c.*321G>A
rs10771427	12:28452493	A	ENSG00000123106	ENST00000539107	Transcript	missense_variant	1061	832	278	V:M	Gtg:Atg	-		1	CCDC91	HGNC	HGNC:24855	protein_coding		5		Q7Z6B0	F5GXK6,F5GZH9,F5H4N8	UPI0000D621C7	tolerated(0.63)	10:12:00		PROSITE_profiles:PS50313	ENST00000539107.3:c.832G>A	ENSP00000440513.1:p.Val278Met
rs10771427	12:28452493	A	ENSG00000123106	ENST00000545737	Transcript	missense_variant	1431	940	314	V:M	Gtg:Atg	-		1	CCDC91	HGNC	HGNC:24855	non_stop_decay		1			F5GXK6,F5H4N8	UPI000204ACF1	tolerated(0.72)	10:10:00			ENST00000545737.3:c.940G>A	ENSP00000442544.1:p.Val314Met
rs10771427	12:28452493	A	ENSG00000123106	ENST00000539904	Transcript	downstream_gene_variant	-	-	-	-	-	-	2234	1	CCDC91	HGNC	HGNC:24855	processed_transcript		5
rs10771427	12:28452493	A	ENSG00000123106	ENST00000535212	Transcript	missense_variant	37	37	13	V:M	Gtg:Atg	-		1	CCDC91	HGNC	HGNC:24855	protein_coding		5			H0YH48	UPI000204ACF2	tolerated(1)	02:03:00			ENST00000535212.1:c.37G>A	ENSP00000445999.1:p.Val13Met
rs10771427	12:28452493	A	ENSG00000123106	ENST00000540794	Transcript	missense_variant	484	328	110	V:M	Gtg:Atg	-		1	CCDC91	HGNC	HGNC:24855	protein_coding		3			F5GWR1	UPI000204ACEA	tolerated(0.8)	06:06:00			ENST00000540794.3:c.328G>A	ENSP00000441714.1:p.Val110Met
rs10771427	12:28452493	A	ENSG00000123106	ENST00000542801	Transcript	upstream_gene_variant	-	-	-	-	-	-	49	1	CCDC91	HGNC	HGNC:24855	protein_coding		4			H0YFR6	UPI000204ACF3
rs4359252	12:28434298	G	ENSG00000123106	ENST00000535520	Transcript	intron_variant,NMD_transcript_variant	-	-	-	-	-	-		1	CCDC91	HGNC	HGNC:24855	nonsense_mediated_decay		2			F5H3Z8	UPI000204ACED			10:14:00		ENST00000535520.3:c.*681-15863T>G
rs4359252	12:28434298	G	ENSG00000123106	ENST00000545336	Transcript	intron_variant	-	-	-	-	-	-		1	CCDC91	HGNC	HGNC:24855	protein_coding	YES	5	CCDS8716.1	Q7Z6B0	F5GXK6,A0A024RAW6,F5GZH9,F5H4N8	UPI00001AEE23			11:15:00		ENST00000545336.3:c.763-15863T>G
rs4359252	12:28434298	G	ENSG00000123106	ENST00000536442	Transcript	intron_variant	-	-	-	-	-	-		1	CCDC91	HGNC	HGNC:24855	non_stop_decay		5			F5GXK6,F5H4N8	UPI000204ACEE			08:10:00		ENST00000536442.3:c.763-15863T>G
rs4359252	12:28434298	G	ENSG00000123106	ENST00000540401	Transcript	intron_variant,non_coding_transcript_variant	-	-	-	-	-	-		1	CCDC91	HGNC	HGNC:24855	processed_transcript		1							07:11:00		ENST00000540401.3:n.855-15863T>G
rs4359252	12:28434298	G	ENSG00000123106	ENST00000545737	Transcript	intron_variant	-	-	-	-	-	-		1	CCDC91	HGNC	HGNC:24855	non_stop_decay		1			F5GXK6,F5H4N8	UPI000204ACF1			07:09:00		ENST00000545737.3:c.763-15863T>G
rs4359252	12:28434298	G	ENSG00000123106	ENST00000539904	Transcript	intron_variant,non_coding_transcript_variant	-	-	-	-	-	-		1	CCDC91	HGNC	HGNC:24855	processed_transcript		5							07:07:00		ENST00000539904.1:n.891-15863T>G
rs4359252	12:28434298	G	ENSG00000123106	ENST00000540794	Transcript	intron_variant	-	-	-	-	-	-		1	CCDC91	HGNC	HGNC:24855	protein_coding		3			F5GWR1	UPI000204ACEA			03:05:00		ENST00000540794.3:c.151-15863T>G
rs4359252	12:28434298	G	ENSG00000123106	ENST00000381259	Transcript	intron_variant	-	-	-	-	-	-		1	CCDC91	HGNC	HGNC:24855	protein_coding		1	CCDS8716.1	Q7Z6B0	F5GXK6,A0A024RAW6,F5GZH9,F5H4N8	UPI00001AEE23			07:11:00		ENST00000381259.3:c.763-15863T>G
rs4359252	12:28434298	G	ENSG00000123106	ENST00000543809	Transcript	intron_variant,NMD_transcript_variant	-	-	-	-	-	-		1	CCDC91	HGNC	HGNC:24855	nonsense_mediated_decay		1			F5GXK6,F5GWB1,F5H4N8	UPI000204ACF0			09:13:00		ENST00000543809.3:c.*144-15863T>G
rs4359252	12:28434298	G	ENSG00000123106	ENST00000536154	Transcript	intron_variant	-	-	-	-	-	-		1	CCDC91	HGNC	HGNC:24855	protein_coding		4			F5GZH9	UPI000204ACEC			02:05:00		ENST00000536154.3:c.-18-15863T>G
rs4359252	12:28434298	G	ENSG00000123106	ENST00000539107	Transcript	intron_variant	-	-	-	-	-	-		1	CCDC91	HGNC	HGNC:24855	protein_coding		5		Q7Z6B0	F5GXK6,F5GZH9,F5H4N8	UPI0000D621C7			07:11:00		ENST00000539107.3:c.655-15863T>G
rs981494	12:28172916	G	ENSG00000123106	ENST00000536154	Transcript	intron_variant	-	-	-	-	-	-		1	CCDC91	HGNC	HGNC:24855	protein_coding		4			F5GZH9	UPI000204ACEC			01:05:00		ENST00000536154.3:c.-86+26746A>G
rs981494	12:28172916	G	ENSG00000247934	ENST00000473753	Transcript	intron_variant,non_coding_transcript_variant	-	-	-	-	-	-		-1	RP11-967K21.1	Clone_based_vega_gene		antisense		5							01:03:00		ENST00000473753.2:n.421-5277T>C
rs981494	12:28172916	G	ENSG00000123106	ENST00000538586	Transcript	intron_variant	-	-	-	-	-	-		1	CCDC91	HGNC	HGNC:24855	protein_coding		4			F5GXK6	UPI000204ACEB			01:04:00		ENST00000538586.3:c.-128-10810A>G
rs981494	12:28172916	G	ENSG00000123106	ENST00000540794	Transcript	intron_variant	-	-	-	-	-	-		1	CCDC91	HGNC	HGNC:24855	protein_coding		3			F5GWR1	UPI000204ACEA			01:05:00		ENST00000540794.3:c.-72-10810A>G
rs981494	12:28172916	G	-	ENSR00000428313	RegulatoryFeature	regulatory_region_variant	-	-	-	-	-	-						CTCF_binding_site
rs7953431	12:107338450	G	ENSG00000151136	ENST00000280758	Transcript	intron_variant	-	-	-	-	-	-		1	BTBD11	HGNC	HGNC:23844	protein_coding	YES	5	CCDS31893.1	A6QL63	B3KXB0,B3KY13	UPI000051901E			01:16:00		ENST00000280758.7:c.1135+18375T>G
rs7953431	12:107338450	G	ENSG00000151136	ENST00000415943	Transcript	intron_variant	-	-	-	-	-	-		1	BTBD11	HGNC	HGNC:23844	protein_coding		5			C9JV03	UPI00020CE439			01:04:00		ENST00000415943.4:c.37+17815T>G
rs7953431	12:107338450	G	ENSG00000151136	ENST00000420571	Transcript	intron_variant	-	-	-	-	-	-		1	BTBD11	HGNC	HGNC:23844	protein_coding		5		A6QL63		UPI0001AE6AA8			01:14:00		ENST00000420571.4:c.1135+18375T>G
rs7953431	12:107338450	G	ENSG00000151136	ENST00000550706	Transcript	intron_variant	-	-	-	-	-	-		1	BTBD11	HGNC	HGNC:23844	protein_coding		5			H0YHR1	UPI00020CE438			01:03:00		ENST00000550706.3:c.178+18375T>G
rs7953431	12:107338450	G	ENSG00000151136	ENST00000490090	Transcript	intron_variant	-	-	-	-	-	-		1	BTBD11	HGNC	HGNC:23844	protein_coding		2		A6QL63		UPI0001AE6AA9			01:14:00		ENST00000490090.4:c.1135+18375T>G
rs451686	12:70447110	A	ENSG00000268721	ENST00000600544	Transcript	non_coding_transcript_exon_variant,non_coding_transcript_variant	476	-	-	-	-	-		-1	RP11-588H23.5	Clone_based_vega_gene		processed_pseudogene	YES							01:01:00			ENST00000600544.1:n.476C>T
rs451686	12:70447110	A	ENSG00000222405	ENST00000410473	Transcript	upstream_gene_variant	-	-	-	-	-	-	3187	-1	RNU4-65P	HGNC	HGNC:47001	snRNA	YES
rs1351266	12:28124405	T	-	ENSR00001610450	RegulatoryFeature	regulatory_region_variant	-	-	-	-	-	-						enhancer
rs1351266	12:28124405	T	-	--	-	intergenic_variant	-	-	-	-	-	-
rs656255	12:117684843	C	ENSG00000171435	ENST00000425217	Transcript	intron_variant	-	-	-	-	-	-		-1	KSR2	HGNC	HGNC:18610	protein_coding	YES	5	CCDS61250.1		E9PB13	UPI000164FA1C			04:19:00		ENST00000425217.3:c.900-17185T>G
rs656255	12:117684843	C	ENSG00000171435	ENST00000339824	Transcript	intron_variant	-	-	-	-	-	-		-1	KSR2	HGNC	HGNC:18610	protein_coding		5		Q6VAB6	E9PB13	UPI000152636C			04:19:00		ENST00000339824.6:c.987-17185T>G
rs656255	12:117684843	C	-	ENSR00000437863	RegulatoryFeature	regulatory_region_variant	-	-	-	-	-	-						promoter_flanking_region
rs3741760	12:28391531	A	ENSG00000123106	ENST00000535520	Transcript	intron_variant,NMD_transcript_variant	-	-	-	-	-	-		1	CCDC91	HGNC	HGNC:24855	nonsense_mediated_decay		2			F5H3Z8	UPI000204ACED			10:14:00		ENST00000535520.3:c.*680+120G>A
rs3741760	12:28391531	A	ENSG00000123106	ENST00000545336	Transcript	intron_variant	-	-	-	-	-	-		1	CCDC91	HGNC	HGNC:24855	protein_coding	YES	5	CCDS8716.1	Q7Z6B0	F5GXK6,A0A024RAW6,F5GZH9,F5H4N8	UPI00001AEE23			11:15:00		ENST00000545336.3:c.762+120G>A
rs3741760	12:28391531	A	ENSG00000123106	ENST00000536442	Transcript	intron_variant	-	-	-	-	-	-		1	CCDC91	HGNC	HGNC:24855	non_stop_decay		5			F5GXK6,F5H4N8	UPI000204ACEE			08:10:00		ENST00000536442.3:c.762+120G>A
rs3741760	12:28391531	A	ENSG00000123106	ENST00000540401	Transcript	intron_variant,non_coding_transcript_variant	-	-	-	-	-	-		1	CCDC91	HGNC	HGNC:24855	processed_transcript		1							07:11:00		ENST00000540401.3:n.854+120G>A
rs3741760	12:28391531	A	ENSG00000123106	ENST00000545737	Transcript	intron_variant	-	-	-	-	-	-		1	CCDC91	HGNC	HGNC:24855	non_stop_decay		1			F5GXK6,F5H4N8	UPI000204ACF1			07:09:00		ENST00000545737.3:c.762+120G>A
rs3741760	12:28391531	A	ENSG00000123106	ENST00000539904	Transcript	intron_variant,non_coding_transcript_variant	-	-	-	-	-	-		1	CCDC91	HGNC	HGNC:24855	processed_transcript		5							07:07:00		ENST00000539904.1:n.890+120G>A
rs3741760	12:28391531	A	ENSG00000123106	ENST00000540794	Transcript	intron_variant	-	-	-	-	-	-		1	CCDC91	HGNC	HGNC:24855	protein_coding		3			F5GWR1	UPI000204ACEA			03:05:00		ENST00000540794.3:c.150+120G>A
rs3741760	12:28391531	A	ENSG00000123106	ENST00000381259	Transcript	intron_variant	-	-	-	-	-	-		1	CCDC91	HGNC	HGNC:24855	protein_coding		1	CCDS8716.1	Q7Z6B0	F5GXK6,A0A024RAW6,F5GZH9,F5H4N8	UPI00001AEE23			07:11:00		ENST00000381259.3:c.762+120G>A
rs3741760	12:28391531	A	ENSG00000123106	ENST00000539107	Transcript	intron_variant	-	-	-	-	-	-		1	CCDC91	HGNC	HGNC:24855	protein_coding		5		Q7Z6B0	F5GXK6,F5GZH9,F5H4N8	UPI0000D621C7			07:11:00		ENST00000539107.3:c.654+29016G>A
rs3741760	12:28391531	A	ENSG00000123106	ENST00000543809	Transcript	intron_variant,NMD_transcript_variant	-	-	-	-	-	-		1	CCDC91	HGNC	HGNC:24855	nonsense_mediated_decay		1			F5GXK6,F5GWB1,F5H4N8	UPI000204ACF0			08:13:00		ENST00000543809.3:c.762+120G>A
rs3741760	12:28391531	A	ENSG00000123106	ENST00000536154	Transcript	intron_variant	-	-	-	-	-	-		1	CCDC91	HGNC	HGNC:24855	protein_coding		4			F5GZH9	UPI000204ACEC			02:05:00		ENST00000536154.3:c.-18-58630G>A
rs3741760	12:28391531	A	-	ENSR00001610468	RegulatoryFeature	regulatory_region_variant	-	-	-	-	-	-						CTCF_binding_site
rs3741760	12:28391531	A	-	ENSR00001462411	RegulatoryFeature	regulatory_region_variant	-	-	-	-	-	-						promoter_flanking_region
rs10880917	12:46108083	G	-	ENSR00001611123	RegulatoryFeature	regulatory_region_variant	-	-	-	-	-	-						enhancer
rs10880917	12:46108083	G	-	--	-	intergenic_variant	-	-	-	-	-	-
rs1965280	12:28143639	C	ENSG00000123106	ENST00000536154	Transcript	upstream_gene_variant	-	-	-	-	-	-	2448	1	CCDC91	HGNC	HGNC:24855	protein_coding		4			F5GZH9	UPI000204ACEC
rs1965280	12:28143639	C	ENSG00000123106	ENST00000538586	Transcript	upstream_gene_variant	-	-	-	-	-	-	2444	1	CCDC91	HGNC	HGNC:24855	protein_coding		4			F5GXK6	UPI000204ACEB
rs1965280	12:28143639	C	ENSG00000123106	ENST00000540794	Transcript	intron_variant	-	-	-	-	-	-		1	CCDC91	HGNC	HGNC:24855	protein_coding		3			F5GWR1	UPI000204ACEA			01:05:00		ENST00000540794.3:c.-73+10307T>C
rs17058611	13:60701397	G	-	--	-	intergenic_variant	-	-	-	-	-	-
rs9564009	13:63187833	C	ENSG00000227564	ENST00000439454	Transcript	intron_variant,non_coding_transcript_variant	-	-	-	-	-	-		-1	LINC00376	HGNC	HGNC:42701	lincRNA	YES	5							06:06:00		ENST00000439454.2:n.466-4505A>G
rs9564010	13:63211624	C	ENSG00000227564	ENST00000439454	Transcript	intron_variant,non_coding_transcript_variant	-	-	-	-	-	-		-1	LINC00376	HGNC	HGNC:42701	lincRNA	YES	5							05:06:00		ENST00000439454.2:n.423+15355A>G
rs9538890	13:60730810	T	ENSG00000279657	ENST00000624954	Transcript	non_coding_transcript_exon_variant,non_coding_transcript_variant	635	-	-	-	-	-		1	RP11-521H3.3	Clone_based_vega_gene		TEC	YES							01:01:00			ENST00000624954.1:n.635C>T
rs7337571	13:49580417	G	ENSG00000136144	ENST00000378302	Transcript	intron_variant	-	-	-	-	-	-		-1	RCBTB1	HGNC	HGNC:18243	protein_coding	YES	1	CCDS9418.1	Q8NDN9	Q9NVI3,B3KR20	UPI000007181F			02:12:00		ENST00000378302.4:c.-42+88A>C
rs11851174	14:100879167	T	ENSG00000272291	ENST00000606903	Transcript	downstream_gene_variant	-	-	-	-	-	-	4052	1	MIR665	HGNC	HGNC:33662	miRNA	YES
rs11851174	14:100879167	T	ENSG00000207608	ENST00000384876	Transcript	upstream_gene_variant	-	-	-	-	-	-	3798	1	MIR127	HGNC	HGNC:31509	miRNA	YES
rs11851174	14:100879167	T	ENSG00000207569	ENST00000384837	Transcript	upstream_gene_variant	-	-	-	-	-	-	2716	1	MIR433	HGNC	HGNC:32026	miRNA	YES
rs11851174	14:100879167	T	ENSG00000199151	ENST00000362281	Transcript	downstream_gene_variant	-	-	-	-	-	-	4564	1	MIR337	HGNC	HGNC:31774	miRNA	YES
rs11851174	14:100879167	T	ENSG00000254656	ENST00000534062	Transcript	downstream_gene_variant	-	-	-	-	-	-	1488	-1	RTL1	HGNC	HGNC:14665	protein_coding	YES		CCDS53910.1	A6NKG5		UPI00001D7B9E
rs11851174	14:100879167	T	ENSG00000208001	ENST00000385266	Transcript	upstream_gene_variant	-	-	-	-	-	-	1840	1	MIR431	HGNC	HGNC:32027	miRNA	YES
rs8020291	14:27006274	C	ENSG00000258081	ENST00000552303	Transcript	intron_variant,non_coding_transcript_variant	-	-	-	-	-	-		1	RP11-384J4.2	Clone_based_vega_gene		lincRNA	YES	4							01:05:00		ENST00000552303.1:n.206-70964T>C
rs2589001	16:55184950	C	-	--	-	intergenic_variant	-	-	-	-	-	-
rs12445989	16:52098051	G	ENSG00000261749	ENST00000566439	Transcript	intron_variant,non_coding_transcript_variant	-	-	-	-	-	-		1	RP11-152O14.1	Clone_based_vega_gene		lincRNA	YES	3							02:02:00		ENST00000566439.2:n.243-249A>G
rs1344490	16:52132795	T	-	--	-	intergenic_variant	-	-	-	-	-	-
rs4783883	16:55158719	G	-	--	-	intergenic_variant	-	-	-	-	-	-
rs1490754	16:24003745	T	ENSG00000166501	ENST00000303531	Transcript	intron_variant	-	-	-	-	-	-		1	PRKCB	HGNC	HGNC:9395	protein_coding	YES	1	CCDS10619.1	P05771	I3L1Z0	UPI000002ACF9			03:16:00		ENST00000303531.9:c.288+15155C>T
rs1490754	16:24003745	T	ENSG00000166501	ENST00000498739	Transcript	intron_variant	-	-	-	-	-	-		1	PRKCB	HGNC	HGNC:9395	protein_coding		4			I3L1Z0	UPI00025A2FDC			01:03:00		ENST00000498739.1:c.-26-89046C>T
rs1490754	16:24003745	T	ENSG00000166501	ENST00000321728	Transcript	intron_variant	-	-	-	-	-	-		1	PRKCB	HGNC	HGNC:9395	protein_coding		1	CCDS10618.1	P05771	I3L1Z0	UPI000012DF67			03:16:00		ENST00000321728.9:c.288+15155C>T
rs7192816	16:24002203	G	ENSG00000166501	ENST00000303531	Transcript	intron_variant	-	-	-	-	-	-		1	PRKCB	HGNC	HGNC:9395	protein_coding	YES	1	CCDS10619.1	P05771	I3L1Z0	UPI000002ACF9			03:16:00		ENST00000303531.9:c.288+13613A>G
rs7192816	16:24002203	G	ENSG00000166501	ENST00000321728	Transcript	intron_variant	-	-	-	-	-	-		1	PRKCB	HGNC	HGNC:9395	protein_coding		1	CCDS10618.1	P05771	I3L1Z0	UPI000012DF67			03:16:00		ENST00000321728.9:c.288+13613A>G
rs7192816	16:24002203	G	ENSG00000166501	ENST00000498739	Transcript	intron_variant	-	-	-	-	-	-		1	PRKCB	HGNC	HGNC:9395	protein_coding		4			I3L1Z0	UPI00025A2FDC			01:03:00		ENST00000498739.1:c.-26-90588A>G
rs11074597	16:24003156	G	ENSG00000166501	ENST00000321728	Transcript	intron_variant	-	-	-	-	-	-		1	PRKCB	HGNC	HGNC:9395	protein_coding		1	CCDS10618.1	P05771	I3L1Z0	UPI000012DF67			03:16:00		ENST00000321728.9:c.288+14566T>G
rs11074597	16:24003156	G	ENSG00000166501	ENST00000498739	Transcript	intron_variant	-	-	-	-	-	-		1	PRKCB	HGNC	HGNC:9395	protein_coding		4			I3L1Z0	UPI00025A2FDC			01:03:00		ENST00000498739.1:c.-26-89635T>G
rs11074597	16:24003156	G	ENSG00000166501	ENST00000303531	Transcript	intron_variant	-	-	-	-	-	-		1	PRKCB	HGNC	HGNC:9395	protein_coding	YES	1	CCDS10619.1	P05771	I3L1Z0	UPI000002ACF9			03:16:00		ENST00000303531.9:c.288+14566T>G
rs4784502	16:55165306	G	-	--	-	intergenic_variant	-	-	-	-	-	-
rs227679	17:56716616	G	-	ENSR00001349489	RegulatoryFeature	regulatory_region_variant	-	-	-	-	-	-						enhancer
rs227679	17:56716616	G	-	--	-	intergenic_variant	-	-	-	-	-	-
rs227687	17:56714605	G	-	--	-	intergenic_variant	-	-	-	-	-	-
rs227671	17:56717551	C	-	ENSR00001349489	RegulatoryFeature	regulatory_region_variant	-	-	-	-	-	-						enhancer
rs227671	17:56717551	C	-	--	-	intergenic_variant	-	-	-	-	-	-
rs227708	17:56708901	T	-	ENSR00001349485	RegulatoryFeature	regulatory_region_variant	-	-	-	-	-	-						promoter_flanking_region
rs227708	17:56708901	T	-	--	-	intergenic_variant	-	-	-	-	-	-
rs227682	17:56715579	A	-	--	-	intergenic_variant	-	-	-	-	-	-
rs227670	17:56717743	A	-	ENSR00001349489	RegulatoryFeature	regulatory_region_variant	-	-	-	-	-	-						enhancer
rs227670	17:56717743	A	-	--	-	intergenic_variant	-	-	-	-	-	-
rs227686	17:56714689	A	-	--	-	intergenic_variant	-	-	-	-	-	-
rs227684	17:56715324	G	-	--	-	intergenic_variant	-	-	-	-	-	-
rs227674	17:56717240	A	-	ENSR00001349489	RegulatoryFeature	regulatory_region_variant	-	-	-	-	-	-						enhancer
rs227674	17:56717240	A	-	--	-	intergenic_variant	-	-	-	-	-	-
rs227683	17:56715390	T	-	--	-	intergenic_variant	-	-	-	-	-	-
rs227672	17:56717293	C	-	ENSR00001349489	RegulatoryFeature	regulatory_region_variant	-	-	-	-	-	-						enhancer
rs227672	17:56717293	C	-	--	-	intergenic_variant	-	-	-	-	-	-
rs8081000	17:43637865	A	ENSG00000005102	ENST00000329168	Transcript	downstream_gene_variant	-	-	-	-	-	-	2537	-1	MEOX1	HGNC	HGNC:7013	protein_coding		1	CCDS11467.1			UPI0000073992
rs8081000	17:43637865	A	ENSG00000005102	ENST00000318579	Transcript	downstream_gene_variant	-	-	-	-	-	-	2523	-1	MEOX1	HGNC	HGNC:7013	protein_coding	YES	1	CCDS11466.1	P50221		UPI000012F410
rs8081000	17:43637865	A	ENSG00000005102	ENST00000393661	Transcript	downstream_gene_variant	-	-	-	-	-	-	3515	-1	MEOX1	HGNC	HGNC:7013	protein_coding		3	CCDS42343.1			UPI0000D4FED2
rs8081000	17:43637865	A	ENSG00000005102	ENST00000549132	Transcript	downstream_gene_variant	-	-	-	-	-	-	3514	-1	MEOX1	HGNC	HGNC:7013	protein_coding		1			F8VXS6	UPI00020CDF87
rs536652	17:43628586	T	-	--	-	intergenic_variant	-	-	-	-	-	-
rs17763239	18:73655558	G	-	--	-	intergenic_variant	-	-	-	-	-	-
rs11662228	18:73633741	T	-	--	-	intergenic_variant	-	-	-	-	-	-
rs1943897	18:73603791	T	-	--	-	intergenic_variant	-	-	-	-	-	-
rs948921	18:73605128	T	-	--	-	intergenic_variant	-	-	-	-	-	-
rs7228791	18:73674191	A	-	--	-	intergenic_variant	-	-	-	-	-	-
rs1943894	18:73602475	T	-	--	-	intergenic_variant	-	-	-	-	-	-
rs1954989	18:73605783	T	-	--	-	intergenic_variant	-	-	-	-	-	-
rs10514083	18:73678814	G	-	--	-	intergenic_variant	-	-	-	-	-	-
rs1396654	18:39162941	C	-	--	-	intergenic_variant	-	-	-	-	-	-
rs11873983	18:39168885	G	-	--	-	intergenic_variant	-	-	-	-	-	-
rs12958808	18:39206150	T	ENSG00000267374	ENST00000591469	Transcript	downstream_gene_variant	-	-	-	-	-	-	1477	-1	LINC00669	HGNC	HGNC:44332	lincRNA		1
rs12958808	18:39206150	T	ENSG00000267374	ENST00000591629	Transcript	downstream_gene_variant	-	-	-	-	-	-	774	-1	LINC00669	HGNC	HGNC:44332	lincRNA	YES	2
rs5012398	18:39098116	C	-	--	-	intergenic_variant	-	-	-	-	-	-
rs515674	18:22545887	T	-	--	-	intergenic_variant	-	-	-	-	-	-
rs2861868	18:39100139	G	-	--	-	intergenic_variant	-	-	-	-	-	-
rs12965950	18:39325692	C	ENSG00000267374	ENST00000591629	Transcript	intron_variant,non_coding_transcript_variant	-	-	-	-	-	-		-1	LINC00669	HGNC	HGNC:44332	lincRNA	YES	2							03:03:00		ENST00000591629.1:n.441-116903A>G
rs12965950	18:39325692	C	ENSG00000267374	ENST00000591469	Transcript	intron_variant,non_coding_transcript_variant	-	-	-	-	-	-		-1	LINC00669	HGNC	HGNC:44332	lincRNA		1							02:03:00		ENST00000591469.1:n.334+2074A>G
rs4806187	19:35658859	G	ENSG00000126267	ENST00000590618	Transcript	downstream_gene_variant	-	-	-	-	-	-	81	1	COX6B1	HGNC	HGNC:2280	protein_coding		3				UPI00038BB0C4
rs4806187	19:35658859	G	ENSG00000126267	ENST00000592141	Transcript	downstream_gene_variant	-	-	-	-	-	-	78	1	COX6B1	HGNC	HGNC:2280	protein_coding		3	CCDS12469.1	P14854		UPI00000527BE
rs4806187	19:35658859	G	ENSG00000126267	ENST00000246554	Transcript	3_prime_UTR_variant	665	-	-	-	-	-		1	COX6B1	HGNC	HGNC:2280	protein_coding	YES	1	CCDS12469.1	P14854		UPI00000527BE		04:04:00			ENST00000246554.5:c.*212A>G
rs4806187	19:35658859	G	ENSG00000126267	ENST00000392201	Transcript	downstream_gene_variant	-	-	-	-	-	-	133	1	COX6B1	HGNC	HGNC:2280	protein_coding		3	CCDS12469.1	P14854		UPI00000527BE
rs173003	19:35750059	C	ENSG00000161265	ENST00000585771	Transcript	upstream_gene_variant	-	-	-	-	-	-	4661	-1	U2AF1L4	HGNC	HGNC:23020	retained_intron		3
rs173003	19:35750059	C	ENSG00000267796	ENST00000590890	Transcript	upstream_gene_variant	-	-	-	-	-	-	3781	1	LIN37	HGNC	HGNC:33234	retained_intron		2
rs173003	19:35750059	C	ENSG00000267796	ENST00000595455	Transcript	intron_variant,NMD_transcript_variant	-	-	-	-	-	-		1	LIN37	HGNC	HGNC:33234	nonsense_mediated_decay		5				UPI0004620943			01:06:00		ENST00000595455.1:c.34+1301A>C
rs173003	19:35750059	C	ENSG00000161265	ENST00000587987	Transcript	upstream_gene_variant	-	-	-	-	-	-	4645	-1	U2AF1L4	HGNC	HGNC:23020	nonsense_mediated_decay		1			K7EJH3	UPI000284098E
rs173003	19:35750059	C	ENSG00000161265	ENST00000601236	Transcript	upstream_gene_variant	-	-	-	-	-	-	4643	-1	U2AF1L4	HGNC	HGNC:23020	nonsense_mediated_decay		3			M0R1E1,M0QYK5	UPI0002A475D6
rs173003	19:35750059	C	ENSG00000267796	ENST00000592871	Transcript	intron_variant,non_coding_transcript_variant	-	-	-	-	-	-		1	LIN37	HGNC	HGNC:33234	retained_intron		4							01:03:00		ENST00000592871.1:n.137+1301A>C
rs173003	19:35750059	C	ENSG00000205155	ENST00000222266	Transcript	downstream_gene_variant	-	-	-	-	-	-	3055	1	PSENEN	HGNC	HGNC:30100	protein_coding		1	CCDS12474.1	Q9NZ42	K7ERS5	UPI000006FFC1
rs173003	19:35750059	C	ENSG00000267439	ENST00000591091	Transcript	intron_variant,non_coding_transcript_variant	-	-	-	-	-	-		-1	AC002398.11	Clone_based_vega_gene		antisense	YES	1							01:01:00		ENST00000591091.1:n.1455+1902T>G
rs173003	19:35750059	C	ENSG00000267120	ENST00000589807	Transcript	upstream_gene_variant	-	-	-	-	-	-	4627	-1	AD000671.6	Clone_based_vega_gene		nonsense_mediated_decay	YES	2			S4R353,M0R2N4,S4R443	UPI00018921B9
rs173003	19:35750059	C	ENSG00000205155	ENST00000587708	Transcript	downstream_gene_variant	-	-	-	-	-	-	2540	1	PSENEN	HGNC	HGNC:30100	protein_coding	YES	1	CCDS12474.1	Q9NZ42	K7ERS5	UPI000006FFC1
rs173003	19:35750059	C	ENSG00000161265	ENST00000588980	Transcript	upstream_gene_variant	-	-	-	-	-	-	4657	-1	U2AF1L4	HGNC	HGNC:23020	retained_intron		2
rs173003	19:35750059	C	ENSG00000161265	ENST00000292879	Transcript	upstream_gene_variant	-	-	-	-	-	-	4614	-1	U2AF1L4	HGNC	HGNC:23020	protein_coding	YES	1	CCDS12473.1	Q8WU68		UPI000013E0DB
rs173003	19:35750059	C	ENSG00000267796	ENST00000591163	Transcript	upstream_gene_variant	-	-	-	-	-	-	2854	1	LIN37	HGNC	HGNC:33234	protein_coding		5				UPI000333512A
rs173003	19:35750059	C	ENSG00000161265	ENST00000592913	Transcript	upstream_gene_variant	-	-	-	-	-	-	4633	-1	U2AF1L4	HGNC	HGNC:23020	retained_intron		2
rs173003	19:35750059	C	ENSG00000004776	ENST00000592984	Transcript	downstream_gene_variant	-	-	-	-	-	-	4509	-1	HSPB6	HGNC	HGNC:26511	protein_coding	YES	4	CCDS12475.1	O14558	V9HWB6	UPI000012CCD5
rs173003	19:35750059	C	ENSG00000205155	ENST00000591949	Transcript	downstream_gene_variant	-	-	-	-	-	-	3066	1	PSENEN	HGNC	HGNC:30100	protein_coding		2			K7ES79,K7ERS5	UPI0002840A27
rs173003	19:35750059	C	ENSG00000267796	ENST00000587108	Transcript	intron_variant,non_coding_transcript_variant	-	-	-	-	-	-		1	LIN37	HGNC	HGNC:33234	retained_intron		5							01:05:00		ENST00000587108.3:n.183+1301A>C
rs173003	19:35750059	C	ENSG00000267439	ENST00000585365	Transcript	upstream_gene_variant	-	-	-	-	-	-	1771	-1	AC002398.11	Clone_based_vega_gene		antisense		4
rs173003	19:35750059	C	ENSG00000267796	ENST00000590706	Transcript	intron_variant,non_coding_transcript_variant	-	-	-	-	-	-		1	LIN37	HGNC	HGNC:33234	retained_intron		2							01:05:00		ENST00000590706.4:n.398+1301A>C
rs173003	19:35750059	C	ENSG00000161265	ENST00000585554	Transcript	upstream_gene_variant	-	-	-	-	-	-	4662	-1	U2AF1L4	HGNC	HGNC:23020	retained_intron		2
rs173003	19:35750059	C	ENSG00000161265	ENST00000586476	Transcript	upstream_gene_variant	-	-	-	-	-	-	4617	-1	U2AF1L4	HGNC	HGNC:23020	retained_intron		2
rs173003	19:35750059	C	ENSG00000161265	ENST00000600296	Transcript	upstream_gene_variant	-	-	-	-	-	-	4883	-1	U2AF1L4	HGNC	HGNC:23020	nonsense_mediated_decay		3			S4R353,S4R443	UPI00038BB074
rs173003	19:35750059	C	ENSG00000161265	ENST00000588892	Transcript	upstream_gene_variant	-	-	-	-	-	-	4645	-1	U2AF1L4	HGNC	HGNC:23020	retained_intron		2
rs173003	19:35750059	C	ENSG00000267796	ENST00000591076	Transcript	intron_variant,non_coding_transcript_variant	-	-	-	-	-	-		1	LIN37	HGNC	HGNC:33234	processed_transcript		4							01:01:00		ENST00000591076.1:n.192+1301A>C
rs173003	19:35750059	C	ENSG00000161265	ENST00000587886	Transcript	upstream_gene_variant	-	-	-	-	-	-	4637	-1	U2AF1L4	HGNC	HGNC:23020	protein_coding		3				UPI0004620B97
rs173003	19:35750059	C	ENSG00000267796	ENST00000587751	Transcript	intron_variant	-	-	-	-	-	-		1	LIN37	HGNC	HGNC:33234	protein_coding		3				UPI0004620C69			01:01:00		ENST00000587751.1:c.-9+1049A>C
rs173003	19:35750059	C	ENSG00000161265	ENST00000594792	Transcript	upstream_gene_variant	-	-	-	-	-	-	4902	-1	U2AF1L4	HGNC	HGNC:23020	nonsense_mediated_decay		3			M0R1E1	UPI0002A47085
rs173003	19:35750059	C	ENSG00000004776	ENST00000004982	Transcript	downstream_gene_variant	-	-	-	-	-	-	4509	-1	HSPB6	HGNC	HGNC:26511	protein_coding		1	CCDS12475.1	O14558	V9HWB6	UPI000012CCD5
rs173003	19:35750059	C	ENSG00000188223	ENST00000591613	Transcript	intron_variant,NMD_transcript_variant	-	-	-	-	-	-		1	AC002398.9	Clone_based_vega_gene		nonsense_mediated_decay	YES	2			K7ERS5	UPI000153C543			03:10:00		ENST00000591613.2:c.167-2117A>C
rs173003	19:35750059	C	ENSG00000161265	ENST00000591057	Transcript	upstream_gene_variant	-	-	-	-	-	-	4641	-1	U2AF1L4	HGNC	HGNC:23020	nonsense_mediated_decay		4			K7EJM7	UPI000284098D
rs173003	19:35750059	C	ENSG00000267328	ENST00000587767	Transcript	upstream_gene_variant	-	-	-	-	-	-	4507	1	AC002398.12	Clone_based_vega_gene		antisense	YES	5
rs173003	19:35750059	C	ENSG00000267796	ENST00000301159	Transcript	intron_variant	-	-	-	-	-	-		1	LIN37	HGNC	HGNC:33234	protein_coding	YES	1	CCDS62642.1	Q96GY3		UPI0000072738			01:08:00		ENST00000301159.11:c.34+1301A>C
rs173003	19:35750059	C	ENSG00000161265	ENST00000412391	Transcript	upstream_gene_variant	-	-	-	-	-	-	4617	-1	U2AF1L4	HGNC	HGNC:23020	protein_coding		5		Q8WU68	M0R1E1,M0QYK5	UPI00015E0FE8
rs173003	19:35750059	C	ENSG00000161265	ENST00000590650	Transcript	upstream_gene_variant	-	-	-	-	-	-	4706	-1	U2AF1L4	HGNC	HGNC:23020	retained_intron		3
rs173003	19:35750059	C	ENSG00000161265	ENST00000378975	Transcript	upstream_gene_variant	-	-	-	-	-	-	4654	-1	U2AF1L4	HGNC	HGNC:23020	protein_coding		1	CCDS42551.1	Q8WU68		UPI0000D5B822
rs173003	19:35750059	C	ENSG00000161265	ENST00000588100	Transcript	upstream_gene_variant	-	-	-	-	-	-	4618	-1	U2AF1L4	HGNC	HGNC:23020	processed_transcript		2
rs120960	19:35785865	G	ENSG00000004777	ENST00000587447	Transcript	intron_variant	-	-	-	-	-	-		1	ARHGAP33	HGNC	HGNC:23085	protein_coding		1				UPI0001C575DB			06:07:00		ENST00000587447.3:c.668+382A>G
rs120960	19:35785865	G	ENSG00000004777	ENST00000601474	Transcript	downstream_gene_variant	-	-	-	-	-	-	1472	1	ARHGAP33	HGNC	HGNC:23085	retained_intron		5
rs120960	19:35785865	G	ENSG00000004777	ENST00000314737	Transcript	intron_variant	-	-	-	-	-	-		1	ARHGAP33	HGNC	HGNC:23085	protein_coding	YES	2	CCDS12477.1	O14559		UPI000013F8F9			19:20:00		ENST00000314737.7:c.1942+382A>G
rs120960	19:35785865	G	ENSG00000004777	ENST00000587984	Transcript	intron_variant,non_coding_transcript_variant	-	-	-	-	-	-		1	ARHGAP33	HGNC	HGNC:23085	retained_intron		2							02:02:00		ENST00000587984.1:n.275+382A>G
rs120960	19:35785865	G	ENSG00000004777	ENST00000007510	Transcript	intron_variant	-	-	-	-	-	-		1	ARHGAP33	HGNC	HGNC:23085	protein_coding		5				UPI0004E4CAF9			19:20:00		ENST00000007510.6:c.1942+382A>G
rs120960	19:35785865	G	ENSG00000004777	ENST00000593034	Transcript	intron_variant,non_coding_transcript_variant	-	-	-	-	-	-		1	ARHGAP33	HGNC	HGNC:23085	retained_intron		3							03:03:00		ENST00000593034.3:n.496+382A>G
rs120960	19:35785865	G	ENSG00000004777	ENST00000586918	Transcript	downstream_gene_variant	-	-	-	-	-	-	2953	1	ARHGAP33	HGNC	HGNC:23085	retained_intron		3
rs120960	19:35785865	G	ENSG00000004777	ENST00000591438	Transcript	downstream_gene_variant	-	-	-	-	-	-	1328	1	ARHGAP33	HGNC	HGNC:23085	processed_transcript		3
rs120960	19:35785865	G	ENSG00000004777	ENST00000588248	Transcript	intron_variant	-	-	-	-	-	-		1	ARHGAP33	HGNC	HGNC:23085	protein_coding		5				UPI00038BAF63			07:09:00		ENST00000588248.4:c.857+382A>G
rs120960	19:35785865	G	ENSG00000225872	ENST00000433059	Transcript	downstream_gene_variant	-	-	-	-	-	-	3011	-1	LINC01529	HGNC	HGNC:51268	lincRNA	YES	2
rs120960	19:35785865	G	ENSG00000004777	ENST00000378944	Transcript	intron_variant	-	-	-	-	-	-		1	ARHGAP33	HGNC	HGNC:23085	protein_coding		2	CCDS54254.1	O14559		UPI00015C7417			18:20:00		ENST00000378944.7:c.1534+382A>G
rs807485	19:35774606	A	ENSG00000004777	ENST00000314737	Transcript	upstream_gene_variant	-	-	-	-	-	-	969	1	ARHGAP33	HGNC	HGNC:23085	protein_coding	YES	2	CCDS12477.1	O14559		UPI000013F8F9
rs807485	19:35774606	A	ENSG00000004777	ENST00000590893	Transcript	upstream_gene_variant	-	-	-	-	-	-	937	1	ARHGAP33	HGNC	HGNC:23085	nonsense_mediated_decay		5			K7EK14	UPI0000E0469A
rs807485	19:35774606	A	ENSG00000167595	ENST00000620918	Transcript	downstream_gene_variant	-	-	-	-	-	-	4742	1	PROSER3	HGNC	HGNC:25204	nonsense_mediated_decay		2			F8W7U6,F5GXU6	UPI000013E6D8
rs807485	19:35774606	A	ENSG00000167595	ENST00000544158	Transcript	downstream_gene_variant	-	-	-	-	-	-	3578	1	PROSER3	HGNC	HGNC:25204	retained_intron		5
rs807485	19:35774606	A	ENSG00000267049	ENST00000589397	Transcript	upstream_gene_variant	-	-	-	-	-	-	3578	-1	AC002398.13	Clone_based_vega_gene		antisense	YES	5
rs807485	19:35774606	A	ENSG00000004777	ENST00000378944	Transcript	upstream_gene_variant	-	-	-	-	-	-	909	1	ARHGAP33	HGNC	HGNC:23085	protein_coding		2	CCDS54254.1	O14559		UPI00015C7417
rs807485	19:35774606	A	ENSG00000004777	ENST00000589133	Transcript	non_coding_transcript_exon_variant,non_coding_transcript_variant	75	-	-	-	-	-		1	ARHGAP33	HGNC	HGNC:23085	processed_transcript		4						01:05:00			ENST00000589133.3:n.75G>A
rs807485	19:35774606	A	ENSG00000004777	ENST00000221905	Transcript	upstream_gene_variant	-	-	-	-	-	-	2979	1	ARHGAP33	HGNC	HGNC:23085	processed_transcript		1
rs807485	19:35774606	A	ENSG00000004777	ENST00000007510	Transcript	upstream_gene_variant	-	-	-	-	-	-	996	1	ARHGAP33	HGNC	HGNC:23085	protein_coding		5				UPI0004E4CAF9
rs4805162	19:36183403	G	ENSG00000196357	ENST00000591473	Transcript	missense_variant	806	368	123	I:T	aTt:aCt	-		-1	ZNF565	HGNC	HGNC:26726	protein_coding		1			K7EL42	UPI0001891D2A	tolerated(0.17)	04:04:00		Pfam_domain:PF00096,PROSITE_profiles:PS50157,SMART_domains:SM00355,Superfamily_domains:SSF57667	ENST00000591473.1:c.368T>C	ENSP00000465906.1:p.Ile123Thr
rs4805162	19:36183403	G	ENSG00000196357	ENST00000355114	Transcript	missense_variant	1410	683	228	I:T	aTt:aCt	-		-1	ZNF565	HGNC	HGNC:26726	protein_coding		2		Q8N9K5	K7ESE2,K7EL42	UPI000013E93D	tolerated(0.17)	05:05:00		Pfam_domain:PF00096,PROSITE_profiles:PS50157,Superfamily_domains:SSF57667,SMART_domains:SM00355	ENST00000355114.7:c.683T>C	ENSP00000347234.5:p.Ile228Thr
rs4805162	19:36183403	G	ENSG00000196357	ENST00000392173	Transcript	missense_variant	822	563	188	I:T	aTt:aCt	-		-1	ZNF565	HGNC	HGNC:26726	protein_coding		2	CCDS12491.1	Q8N9K5	K7ESE2,K7EL42	UPI000006E728	tolerated(0.15)	05:05:00		Pfam_domain:PF00096,PROSITE_profiles:PS50157,SMART_domains:SM00355,Superfamily_domains:SSF57667	ENST00000392173.4:c.563T>C	ENSP00000376013.1:p.Ile188Thr
rs4805162	19:36183403	G	ENSG00000196357	ENST00000304116	Transcript	missense_variant	680	563	188	I:T	aTt:aCt	-		-1	ZNF565	HGNC	HGNC:26726	protein_coding	YES	2	CCDS12491.1	Q8N9K5	K7ESE2,K7EL42	UPI000006E728	tolerated(0.15)	05:05:00		Pfam_domain:PF00096,PROSITE_profiles:PS50157,Superfamily_domains:SSF57667,SMART_domains:SM00355	ENST00000304116.7:c.563T>C	ENSP00000306869.5:p.Ile188Thr
rs2112971	19:36175265	C	ENSG00000267005	ENST00000591692	Transcript	upstream_gene_variant	-	-	-	-	-	-	1412	-1	AC002984.2	Clone_based_vega_gene		processed_pseudogene	YES
rs10469324	19:4466110	G	ENSG00000267011	ENST00000589066	Transcript	downstream_gene_variant	-	-	-	-	-	-	4391	-1	CTB-50L17.16	Clone_based_vega_gene		lincRNA		3
rs10469324	19:4466110	G	ENSG00000267011	ENST00000590989	Transcript	intron_variant,non_coding_transcript_variant	-	-	-	-	-	-		-1	CTB-50L17.16	Clone_based_vega_gene		lincRNA		3							01:01:00		ENST00000590989.1:n.32+5138A>C
rs10426507	19:36177030	A	ENSG00000267005	ENST00000591692	Transcript	upstream_gene_variant	-	-	-	-	-	-	3177	-1	AC002984.2	Clone_based_vega_gene		processed_pseudogene	YES
rs4803238	19:39449351	G	ENSG00000196235	ENST00000594729	Transcript	intron_variant	-	-	-	-	-	-		1	SUPT5H	HGNC	HGNC:11469	protein_coding		5			M0R2M5,B4DHJ8,M0R105	UPI0002A47072			02:03:00		ENST00000594729.3:c.75+3386A>G
rs4803238	19:39449351	G	ENSG00000196235	ENST00000601978	Transcript	intron_variant,non_coding_transcript_variant	-	-	-	-	-	-		1	SUPT5H	HGNC	HGNC:11469	retained_intron		2							02:03:00		ENST00000601978.1:n.114+3386A>G
rs4803238	19:39449351	G	ENSG00000196235	ENST00000595368	Transcript	intron_variant,non_coding_transcript_variant	-	-	-	-	-	-		1	SUPT5H	HGNC	HGNC:11469	retained_intron		2							02:03:00		ENST00000595368.3:n.218+3386A>G
rs4803238	19:39449351	G	ENSG00000196235	ENST00000432763	Transcript	intron_variant	-	-	-	-	-	-		1	SUPT5H	HGNC	HGNC:11469	protein_coding		5			M0R2M5,M0R105	UPI0000456CB7			02:29:00		ENST00000432763.4:c.75+3386A>G
rs4803238	19:39449351	G	ENSG00000196235	ENST00000594990	Transcript	intron_variant	-	-	-	-	-	-		1	SUPT5H	HGNC	HGNC:11469	protein_coding		5			M0R105	UPI0002A47537			05:05:00		ENST00000594990.3:c.75+3386A>G
rs4803238	19:39449351	G	ENSG00000196235	ENST00000601515	Transcript	intron_variant	-	-	-	-	-	-		1	SUPT5H	HGNC	HGNC:11469	protein_coding		2			M0R2M5,B4DHJ8,M0R105	UPI0002A47072			02:03:00		ENST00000601515.3:c.75+3386A>G
rs4803238	19:39449351	G	ENSG00000196235	ENST00000402194	Transcript	intron_variant	-	-	-	-	-	-		1	SUPT5H	HGNC	HGNC:11469	protein_coding		1	CCDS46072.1	O00267	M0R2M5,B4E0Q4,M0R105	UPI0000202334			02:28:00		ENST00000402194.4:c.75+3386A>G
rs4803238	19:39449351	G	ENSG00000196235	ENST00000598725	Transcript	intron_variant	-	-	-	-	-	-		1	SUPT5H	HGNC	HGNC:11469	protein_coding		1	CCDS12536.1	O00267	M0R2M5,B4DZJ7,B4E0Q4,M0R105	UPI000006D81A			01:28:00		ENST00000598725.3:c.75+3386A>G
rs4803238	19:39449351	G	ENSG00000196235	ENST00000599117	Transcript	intron_variant	-	-	-	-	-	-		1	SUPT5H	HGNC	HGNC:11469	protein_coding	YES	5	CCDS12536.1	O00267	M0R2M5,B4DZJ7,B4E0Q4,M0R105	UPI000006D81A			03:30:00		ENST00000599117.3:c.75+3386A>G
rs4803238	19:39449351	G	ENSG00000196235	ENST00000359191	Transcript	intron_variant	-	-	-	-	-	-		1	SUPT5H	HGNC	HGNC:11469	protein_coding		1	CCDS46072.1	O00267	M0R2M5,B4E0Q4,M0R105	UPI0000202334			01:27:00		ENST00000359191.8:c.75+3386A>G
rs1207293	X:46183845	G	-	--	-	intergenic_variant	-	-	-	-	-	-
rs5933725	X:9318024	A	-	ENSR00001488205	RegulatoryFeature	regulatory_region_variant	-	-	-	-	-	-						promoter_flanking_region
rs5933725	X:9318024	A	-	--	-	intergenic_variant	-	-	-	-	-	-
rs12844962	X:62502334	C	-	--	-	intergenic_variant	-	-	-	-	-	-
rs7886163	X:141646995	A	ENSG00000198021	ENST00000615379	Transcript	intron_variant	-	-	-	-	-	-		-1	SPANXA1	HGNC	HGNC:11218	protein_coding		1		Q9NS26		UPI000006EC6D			01:01:00		ENST00000615379.1:c.72+51339C>T
rs7886163	X:141646995	A	ENSG00000277215	ENST00000622372	Transcript	intron_variant,non_coding_transcript_variant	-	-	-	-	-	-		1	SPANXA2-OT1	HGNC	HGNC:31683	lincRNA	YES	2							03:03:00		ENST00000622372.1:n.558-1804G>A
)rs7844647	8:34646258	C	-	--	-	intergenic_variant	-	-	-	-	-	-
rs2254888	8:34812014	C	ENSG00000254344	ENST00000519189	Transcript	intron_variant,non_coding_transcript_variant	-	-	-	-	-	-		1	LINC01288	HGNC	HGNC:50353	lincRNA	YES	4							02:03:00		ENST00000519189.1:n.254-7258A>C
rs4342589	8:34644028	A	-	ENSR00001721408	RegulatoryFeature	regulatory_region_variant	-	-	-	-	-	-						CTCF_binding_site
rs4342589	8:34644028	A	-	--	-	intergenic_variant	-	-	-	-	-	-
rs2687543	8:34822702	T	ENSG00000254344	ENST00000519189	Transcript	intron_variant,non_coding_transcript_variant	-	-	-	-	-	-		1	LINC01288	HGNC	HGNC:50353	lincRNA	YES	4							03:03:00		ENST00000519189.1:n.387+3297C>T
rs2685592	8:34797254	G	ENSG00000254344	ENST00000519189	Transcript	intron_variant,non_coding_transcript_variant	-	-	-	-	-	-		1	LINC01288	HGNC	HGNC:50353	lincRNA	YES	4							02:03:00		ENST00000519189.1:n.253+4289T>G
rs7005808	8:34674583	C	-	--	-	intergenic_variant	-	-	-	-	-	-
rs1317084	8:34819629	T	ENSG00000254344	ENST00000519189	Transcript	intron_variant,non_coding_transcript_variant	-	-	-	-	-	-		1	LINC01288	HGNC	HGNC:50353	lincRNA	YES	4							03:03:00		ENST00000519189.1:n.387+224C>T
rs1317084	8:34819629	T	-	ENSR00001440357	RegulatoryFeature	regulatory_region_variant	-	-	-	-	-	-						CTCF_binding_site
rs11992870	8:34757936	A	-	--	-	intergenic_variant	-	-	-	-	-	-
rs2685607	8:34778626	C	-	--	-	intergenic_variant	-	-	-	-	-	-
rs13254921	8:34783766	A	ENSG00000254344	ENST00000519189	Transcript	upstream_gene_variant	-	-	-	-	-	-	286	1	LINC01288	HGNC	HGNC:50353	lincRNA	YES	4
rs4358797	8:34774452	A	-	--	-	intergenic_variant	-	-	-	-	-	-
rs10283194	8:34808868	A	ENSG00000254344	ENST00000519189	Transcript	intron_variant,non_coding_transcript_variant	-	-	-	-	-	-		1	LINC01288	HGNC	HGNC:50353	lincRNA	YES	4							02:03:00		ENST00000519189.1:n.254-10404C>A
rs2685603	8:34803578	C	ENSG00000254344	ENST00000519189	Transcript	intron_variant,non_coding_transcript_variant	-	-	-	-	-	-		1	LINC01288	HGNC	HGNC:50353	lincRNA	YES	4							02:03:00		ENST00000519189.1:n.253+10613T>C
rs2685609	8:34817401	G	ENSG00000254344	ENST00000519189	Transcript	intron_variant,non_coding_transcript_variant	-	-	-	-	-	-		1	LINC01288	HGNC	HGNC:50353	lincRNA	YES	4							02:03:00		ENST00000519189.1:n.254-1871A>G
rs11994327	8:34719524	T	-	--	-	intergenic_variant	-	-	-	-	-	-
rs7826148	8:34710497	G	-	--	-	intergenic_variant	-	-	-	-	-	-
rs10089087	8:34586784	A	-	--	-	intergenic_variant	-	-	-	-	-	-
rs7819762	8:34640132	T	-	--	-	intergenic_variant	-	-	-	-	-	-
rs10954965	8:34473739	C	-	--	-	intergenic_variant	-	-	-	-	-	-
rs10503965	8:34665706	G	-	--	-	intergenic_variant	-	-	-	-	-	-
rs12545278	8:34663764	G	-	--	-	intergenic_variant	-	-	-	-	-	-
rs2009258	8:34428577	C	-	--	-	intergenic_variant	-	-	-	-	-	-
rs10089816	8:34452503	C	-	--	-	intergenic_variant	-	-	-	-	-	-
rs16882274	8:34470272	C	-	--	-	intergenic_variant	-	-	-	-	-	-
rs1373803	8:34403576	T	-	--	-	intergenic_variant	-	-	-	-	-	-
rs1458907	8:34394942	T	-	--	-	intergenic_variant	-	-	-	-	-	-
rs10503960	8:34340069	C	ENSG00000253108	ENST00000522460	Transcript	non_coding_transcript_exon_variant,non_coding_transcript_variant	292	-	-	-	-	-		1	RP1-84O15.2	Clone_based_vega_gene		lincRNA	YES	3						04:05:00			ENST00000522460.1:n.292A>C
rs992046	8:34368697	G	-	--	-	intergenic_variant	-	-	-	-	-	-
rs4556085	8:34667012	C	-	--	-	intergenic_variant	-	-	-	-	-	-
rs12549919	8:34266617	T	ENSG00000253108	ENST00000522460	Transcript	intron_variant,non_coding_transcript_variant	-	-	-	-	-	-		1	RP1-84O15.2	Clone_based_vega_gene		lincRNA	YES	3							02:04:00		ENST00000522460.1:n.203-30642G>T
rs16881979	8:34327644	T	ENSG00000215264	ENST00000462503	Transcript	upstream_gene_variant	-	-	-	-	-	-	4002	-1	RPL10AP3	HGNC	HGNC:29803	processed_pseudogene	YES
rs16881979	8:34327644	T	ENSG00000253108	ENST00000522460	Transcript	intron_variant,non_coding_transcript_variant	-	-	-	-	-	-		1	RP1-84O15.2	Clone_based_vega_gene		lincRNA	YES	3							03:04:00		ENST00000522460.1:n.283-12416C>T
rs2132167	8:34250816	A	ENSG00000254033	ENST00000518178	Transcript	upstream_gene_variant	-	-	-	-	-	-	1870	-1	RP11-431M3.2	Clone_based_vega_gene		lincRNA	YES	3
rs2132167	8:34250816	A	ENSG00000253108	ENST00000522460	Transcript	intron_variant,non_coding_transcript_variant	-	-	-	-	-	-		1	RP1-84O15.2	Clone_based_vega_gene		lincRNA	YES	3							02:04:00		ENST00000522460.1:n.202+21268G>A
)rs2685603	8:34803578	C	ENSG00000254344	ENST00000519189	Transcript	intron_variant,non_coding_transcript_variant	-	-	-	-	-	-		1	LINC01288	HGNC	HGNC:50353	lincRNA	YES	4							02:03:00		ENST00000519189.1:n.253+10613T>C
rs2685609	8:34817401	G	ENSG00000254344	ENST00000519189	Transcript	intron_variant,non_coding_transcript_variant	-	-	-	-	-	-		1	LINC01288	HGNC	HGNC:50353	lincRNA	YES	4							02:03:00		ENST00000519189.1:n.254-1871A>G
rs2254888	8:34812014	C	ENSG00000254344	ENST00000519189	Transcript	intron_variant,non_coding_transcript_variant	-	-	-	-	-	-		1	LINC01288	HGNC	HGNC:50353	lincRNA	YES	4							02:03:00		ENST00000519189.1:n.254-7258A>C
rs2685592	8:34797254	G	ENSG00000254344	ENST00000519189	Transcript	intron_variant,non_coding_transcript_variant	-	-	-	-	-	-		1	LINC01288	HGNC	HGNC:50353	lincRNA	YES	4							02:03:00		ENST00000519189.1:n.253+4289T>G
rs2687543	8:34822702	T	ENSG00000254344	ENST00000519189	Transcript	intron_variant,non_coding_transcript_variant	-	-	-	-	-	-		1	LINC01288	HGNC	HGNC:50353	lincRNA	YES	4							03:03:00		ENST00000519189.1:n.387+3297C>T
rs1317084	8:34819629	T	ENSG00000254344	ENST00000519189	Transcript	intron_variant,non_coding_transcript_variant	-	-	-	-	-	-		1	LINC01288	HGNC	HGNC:50353	lincRNA	YES	4							03:03:00		ENST00000519189.1:n.387+224C>T
rs1317084	8:34819629	T	-	ENSR00001440357	RegulatoryFeature	regulatory_region_variant	-	-	-	-	-	-						CTCF_binding_site
rs11992870	8:34757936	A	-	--	-	intergenic_variant	-	-	-	-	-	-
rs7844647	8:34646258	C	-	--	-	intergenic_variant	-	-	-	-	-	-
rs13254921	8:34783766	A	ENSG00000254344	ENST00000519189	Transcript	upstream_gene_variant	-	-	-	-	-	-	286	1	LINC01288	HGNC	HGNC:50353	lincRNA	YES	4
rs2685607	8:34778626	C	-	--	-	intergenic_variant	-	-	-	-	-	-
rs4358797	8:34774452	A	-	--	-	intergenic_variant	-	-	-	-	-	-
rs10283194	8:34808868	A	ENSG00000254344	ENST00000519189	Transcript	intron_variant,non_coding_transcript_variant	-	-	-	-	-	-		1	LINC01288	HGNC	HGNC:50353	lincRNA	YES	4							02:03:00		ENST00000519189.1:n.254-10404C>A
rs7005808	8:34674583	C	-	--	-	intergenic_variant	-	-	-	-	-	-
rs4342589	8:34644028	A	-	ENSR00001721408	RegulatoryFeature	regulatory_region_variant	-	-	-	-	-	-						CTCF_binding_site
rs4342589	8:34644028	A	-	--	-	intergenic_variant	-	-	-	-	-	-
rs11994327	8:34719524	T	-	--	-	intergenic_variant	-	-	-	-	-	-
rs7826148	8:34710497	G	-	--	-	intergenic_variant	-	-	-	-	-	-
rs10089087	8:34586784	A	-	--	-	intergenic_variant	-	-	-	-	-	-
rs7819762	8:34640132	T	-	--	-	intergenic_variant	-	-	-	-	-	-
rs10954965	8:34473739	C	-	--	-	intergenic_variant	-	-	-	-	-	-
rs10503965	8:34665706	G	-	--	-	intergenic_variant	-	-	-	-	-	-
rs12545278	8:34663764	G	-	--	-	intergenic_variant	-	-	-	-	-	-
rs10089816	8:34452503	C	-	--	-	intergenic_variant	-	-	-	-	-	-
rs2009258	8:34428577	C	-	--	-	intergenic_variant	-	-	-	-	-	-
rs1373803	8:34403576	T	-	--	-	intergenic_variant	-	-	-	-	-	-
rs16882274	8:34470272	C	-	--	-	intergenic_variant	-	-	-	-	-	-
rs4556085	8:34667012	C	-	--	-	intergenic_variant	-	-	-	-	-	-
rs1458907	8:34394942	T	-	--	-	intergenic_variant	-	-	-	-	-	-
rs10503960	8:34340069	C	ENSG00000253108	ENST00000522460	Transcript	non_coding_transcript_exon_variant,non_coding_transcript_variant	292	-	-	-	-	-		1	RP1-84O15.2	Clone_based_vega_gene		lincRNA	YES	3						04:05:00			ENST00000522460.1:n.292A>C
rs16881979	8:34327644	T	ENSG00000253108	ENST00000522460	Transcript	intron_variant,non_coding_transcript_variant	-	-	-	-	-	-		1	RP1-84O15.2	Clone_based_vega_gene		lincRNA	YES	3							03:04:00		ENST00000522460.1:n.283-12416C>T
rs16881979	8:34327644	T	ENSG00000215264	ENST00000462503	Transcript	upstream_gene_variant	-	-	-	-	-	-	4002	-1	RPL10AP3	HGNC	HGNC:29803	processed_pseudogene	YES
rs992046	8:34368697	G	-	--	-	intergenic_variant	-	-	-	-	-	-
rs12549919	8:34266617	T	ENSG00000253108	ENST00000522460	Transcript	intron_variant,non_coding_transcript_variant	-	-	-	-	-	-		1	RP1-84O15.2	Clone_based_vega_gene		lincRNA	YES	3							02:04:00		ENST00000522460.1:n.203-30642G>T
rs2132167	8:34250816	A	ENSG00000254033	ENST00000518178	Transcript	upstream_gene_variant	-	-	-	-	-	-	1870	-1	RP11-431M3.2	Clone_based_vega_gene		lincRNA	YES	3
rs2132167	8:34250816	A	ENSG00000253108	ENST00000522460	Transcript	intron_variant,non_coding_transcript_variant	-	-	-	-	-	-		1	RP1-84O15.2	Clone_based_vega_gene		lincRNA	YES	3							02:04:00		ENST00000522460.1:n.202+21268G>A
rs8108434	19:37920450	T	ENSG00000105738	ENST00000222345	Transcript	intron_variant	-	-	-	-	-	-		1	SIPA1L3	HGNC	HGNC:23801	protein_coding	YES	1	CCDS33007.1	O60292	Q8IUV1	UPI00001D8160			01:21:00		ENST00000222345.8:c.-379+13092G>T
rs6508736	19:37570855	G	ENSG00000267470	ENST00000587121	Transcript	intron_variant,non_coding_transcript_variant	-	-	-	-	-	-		1	ZNF571-AS1	HGNC	HGNC:44324	antisense		3							04:05:00		ENST00000587121.1:n.505+859A>G
rs6508736	19:37570855	G	ENSG00000180479	ENST00000451802	Transcript	intron_variant	-	-	-	-	-	-		-1	ZNF571	HGNC	HGNC:25000	protein_coding		1	CCDS12505.1	Q7Z3V5	A0A024R0L0	UPI000020220A			03:03:00		ENST00000451802.4:c.137-4564T>C
rs6508736	19:37570855	G	ENSG00000267470	ENST00000591177	Transcript	intron_variant,non_coding_transcript_variant	-	-	-	-	-	-		1	ZNF571-AS1	HGNC	HGNC:44324	antisense		3							01:01:00		ENST00000591177.1:n.55+859A>G
rs6508736	19:37570855	G	ENSG00000267470	ENST00000586013	Transcript	intron_variant,non_coding_transcript_variant	-	-	-	-	-	-		1	ZNF571-AS1	HGNC	HGNC:44324	antisense		1							02:02:00		ENST00000586013.3:n.441+859A>G
rs6508736	19:37570855	G	ENSG00000267470	ENST00000586139	Transcript	intron_variant,non_coding_transcript_variant	-	-	-	-	-	-		1	ZNF571-AS1	HGNC	HGNC:44324	antisense		1							05:05:00		ENST00000586139.3:n.674+859A>G
rs6508736	19:37570855	G	ENSG00000180479	ENST00000328550	Transcript	intron_variant	-	-	-	-	-	-		-1	ZNF571	HGNC	HGNC:25000	protein_coding	YES	1	CCDS12505.1	Q7Z3V5	A0A024R0L0	UPI000020220A			03:04:00		ENST00000328550.4:c.137-4564T>C
rs6508736	19:37570855	G	ENSG00000267470	ENST00000585578	Transcript	intron_variant,non_coding_transcript_variant	-	-	-	-	-	-		1	ZNF571-AS1	HGNC	HGNC:44324	antisense	YES	1							03:04:00		ENST00000585578.3:n.415+859A>G
rs6508736	19:37570855	G	ENSG00000267470	ENST00000592392	Transcript	intron_variant,non_coding_transcript_variant	-	-	-	-	-	-		1	ZNF571-AS1	HGNC	HGNC:44324	antisense		3							03:03:00		ENST00000592392.3:n.387+859A>G
rs6508736	19:37570855	G	ENSG00000267470	ENST00000591430	Transcript	intron_variant,non_coding_transcript_variant	-	-	-	-	-	-		1	ZNF571-AS1	HGNC	HGNC:44324	antisense		3							02:02:00		ENST00000591430.3:n.301+4766A>G
rs6508736	19:37570855	G	ENSG00000180479	ENST00000590390	Transcript	intron_variant	-	-	-	-	-	-		-1	ZNF571	HGNC	HGNC:25000	protein_coding		2			K7ELU5	UPI0002840C82			01:01:00		ENST00000590390.1:c.146-4564T>C
rs6508736	19:37570855	G	ENSG00000180479	ENST00000593133	Transcript	intron_variant	-	-	-	-	-	-		-1	ZNF571	HGNC	HGNC:25000	protein_coding		1	CCDS12505.1	Q7Z3V5	A0A024R0L0	UPI000020220A			03:03:00		ENST00000593133.3:c.137-4564T>C
rs6508736	19:37570855	G	ENSG00000267470	ENST00000589802	Transcript	intron_variant,non_coding_transcript_variant	-	-	-	-	-	-		1	ZNF571-AS1	HGNC	HGNC:44324	antisense		3							02:02:00		ENST00000589802.3:n.336+859A>G
rs6508736	19:37570855	G	ENSG00000180479	ENST00000590751	Transcript	intron_variant	-	-	-	-	-	-		-1	ZNF571	HGNC	HGNC:25000	protein_coding		2			K7ERB9	UPI00001A81EC			04:04:00		ENST00000590751.3:c.136+13116T>C
rs6508736	19:37570855	G	ENSG00000267470	ENST00000589750	Transcript	intron_variant,non_coding_transcript_variant	-	-	-	-	-	-		1	ZNF571-AS1	HGNC	HGNC:44324	antisense		3							02:02:00		ENST00000589750.3:n.436+859A>G
rs6508736	19:37570855	G	ENSG00000267470	ENST00000590838	Transcript	intron_variant,non_coding_transcript_variant	-	-	-	-	-	-		1	ZNF571-AS1	HGNC	HGNC:44324	antisense		1							03:03:00		ENST00000590838.3:n.501+859A>G
rs6508736	19:37570855	G	ENSG00000180479	ENST00000358744	Transcript	intron_variant	-	-	-	-	-	-		-1	ZNF571	HGNC	HGNC:25000	protein_coding		2	CCDS12505.1	Q7Z3V5	A0A024R0L0	UPI000020220A			04:04:00		ENST00000358744.3:c.137-4564T>C
rs6508736	19:37570855	G	ENSG00000171817	ENST00000592533	Transcript	intron_variant	-	-	-	-	-	-		1	ZNF540	HGNC	HGNC:25331	protein_coding	YES	2	CCDS12506.1	Q8NDQ6	K7EK80	UPI00000732BB			01:04:00		ENST00000592533.3:c.-73+19190A>G
rs10420891	19:37829899	G	ENSG00000267640	ENST00000587248	Transcript	downstream_gene_variant	-	-	-	-	-	-	3688	1	CTD-2554C21.2	Clone_based_vega_gene		lincRNA		4
rs10420891	19:37829899	G	ENSG00000267640	ENST00000590433	Transcript	downstream_gene_variant	-	-	-	-	-	-	3261	1	CTD-2554C21.2	Clone_based_vega_gene		lincRNA	YES	1
rs10420891	19:37829899	G	ENSG00000229481	ENST00000443870	Transcript	non_coding_transcript_exon_variant,non_coding_transcript_variant	349	-	-	-	-	-		1	CTD-2554C21.3	Clone_based_vega_gene		lincRNA	YES							01:01:00			ENST00000443870.2:n.349A>G
rs10420891	19:37829899	G	ENSG00000225868	ENST00000433142	Transcript	downstream_gene_variant	-	-	-	-	-	-	3469	-1	AC016582.2	Clone_based_vega_gene		lincRNA		3
rs10420891	19:37829899	G	ENSG00000225868	ENST00000592640	Transcript	intron_variant,non_coding_transcript_variant	-	-	-	-	-	-		-1	AC016582.2	Clone_based_vega_gene		lincRNA	YES	1							04:05:00		ENST00000592640.3:n.448+3448T>C
rs10420891	19:37829899	G	ENSG00000225868	ENST00000587395	Transcript	downstream_gene_variant	-	-	-	-	-	-	3564	-1	AC016582.2	Clone_based_vega_gene		lincRNA		4
rs10420891	19:37829899	G	ENSG00000267640	ENST00000586819	Transcript	downstream_gene_variant	-	-	-	-	-	-	3324	1	CTD-2554C21.2	Clone_based_vega_gene		lincRNA		4
rs10420891	19:37829899	G	ENSG00000267640	ENST00000592103	Transcript	downstream_gene_variant	-	-	-	-	-	-	3491	1	CTD-2554C21.2	Clone_based_vega_gene		lincRNA		4
rs353407	19:37954304	C	ENSG00000105738	ENST00000476317	Transcript	intron_variant,non_coding_transcript_variant	-	-	-	-	-	-		1	SIPA1L3	HGNC	HGNC:23801	processed_transcript		3							01:02:00		ENST00000476317.2:n.347+21612T>C
rs353407	19:37954304	C	ENSG00000105738	ENST00000222345	Transcript	intron_variant	-	-	-	-	-	-		1	SIPA1L3	HGNC	HGNC:23801	protein_coding	YES	1	CCDS33007.1	O60292	Q8IUV1	UPI00001D8160			01:21:00		ENST00000222345.8:c.-379+46946T>C
rs353407	19:37954304	C	-	ENSR00000346168	RegulatoryFeature	regulatory_region_variant	-	-	-	-	-	-						promoter_flanking_region
rs4803524	19:37828564	C	ENSG00000225868	ENST00000587395	Transcript	downstream_gene_variant	-	-	-	-	-	-	4899	-1	AC016582.2	Clone_based_vega_gene		lincRNA		4
rs4803524	19:37828564	C	ENSG00000267640	ENST00000586819	Transcript	downstream_gene_variant	-	-	-	-	-	-	1989	1	CTD-2554C21.2	Clone_based_vega_gene		lincRNA		4
rs4803524	19:37828564	C	ENSG00000267640	ENST00000592103	Transcript	downstream_gene_variant	-	-	-	-	-	-	2156	1	CTD-2554C21.2	Clone_based_vega_gene		lincRNA		4
rs4803524	19:37828564	C	ENSG00000225868	ENST00000592640	Transcript	intron_variant,non_coding_transcript_variant	-	-	-	-	-	-		-1	AC016582.2	Clone_based_vega_gene		lincRNA	YES	1							04:05:00		ENST00000592640.3:n.449-3224T>G
rs4803524	19:37828564	C	ENSG00000229481	ENST00000443870	Transcript	upstream_gene_variant	-	-	-	-	-	-	987	1	CTD-2554C21.3	Clone_based_vega_gene		lincRNA	YES
rs4803524	19:37828564	C	ENSG00000225868	ENST00000433142	Transcript	downstream_gene_variant	-	-	-	-	-	-	4804	-1	AC016582.2	Clone_based_vega_gene		lincRNA		3
rs4803524	19:37828564	C	ENSG00000267640	ENST00000587248	Transcript	downstream_gene_variant	-	-	-	-	-	-	2353	1	CTD-2554C21.2	Clone_based_vega_gene		lincRNA		4
rs4803524	19:37828564	C	ENSG00000267640	ENST00000590433	Transcript	downstream_gene_variant	-	-	-	-	-	-	1926	1	CTD-2554C21.2	Clone_based_vega_gene		lincRNA	YES	1
rs1643461	19:37977701	A	ENSG00000105738	ENST00000222345	Transcript	intron_variant	-	-	-	-	-	-		1	SIPA1L3	HGNC	HGNC:23801	protein_coding	YES	1	CCDS33007.1	O60292	Q8IUV1	UPI00001D8160			01:21:00		ENST00000222345.8:c.-378-51388G>A
rs1643461	19:37977701	A	ENSG00000105738	ENST00000476317	Transcript	intron_variant,non_coding_transcript_variant	-	-	-	-	-	-		1	SIPA1L3	HGNC	HGNC:23801	processed_transcript		3							01:02:00		ENST00000476317.2:n.347+45009G>A
rs1643461	19:37977701	A	-	ENSR00000641570	RegulatoryFeature	regulatory_region_variant	-	-	-	-	-	-						promoter_flanking_region
rs705494	19:37935396	A	ENSG00000105738	ENST00000476317	Transcript	intron_variant,non_coding_transcript_variant	-	-	-	-	-	-		1	SIPA1L3	HGNC	HGNC:23801	processed_transcript		3							01:02:00		ENST00000476317.2:n.347+2704G>A
rs705494	19:37935396	A	ENSG00000105738	ENST00000222345	Transcript	intron_variant	-	-	-	-	-	-		1	SIPA1L3	HGNC	HGNC:23801	protein_coding	YES	1	CCDS33007.1	O60292	Q8IUV1	UPI00001D8160			01:21:00		ENST00000222345.8:c.-379+28038G>A
rs958305	19:37698539	C	ENSG00000198182	ENST00000590670	Transcript	downstream_gene_variant	-	-	-	-	-	-	981	-1	ZNF607	HGNC	HGNC:28192	protein_coding		4			K7EN48	UPI0002840C89
rs958305	19:37698539	C	ENSG00000267552	ENST00000585547	Transcript	intron_variant,NMD_transcript_variant	-	-	-	-	-	-		-1	CTD-2528L19.4	Clone_based_vega_gene		nonsense_mediated_decay		4			K7ELZ2,K7EIZ5	UPI0002840C86			03:04:00		ENST00000585547.3:c.148+1246A>G
rs958305	19:37698539	C	ENSG00000198182	ENST00000355202	Transcript	missense_variant	2188	1592	531	K:R	aAa:aGa	-		-1	ZNF607	HGNC	HGNC:28192	protein_coding	YES	2	CCDS33006.1	Q96SK3	Q59G67,K7EN48	UPI000040BC07	tolerated(0.05)	05:05:00		PROSITE_profiles:PS50157,Superfamily_domains:SSF57667	ENST00000355202.6:c.1592A>G	ENSP00000347338.2:p.Lys531Arg
rs958305	19:37698539	C	ENSG00000267552	ENST00000591114	Transcript	intron_variant,NMD_transcript_variant	-	-	-	-	-	-		-1	CTD-2528L19.4	Clone_based_vega_gene		nonsense_mediated_decay		2			K7ELZ2	UPI0002840C87			02:03:00		ENST00000591114.1:c.73+1246A>G
rs958305	19:37698539	C	ENSG00000198182	ENST00000395835	Transcript	missense_variant	1837	1589	530	K:R	aAa:aGa	-		-1	ZNF607	HGNC	HGNC:28192	protein_coding		2	CCDS54259.1	Q96SK3	Q59G67,K7EN48	UPI000041EE77	tolerated(0.05)	05:05:00		PROSITE_profiles:PS50157,Superfamily_domains:SSF57667	ENST00000395835.5:c.1589A>G	ENSP00000438015.1:p.Lys530Arg
rs958305	19:37698539	C	ENSG00000267319	ENST00000589357	Transcript	upstream_gene_variant	-	-	-	-	-	-	4975	-1	CTD-2528L19.3	Clone_based_vega_gene		processed_pseudogene	YES
rs958305	19:37698539	C	ENSG00000267552	ENST00000586606	Transcript	intron_variant,NMD_transcript_variant	-	-	-	-	-	-		-1	CTD-2528L19.4	Clone_based_vega_gene		nonsense_mediated_decay	YES	3			K7ELZ2,K7EQM0,K7EIZ5	UPI0002840C85			05:06:00		ENST00000586606.4:c.346+1246A>G
rs958305	19:37698539	C	ENSG00000198182	ENST00000586559	Transcript	downstream_gene_variant	-	-	-	-	-	-	786	-1	ZNF607	HGNC	HGNC:28192	nonsense_mediated_decay		3			K7ELX6	UPI0002840C88
rs958305	19:37698539	C	ENSG00000198182	ENST00000591664	Transcript	downstream_gene_variant	-	-	-	-	-	-	1281	-1	ZNF607	HGNC	HGNC:28192	protein_coding		5			K7ESQ1	UPI0002840C8A
rs958305	19:37698539	C	-	ENSR00001419018	RegulatoryFeature	regulatory_region_variant	-	-	-	-	-	-						open_chromatin_region
rs2291002	19:37543024	A	ENSG00000188227	ENST00000589319	Transcript	3_prime_UTR_variant	1641	-	-	-	-	-		1	ZNF793	HGNC	HGNC:33115	protein_coding		5			K7ERJ7,K7EN11	UPI000047E3ED		08:08:00			ENST00000589319.3:c.*809G>A
rs2291002	19:37543024	A	ENSG00000188227	ENST00000542455	Transcript	downstream_gene_variant	-	-	-	-	-	-	2759	1	ZNF793	HGNC	HGNC:33115	protein_coding		5				UPI0004E4CB82
rs2291002	19:37543024	A	ENSG00000188227	ENST00000445217	Transcript	3_prime_UTR_variant	6401	-	-	-	-	-		1	ZNF793	HGNC	HGNC:33115	protein_coding	YES	5	CCDS46062.1	Q6ZN11	K7ERJ7	UPI0001536771		04:04:00			ENST00000445217.3:c.*5145G>A
rs2291002	19:37543024	A	ENSG00000188227	ENST00000588578	Transcript	downstream_gene_variant	-	-	-	-	-	-	2735	1	ZNF793	HGNC	HGNC:33115	protein_coding		1			K7EQP3,K7ERJ7	UPI0000D47D18
rs2291002	19:37543024	A	ENSG00000180458	ENST00000316807	Transcript	downstream_gene_variant	-	-	-	-	-	-	2446	-1	CTD-3064H18.4	Clone_based_vega_gene		antisense	YES	1
rs2291002	19:37543024	A	ENSG00000188227	ENST00000586187	Transcript	intron_variant,NMD_transcript_variant	-	-	-	-	-	-		1	ZNF793	HGNC	HGNC:33115	nonsense_mediated_decay		5				UPI0002840C51			01:03:00		ENST00000586187.2:c.97-3060G>A
rs1725477	19:37973772	T	ENSG00000105738	ENST00000476317	Transcript	intron_variant,non_coding_transcript_variant	-	-	-	-	-	-		1	SIPA1L3	HGNC	HGNC:23801	processed_transcript		3							01:02:00		ENST00000476317.2:n.347+41080G>T
rs1725477	19:37973772	T	ENSG00000105738	ENST00000222345	Transcript	intron_variant	-	-	-	-	-	-		1	SIPA1L3	HGNC	HGNC:23801	protein_coding	YES	1	CCDS33007.1	O60292	Q8IUV1	UPI00001D8160			01:21:00		ENST00000222345.8:c.-378-55317G>T
rs8109038	19:37524807	A	ENSG00000188227	ENST00000586138	Transcript	intron_variant	-	-	-	-	-	-		1	ZNF793	HGNC	HGNC:33115	protein_coding		3			K7ERJ7	UPI0002840C4F			04:05:00		ENST00000586138.3:c.15+1353G>A
rs8109038	19:37524807	A	ENSG00000188227	ENST00000587143	Transcript	intron_variant	-	-	-	-	-	-		1	ZNF793	HGNC	HGNC:33115	protein_coding		4	CCDS46062.1	Q6ZN11	K7ERJ7	UPI0001536771			03:05:00		ENST00000587143.3:c.15+1353G>A
rs8109038	19:37524807	A	ENSG00000188227	ENST00000587986	Transcript	intron_variant	-	-	-	-	-	-		1	ZNF793	HGNC	HGNC:33115	protein_coding		1			K7EMU0,K7ERJ7	UPI0001892B2C			05:06:00		ENST00000587986.3:c.15+1353G>A
rs8109038	19:37524807	A	ENSG00000188227	ENST00000542455	Transcript	intron_variant	-	-	-	-	-	-		1	ZNF793	HGNC	HGNC:33115	protein_coding		5				UPI0004E4CB82			01:04:00		ENST00000542455.2:c.-700+1353G>A
rs8109038	19:37524807	A	ENSG00000188227	ENST00000589319	Transcript	intron_variant	-	-	-	-	-	-		1	ZNF793	HGNC	HGNC:33115	protein_coding		5			K7ERJ7,K7EN11	UPI000047E3ED			04:07:00		ENST00000589319.3:c.15+1353G>A
rs8109038	19:37524807	A	ENSG00000188227	ENST00000445217	Transcript	intron_variant	-	-	-	-	-	-		1	ZNF793	HGNC	HGNC:33115	protein_coding	YES	5	CCDS46062.1	Q6ZN11	K7ERJ7	UPI0001536771			01:03:00		ENST00000445217.3:c.15+1353G>A
rs8109038	19:37524807	A	ENSG00000188227	ENST00000588578	Transcript	intron_variant	-	-	-	-	-	-		1	ZNF793	HGNC	HGNC:33115	protein_coding		1			K7EQP3,K7ERJ7	UPI0000D47D18			05:07:00		ENST00000588578.3:c.15+1353G>A
rs3745765	19:37363333	T	ENSG00000181666	ENST00000392153	Transcript	missense_variant	1654	1481	494	S:I	aGc:aTc	-		1	HKR1	HGNC	HGNC:4928	protein_coding		1		P10072	Q7Z6E1,K7ES64,K7EL22,K7EJS1,F5H6A5,K7EM51	UPI00001C2027	tolerated(1)	05:05:00		Pfam_domain:PF00096,PROSITE_profiles:PS50157,SMART_domains:SM00355,Superfamily_domains:SSF57667	ENST00000392153.5:c.1481G>T	ENSP00000375994.3:p.Ser494Ile
rs3745765	19:37363333	T	ENSG00000181666	ENST00000541583	Transcript	missense_variant	1644	1355	452	S:I	aGc:aTc	-		1	HKR1	HGNC	HGNC:4928	protein_coding		1			Q7Z6E1,K7ES64,K7EL22,K7EJS1,F5H6A5,K7EM51	UPI00001A9CA2	tolerated(1)	04:04:00		Pfam_domain:PF00096,PROSITE_profiles:PS50157,SMART_domains:SM00355,Superfamily_domains:SSF57667	ENST00000541583.4:c.1355G>T	ENSP00000438261.1:p.Ser452Ile
rs3745765	19:37363333	T	ENSG00000181666	ENST00000591471	Transcript	missense_variant	2360	719	240	S:I	aGc:aTc	-		1	HKR1	HGNC	HGNC:4928	protein_coding		2			F5H6A5	UPI00001609B5	tolerated(1)	09:09:00		Pfam_domain:PF00096,PROSITE_profiles:PS50157,SMART_domains:SM00355,Superfamily_domains:SSF57667	ENST00000591471.3:c.719G>T	ENSP00000466467.1:p.Ser240Ile
rs3745765	19:37363333	T	ENSG00000181666	ENST00000592168	Transcript	downstream_gene_variant	-	-	-	-	-	-	1159	1	HKR1	HGNC	HGNC:4928	protein_coding		4			K7ES64,K7EJS1,K7EQG8	UPI0002840C2F
rs3745765	19:37363333	T	ENSG00000181666	ENST00000591391	Transcript	downstream_gene_variant	-	-	-	-	-	-	1060	1	HKR1	HGNC	HGNC:4928	protein_coding		4			K7ES64,K7EJS1,K7ERA5	UPI0002840C30
rs3745765	19:37363333	T	ENSG00000181666	ENST00000590570	Transcript	downstream_gene_variant	-	-	-	-	-	-	1037	1	HKR1	HGNC	HGNC:4928	retained_intron		4
rs3745765	19:37363333	T	ENSG00000181666	ENST00000544914	Transcript	missense_variant	1741	719	240	S:I	aGc:aTc	-		1	HKR1	HGNC	HGNC:4928	protein_coding		2			F5H6A5	UPI00001609B5	tolerated(1)	06:06:00		Pfam_domain:PF00096,PROSITE_profiles:PS50157,Superfamily_domains:SSF57667,SMART_domains:SM00355	ENST00000544914.3:c.719G>T	ENSP00000437774.1:p.Ser240Ile
rs3745765	19:37363333	T	ENSG00000181666	ENST00000589392	Transcript	missense_variant	1621	1484	495	S:I	aGc:aTc	-		1	HKR1	HGNC	HGNC:4928	protein_coding		2			K7ES64,K7EJS1,F5H6A5,K7EPW3	UPI000153D703	tolerated(1)	05:05:00		Pfam_domain:PF00096,PROSITE_profiles:PS50157,SMART_domains:SM00355,Superfamily_domains:SSF57667	ENST00000589392.3:c.1484G>T	ENSP00000467562.1:p.Ser495Ile
rs3745765	19:37363333	T	ENSG00000181666	ENST00000592768	Transcript	downstream_gene_variant	-	-	-	-	-	-	1034	1	HKR1	HGNC	HGNC:4928	protein_coding		3			K7ES64,K7EL22,K7EJS1,K7EM51	UPI0002840C2C
rs3745765	19:37363333	T	ENSG00000181666	ENST00000591417	Transcript	downstream_gene_variant	-	-	-	-	-	-	1187	1	HKR1	HGNC	HGNC:4928	protein_coding		4			K7EL36,K7ES64,K7EJS1	UPI0002840C2D
rs3745765	19:37363333	T	ENSG00000181666	ENST00000586897	Transcript	downstream_gene_variant	-	-	-	-	-	-	1059	1	HKR1	HGNC	HGNC:4928	protein_coding		4			K7EL05,K7ES64,K7EJS1	UPI0002840C43
rs3745765	19:37363333	T	ENSG00000181666	ENST00000324411	Transcript	missense_variant	1807	1538	513	S:I	aGc:aTc	-		1	HKR1	HGNC	HGNC:4928	protein_coding	YES	1	CCDS12502.1	P10072	Q7Z6E1,K7ES64,K7EL22,K7EJS1,F5H6A5,K7EM51	UPI00001AE470	tolerated(1)	06:06:00		Pfam_domain:PF00096,PROSITE_profiles:PS50157,SMART_domains:SM00355,Superfamily_domains:SSF57667	ENST00000324411.6:c.1538G>T	ENSP00000315505.3:p.Ser513Ile
rs3745765	19:37363333	T	ENSG00000181666	ENST00000591134	Transcript	intron_variant	-	-	-	-	-	-		1	HKR1	HGNC	HGNC:4928	protein_coding		2			K7ENA5,K7ES64,K7EJS1	UPI0002840C42			03:03:00		ENST00000591134.3:c.131-5846G>T
rs3745765	19:37363333	T	ENSG00000181666	ENST00000591259	Transcript	downstream_gene_variant	-	-	-	-	-	-	3557	1	HKR1	HGNC	HGNC:4928	protein_coding		1			K7ES64,K7EJS1,K7EME6	UPI0000D4930E
rs3745765	19:37363333	T	ENSG00000181666	ENST00000588820	Transcript	non_coding_transcript_exon_variant,non_coding_transcript_variant	1366	-	-	-	-	-		1	HKR1	HGNC	HGNC:4928	retained_intron								01:01:00			ENST00000588820.1:n.1366G>T
rs3745765	19:37363333	T	ENSG00000181666	ENST00000585623	Transcript	downstream_gene_variant	-	-	-	-	-	-	1124	1	HKR1	HGNC	HGNC:4928	protein_coding		4			K7ES64,K7EJS1,K7EM51	UPI0002840C2E
rs7253114	19:37497823	A	ENSG00000266916	ENST00000585397	Transcript	intron_variant,non_coding_transcript_variant	-	-	-	-	-	-		-1	ZNF793-AS1	HGNC	HGNC:51303	antisense		3							02:02:00		ENST00000585397.1:n.219-231C>T
rs7253114	19:37497823	A	ENSG00000266916	ENST00000585890	Transcript	intron_variant,non_coding_transcript_variant	-	-	-	-	-	-		-1	ZNF793-AS1	HGNC	HGNC:51303	antisense		2							01:01:00		ENST00000585890.1:n.152+201C>T
rs7253114	19:37497823	A	ENSG00000266916	ENST00000588845	Transcript	intron_variant,non_coding_transcript_variant	-	-	-	-	-	-		-1	ZNF793-AS1	HGNC	HGNC:51303	antisense		3							02:02:00		ENST00000588845.2:n.112-231C>T
rs7253114	19:37497823	A	ENSG00000266916	ENST00000589025	Transcript	intron_variant,non_coding_transcript_variant	-	-	-	-	-	-		-1	ZNF793-AS1	HGNC	HGNC:51303	antisense		2							02:02:00		ENST00000589025.3:n.325-231C>T
rs1382357	19:37486707	A	ENSG00000171827	ENST00000588644	Transcript	downstream_gene_variant	-	-	-	-	-	-	1349	1	ZNF570	HGNC	HGNC:26416	nonsense_mediated_decay		2			K7ENX9	UPI0002840C4C
rs1382357	19:37486707	A	ENSG00000171827	ENST00000586475	Transcript	downstream_gene_variant	-	-	-	-	-	-	1387	1	ZNF570	HGNC	HGNC:26416	protein_coding	YES	1	CCDS74355.1		K7EP64,K7EP39,K7EMF5,K7ENX9	UPI0001891E4E
rs1382357	19:37486707	A	ENSG00000171827	ENST00000330173	Transcript	3_prime_UTR_variant	3614	-	-	-	-	-		1	ZNF570	HGNC	HGNC:26416	protein_coding		1	CCDS12504.1	Q96NI8	K7EP64,K7EMF5,K7ENX9	UPI000006DC96		05:05:00			ENST00000330173.3:c.*1474G>A
rs1382357	19:37486707	A	ENSG00000171827	ENST00000590664	Transcript	downstream_gene_variant	-	-	-	-	-	-	2747	1	ZNF570	HGNC	HGNC:26416	nonsense_mediated_decay		4			K7EMF5,K7ENX9	UPI0002840C4D
rs1382357	19:37486707	A	ENSG00000171827	ENST00000589725	Transcript	downstream_gene_variant	-	-	-	-	-	-	2640	1	ZNF570	HGNC	HGNC:26416	protein_coding		3			K7EP64,K7EMF5,K7ENX9	UPI0002840C4E
rs7246657	19:37256206	C	ENSG00000226686	ENST00000592100	Transcript	intron_variant,non_coding_transcript_variant	-	-	-	-	-	-		1	LINC01535	HGNC	HGNC:51282	lincRNA		3							01:02:00		ENST00000592100.1:n.84+224T>C
rs7246657	19:37256206	C	ENSG00000226686	ENST00000591116	Transcript	intron_variant,non_coding_transcript_variant	-	-	-	-	-	-		1	LINC01535	HGNC	HGNC:51282	lincRNA		3							02:05:00		ENST00000591116.3:n.345+224T>C
rs7246657	19:37256206	C	ENSG00000226686	ENST00000587477	Transcript	upstream_gene_variant	-	-	-	-	-	-	193	1	LINC01535	HGNC	HGNC:51282	lincRNA		2
rs7246657	19:37256206	C	ENSG00000226686	ENST00000592712	Transcript	intron_variant,non_coding_transcript_variant	-	-	-	-	-	-		1	LINC01535	HGNC	HGNC:51282	lincRNA	YES	1							02:07:00		ENST00000592712.3:n.342-193T>C
rs7246657	19:37256206	C	ENSG00000226686	ENST00000588904	Transcript	intron_variant,non_coding_transcript_variant	-	-	-	-	-	-		1	LINC01535	HGNC	HGNC:51282	lincRNA		3							01:01:00		ENST00000588904.1:n.67+224T>C
rs7246657	19:37256206	C	ENSG00000226686	ENST00000438770	Transcript	intron_variant,non_coding_transcript_variant	-	-	-	-	-	-		1	LINC01535	HGNC	HGNC:51282	lincRNA		4							02:03:00		ENST00000438770.4:n.355+224T>C
rs4452075	19:37388687	G	ENSG00000189164	ENST00000588911	Transcript	downstream_gene_variant	-	-	-	-	-	-	69	1	ZNF527	HGNC	HGNC:29385	protein_coding		4			K7ES26	UPI0002840C44
rs4452075	19:37388687	G	ENSG00000189164	ENST00000588512	Transcript	3_prime_UTR_variant,NMD_transcript_variant	719	-	-	-	-	-		1	ZNF527	HGNC	HGNC:29385	nonsense_mediated_decay		5			K7ENX6	UPI0002840C45		05:05:00			ENST00000588512.3:c.*451A>G
rs4452075	19:37388687	G	ENSG00000189164	ENST00000356178	Transcript	3_prime_UTR_variant,NMD_transcript_variant	954	-	-	-	-	-		1	ZNF527	HGNC	HGNC:29385	nonsense_mediated_decay		5				UPI0002840C46		05:05:00			ENST00000356178.6:c.*582A>G
rs4452075	19:37388687	G	ENSG00000189164	ENST00000436120	Transcript	missense_variant	745	638	213	H:R	cAt:cGt	-		1	ZNF527	HGNC	HGNC:29385	protein_coding	YES	4	CCDS42559.1	Q8NB42		UPI00002021F5	tolerated(0.08)	05:05:00		Superfamily_domains:SSF57667	ENST00000436120.4:c.638A>G	ENSP00000390179.2:p.His213Arg
rs4452075	19:37388687	G	ENSG00000189164	ENST00000587349	Transcript	intron_variant	-	-	-	-	-	-		1	ZNF527	HGNC	HGNC:29385	protein_coding		3			K7ELI5	UPI0002840C47			06:06:00		ENST00000587349.1:c.*4+3308A>G
rs4452075	19:37388687	G	ENSG00000189164	ENST00000483919	Transcript	downstream_gene_variant	-	-	-	-	-	-	3043	1	ZNF527	HGNC	HGNC:29385	protein_coding		1			Q0P6G1	UPI000059D705
rs13343502	19:37471390	T	ENSG00000171827	ENST00000589725	Transcript	intron_variant	-	-	-	-	-	-		1	ZNF570	HGNC	HGNC:26416	protein_coding		3			K7EP64,K7EMF5,K7ENX9	UPI0002840C4E			02:04:00		ENST00000589725.1:c.33+1003C>T
rs13343502	19:37471390	T	ENSG00000196437	ENST00000591073	Transcript	upstream_gene_variant	-	-	-	-	-	-	2115	-1	ZNF569	HGNC	HGNC:24737	processed_transcript		3
rs13343502	19:37471390	T	ENSG00000196437	ENST00000392149	Transcript	upstream_gene_variant	-	-	-	-	-	-	4161	-1	ZNF569	HGNC	HGNC:24737	protein_coding		1	CCDS12503.1	Q5MCW4	A0A024R0G4	UPI0000202203
rs13343502	19:37471390	T	ENSG00000171827	ENST00000588644	Transcript	intron_variant,NMD_transcript_variant	-	-	-	-	-	-		1	ZNF570	HGNC	HGNC:26416	nonsense_mediated_decay		2			K7ENX9	UPI0002840C4C			01:03:00		ENST00000588644.3:c.-94+1833C>T
rs13343502	19:37471390	T	ENSG00000196437	ENST00000448051	Transcript	upstream_gene_variant	-	-	-	-	-	-	2120	-1	ZNF569	HGNC	HGNC:24737	protein_coding		2			K7EJ12,K7ELU1,K7ENQ2	UPI0002840C48
rs13343502	19:37471390	T	ENSG00000196437	ENST00000316950	Transcript	upstream_gene_variant	-	-	-	-	-	-	3953	-1	ZNF569	HGNC	HGNC:24737	protein_coding	YES	1	CCDS12503.1	Q5MCW4	A0A024R0G4	UPI0000202203
rs13343502	19:37471390	T	ENSG00000171827	ENST00000590664	Transcript	intron_variant,NMD_transcript_variant	-	-	-	-	-	-		1	ZNF570	HGNC	HGNC:26416	nonsense_mediated_decay		4			K7EMF5,K7ENX9	UPI0002840C4D			02:04:00		ENST00000590664.3:c.33+1003C>T
rs13343502	19:37471390	T	ENSG00000171827	ENST00000591380	Transcript	downstream_gene_variant	-	-	-	-	-	-	1156	1	ZNF570	HGNC	HGNC:26416	processed_transcript		4
rs13343502	19:37471390	T	ENSG00000171827	ENST00000330173	Transcript	intron_variant	-	-	-	-	-	-		1	ZNF570	HGNC	HGNC:26416	protein_coding		1	CCDS12504.1	Q96NI8	K7EP64,K7EMF5,K7ENX9	UPI000006DC96			02:04:00		ENST00000330173.3:c.33+1003C>T
rs13343502	19:37471390	T	ENSG00000196437	ENST00000592490	Transcript	upstream_gene_variant	-	-	-	-	-	-	4182	-1	ZNF569	HGNC	HGNC:24737	protein_coding		3			K7EKE0	UPI0002840C49
rs13343502	19:37471390	T	ENSG00000196437	ENST00000591710	Transcript	upstream_gene_variant	-	-	-	-	-	-	3929	-1	ZNF569	HGNC	HGNC:24737	protein_coding		5			K7EJ12	UPI0002840C4A
rs13343502	19:37471390	T	ENSG00000171827	ENST00000586475	Transcript	intron_variant	-	-	-	-	-	-		1	ZNF570	HGNC	HGNC:26416	protein_coding	YES	1	CCDS74355.1		K7EP64,K7EP39,K7EMF5,K7ENX9	UPI0001891E4E			03:05:00		ENST00000586475.3:c.201+1003C>T
rs13343502	19:37471390	T	ENSG00000171827	ENST00000587363	Transcript	downstream_gene_variant	-	-	-	-	-	-	1051	1	ZNF570	HGNC	HGNC:26416	nonsense_mediated_decay		4			K7EQY8	UPI0002840C4B
rs10416960	19:36937563	G	ENSG00000198453	ENST00000617745	Transcript	intron_variant	-	-	-	-	-	-		1	ZNF568	HGNC	HGNC:25392	protein_coding		5	CCDS74351.1		C9JXQ5,C9K0F2,K7EL97,K7ELK8,C9JLX5	UPI0001FD28F8			04:07:00		ENST00000617745.2:c.358+321T>G
rs10416960	19:36937563	G	ENSG00000198453	ENST00000587130	Transcript	downstream_gene_variant	-	-	-	-	-	-	739	1	ZNF568	HGNC	HGNC:25392	protein_coding		4				UPI0002840C05
rs10416960	19:36937563	G	ENSG00000198453	ENST00000587857	Transcript	intron_variant	-	-	-	-	-	-		1	ZNF568	HGNC	HGNC:25392	protein_coding		2		Q3ZCX4		UPI0000073A02			05:05:00		ENST00000587857.3:c.166+321T>G
rs10416960	19:36937563	G	ENSG00000198453	ENST00000616085	Transcript	intron_variant	-	-	-	-	-	-		1	ZNF568	HGNC	HGNC:25392	protein_coding		5				UPI0004E4CA07			02:03:00		ENST00000616085.1:c.166+321T>G
rs10416960	19:36937563	G	ENSG00000198453	ENST00000427117	Transcript	intron_variant	-	-	-	-	-	-		1	ZNF568	HGNC	HGNC:25392	protein_coding		1			K7EKY2,C9JZ58	UPI000014021E			06:07:00		ENST00000427117.3:c.358+321T>G
rs10416960	19:36937563	G	ENSG00000198453	ENST00000415168	Transcript	intron_variant	-	-	-	-	-	-		1	ZNF568	HGNC	HGNC:25392	protein_coding		1	CCDS56092.1	Q3ZCX4		UPI000049DEB0			04:04:00		ENST00000415168.3:c.166+321T>G
rs10416960	19:36937563	G	ENSG00000198453	ENST00000619231	Transcript	intron_variant	-	-	-	-	-	-		1	ZNF568	HGNC	HGNC:25392	protein_coding	YES	1	CCDS42558.1	Q3ZCX4	A2VDJ6	UPI000059D700			04:04:00		ENST00000619231.2:c.358+321T>G
rs10416960	19:36937563	G	ENSG00000198453	ENST00000444991	Transcript	intron_variant	-	-	-	-	-	-		1	ZNF568	HGNC	HGNC:25392	protein_coding		1			C9JXQ5,C9K0F2,K7EL97,K7ELK8,C9JLX5	UPI000198C7C3			06:09:00		ENST00000444991.3:c.358+321T>G
rs10416960	19:36937563	G	ENSG00000198453	ENST00000455427	Transcript	intron_variant	-	-	-	-	-	-		1	ZNF568	HGNC	HGNC:25392	protein_coding		2	CCDS56093.1	Q3ZCX4	C9JXQ5,C9K0F2,K7EL97,K7ELK8	UPI0001AE649F			05:08:00		ENST00000455427.4:c.166+321T>G
[truncated: 23,197 more rows]
