# Supplementary material for: Uncovering the complex genetics of human character
Source: Mol Psychiatry. 2018 Oct 3;25(10):2295–312. doi: 10.1038/s41380-018-0263-6 (PMC7515844; doi:10.1038/s41380-018-0263-6)
Supplement: Supplementary file 15 — Table S4 [file 41380_2018_263_MOESM15_ESM.xlsx]

## Sheet: Sheet2
Table S4. List of SNP sets associated with character sets and their assigned names based on differentiating
pathways/processes. SNP sets are grouped by the character profile with which they are most frequently
associated to facilitate recognition of the functional differences between the groups.
		Creative
#Genes	SNP set	Distinguishing Pathway/Description	Neuronal function	Short SNP set name	Gene name
5	G_12_1	Learning vocal, visual, long-term memory. Regulate energy and transcription in brain circuit	visual vocal learning	Episodic learning	CAMTA1	CCDC39	IDS	NRXN1	SLC14A2
8		Regulation of neurogenesis. Regulate neurogenesis in brain formation (e.g., hippocampal)	Neurogenesis		CCDC39	CDKL5	COL25A1	DCC	MAGI2	NRXN1	PGLYRP4	RUNX1
11	G_7_3	Regulation of neurogenesis. Regulate neurogenesis in brain formation (e.g., hippocampal)	Neurogenesis	Neurogenesis	ACOXL	CPNE9	ECM2	GDNF	GJA1	MEF2A	NOS1	PCDH15	PRKD1	PRKG1	TENM2
16		Neuron growth and development pathways (regulation of cell adhesion)	Neuronal Development		ARSB	CPNE9	ECM2	GDNF	GJA1	IGF1	MACROD2	MEF2A	NOS1	NTRK2	PCDH15	PLXNA4	PRKD1	PRKG1	PTPRK	TENM2
13		Regulation of cell adhesion	Neuronal Development		COL6A3	COL8A1	CTNNA3	ECM2	GJA1	GLRA2	IGF1	PAPPA	PCDH15	PHLDB2	PTPRK	STXBP6	TENM2
8		Longevity regulating pathway. Resilience to stress. Reduce insulin-like growth factor, maintain protein assembly under stress	Longevity		CREB5	DDRGK1	FTMT	IARS	IGF1	KYNU	PAPPA	SAMD3
8	G_9_8	Regulation of neuronal synaptic activity and sensory transduction. Regulation of neuroexitation and sensory transduction	Regulation of neural excitability and senility	Neuroregulation	EML1	GLRA2	MAGI2	MEF2A	NAALAD2	OR5I1	PRKD1	RBFOX1
9	G_20_2	Genes in this pathway regulate synaptic plasticity and enhance learning and memory using CREB as a hub of gene transcription for neurotransmitter-activity-driven programs controling synaptic plasticity. Memory is also enhanced by coordination of histone and nucleosome remodeling. Further neuroprotection is provided by energy production in brain regions for autobiographical memory (COX7A2L) promot…	Regulation of neural plasticity	Enhanced memory.	FRMPDR	KCNG3	MS4A3	OXER1	SHISA6	CREB	MTA3	SETBP1	COX7A2L
1	G_19_5	Dopamine-DARPP32 Feedback onto cAMP Pathway. DARPP32 signaling cascades in the striatum are involved in numerous physiologic functions including synaptic plasticity, movement regulation, and even the modulation of other neurotransmitter systems (e.g., acetylcholine, calcium, glutamate, and GABA).	Stress response	DARPP320-Neuroplasticity	KCNH8
3	G_3_2	PAK Pathway. Promote antioxidation, autophagy, and repair.	Neuroprotection against injury and sensistivity.	PAK-Neuroprotection	CTNNA3	NTRK2	PTPRT
1	G_33_15	ERK Signaling. ERK , a member of the MAPK family, have been established as major participants in the regulation of cell growth and differentiation.	Neuronal Development	ERK-Neurodevelopment	CDH13	TNFAIP6
1	G_34_13	CREB Pathway. CREB has a well-documented role in neuronal plasticity and long-term memory formation in the brain and has been shown to be integral in the formation of spatial memory. CREB downregulation is implicated in the pathology of Alzheimer's disease and increasing the expression of CREB is being considered as a possible therapeutic target for Alzheimers disease. CREB also has a role in pho…	Neuroplasticity	CREB-Episodic learning	BMP7
1	G_28_11	Regulation of neuronal synaptic activity and sensory transduction. Regulation of neuroexitation and sensory transduction	Regulation of neural exitability and sensivity	Sensory transduction	EML1
1	G_39_13#	Nicotinate synthesized	Neuroplasticity	Nicotinate-Neuroplasticity	PARP8
1	G_36_27	Regulation of cell motility	Regulates aging, anxiety,pain and inflamation	Aging regulation	CFAP54
		Apathetic
5	G_36_29	Respiratory electron transport, ATP synthesis by chemiosmotic coupling, and heat production by uncoupling proteins. During oxidative phosphorylation, electrons are transferred from electron donors to electron acceptors such as oxygen, in redox reactions. These redox reactions release energy, which is used to form ATP. In eukaryotes, these redox reactions are carried out by a series of protein com…	Regulation of energy	Electron transport	COX6B1	MIR127	MIR431	MIR433	PSENEN
1		Protein Kinase C beta regulates stress reactivity	Stress reactivity		PRKCB
2	G_26_14	Transport of glucose and other sugars, bile salts and organic acids, metal ions and amine compounds	Regulation of energy	Glucose transport	SLC35B3	SLC44A5
1		Encoded mineralocorticoid receptor is trigger for the stress response system	Stress reactivity		NR3C2
13	G_7_2	Dysregulation of GPCR. Dysregulation of G protein–coupled receptor (GPCR) signaling and trafficking due to oxidative stress may contribute to various pathophysiologies in hypertension, atherosclerosis, heart failure and diabetes.	Stress reactivity	GPCR dysregulation	ATP6V1A	CDH5	DAAM1	GFRA1	GRM5	GUCY2F	KDM4C	MYH14	OR10D3	OR8G2P	PDGFB	RAPGEF4	RPS6KA2
1		Neurotransmiter storage and release in Hypothalamic-Pituitary-Adrenal axis.	Stress response		ATP6V1A
1		Reduced motivation from dopaminergic and vagal neurons	Induction of Apathy and Anxiety		PDGFB
1		RNA-mediated gene silencing of oxidation of fatty acids for entry into Krebs Cycle reduces energy	Energy production		PIWIL2
7		Activation of cAMP-Dependent PKA. PKA further inhibits GYS (Glycogen Synthase) leading to seizure of energy consuming process like Glycogen Synthesis. Msn2p is a stress-activated transcription factor that is negatively regulated by PKA phosphorylation). Adenylyl cyclase activates PKA by producing cAMP.	Stress response		ALK	BMP7	CACNB2	CACNB4	KCTD1	PDGFB	RAPGEF4
1	G_20_3	Fatty acid beta-oxidation (peroxisome)	Regulation of Energy	Fatty acid oxidation	HSD17B4
1	G_19_9	Aurora B signaling. The Aurora kinases associate with microtubules during chromosome movement and segregation. Certain drugs that act on aneuploid cells synergize with inhibitors of Aurora B to inhibit colony formation and oncogenic transformation. These findings provide an important link between aneuploidy and the stress pathways activated by Aurora B inhibition and also support the use of Auror…	Stress Reactivity	Aurora-B	EVI5
2	G_21_3	Cellular Senescence. Sensitive and dynamic functional biomarkers of aging would be clinically useful to evaluate the somatic impact of MDD. Up-Regulation of leucocytes Genes Implicated in Telomere Dysfunction and Cellular Senescence Correlates with Depression and Anxiety Severity Scores	Induction of Anxiety	Cellular Senescence	HIRA	NOX4
1	G_9_3	Pyrimidine metabolism. The classic clinic picture combines neurologic features of retarded motor development, dystonia and involuntary movements, and self-injurious behavior with features that are consequences of the accumulation of uric acid. The patient is unable to walk or to sit unassisted. Securely fastened around the chest and waist, the child can sit, and these children are usually found s…	Aggressive behavior	Pyrimidine metabolism	DPYD
1	G_35_4	O-linked glycosylation, The attachment process of a sugar molecule to an oxygen atom in an amino acid residue in a protein. O-linked glycosylation is a form of glycosylation that occurs in the Golgi apparatus in eukaryotes. Type II lissencephaly, cerebellar malformations, ventriculomegaly, anterior chamber malformations, severe delay, death in infancy	Energy production	O-linked glycosylation	POMT2
2	G_37_6#	Wnt pathway. This pathway highlights recent findings on their relevance--and interplay--in the development and maintenance of the mdDA system affecting the developmental mechanisms of the mesodiencephalic dopaminergic (mdDA) system. Dopaminergic neurons of the ventral mesodiencephalon are affected in significant health disorders such as Parkinson's disease, schizophrenia, and addiction	Apathy and Anxiety	Wnt signaling	CDH13	DAAM1
1	G_16_9	Olfactory Signaling Pathway. In addition to molecular mechanisms based on signaling pathways and chromatin remodeling, cellular processes involving neurogenesis have been implicated in stress resilience and vulnerability. Neurogenesis is a process of generation of new neurons that occurs primarily during embryonic and perinatal stages in mammals. It persists across life in the adult brain but onl…	Stress reactivity	Olfactory signaling	OR10D3	OR8G2P
1	G_23_2	Biogenic Amine Synthesis. Biogenic amines are one of two broad classes of classical neurotransmitters (the other being amino acids) and include: acetylcholine, serotonin, histamine, and the catecholamines epinephrine, norepinephrine, and dopamine. The Biogenic Amines. There are five established biogenic amine neurotransmitters: the three catecholamines—dopamine, norepinephrine (noradrenaline), an…	Aggressive - Anxiety behavior	Biogenic synthesis	GAD1
1	G_40_26	Dopamine-DARPP32 Feedback onto cAMP Pathway. DARPP32 signaling cascades in the striatum are involved in numerous physiologic functions including synaptic plasticity, movement regulation, and even the modulation of other neurotransmitter systems (e.g., acetylcholine, calcium, glutamate, and GABA).	Apathy and Anxiety behavior	Dopamine-feedback	KCNG3
1	G_28_15	PKMTs methylate histone lysines. PKMTs methylation affects lude Schinzel-Giedion Midface Retraction Syndrome and Mental Retardation.	Aggressive - Anxiety behavior	Histone methylation	SETBP1
4	G_41_40	Non-protein / Regulatory / unknown sets	Presumably regulatory	Apha-RNA	LINC01288	RP1-84O15.2	RP11-431M3.2	RPL10AP3
		Organized
1	G_24_6	Regulation of neurogenesis	Neurogenesis	GFI1-Neurite outgrowth	GFI1
2	G_20_18#	Wnt signaling pathway	Apathy and Anxiety	Wnt signaling	DAAM1	MAGI2
1	G_11_4	Calcium signaling / inositol pathway	Energy Metabolism, responses to energy/food, environmental signals	Inositol signaling	PLCB4
1		Hormone signaling	Energy Metabolism, responses to energy/food, environmental signals		PLCB4
1		Cholinergic synapse / Phopholipase calcium release	Energy Metabolism, responses to energy/food, environmental signals		PLCB4
3		Stress response	Energy Metabolism, responses to energy/food, environmental signals		CDC45	HIRA	IGSF1
4	G_12_8	Hedgehog biogenesis	Neuroprotection, regulation of self confidence	Neuroprotection	BMP7	DLL3	HHAT	PLCB4
1	G_10_1	G Protein-coupled Receptors Signaling	Regulate affect, learning, and memory	Learning/Memory	RGS13
17	G_3_1*	Calcium signaling / inositol pathway	Energy Metabolism, responses to energy/food, environmental signals	Inositol-Calcium signaling	BMP7	CHRM3	GJA1	GNAO1	ITPR2	MOV10	NOS1	NTSR1	PIK3R1	PLCB4	RGS7
3	G_8_8	Chemokine Signaling	Regulates aging, anxiety,pain and inflamation	Global inositol/chemokine pathways	PIK3R1	PLCB4	RHOC
6		Longevity regulating / aging pathway	Regulates aging, anxiety,pain and inflamation		CREB5	DMD	GNAO1	PDE4D	PIK3R1	PPP1R9A
4		Extracellular matrix organization	Regulates aging, anxiety,pain and inflamation		BMP7	COL2A1	DMD	ITGAV
6		GABAergic synapse / Morphine	Regulates aging, anxiety,pain and inflamation		GABRA4	GNAO1	ITPR2	PDE4D	PLCB4	SLC17A8
3		Inflamation regulator	Regulates aging, anxiety,pain and inflamation		ITPR2	PIK3R1	PLCB4
10		Insulin resistance	Regulates aging, anxiety,pain and inflamation		CHRM3	CREB5	EXOC4	GDNF	ITPR2	KCNMA1	KCNS3	PIK3R1	PPP1R9A	REG1A
2		Neuropathic / Pain	Regulates aging, anxiety,pain and inflamation		PIK3R1	PLCB4
1		Regulates aging, anxiety,pain and inflamation	Regulates aging, anxiety,pain and inflamation		NOS1
11		Calcium signaling / inositol pathway	Energy Metabolism, responses to energy/food, environmental signals		BMP7	CHRM3	GJA1	GNAO1	ITPR2	MOV10	NOS1	NTSR1	PIK3R1	PLCB4	RGS7
5		Glucose / Energy Metabolism	Energy Metabolism, responses to energy/food, environmental signals		ABCC4	BCAT1	BRSK2	CHRM3	TBC1D1
11		Hormone signaling	Energy Metabolism, responses to energy/food, environmental signals		CREB5	EXOC4	GJA1	GNAO1	ITGAV	ITPR2	PCSK2	PDE4D	PIK3R1	PLCB4	RXRG
10		Cholinergic synapse / Phopholipase calcium release	Energy Metabolism, responses to energy/food, environmental signals		BMP7	CHRM3	COL2A1	CREB5	GNAO1	ITGAV	ITPR2	PIK3R1	PLCB4	RHOC
8		Stress response	Energy Metabolism, responses to energy/food, environmental signals		CDC45	COL2A1	HIRA	IGSF1	ITGAV	MAOA	MOV10	PIK3R1
4		Hedgehog biogenesis	Neuroprotection, regulation of self confidence		BMP7	EXOC4	PLCB4	NDUFAF6
2		Regulation of insulin secretion	Regulate affect, learning, and memory		ITPR2	KCNS3
7		G Protein-coupled Receptors Signaling	Regulate affect, learning, and memory		GDNF	GNAO1	ITGAV	ITPR2	PIK3R1	PLCB4	RGS7
6		Learning/ visual / memory	Regulate affect, learning, and memory		CLDN5	NPFFR1	NPS	NTSR1	PARK2	TMOD2
1	G_36_23#	Fatty acid beta-oxidation (peroxisome). DBPD enzyme that is involved in the peroxisomal beta-oxidation pathway for fatty acids	Regulation of Energy	DBPD-Fatty acid oxidation	HSD17B4
4	G_21_4	Non-protein / Regulatory / unknown sets	Presumably regulatory	Org1-RNA	LINC01288	RP1-84O15.2	RP11-431M3.2	RPL10AP3
4	G_23_19	Non-protein / Regulatory / unknown sets	Presumably regulatory	Org2-RNA	LINC01288	RP1-84O15.2	RP11-431M3.2	RPL10AP3
4	G_27_25	Non-protein / Regulatory / unknown sets	Presumably regulatory	Org3-RNA	LINC01288	RP1-84O15.2	RP11-431M3.2	RPL10AP3
3	G_35_12	Non-protein / Regulatory / unknown sets	Presumably regulatory	Org4-RNA	LINC01288	RP1-84O15.2	RPL10AP3
4	G_38_10	Non-protein / Regulatory / unknown sets	Presumably regulatory	Org5-RNA	LINC01288	RP1-84O15.2	RP11-431M3.2	RPL10AP3
		Dependent
1	G_22_6	Blood-Brain Barrier and Immune Cell Transmigration	Immune system	Blood-brain barrier	ABCC4
2	G_31_8	Neuronal / Neurotrophin Pathway	Neuroplasticity with hyperphagia, drug dependence, moodiness	Neurotrophin	ATXN1	NTRK2
5	G_7_7	Olfactory Signaling Pathway	Social attachment	Olfaction	OR5AS1	OR5F1	OR5T3	OR8J1	OR8K1
1		Activation of cAMP-Dependent PKA / Axon Guidance	Neuroplasticity with negative emotionality.		NTN1
3	G_41_33	Signaling by GPCR	GPCRs may also activate β-arrestin-dependent signaling, which regulates visceral motility, immune response, inflammation, neuroplasticity	GPCR neuroplasticity	DAAM1	LRRK2	SCRIB
1	G_5_1	CDK-mediated phosphorylation	CDK2-mediated phosphorylation of tau affects the microtubule-mediated mechanisms associated with neuroplasticity	CDK neuroplasticity	DAAM1
2	G_28_15	Cytochrome P450	Rapid Modulation of Neuroplasticity by Brain Estrogens	Estrogen neuroplasticity	CYP2C18	CYP2C9
4	G_17_14	Non-protein / Regulatory / unknown sets	Presumably regulatory	Dep-RNA	LINC01288	RP1-84O15.2	RP11-431M3.2	RPL10AP3
		Resourceful
2	G_33_11	Regulation of neuronal growth and transport	Immune self-tolerance or behavioral self-control	self-control	GFI1	FAM69A
1		NMDA system	Neuronal homeostasis		HAAO
4	G_33_19	Non-protein / Regulatory / unknown sets	Presumably regulatory	Res-RNA	LINC01288	RP1-84O15.2	RP11-431M3.2	RPL10AP3
		* G_3_1 is a wide SNP set that dissects well and ill being subjects. We utilize G_8_8, which is aproximatelly included (>95% SNPs) in G_3_1, for the analysis because of its specificity. #Note: 4 SNP sets were considered as borderline because they either have significant SKAT p-values with low associations with the phenotype (G_37_6, G_36_23), or viceversa (G_39_13, G_20_18). These SNP sets were o…
