# Supplementary material for: Uncovering the complex genetics of human character
Source: Mol Psychiatry. 2018 Oct 3;25(10):2295–312. doi: 10.1038/s41380-018-0263-6 (PMC7515844; doi:10.1038/s41380-018-0263-6)
Supplement: Supplementary file 18 — Table S7 [file 41380_2018_263_MOESM18_ESM.xlsx]

## Sheet: Table S7
Table S7. Pathways associated with Character profiles. The number of genes associated with any of the character profiles and with particular profiles is shown (Source KEGG and DAVID pathways databases).
Differences among profiles were evaluated by ANOVA (p-value<146E-19) and T-test (p-value<0.05, Bonferroni) for comparisons between pairs of profiles.
Apathetic differ from Creative, Resourceful; Dependent differs from Organized, Creative and Resourceful; Organized differs from Dependent, Creative and Resourceful
Creative differs from Apathetic, Dependent and Organized; Resourceful differs from Apathetic, Dependent and Organized
Pathways	Any Char Profile	Apathetic	Dependent	Organized	Creative	Resourceful
hsa01100 Metabolic pathways	25	11	9	7	4		*KEGGs pathways database
MAPK signaling pathway	8	6	7
hsa04015 Rap1 signaling pathway	13	5	3	4	4		*KEGGs pathways database
Pathways in cancer	13	5	3	5	4	2
Leukocyte transendothelial migration	6	4	2	3
Focal adhesion	9	4	2	4	2
hsa04014 Ras signaling pathway	7	4	2		2		*KEGGs pathways database
Cardiac muscle contraction	4	4	3
Gap junction	7	3	2	2	2
Long-term potentiation	5	3	2	2
Purine metabolism	5	3	2	2
Arrhythmogenic right ventricular cardiomyopathy (ARVC)	6	3	2	3
hsa04726 Serotonergic synapse	6	3	2	3			*KEGGs pathways database
hsa04921 Oxytocin signaling pathway	7	3	2	4			*KEGGs pathways database
Cytokine-cytokine receptor interaction	5	3	2
Metabolism of xenobiotics by cytochrome P450	3	3	2
Oxidative phosphorylation	3	3	2
hsa04072 Phospholipase D signaling pathway	7	3	3	2	2		*KEGGs pathways database
hsa04261 Adrenergic signaling in cardiomyocytes	6	3	3	2			*KEGGs pathways database
Huntington's disease	6	3	3
Drug metabolism	5	3	4
Alzheimer's disease	6	3		3		2
hsa05231 Choline metabolism in cancer	5	3					*KEGGs pathways database
Dilated cardiomyopathy	5	2	2	2
Hypertrophic cardiomyopathy (HCM)	5	2	2	2
hsa04151 PI3K-Akt signaling pathway	9	2	2	4	2		*KEGGs pathways database
Calcium signaling pathway	8	2	2	5		2
Arachidonic acid metabolism	2	2	2
Linoleic acid metabolism	2	2	2
Parkinson's disease	5	2	2
Retinol metabolism	2	2	2
hsa04931 Insulin resistance	5	2	2				*KEGGs pathways database
hsa04390 Hippo signaling pathway	6	2		2			*KEGGs pathways database
hsa04713 Circadian entrainment	7	2		3			*KEGGs pathways database
hsa05205 Proteoglycans in cancer	6	2		3			*KEGGs pathways database
Long-term depression	8	2		4	2	2
hsa04724 Glutamatergic synapse	6	2		4			*KEGGs pathways database
Tight junction	7	2		5
hsa04723 Retrograde endocannabinoid signaling	7	2		5			*KEGGs pathways database
Aldosterone-regulated sodium reabsorption	4	2
Glioma	4	2
Primary bile acid biosynthesis	2	2
Vibrio cholerae infection	2	2
Axon guidance	4		2
Neurotrophin signaling pathway	3		2
Olfactory transduction	11		8		2
hsa04925 Aldosterone synthesis and secretion	6			2	2		*KEGGs pathways database
hsa04152 AMPK signaling pathway	5			2	2		*KEGGs pathways database
Wnt signaling pathway	4			2		2
ABC transporters	2			2
Amino sugar and nucleotide sugar metabolism	2			2
Cell adhesion molecules (CAMs)	4			2
Chemokine signaling pathway	3			2
Endometrial cancer	2			2
GnRH signaling pathway	3			2
Hedgehog signaling pathway	2			2
Melanogenesis	3			2
Non-small cell lung cancer	3			2
Viral myocarditis	2			2
ECM-receptor interaction	4			3
Phosphatidylinositol signaling system	5			3
Small cell lung cancer	3			3
hsa04911 Insulin secretion	6			3			*KEGGs pathways database
hsa04728 Dopaminergic synapse	5			3			*KEGGs pathways database
hsa04750 Inflammatory mediator regulation of TRP channels	5			3			*KEGGs pathways database
hsa04022 cGMP-PKG signaling pathway	7			4	3		*KEGGs pathways database
Neuroactive ligand-receptor interaction	6			4
hsa04024 cAMP signaling pathway	6			4			*KEGGs pathways database
hsa04972 Pancreatic secretion	5			4			*KEGGs pathways database
hsa04915 Estrogen signaling pathway	5			4			*KEGGs pathways database
hsa04919 Thyroid hormone signaling pathway	5			4			*KEGGs pathways database
hsa05032 Morphine addiction	5			4			*KEGGs pathways database
Regulation of actin cytoskeleton	6			5
Vascular smooth muscle contraction	7			5
hsa04725 Cholinergic synapse	7			5			*KEGGs pathways database
hsa04970 Salivary secretion	7			5			*KEGGs pathways database
Prostate cancer	4				2
Acute myeloid leukemia	2
Adipocytokine signaling pathway	2
B cell receptor signaling pathway	2
beta-Alanine metabolism	2
Chronic myeloid leukemia	3
Colorectal cancer	2
ErbB signaling pathway	2
Fc epsilon RI signaling pathway	2
Fc gamma R-mediated phagocytosis	2
Glycerolipid metabolism	2
Glycosaminoglycan degradation	2
Insulin signaling pathway	2
Jak-STAT signaling pathway	3
Lysosome	3
Melanoma	3
mTOR signaling pathway	3
Natural killer cell mediated cytotoxicity	3
Notch signaling pathway	2
Oocyte meiosis	3
Pancreatic cancer	2
Pantothenate and CoA biosynthesis	2
Progesterone-mediated oocyte maturation	3
Pyrimidine metabolism	3
Renal cell carcinoma	2
TGF-beta signaling pathway	2
Toll-like receptor signaling pathway	3
Tryptophan metabolism	2
Type I diabetes mellitus	2
Valine, leucine and isoleucine biosynthesis	2
Valine, leucine and isoleucine degradation	2
VEGF signaling pathway	2
