# Supplementary material for: Uncovering the complex genetics of human character
Source: Mol Psychiatry. 2018 Oct 3;25(10):2295–312. doi: 10.1038/s41380-018-0263-6 (PMC7515844; doi:10.1038/s41380-018-0263-6)
Supplement: Supplementary file 19 — Table S8 [file 41380_2018_263_MOESM19_ESM.xlsx]

## Sheet: Table S8
Table S8. Summary of the genes present in each of the 5 character profiles and shared by particular pairs of profiles (i.e., intersection of profiles).
The Totals refer to the total number of genes mapped to each of the 5 profiles. Odd-diagonal cells display the number of genes in the intersection of particular pairs of profiles.
The cells in the diagonal exhibit the number of genes unique for a particular profile (i.e., not present in any other). Percentage calculations are based on the total 727 genes to facilitate comparisons.
Cuantitative Intersection of Genes between Profiles
Superset	resourceful	organized	creative	dependent	apathetic	Total
resourceful	0	18	4	16	16	18
organized	18	208	67	55	103	349
creative	4	67	89	60	99	235
dependent	16	55	60	70	67	172
apathetic	16	103	99	67	130	302
Percent of the Gene Intersection between Profiles
Superset	resourceful	organized	creative	dependent	apathetic	% of Total
resourceful	0	2.47253	0.549451	2.1978	2.1978	2.47253
organized	2.47253	28.5714	9.2033	7.55495	14.1484	47.9396
creative	0.549451	9.2033	12.2253	8.24176	13.5989	32.2802
dependent	2.1978	7.55495	8.24176	9.61538	9.2033	23.6264
apathetic	2.1978	14.1484	13.5989	9.2033	17.8571	41.4835
