# Supplementary material for: Uncovering the complex genetics of human character
Source: Mol Psychiatry. 2018 Oct 3;25(10):2295–312. doi: 10.1038/s41380-018-0263-6 (PMC7515844; doi:10.1038/s41380-018-0263-6)
Supplement: Supplementary file 20 — Table S9 [file 41380_2018_263_MOESM20_ESM.xlsx]

## Sheet: S9.A
Table S9. (A) GO Molecular Processes corresponding to each Pipeline that flows to a particular Character Scale. The component profiles of the pipeline are shown for each of the three TCI character traits (SD, CO, or ST). Then the total number of genes associated with each component of the pipeline is shown. The count of the number of genes associated with a particular GO pathway is given along wi…
Sublist	Category	Term	Genes	Count	%	P-Value
SD = Creative Only + Organized Only +Resourceful + Organized Only & Dependent Only + Organized Only & Apathetic Only
Creative only	GO:0051240	positive regulation of multicellular organismal process	89	10	15.9	0.011
	GO:0009653	anatomical structure morphogenesis		14	22.2	0.015
	GO:0051094	positive regulation of developmental process		8	12.7	0.022
	GO:0045927	positive regulation of growth		4	6.3	0.027
	GO:0016049	cell growth		5	7.9	0.027
	GO:0016043	cellular component organization		23	36.5	0.045
	GO:0044707	single-multicellular organism process		22	34.9	0.063
	GO:0048589	developmental growth		5	7.9	0.066
	GO:0044085	cellular component biogenesis		13	20.6	0.068
	GO:0007626	locomotory behavior		3	4.8	0.09
	GO:0040008	regulation of growth		5	7.9	0.091
Organized Only	GO:0033036	macromolecule localization	208	35	25	0.00015
	GO:0051234	establishment of localization		50	35.7	0.00019
	GO:0051641	cellular localization		30	21.4	0.0014
	GO:1902578	single-organism localization		38	27.1	0.0019
	GO:0032879	regulation of localization		27	19.3	0.0078
	GO:0007269	neurotransmitter secretion		5	3.6	0.013
	GO:0048856	anatomical structure development		48	34.3	0.014
	GO:0044767	single-organism developmental process				0.32
	GO:0044707	single-multicellular organism process		50	35.7	0.025
	GO:0007155	cell adhesion		19	13.6	0.026
	GO:0045785	positive regulation of cell adhesion		7	5	0.04
	GO:0051235	maintenance of location		6	4.3	0.041
	GO:0016043	cellular component organization		50	35.7	0.041
	GO:0065008	regulation of biological quality		32	22.9	0.044
	GO:0009653	anatomical structure morphogenesis		25	17.9	0.05
	GO:0097006	regulation of plasma lipoprotein particle levels		3	2.1	0.051
	GO:0044700	single organism signaling		50	35.7	0.054
	GO:0016049	cell growth		7	5	0.065
	GO:0065009	regulation of molecular function		26	18.6	0.07
	GO:0051051	negative regulation of transport		7	5	0.073
	GO:0051050	positive regulation of transport		11	7.9	0.076
	GO:0048870	cell motility		14	10	0.09
	GO:0051674	localization of cell		14	10	0.09
	GO:0003008	system process		19	13.6	0.1
Resourceful	GO:0044711	single-organism biosynthetic process	18	3	37.5	0.035
	GO:0007049	cell cycle		3	37.5	0.053
	GO:0044281	small molecule metabolic process		3	37.5	0.07
Organized Only & Dependent Only			9
Organized Only & Apathetic Only	GO:0003012	muscle system process	40	4	17.4	0.002
	GO:0061061	muscle structure development		3	13	0.056
	GO:0030029	actin filament-based process		3	13	0.07
	GO:0006996	organelle organization		6	26.1	0.079
CO = Creative Only + Organized Only + Dependent Only + Organized Only & Dependent Only + Organized Only & Apathetic Only
Dependent Only	GO:0055085	transmembrane transport	70	8	20	0.007
	GO:0050907	detection of chemical stimulus involved in sensory perception		5	12.5	0.0093
	GO:0007186	G-protein coupled receptor signaling pathway		7	17.5	0.021
	GO:0007600	sensory perception		6	15	0.025
	GO:0034220	ion transmembrane transport		6	15	0.025
	GO:0006631	fatty acid metabolic process		4	10	0.026
	GO:0090140	regulation of mitochondrial fission		2	5	0.035
	GO:0006811	ion transport				0.95
	GO:0071869	response to catecholamine		2	5	0.055
	GO:0071867	response to monoamine		2	5	0.055
	GO:0044765	single-organism transport		11	27.5	0.062
	GO:1903573	negative regulation of response to endoplasmic reticulum stress		2	5	0.068
	GO:0043269	regulation of ion transport		4	10	0.073
ST = Creative Only + Creative and Apathetic All + Creative and Organized All
Creative and Apathetic All	GO:0044089	positive regulation of cellular component biogenesis	99	6	8.1	0.012
	GO:0009653	anatomical structure morphogenesis		14	18.9	0.055
	GO:0016043	cellular component organization		26	35.1	0.056
	GO:0044700	single organism signaling		26	35.1	0.067
	GO:0044763	single-organism cellular process		44	59.5	0.076
	GO:0007155	cell adhesion		10	13.5	0.076
	GO:0048583	regulation of response to stimulus		17	23	0.081
	GO:0040012	regulation of locomotion		6	8.1	0.089
	GO:0048856	anatomical structure development		23	31.1	0.092
	GO:0042330	taxis		5	6.8	0.092
	GO:0044767	single-organism developmental process		23	31.1	0.092
Creative and Organized All	GO:0051239	regulation of multicellular organismal process	69	16	30.8	0.0018
	GO:0048856	anatomical structure development		24	46.2	0.0037
	GO:0044767	single-organism developmental process		24	46.2	0.0038
	GO:0044700	single organism signaling		26	50	0.0039
	GO:0044707	single-multicellular organism process		25	48.1	0.005
	GO:0050793	regulation of developmental process		13	25	0.0059
	GO:0009653	anatomical structure morphogenesis		14	26.9	0.012
	GO:0050794	regulation of cellular process		35	67.3	0.016
	GO:0048870	cell motility				0.2
	GO:0051674	localization of cell		9	17.3	0.018
	GO:0032879	regulation of localization		13	25	0.019
	GO:0048585	negative regulation of response to stimulus		9	17.3	0.021
	GO:0051240	positive regulation of multicellular organismal process		9	17.3	0.027
	GO:0051716	cellular response to stimulus		25	48.1	0.039
	GO:0040012	regulation of locomotion		6	11.5	0.046
	GO:0042330	taxis		5	9.6	0.053
	GO:0048520	positive regulation of behavior		2	3.8	0.057
	GO:0051094	positive regulation of developmental process		7	13.5	0.058
	GO:0016043	cellular component organization		22	42.3	0.064
	GO:0048583	regulation of response to stimulus		15	28.8	0.066
	GO:0044763	single-organism cellular process		37	71.2	0.076
	GO:0044708	single-organism behavior		4	7.7	0.08
	GO:0023057	negative regulation of signaling		7	13.5	0.08
	GO:0023051	regulation of signaling		13	25	0.081

## Sheet: S9.B
(B) GO Molecular Processes contributing to overall Self-directedness scale values. Contributions from each component of the pipeline are ordered by number of genes contributed by each component beginning with the component with the greatest number of genes. Differences between components in the number of contributing genes were significant when tested by ANOVA (p-value<1.99E-15. Disjoint MP are s…
Mopecular Precesses	Organized Only	Creative only	Organized Only & Apathetic Only	Organized Only & Dependent Only	Resourceful	Grand Total
regulation of plasma lipoprotein particle levels	3					3
neurotransmitter secretion	5					5
maintenance of location	6					6
cell growth	7	5				7
negative regulation of transport	7					7
positive regulation of cell adhesion	7					7
positive regulation of transport	11					11
cell motility	14					14
localization of cell	14					14
cell adhesion	19					19
system process	19					19
anatomical structure morphogenesis	25	14				25
regulation of molecular function	26					26
regulation of localization	27					27
cellular localization	30					30
regulation of biological quality	32					32
macromolecule localization	35					35
single-organism localization	38					38
anatomical structure development	48					48
single-multicellular organism process	50	22				50
cellular component organization	50	23				50
establishment of localization	50					50
single organism signaling	50					50
locomotory behavior		3				3
positive regulation of growth		4				4
developmental growth		5				5
regulation of growth		5				5
positive regulation of developmental process		8				8
cellular component biogenesis		13				13
actin filament-based process			3			3
muscle structure development			3			3
muscle system process			4			4
organelle organization			6			6
cell cycle					3	3
single-organism biosynthetic process					3	3
small molecule metabolic process					3	3
Grand Total	50	23	6		3	50

## Sheet: S9.C
(C) GO Molecular Processes contributing to overall Cooperativeness scale values. Contributions from each component of the pipeline are ordered by number of genes contributed by each component beginning with the component with the greatest number of genes. Differences between components in the number of contributing genes were significant when tested by ANOVA (p-value<2.74E-13). Disjoint MP are sh…
Molecular Processes	Organized Only	Creative only	Dependent Only	Organized Only & Apathetic Only	Organized Only & Dependent Only	Grand Total
regulation of plasma lipoprotein particle levels	3					3
neurotransmitter secretion	5					5
maintenance of location	6					6
cell growth	7					7
negative regulation of transport	7					7
positive regulation of cell adhesion	7					7
positive regulation of transport	11					11
cell motility	14					14
localization of cell	14					14
cell adhesion	19					19
system process	19					19
anatomical structure morphogenesis	25	14				25
regulation of molecular function	26					26
regulation of localization	27					27
cellular localization	30					30
regulation of biological quality	32					32
macromolecule localization	35					35
single-organism localization	38					38
anatomical structure development	48					48
single-multicellular organism process	50	22				50
cellular component organization	50	23				50
establishment of localization	50					50
single organism signaling	50					50
locomotory behavior		3				3
positive regulation of growth		4				4
developmental growth		5				5
regulation of growth		5				5
positive regulation of developmental process		8				8
positive regulation of multicellular organismal process		10				10
cellular component biogenesis		13				13
negative regulation of response to endoplasmic reticulum stress			2			2
regulation of mitochondrial fission			2			2
response to catecholamine			2			2
response to monoamine			2			2
fatty acid metabolic process			4			4
regulation of ion transport			4			4
detection of chemical stimulus involved in sensory perception			5			5
ion transmembrane transport			6			6
sensory perception			6			6
G-protein coupled receptor signaling pathway			7			7
transmembrane transport			8			8
single-organism transport			11			11
actin filament-based process				3		3
muscle structure development				3		3
muscle system process				4		4
organelle organization				6		6
(blank)
Grand Total	50	23	11	6		50

## Sheet: S9.D
(D) GO Molecular Processes contributing to overall Self-transcendence scale values. Contributions from each component of the pipeline are ordered by number of genes contributed by each component beginning with the component with the greatest number of genes. Differences between components in the number of contributing genes were significant when tested by ANOVA (p-value<6.00E-3). Disjoint MP are …
Molecular Processes	Creative and Organized All	Creative and Apathetic All	Creative only	Grand Total
positive regulation of behavior	2			2
single-organism behavior	4			4
taxis	5	5		5
regulation of locomotion	6	6		6
positive regulation of developmental process	7		8	8
negative regulation of signaling	7			7
positive regulation of multicellular organismal process	9		10	10
localization of cell	9			9
negative regulation of response to stimulus	9			9
regulation of developmental process	13			13
regulation of localization	13			13
regulation of signaling	13			13
anatomical structure morphogenesis	14	14	14	14
regulation of response to stimulus	15	17		17
regulation of multicellular organismal process	16			16
cellular component organization	22	26	23	26
anatomical structure development	24	23		24
single-organism developmental process	24	23		24
single-multicellular organism process	25		22	25
cellular response to stimulus	25			25
single organism signaling	26	26		26
regulation of cellular process	35			35
single-organism cellular process	37	44		44
positive regulation of cellular component biogenesis		6		6
cell adhesion		10		10
locomotory behavior			3	3
positive regulation of growth			4	4
cell growth			5	5
developmental growth			5	5
regulation of growth			5	5
cellular component biogenesis			13	13
Grand Total	37	44	23	44
