# Supplementary material for: Uncovering the complex genetics of human character
Source: Mol Psychiatry. 2018 Oct 3;25(10):2295–312. doi: 10.1038/s41380-018-0263-6 (PMC7515844; doi:10.1038/s41380-018-0263-6)
Supplement: Supplementary file 21 — Table S11 [file 41380_2018_263_MOESM21_ESM.xlsx]

## Sheet: Table 11
Table S11. Description of the known features of the genes in the pipeline that contribute to TCI Cooperativeness. Gene descriptions from different sources are displayed. From left to right, genes within Creative (Only), Organized (Only), Dependent (Only), Organized & Dependent (only), and Organized & Apathetic (Only) profiles are described. Each gene is identified by ENSEMBL code and name, chromo…
Code	Creative (Only)	G_12_1	G_19_5	G_20_2	G_28_11	G_3_2	G_33_15	G_34_13	G_36_27	G_39_13	G_7_3	G_9_8	Chr	Function	Pathway	Description	fRNAdb	UNIPROT	MP	Medical pathway	Medical Summary	Code	Organized (Only)	G_10_1	G_11_4	G_12_8	G_20_18	G_21_4	G_23_19	G_24_6	G_27_25	G_35_12	G_36_23	G_38_10	G_8_8	Chr	Function	Pathways	Description	fRNAdb	UNIPROT	MP	Medical pathway	Medical Summary	Code	Dependent (Only)	G_17_14	G_22_6	G_28_15
ENSG00000230009	MTCO2P3	1	1										13	0			0	0	0			ENSG00000252819	AL121898.1		1	1									1	20	0								ENSG00000280240	AL049794.1		1
ENSG00000234278	PRR20E	1	1										13	This gene is one of five identical loci in a cluster on chromosome 13q21.1. The predicted protein is proline-rich and contains several dopamine D4 receptor signatures and PRINTS domains. [provided by RefSeq, Oct 2008]			0	0	0			ENSG00000093009	CDC45		1	1									1	22	The protein encoded by this gene was identified by its strong similarity with Saccharomyces cerevisiae Cdc45, an essential protein required to the initiation of DNA replication. Cdc45 is a member of the highly conserved multiprotein complex including Cdc6/Cdc18, the minichromosome maintenance proteins (MCMs) and DNA polymerase, which is important for early steps of DNA replication in eukaryotes. …		cell division cycle 45(CDC45)	0	Required for initiation of chromosomal DNA replication.	DNA replication,G1/S transition of mitotic cell cycle,positive regulation of G1/S transition of mitotic cell cycle,DNA duplex unwinding,regulation of transcription involved in G1/S transition of mitotic cell cycle,DNA replication initiation,DNA replication checkpoint,mitotic DNA replication preinitiation complex assembly,double-strand break repair via break-induced replication,regulation of chrom…	Colorectal Neoplasms|,Leukemia, Lymphocytic, Chronic, B-Cell,Tobacco Use Disorder,	CANCER,CHEMDEPENDENCY,	ENSG00000089177	KIF16B		1
ENSG00000271140	PRR20FP	1	1										13	0			0	0	0			ENSG00000127084	FGD3		1	1									1	9	0	Regulation of actin cytoskeleton	FYVE, RhoGEF and PH domain containing 3(FGD3)	0	Promotes the formation of filopodia. May activate CDC42, a member of the Ras-like family of Rho- and Rac proteins, by exchanging bound GDP for free GTP. Plays a role in regulating the actin cytoskeleton and cell shape (By similarity).	positive regulation of GTPase activity,regulation of small GTPase mediated signal transduction,cytoskeleton organization,actin cytoskeleton organization,positive regulation of apoptotic process,regulation of Rho protein signal transduction,regulation of GTPase activity,regulation of cell shape,filopodium assembly	Basophils,Breath Tests,coronary spastic angina,Glucose,Tobacco Use Disorder,	CARDIOVASCULAR,CHEMDEPENDENCY,IMMUNE,METABOLIC,OTHER,	ENSG00000271949	RP11-302M6.4			1
ENSG00000186280	KDM4D	1		1		1					1	1	11	0		lysine demethylase 4D(KDM4D)	0	Histone demethylase that specifically demethylates Lys-9 of histone H3, thereby playing a central role in histone code. Does not demethylate histone H3 Lys-4, H3 Lys-27, H3 Lys-36 nor H4 Lys-20. Demethylates both di- and trimethylated H3 Lys-9 residue, while it has no activity on monomethylated residues. Demethylation of Lys residue generates formaldehyde and succinate.	oxidation-reduction process,"regulation of transcription,"transcription,double-strand break repair via homologous recombination,regulation of protein phosphorylation,cellular response to ionizing radiation,positive regulation of chromatin binding,histone H3-K9 demethylation,positive regulation of double-strand break repair via nonhomologous end joining	Attention deficit hyperactivity disorder and conduct disorder,HIV Infections|[X]Human immunodeficiency virus disease,	INFECTION,PSYCH,	ENSG00000248587	GDNF-AS1		1	1									1	5	0			0	0	0			ENSG00000221312	AL109922.1			1
ENSG00000215263	AC025750.7	1		1									2	0			0	0	0			ENSG00000102313	ITIH6		1	1									1	X	The protein encoded by this gene belongs to the interalpha trypsin inhibitor heavy chain (ITIH) family. Interalpha trypsin inhibitor (ITI) is composed of two heavy chains (containing VWA domain) and one light chain. The light chain confers the protease-inhibitor function, while the heavy chains are involved in mediating protein-protein interactions with the components of the extracellular matrix.…			0	0	negative regulation of endopeptidase activity,hyaluronan metabolic process			ENSG00000108242	CYP2C18			1
ENSG00000253756	CARSP2	1				1					1	1	8	0			0	0	0			ENSG00000137474	MYO7A		1	1									1	11	This gene is a member of the myosin gene family. Myosins are mechanochemical proteins characterized by the presence of a motor domain, an actin-binding domain, a neck domain that interacts with other proteins, and a tail domain that serves as an anchor. This gene encodes an unconventional myosin with a very short tail. Defects in this gene are associated with the mouse shaker-1 phenotype and the …		myosin VIIA(MYO7A)	0	Myosins are actin-based motor molecules with ATPase activity. Unconventional myosins serve in intracellular movements. Their highly divergent tails bind to membranous compartments, which are then moved relative to actin filaments. In the retina, plays an important role in the renewal of the outer photoreceptor disks. Plays an important role in the distribution and migration of retinal pigment epi…	lysosome organization,visual perception,phagocytosis,inner ear morphogenesis,intracellular protein transport,actin filament-based movement,sensory perception of sound,sensory perception of light stimulus,sensory perception,cell projection organization,inner ear receptor stereocilium organization,inner ear development,auditory receptor cell differentiation,auditory receptor cell stereocilium organ…	Alcoholism,atherosclerosis,Hearing Disorders,hearing loss, sensorineural nonsyndromic,Melanoma|Skin Neoplasms,Retinal Diseases,Usher syndrome,	CANCER,CARDIOVASCULAR,CHEMDEPENDENCY,OTHER,VISION,	ENSG00000138109	CYP2C9			1
ENSG00000254226	CTB-12O2.1	1				1					1	1	5	0			0	0	0			ENSG00000237650	OR11Q1P		1	1									1	X	0			0	0	0			ENSG00000188107	EYS			1
ENSG00000159658	EFCAB14	1				1					1	1	1	0		EF-hand calcium binding domain 14(EFCAB14)	0	0	0	Cholesterol, HDL,hepatitis C, chronic,Schizophrenia,	INFECTION,METABOLIC,PSYCH,	ENSG00000101333	PLCB4		1	1									1	20	The protein encoded by this gene catalyzes the formation of inositol 1,4,5-trisphosphate and diacylglycerol from phosphatidylinositol 4,5-bisphosphate. This reaction uses calcium as a cofactor and plays an important role in the intracellular transduction of many extracellular signals in the retina. Multiple transcript variants encoding different isoforms have been found for this gene. [provided b…	Alzheimer's disease	phospholipase C beta 4(PLCB4)	0	The production of the second messenger molecules diacylglycerol (DAG) and inositol 1,4,5-trisphosphate (IP3) is mediated by activated phosphatidylinositol-specific phospholipase C enzymes. This form has a role in retina signal transduction.	lipid catabolic process,intracellular signal transduction,negative regulation of potassium ion transport,inositol phosphate metabolic process	Alcoholism,Body Mass Index,Body Weight,bronchodilator response,HIV,Leukocyte Count,metabolic syndrome,neutrophil count ,Parkinson Disease,Platelet Count,Psychiatric Disorders,several psychiatric disorders,Tobacco Use Disorder,Tunica Media,Type 2 Diabetes| edema | rosiglitazone,	CARDIOVASCULAR,CHEMDEPENDENCY,HEMATOLOGICAL,IMMUNE,INFECTION,METABOLIC,NEUROLOGICAL,PHARMACOGENOMIC,PSYCH,	ENSG00000213301	HMGB3P11			1
ENSG00000228237	EFCAB14-AS1	1				1					1	1	1	0			0	0	0			ENSG00000203266	RP11-560A15.3		1	1									1	20	0			0	0	0			ENSG00000223546	LINC00630			1
ENSG00000196090	PTPRT	1				1						1	20	The protein encoded by this gene is a member of the protein tyrosine phosphatase (PTP) family. PTPs are known to be signaling molecules that regulate a variety of cellular processes including cell growth, differentiation, mitotic cycle, and oncogenic transformation. This PTP possesses an extracellular region, a single transmembrane region, and two tandem intracellular catalytic domains, and thus …		protein tyrosine phosphatase, receptor type T(PTPRT)	0	May be involved in both signal transduction and cellular adhesion in the CNS.	cell adhesion,signal transduction,transmembrane receptor protein tyrosine kinase signaling pathway,peptidyl-tyrosine dephosphorylation,protein dephosphorylation,homophilic cell adhesion via plasma membrane adhesion molecules	Alcoholism,Arthritis, Rheumatoid|,Body Weights and Measures,breast cancer colorectal cancer leukemia liver cancer lung cancer stomach cancer,Cholesterol,Cholesterol, LDL,Depressive Disorder, Major,Diabetes Mellitus,Echocardiography,Gallbladder Diseases,Kidney Diseases,Magnesium,Metabolism,Pancreatic Neoplasms,Sleep,smoking cessation,Socioeconomic Factors,Tobacco Use Disorder,	CANCER,CARDIOVASCULAR,CHEMDEPENDENCY,IMMUNE,METABOLIC,OTHER,PSYCH,RENAL,	ENSG00000273212	AC000068.10		1										1	22	0			0	0	0			ENSG00000234177	LINC01114			1
ENSG00000232458	LINC01450	1									1	1	7	0			0	0	0			ENSG00000224790	AP000704.5		1										1	21	0			0	0	0			ENSG00000224632	LL0XNC01-73E8.1			1
ENSG00000167825	OR5I1	1									1	1	11	Olfactory receptors interact with odorant molecules in the nose, to initiate a neuronal response that triggers the perception of a smell. The olfactory receptor proteins are members of a large family of G-protein-coupled receptors (GPCR) arising from single coding-exon genes. Olfactory receptors share a 7-transmembrane domain structure with many neurotransmitter and hormone receptors and are resp…	Olfactory transduction		0	Odorant receptor.	G-protein coupled receptor signaling pathway,signal transduction,detection of chemical stimulus involved in sensory perception of smell			ENSG00000184113	CLDN5		1										1	22	This gene encodes a member of the claudin family. Claudins are integral membrane proteins and components of tight junction strands. Tight junction strands serve as a physical barrier to prevent solutes and water from passing freely through the paracellular space between epithelial or endothelial cell sheets. Mutations in this gene have been found in patients with velocardiofacial syndrome. Altern…	Cell adhesion molecules (CAMs)	claudin 5(CLDN5)	0	Plays a major role in tight junction-specific obliteration of the intercellular space.	learning,myelination,transforming growth factor beta receptor signaling pathway,palate development,face morphogenesis,outflow tract morphogenesis,positive regulation of establishment of endothelial barrier,cell-cell junction assembly,calcium-independent cell-cell adhesion via plasma membrane cell-adhesion molecules	Hip,Schizophrenia,	METABOLIC,PSYCH,	ENSG00000276490	RP11-400G3.5			1
ENSG00000251209	LINC00923	1									1		15	0			0	0	0			ENSG00000159267	HLCS		1										1	21	This gene encodes an enzyme that catalyzes the binding of biotin to carboxylases and histones. The protein plays an important role in gluconeogenesis, fatty acid synthesis and branched chain amino acid catabolism. Defects in this gene are the cause of holocarboxylase synthetase deficiency. Multiple alternatively spliced variants, encoding the same protein, have been identified.[provided by RefSeq…	hsa01100 Metabolic pathways	holocarboxylase synthetase(HLCS)	0	Post-translational modification of specific protein by attachment of biotin. Acts on various carboxylases such as acetyl-CoA-carboxylase, pyruvate carboxylase, propionyl CoA carboxylase, and 3-methylcrotonyl CoA carboxylase.	biotin metabolic process,cell proliferation,histone modification,response to biotin,histone biotinylation,protein biotinylation	Hippocampus,	AGING,	ENSG00000278128	RP11-440J4.2			1
ENSG00000188517	COL25A1	1										1	4	This gene encodes a brain-specific membrane associated collagen. A product of proteolytic processing of the encoded protein, CLAC (collagenous Alzheimer amyloid plaque component), binds to amyloid beta-peptides found in Alzheimer amyloid plaques but CLAC inhibits rather than facilitates amyloid fibril elongation (PMID: 16300410). A study of over-expression of this collagen in mice, however, found…		collagen type XXV alpha 1 chain(COL25A1)	0	Inhibits fibrillization of beta amyloid peptide during the elongation phase. Has also been shown to assemble amyloid fibrils into protease-resistant aggregates. Binds heparin.	collagen catabolic process,axonogenesis involved in innervation	Alcoholism,Alzheimer's disease ,Blood Pressure Determination,Cholesterol,Heart Rate,Hypertrophy, Left Ventricular,Tobacco Use Disorder,	CARDIOVASCULAR,CHEMDEPENDENCY,METABOLIC,NEUROLOGICAL,	ENSG00000140650	PMM2		1										1	16	The protein encoded by this gene catalyzes the isomerization of mannose 6-phosphate to mannose 1-phosphate, which is a precursor to GDP-mannose necessary for the synthesis of dolichol-P-oligosaccharides. Mutations in this gene have been shown to cause defects in glycoprotein biosynthesis, which manifests as carbohydrate-deficient glycoprotein syndrome type I. [provided by RefSeq, Jul 2008]	Amino sugar and nucleotide sugar metabolism	phosphomannomutase 2(PMM2)	0	Involved in the synthesis of the GDP-mannose and dolichol-phosphate-mannose required for a number of critical mannosyl transfer reactions.	protein glycosylation,GDP-mannose biosynthetic process	longevity,	AGING,	ENSG00000158296	SLC13A3			1
ENSG00000150316	CWC15	1										1	11	0		CWC15 spliceosome associated protein homolog(CWC15)	0	Component of the PRP19-CDC5L complex that forms an integral part of the spliceosome and is required for activating pre-mRNA splicing.	mRNA splicing ENSG00000171804 ENSG00000229140 ENSG00000177338 ENSG00000242113 ENSG00000258615 ENSG00000267120 ENSG00000148702 cell adhesion,proteolysis ENSG00000071242 protein phosphorylation,signal transduction,negative regulation of cell proliferation,positive regulation of apoptotic process,heart development,heart contraction,intracellular signal transduction,positive regulation of gene expres…	Attention deficit hyperactivity disorder and conduct disorder,	PSYCH,	ENSG00000232946	RP11-390F4.2		1										1	9	0			0	0	0			ENSG00000207249	SNORA72			1
ENSG00000270328	RP11-33E15.1	1										1	8	0			0	0	0			ENSG00000233797	UFL1-AS1		1										1	6	0			0	0	0			ENSG00000218512	SPTLC1P2			1
ENSG00000272254	RP11-531A24.7	1										1	8	0			0	0	0			ENSG00000156931	VPS8		1										1	3	0		VPS8, CORVET complex subunit(VPS8)	0	Plays a role in vesicle-mediated protein trafficking of the endocytic membrane transport pathway. Believed to act as a component of the putative CORVET endosomal tethering complexes which is proposed to be involved in the Rab5-to-Rab7 endosome conversion probably implicating MON1A/B, and via binding SNAREs and SNARE complexes to mediate tethering and docking events during SNARE-mediated membrane …	protein transport,endosomal vesicle fusion	Parkinson Disease,Tobacco Use Disorder,	CHEMDEPENDENCY,NEUROLOGICAL,	ENSG00000125878	TCF15			1
ENSG00000132874	SLC14A2	1										1	18	The protein encoded by this gene belongs to the urea transporter family. In mammalian cells, urea is the chief end product of nitrogen catabolism, and plays an important role in the urinary concentration mechanism. This protein is expressed in the inner medulla of the kidney, and mediates rapid transepithelial urea transport across the inner medullary collecting duct. Alternatively spliced transc…		solute carrier family 14 member 2(SLC14A2)	0	Specialized low-affinity vasopressin-regulated urea transporter. Mediates rapid transepithelial urea transport across the inner medullary collecting duct and plays a major role in the urinary concentrating mechanism.	transmembrane transport,response to water deprivation,urea transmembrane transport,urea transport	Albumins,Alcoholism,Biochemical measures,Blood Pressure,Blood Urea Nitrogen,Body Mass Index,Bone Density,Creatinine,Electrocardiography,Glomerular Filtration Rate,hypertension,macular degeneration,Menarche,Metabolic Syndrome X,normal variation,Tobacco Use Disorder,Waist Circumference,	CARDIOVASCULAR,CHEMDEPENDENCY,METABOLIC,NORMALVARIATION,OTHER,PHARMACOGENOMIC,RENAL,REPRODUCTION,VISION,	ENSG00000147853	AK3			1									1	9	The protein encoded by this gene is a GTP:ATP phosphotransferase that is found in the mitochondrial matrix. Several transcript variants encoding a few different isoforms have been found for this gene. [provided by RefSeq, Dec 2010]	Pyrimidine metabolism	adenylate kinase 3(AK3)	0	Involved in maintaining the homeostasis of cellular nucleotides by catalyzing the interconversion of nucleoside phosphates. Has GTP:AMP phosphotransferase and ITP:AMP phosphotransferase activities.	phosphorylation,blood coagulation,ADP biosynthetic process,AMP metabolic process,UTP metabolic process,ITP metabolic process,GTP metabolic process	Acquired Immunodeficiency Syndrome|Disease Progression,hematological parameters,Platelet Count,	HEMATOLOGICAL,INFECTION,	ENSG00000264051	AC007881.1
ENSG00000230327	AC009234.1	1											2	0			0	0	0			ENSG00000220997	AL161651.1			1									1	10	0								ENSG00000275270	AL133391.1
ENSG00000238039	AF011889.2	1											X	0			0	0	0			ENSG00000119965	C10orf88			1									1	10	0			0	0	0			ENSG00000205464	ATP6AP1L
ENSG00000171735	CAMTA1	1											1	0		calmodulin binding transcription activator 1(CAMTA1)	0	Transcriptional activator. May act as a tumor suppressor.	positive regulation of transcription from RNA polymerase II promoter,neuromuscular process controlling balance,transcription from RNA polymerase II promoter	Apoplexy|Cerebral Hemorrhage|Cerebral Hemorrhages|Intracranial Hemorrhages|Stroke|Subarachnoid Hemorrhage,Coronary Artery Disease,Coronary Disease,Fibrinogen,Heart Failure,hypertension,Interleukin-6,memory disturbance,Stroke,Tobacco Use Disorder,Type 2 diabetes,Type 2 Diabetes| edema | rosiglitazone,Waist Circumference,	CARDIOVASCULAR,CHEMDEPENDENCY,HEMATOLOGICAL,IMMUNE,METABOLIC,NEUROLOGICAL,PHARMACOGENOMIC,PSYCH,	ENSG00000253773	C8orf37-AS1			1									1	8	0			0	0	0			ENSG00000148655	C10orf11
ENSG00000145075	CCDC39	1											3	The protein encoded by this gene is involved in the motility of cilia and flagella. The encoded protein is essential for the assembly of dynein regulatory and inner dynein arm complexes, which regulate ciliary beat. Defects in this gene are a cause of primary ciliary dyskinesia type 14 (CILD14). [provided by RefSeq, Jul 2011]			0	Required for assembly of dynein regulatory complex (DRC) and inner dynein arm (IDA) complexes, which are responsible for ciliary beat regulation, thereby playing a central role in motility in cilia and flagella (PubMed:21131972). Probably acts together with CCDC40 to form a molecular ruler that determines the 96 nanometer (nm) repeat length and arrangements of components in cilia and flagella (By…	lung development,heart development,determination of left/right symmetry,sperm motility,heart looping,motile cilium assembly,regulation of cilium beat frequency,cilium movement,inner dynein arm assembly,determination of digestive tract left/right asymmetry,axonemal dynein complex assembly,epithelial cilium movement involved in determination of left/right asymmetry,determination of pancreatic left/…			ENSG00000119326	CTNNAL1			1									1	9	0		catenin alpha like 1(CTNNAL1)	0	May modulate the Rho pathway signaling by providing a scaffold for the Lbc Rho guanine nucleotide exchange factor (ARHGEF1).	cell adhesion,Rho protein signal transduction	Narcolepsy,	NEUROLOGICAL,	ENSG00000150527	CTAGE5
ENSG00000008086	CDKL5	1											X	This gene is a member of Ser/Thr protein kinase family and encodes a phosphorylated protein with protein kinase activity. Mutations in this gene have been associated with X-linked infantile spasm syndrome (ISSX), also known as X-linked West syndrome, and Rett syndrome (RTT). Alternate transcriptional splice variants have been characterized. [provided by RefSeq, Jul 2008]		cyclin dependent kinase like 5(CDKL5)	0	Mediates phosphorylation of MECP2.	positive regulation of GTPase activity,protein phosphorylation,protein autophosphorylation,regulation of cell cycle,neuron migration,positive regulation of axon extension,positive regulation of dendrite morphogenesis,regulation of dendrite development	Epilepsy|Rett Syndrome,infantile spasms mental retardation seizures,null,Rett Syndrome,Rett Syndrome|Seizures,	DEVELOPMENTAL,NEUROLOGICAL,UNKNOWN,	ENSG00000138161	CUZD1			1									1	10	0			0	CUZD1 antiserum inhibits cell attachment and proliferation of ovarian cancer cells so may be involved in these processes. May also play a role in the uterus during late pregnancy and/or in trypsin activation in pancreatic acinar cells.	cell proliferation,cell division,cell cycle,trypsinogen activation,"substrate-dependent cell migration			ENSG00000249797	CTD-3179P9.1
ENSG00000226562	CYP4F26P	1											9	0			0	0	0			ENSG00000142227	EMP3			1									1	19	The protein encoded by this gene belongs to the PMP-22/EMP/MP20 family of proteins. The protein contains four transmembrane domains and two N-linked glycosylation sites. It is thought to be involved in cell proliferation, cell-cell interactions and function as a tumor suppressor. Alternative splicing results in multiple transcript variants. [provided by RefSeq, Sep 2015]		epithelial membrane protein 3(EMP3)	0	Probably involved in cell proliferation and cell-cell interactions.	negative regulation of cell proliferation,cell growth,cell death,bleb assembly	prostate cancer,	CANCER,	ENSG00000188716	DUPD1
ENSG00000187323	DCC	1											18	This gene encodes a netrin 1 receptor. The transmembrane protein is a member of the immunoglobulin superfamily of cell adhesion molecules, and mediates axon guidance of neuronal growth cones towards sources of netrin 1 ligand. The cytoplasmic tail interacts with the tyrosine kinases Src and focal adhesion kinase (FAK, also known as PTK2) to mediate axon attraction. The protein partially localizes…	Axon guidance	DCC netrin 1 receptor(DCC)	0	Receptor for netrin required for axon guidance. Mediates axon attraction of neuronal growth cones in the developing nervous system upon ligand binding. Its association with UNC5 proteins may trigger signaling for axon repulsion. It also acts as a dependence receptor required for apoptosis induction when not associated with netrin ligand. Implicated as a tumor suppressor gene.	apoptotic process,axonogenesis,negative regulation of neuron projection development,neuron migration,axon guidance,extrinsic apoptotic signaling pathway in absence of ligand,negative regulation of dendrite development,regulation of neuron death,dorsal/ventral axon guidance,spinal cord ventral commissure morphogenesis,netrin-activated signaling pathway,anterior/posterior axon guidance,negative reg…	Alcoholism,Arteries,Body Weight Changes,Brain Ischemia|Cardiovascular Diseases|Coronary Disease|Stroke,Celiac Disease|,Colorectal Cancer,Coronary Disease|Coronary heart disease|Myocardial Infarction,Creatinine,Diabetes Mellitus,diabetic nephropathy,Erythrocytes,Follicle Stimulating Hormone,Gallbladder Neoplasms,Glomerular Filtration Rate,Hip,inflammatory bowel disease ,longevity,macular degenerat…	AGING,CANCER,CARDIOVASCULAR,CHEMDEPENDENCY,HEMATOLOGICAL,IMMUNE,METABOLIC,NEUROLOGICAL,PSYCH,RENAL,REPRODUCTION,VISION,	ENSG00000237647	ERICH1-AS1			1									1	8	0								ENSG00000079393	DUSP13
ENSG00000136267	DGKB	1											7	Diacylglycerol kinases (DGKs) are regulators of the intracellular concentration of the second messenger diacylglycerol (DAG) and thus play a key role in cellular processes. Nine mammalian isotypes have been identified, which are encoded by separate genes. Mammalian DGK isozymes contain a conserved catalytic (kinase) domain and a cysteine-rich domain (CRD). The protein encoded by this gene is a di…	Glycerolipid metabolism	diacylglycerol kinase beta(DGKB)	0	Exhibits high phosphorylation activity for long-chain diacylglycerols.	intracellular signal transduction,platelet activation,phosphorylation,protein kinase C-activating G-protein coupled receptor signaling pathway	Bone Density,Echocardiography,Erythrocyte Count,fasting glucose-related traits ,Forced Expiratory Volume,glucose-stimulated beta cell function,Hemoglobins,Myocardial Infarction,Narcolepsy,Precursor Cell Lymphoblastic Leukemia-Lymphoma,response to treatment for acute lymphoblastic leukemia,Tobacco Use Disorder,Type 2 diabetes,Type 2 Diabetes| edema | rosiglitazone,	CANCER,CARDIOVASCULAR,CHEMDEPENDENCY,HEMATOLOGICAL,METABOLIC,NEUROLOGICAL,PHARMACOGENOMIC,	ENSG00000185087	FAM169B			1									1	15	0		family with sequence similarity 169 member B(FAM169B)	0	0	0	Body Mass Index,Body Weight,Face,Waist Circumference,	METABOLIC,OTHER,	ENSG00000142166	IFNAR1
ENSG00000010404	IDS	1											X	The protein encoded by this gene belongs to the sulfatase family, is localized to the lysosome, and is involved in lysosomal degradation of heparan sulfate and dermatan sulfate. Mutations in this gene are associated with the X-linked lysosomal storage disease, mucopolysaccharidosis type II, also known as Hunter syndrome. Alternatively spliced transcript variants have been described for this gene.…	Glycosaminoglycan degradation	iduronate 2-sulfatase(IDS)	0	Required for the lysosomal degradation of heparan sulfate and dermatan sulfate.	glycosaminoglycan catabolic process,chondroitin sulfate catabolic process	Cognitive performance ,Type 2 Diabetes| edema | rosiglitazone,	NEUROLOGICAL,PHARMACOGENOMIC,	ENSG00000213185	FAM24B			1									1	10	0		family with sequence similarity 24 member B(FAM24B)	0	0	0	Tobacco Use Disorder,	CHEMDEPENDENCY,	ENSG00000203601	LINC00970
ENSG00000185247	MAGEA11	1											X	This gene is a member of the MAGEA gene family. The members of this family encode proteins with 50 to 80% sequence identity to each other. The promoters and first exons of the MAGEA genes show considerable variability, suggesting that the existence of this gene family enables the same function to be expressed under different transcriptional controls. The MAGEA genes are clustered at chromosomal l…			0	Acts as androgen receptor coregulator that increases androgen receptor activity by modulating the receptors interdomain interaction. May play a role in embryonal development and tumor transformation or aspects of tumor progression.	0			ENSG00000241621	GOLGA2P6			1									1	10	0			0	0	0			ENSG00000124370	MCEE
ENSG00000140563	MCTP2	1											15	0		multiple C2 and transmembrane domain containing 2(MCTP2)	0	Might play a role in the development of cardiac outflow tract.	multicellular organism development,calcium-mediated signaling	Alcoholism,Alkaline Phosphatase,Aorta,Behcet Syndrome,Blood Pressure Determination,Body Composition,Body Mass Index,Body Weight,C-Reactive Protein,Cholesterol, HDL,Cognitive performance ,Conduct Disorder,Coronary Artery Disease,Coronary Disease,Death, Sudden, Cardiac,Depression,Drug-Induced Liver Injury,drug-induced liver injury (flucloxacillin),Echocardiography,Hip,Hypertrophy, Left Ventricular,…	AGING,CARDIOVASCULAR,CHEMDEPENDENCY,IMMUNE,METABOLIC,NEUROLOGICAL,PHARMACOGENOMIC,PSYCH,	ENSG00000162729	IGSF8			1									1	1	This gene encodes a member the EWI subfamily of the immunoglobulin protein superfamily. Members of this family contain a single transmembrane domain, an EWI (Glu-Trp-Ile)-motif and a variable number of immunoglobulin domains. This protein interacts with the tetraspanins CD81 and CD9 and may regulate their role in certain cellular functions including cell migration and viral infection. The encoded…			0	May play a key role in diverse functions ascribed to CD81 and CD9 such as oocytes fertilization or hepatitis C virus function. May regulate proliferation and differentiation of keratinocytes. May be a negative regulator of cell motility: suppresses T-cell mobility coordinately with CD81, associates with CD82 to suppress prostate cancer cell migration, regulates epidermoid cell reaggregation and m…	movement of cell or subcellular component,nervous system development,cell proliferation,single fertilization,skeletal muscle tissue development			ENSG00000187258	NPSR1
ENSG00000179915	NRXN1	1											2	Neurexins function in the vertebrate nervous system as cell adhesion molecules and receptors. Two neurexin genes are among the largest known in human (NRXN1 and NRXN3). By using alternate promoters, splice sites and exons, predictions of hundreds or even thousands of distinct mRNAs have been made. Most transcripts use the upstream promoter and encode alpha-neurexin isoforms; fewer transcripts are…	Cell adhesion molecules (CAMs)	neurexin 1(NRXN1)	0	Cell surface protein involved in cell-cell-interactions, exocytosis of secretory granules and regulation of signal transmission. Function is isoform-specific. Alpha-type isoforms have a long N-terminus with six laminin G-like domains and play an important role in synaptic signal transmission. Alpha-type isoforms play a role in the regulation of calcium channel activity and Ca(2+)-triggered neurot…	learning,neuromuscular process controlling balance,synapse assembly,adult behavior,regulation of insulin secretion involved in cellular response to glucose stimulus,"positive regulation of synaptic transmission,positive regulation of synapse assembly,positive regulation of synapse maturation,prepulse inhibition,chemical synaptic transmission,axon guidance,social behavior,neurotransmitter secretio…	Alanine Transaminase,Alcoholism,Arthritis, Rheumatoid,autism,Blood Pressure,Breath Tests,Cholesterol,Cholesterol, HDL,Cholesterol, LDL,cognitive ability,Cognitive performance,Diabetic Nephropathies,Erythrocyte Indices,Exploratory Behavior,Language Development Disorders|Mental Retardation,Lipids,Lipoproteins,longevity,Mental Competency,nicotine dependence,Platelet Aggregation,Schizophrenia,schizop…	AGING,CARDIOVASCULAR,CHEMDEPENDENCY,DEVELOPMENTAL,HEMATOLOGICAL,IMMUNE,METABOLIC,NEUROLOGICAL,OTHER,PSYCH,RENAL,UNKNOWN,	ENSG00000168702	LRP1B			1									1	2	LRP1B belongs to the low density lipoprotein (LDL) receptor gene family. These receptors play a wide variety of roles in normal cell function and development due to their interactions with multiple ligands (Liu et al., 2001 [PubMed 11384978]).[supplied by OMIM, Mar 2008]		LDL receptor related protein 1B(LRP1B)	0	Potential cell surface proteins that bind and internalize ligands in the process of receptor-mediated endocytosis.	protein transport,receptor-mediated endocytosis	aging,Apolipoproteins B,Blood Pressure,Body Height,Body Mass Index,cognitive ability,Erectile Dysfunction,Hemoglobin A, Glycosylated,Insulin,Lipoproteins, VLDL,Menarche,Monocytes,Neuroblastoma,Optic Nerve,Osteoporosis,Tobacco Use Disorder,Waist-Hip Ratio,	AGING,CANCER,CARDIOVASCULAR,CHEMDEPENDENCY,DEVELOPMENTAL,HEMATOLOGICAL,IMMUNE,METABOLIC,NEUROLOGICAL,REPRODUCTION,VISION,	ENSG00000197085	NPSR1-AS1
ENSG00000163218	PGLYRP4	1											1	Summary: This gene encodes a peptidoglycan recognition protein, which belongs to the N-acetylmuramoyl-L-alanine amidase 2 family. These proteins are part of the innate immune system and recognize peptidoglycan, a ubiquitous component of bacterial cell walls. This antimicrobial protein binds to murein peptidoglycans of Gram-positive bacteria. [provided by RefSeq, Oct 2014]		peptidoglycan recognition protein 4(PGLYRP4)	0	Pattern receptor that binds to murein peptidoglycans (PGN) of Gram-positive bacteria. Has bactericidal activity towards Gram-positive bacteria. May kill Gram-positive bacteria by interfering with peptidoglycan biosynthesis. Binds also to Gram-negative bacteria, and has bacteriostatic activity towards Gram-negative bacteria. Plays a role in innate immunity.	innate immune response,defense response to Gram-positive bacterium,detection of bacterium,pattern recognition receptor signaling pathway,peptidoglycan catabolic process	Tobacco Use Disorder,	CHEMDEPENDENCY,	ENSG00000263712	MIR4639			1									1	6	0			0	0	0			ENSG00000197428	OR51D1
ENSG00000207321	RNU6-160P	1											1	0			0	0	0			ENSG00000276347	MIR7162			1									1	10	0								ENSG00000109819	PPARGC1A
ENSG00000230990	RP4-734C18.1	1											20	0			0	0	0			ENSG00000216364	MRPL42P2			1									1	6	0			0	0	0			ENSG00000232190	RP11-134D3.1
ENSG00000159216	RUNX1	1											21	Core binding factor (CBF) is a heterodimeric transcription factor that binds to the core element of many enhancers and promoters. The protein encoded by this gene represents the alpha subunit of CBF and is thought to be involved in the development of normal hematopoiesis. Chromosomal translocations involving this gene are well-documented and have been associated with several types of leukemia. Th…	Acute myeloid leukemia		0	CBF binds to the core site, 5-PYGPYGGT-3, of a number of enhancers and promoters, including murine leukemia virus, polyomavirus enhancer, T-cell receptor enhancers, LCK, IL-3 and GM-CSF promoters. The alpha subunit binds DNA and appears to have a role in the development of normal hematopoiesis. Isoform AML-1L interferes with the transactivation activity of RUNX1. Acts synergistically with ELF4 to…	positive regulation of transcription from RNA polymerase II promoter,"positive regulation of transcription,transcription from RNA polymerase II promoter,ossification,positive regulation of angiogenesis,hemopoiesis,chondrocyte differentiation,positive regulation of interleukin-2 production,hematopoietic stem cell proliferation,peripheral nervous system neuron development,positive regulation of gra…			ENSG00000214298	MRPS21P6			1									1	10	0			0	0	0			ENSG00000270087	RP11-399K21.11
ENSG00000177570	SAMD12	1											8	0		sterile alpha motif domain containing 12(SAMD12)	0	0	0	Tobacco Use Disorder,	CHEMDEPENDENCY,	ENSG00000107951	MTPAP			1									1	10	The protein encoded by this gene is a member of the DNA polymerase type-B-like family. This enzyme synthesizes the 3' poly(A) tail of mitochondrial transcripts and plays a role in replication-dependent histone mRNA degradation.[provided by RefSeq, Jan 2011]			0	Polymerase that creates the 3 poly(A) tail of mitochondrial transcripts. Can use all four nucleotides, but has higher activity with ATP and UTP (in vitro). Plays a role in replication-dependent histone mRNA degradation. May be involved in the terminal uridylation of mature histone mRNAs before their degradation is initiated. Might be responsible for the creation of some UAA stop codons which are …	transcription,mRNA polyadenylation,histone mRNA catabolic process,transcription,mRNA polyadenylation,histone mRNA catabolic process			ENSG00000256732	RP11-407A16.3
ENSG00000112320	SOBP	1											6	The protein encoded by this gene is a nuclear zinc finger protein that is involved in development of the cochlea. Defects in this gene have also been linked to intellectual disability. [provided by RefSeq, Mar 2011]		sine oculis binding protein homolog(SOBP)	0	Implicated in development of the cochlea.	locomotory behavior,inner ear morphogenesis,sensory perception of sound,cognition,cochlea development	Body Weights and Measures,Cholesterol, LDL,Lipids,Respiratory Function Tests,Stroke,Tobacco Use Disorder,Triglycerides,	CARDIOVASCULAR,CHEMDEPENDENCY,METABOLIC,NEUROLOGICAL,	ENSG00000007944	MYLIP			1									1	6	The ERM protein family members ezrin, radixin, and moesin are cytoskeletal effector proteins linking actin to membrane-bound proteins at the cell surface. Myosin regulatory light chain interacting protein (MYLIP) is a novel ERM-like protein that interacts with myosin regulatory light chain and inhibits neurite outgrowth. [provided by RefSeq, Jul 2008]		myosin regulatory light chain interacting protein(MYLIP)	0	E3 ubiquitin-protein ligase that mediates ubiquitination and subsequent proteasomal degradation of myosin regulatory light chain (MRLC), LDLR, VLDLR and LRP8. Activity depends on E2 enzymes of the UBE2D family. Proteasomal degradation of MRLC leads to inhibit neurite outgrowth in presence of NGF by counteracting the stabilization of MRLC by saposin-like protein (CNPY2/MSAP) and reducing CNPY2-sti…	cholesterol homeostasis,movement of cell or subcellular component,protein ubiquitination involved in ubiquitin-dependent protein catabolic process,nervous system development,protein ubiquitination,protein polyubiquitination,positive regulation of protein catabolic process,negative regulation of low-density lipoprotein particle clearance,protein destabilization,regulation of low-density lipoprotei…	Amyotrophic Lateral Sclerosis,Cholesterol,Cholesterol, LDL,Coronary Artery Disease,lipid levels,Schizophrenia,	CARDIOVASCULAR,METABOLIC,NEUROLOGICAL,PSYCH,	ENSG00000255944	RP11-407A16.4
ENSG00000169762	TAPT1	1											4	This gene encodes a highly conserved, putative transmembrane protein. A mutation in the mouse ortholog of this gene results in homeotic, posterior-to-anterior transformations of the axial skeleton which are similar to the phenotype of mouse homeobox C8 gene mutants. This gene is proposed to function downstream of homeobox C8 to transduce extracellular patterning information during axial skeleton …			0	(Microbial infection) In case of infection, may act as a fusion receptor for cytomegalovirus (HCMV) strain AD169.||Plays a role in primary cilia formation (PubMed:26365339). May act as a downstream effector of HOXC8 possibly by transducing or transmitting extracellular information required for axial skeletal patterning during development (By similarity). May be involved in cartilage and bone deve…	G-protein coupled receptor signaling pathway,post-embryonic development,in utero embryonic development,embryonic skeletal system development,neural crest cell development,positive regulation of cilium assembly,positive regulation of cartilage development,positive regulation of bone development			ENSG00000176182	MYPOP			1									1	19	0			0	Transcriptional repressor; DNA-binding protein that specifically recognizes the core sequence 5-YAAC[GT]G-3. Dimerization with PFN1 reduces its DNA-binding capacity (By similarity).				ENSG00000271424	RP11-647O20.1
ENSG00000164603	C7orf60		1					1					7	0		base methyltransferase of 25S rRNA 2 homolog(BMT2)	0	Probable S-adenosyl-L-methionine-dependent methyltransferase.	rRNA methylation	Attention Deficit and Disruptive Behavior Disorders,Attention deficit hyperactivity disorder and conduct disorder,Hemoglobins,Monocytes,	HEMATOLOGICAL,IMMUNE,PSYCH,	ENSG00000156170	NDUFAF6			1									1	8	This gene encodes a protein that localizes to mitochondria and contains a predicted phytoene synthase domain. The encoded protein plays an important role in the assembly of complex I (NADH-ubiquinone oxidoreductase) of the mitochondrial respiratory chain through regulation of subunit ND1 biogenesis. Mutations in this gene are associated with complex I enzymatic deficiency. [provided by RefSeq, No…		NADH:ubiquinone oxidoreductase complex assembly factor 6(NDUFAF6)	0	Involved in the assembly of mitochondrial NADH:ubiquinone oxidoreductase complex (complex I) at early stages. May play a role in the biogenesis of MT-ND1.	biosynthetic process,transmembrane transport,mitochondrial respiratory chain complex I assembly	Acquired Immunodeficiency Syndrome|Disease Progression,Response to radiation,Waist-Hip Ratio,	INFECTION,METABOLIC,OTHER,	ENSG00000156671	SAMD8
ENSG00000233571	RP11-545D19.1						1				1		X	0			0	0	0			ENSG00000090924	PLEKHG2			1									1	19	0		pleckstrin homology and RhoGEF domain containing G2(PLEKHG2)	0	May be a transforming oncogene with exchange activity for CDC42 (By similarity). May be a guanine-nucleotide exchange factor (GEF) for RAC1 and CDC42. Activated by the binding to subunits beta and gamma of the heterotrimeric guanine nucleotide-binding protein (G protein).	positive regulation of GTPase activity,regulation of small GTPase mediated signal transduction,positive regulation of apoptotic process,regulation of Rho protein signal transduction	coronary spastic angina,	CARDIOVASCULAR,	ENSG00000180773	SLC36A4
ENSG00000271752	RP11-269M20.3							1		1			5	0			0	0	,			ENSG00000163637	PRICKLE2			1									1	3	This gene encodes a homolog of Drosophila prickle. The exact function of this gene is not known, however, studies in mice suggest that it may be involved in seizure prevention. Mutations in this gene are associated with progressive myoclonic epilepsy type 5. [provided by RefSeq, Dec 2011]	Wnt signaling pathway	prickle planar cell polarity protein 2(PRICKLE2)	0	0	Wnt signaling pathway ENSG00000114573 transport,ATP metabolic process,insulin receptor signaling pathway,ion transmembrane transport,ATP hydrolysis coupled proton transport,regulation of macroautophagy,transferrin transport,phagosome acidification ENSG00000196381 regulation of transcription,"transcription	Alzheimer Disease,folate pathway vitamin levels,Frontal Lobe,Hematocrit,Hemoglobins,Inflammatory Bowel Diseases,Lipoproteins,Magnesium,	HEMATOLOGICAL,IMMUNE,METABOLIC,NEUROLOGICAL,	ENSG00000134882	UBAC2
ENSG00000231731	AC010976.2										1	1	2	0			0	0	0			ENSG00000134242	PTPN22			1									1	1	This gene encodes of member of the non-receptor class 4 subfamily of the protein-tyrosine phosphatase family. The encoded protein is a lymphoid-specific intracellular phosphatase that associates with the molecular adapter protein CBL and may be involved in regulating CBL function in the T-cell receptor signaling pathway. Mutations in this gene may be associated with a range of autoimmune disorder…		protein tyrosine phosphatase, non-receptor type 22(PTPN22)	0	Acts as negative regulator of T-cell receptor (TCR) signaling by direct dephosphorylation of the Src family kinases LCK and FYN, ITAMs of the TCRz/CD3 complex, as well as ZAP70, VAV, VCP and other key signaling molecules (PubMed:16461343, PubMed:18056643). Associates with and probably dephosphorylates CBL. Dephosphorylates LCK at its activating Tyr-394 residue (PubMed:21719704). Dephosphorylates …	positive regulation of ERK1 and ERK2 cascade,response to lipopolysaccharide,autophagy,positive regulation of interferon-gamma secretion,negative regulation of gene expression,peptidyl-tyrosine dephosphorylation,protein dephosphorylation,negative regulation of tumor necrosis factor production,positive regulation of gene expression,negative regulation of JUN kinase activity,regulation of NIK/NF-kap…	Addison Disease,Addison Disease|Autoimmune Diseases|,Addison's disease; Graves' disease,alopecia areata,Anti-Neutrophil Cytoplasmic Antibody-Associated Vasculitis|,aplastic anemia, acquired,Arthritis, Juvenile Rheumatoid|,Arthritis, Juvenile Rheumatoid|Arthritis, Rheumatoid|Autoimmune Diseases,Arthritis, Rheumatoid,Arthritis, Rheumatoid|,Arthritis, Rheumatoid|Atherosclerosis|Cardiovascular Diseas…	CANCER,CARDIOVASCULAR,CHEMDEPENDENCY,HEMATOLOGICAL,IMMUNE,INFECTION,METABOLIC,OTHER,PHARMACOGENOMIC,RENAL,REPRODUCTION,UNKNOWN,VISION,	ENSG00000226501	USF1P1
ENSG00000204581	AC096670.3										1	1	2	0			0	0	0			ENSG00000239625	RN7SL241P			1									1	10	0			0	0				ENSG00000226051	ZNF503-AS1
ENSG00000153093	ACOXL										1	1	2	0		acyl-CoA oxidase-like(ACOXL)	0	0	biological_process,lipid homeostasis,fatty acid beta-oxidation using acyl-CoA oxidase,fatty acid beta-oxidation using acyl-CoA dehydrogenase	benzene haematotoxicity,Chronic lymphocytic leukemia,Chronic Lymphocytic Leukemia|Leukemia, Lymphocytic, Chronic, B-Cell,Glomerulonephritis, IGA,Hematocrit,Leukemia, Lymphocytic, Chronic, B-Cell,Monocytes,Myocardial Infarction,Prostatic Neoplasms,Triglycerides,	CANCER,CARDIOVASCULAR,HEMATOLOGICAL,IMMUNE,METABOLIC,PHARMACOGENOMIC,RENAL,	ENSG00000252015	RNU6-904P			1									1	2	0			0	0	0			ENSG00000229899	AC084290.2
ENSG00000144550	CPNE9										1	1	3	0		copine family member 9(CPNE9)	0	Probable calcium-dependent phospholipid-binding protein that may play a role in calcium-mediated intracellular processes (By similarity). Plays a role in dendrite formation by melanocytes (PubMed:23999003).	positive regulation of dendrite extension	Type 2 Diabetes| edema | rosiglitazone,	PHARMACOGENOMIC,	ENSG00000225279	RP11-536C5.2			1									1	1	0			0	0	0			ENSG00000231999	FLJ27354
ENSG00000248975	CTD-2251F13.1										1	1	14	0			0	0	0			ENSG00000261467	RP11-731K22.1			1									1	7	0			0	0	0			ENSG00000171488	LRRC8C
ENSG00000101958	GLRA2										1	1	X	The glycine receptor consists of two subunits, alpha and beta, and acts as a pentamer. The protein encoded by this gene is an alpha subunit and can bind strychnine. Several transcript variants encoding different isoforms have been found for this gene.[provided by RefSeq, Jan 2010]	Neuroactive ligand-receptor interaction	glycine receptor alpha 2(GLRA2)	0	Glycine receptors are ligand-gated chloride channels. Channel opening is triggered by extracellular glycine (PubMed:2155780, PubMed:15302677, PubMed:16144831, PubMed:23895467, PubMed:25445488). Channel opening is also triggered by taurine and beta-alanine (PubMed:15302677). Plays a role in the down-regulation of neuronal excitability. Contributes to the generation of inhibitory postsynaptic curre…	synapse assembly,spinal cord development,cellular response to ethanol,neuropeptide signaling pathway,"chemical synaptic transmission,ion transmembrane transport,chloride transmembrane transport,cellular response to amino acid stimulus,cellular response to zinc ion,"synaptic transmission	alcohol consumption,Alzheimer Disease,Echocardiography,Exercise Test,Hemoglobins,Mental Competency,several psychiatric disorders,	AGING,CARDIOVASCULAR,CHEMDEPENDENCY,HEMATOLOGICAL,NEUROLOGICAL,PSYCH,	ENSG00000258066	RP11-781A6.1			1									1	12	0			0	0	0			ENSG00000188906	LRRK2
ENSG00000163166	IWS1										1	1	2	0		IWS1, SUPT6H interacting protein(IWS1)	0	Transcription factor which plays a key role in defining the composition of the RNA polymerase II (RNAPII) elongation complex and in modulating the production of mature mRNA transcripts. Acts as an assembly factor to recruit various factors to the RNAPII elongation complex and is recruited to the complex via binding to the transcription elongation factor SUPT6H bound to the C-terminal domain (CTD)…	mRNA processing,"regulation of transcription,"transcription,RNA splicing,mRNA transport,regulation of mRNA export from nucleus,regulation of mRNA processing,regulation of histone H4 acetylation,regulation of histone H3-K36 trimethylation	Basophils,	IMMUNE,	ENSG00000263551	RP11-78F17.1			1									1	18	0			0	0	0			ENSG00000199731	RNU6-1079P
ENSG00000258779	LINC01568										1	1	16	0			0	0	0			ENSG00000231128	RP5-1073O3.2			1									1	1	0			0	0	0			ENSG00000230735	RP11-413E1.4
ENSG00000068305	MEF2A										1	1	15	The protein encoded by this gene is a DNA-binding transcription factor that activates many muscle-specific, growth factor-induced, and stress-induced genes. The encoded protein can act as a homodimer or as a heterodimer and is involved in several cellular processes, including muscle development, neuronal differentiation, cell growth control, and apoptosis. Defects in this gene could be a cause of…	hsa04022 cGMP-PKG signaling pathway	myocyte enhancer factor 2A(MEF2A)	0	Transcriptional activator which binds specifically to the MEF2 element, 5-YTA[AT](4)TAR-3, found in numerous muscle-specific genes. Also involved in the activation of numerous growth factor- and stress-induced genes. Mediates cellular functions not only in skeletal and cardiac muscle development, but also in neuronal differentiation and survival. Plays diverse roles in the control of cell growth,…	positive regulation of transcription from RNA polymerase II promoter,"positive regulation of transcription,"regulation of transcription,dendrite morphogenesis,positive regulation of muscle cell differentiation,"transcription,transcription from RNA polymerase II promoter,heart development,cellular response to calcium ion,muscle organ development,apoptotic process,MAPK cascade,negative regulation o…	Arteries,atherosclerosis, coronary,blood pressure, arterial,Bone Mineral Density,Cardiomyopathy, Hypertrophic|Hypertrophy, Left Ventricular,Coronary Artery Disease,Diabetes mellitus|Diabetes mellitus type II|Diabetes Mellitus, Type 2,heart disease, ischemic,hypertension,Insulin Resistance|Polycystic Ovary Syndrome,myocardial infarct,myocardial infarct; atherosclerosis, coronary,Myocardial Infarct…	CARDIOVASCULAR,CHEMDEPENDENCY,METABOLIC,PHARMACOGENOMIC,REPRODUCTION,	ENSG00000089057	SLC23A2			1									1	20	The absorption of vitamin C into the body and its distribution to organs requires two sodium-dependent vitamin C transporters. This gene encodes one of the two required transporters and the encoded protein accounts for tissue-specific uptake of vitamin C. Previously, this gene had an official symbol of SLC23A1. [provided by RefSeq, Jul 2008]		solute carrier family 23 member 2(SLC23A2)	0	Sodium/ascorbate cotransporter. Mediates electrogenic uptake of vitamin C, with a stoichiometry of 2 Na(+) for each ascorbate.	sodium ion transmembrane transport,vitamin transmembrane transport,response to oxidative stress,molecular hydrogen transport,carboxylic acid transmembrane transport,sodium ion transport,nucleobase-containing compound metabolic process,L-ascorbic acid metabolic process,nucleobase transport,L-ascorbic acid transport,transepithelial L-ascorbic acid transport	Adenoma|Colorectal Neoplasms,Bladder Cancer,chronic obstructive pulmonary disease,esophageal adenocarcinoma,Exercise Test,head and neck cancer,Hemoglobin A, Glycosylated,Lung Cancer,lung cancer ,Lymphoma, Non-Hodgkin,preterm delivery,smoking cessation,Stomach Neoplasms,Tobacco Use Disorder,	CANCER,CARDIOVASCULAR,CHEMDEPENDENCY,HEMATOLOGICAL,OTHER,REPRODUCTION,	ENSG00000214733	RP11-429J17.8
ENSG00000163719	MTMR14										1	1	3	This gene encodes a myotubularin-related protein. The encoded protein is a phosphoinositide phosphatase that specifically dephosphorylates phosphatidylinositol 3,5-biphosphate and phosphatidylinositol 3-phosphate. Mutations in this gene are correlated with autosomal dominant centronuclear myopathy. Alternate splicing results in multiple transcript variants. A pseudogene of this gene is found on c…	hsa01100 Metabolic pathways	myotubularin related protein 14(MTMR14)	0	Lipid phosphatase which efficiently dephosphorylates phosphatidylinositol 3-phosphate (PtdIns3P) and PtdIns(3,5)P2; inactive toward PtdIns4P, PtdIns(3,4)P2, PtdIns(4,5)P2 and PtdIns(3,4,5)P3.	macroautophagy,peptidyl-tyrosine dephosphorylation,phosphatidylinositol biosynthetic process	Tobacco Use Disorder,	CHEMDEPENDENCY,	ENSG00000161558	TMEM143			1									1	19	0		transmembrane protein 143(TMEM143)	0	0	biological_process	Acquired Immunodeficiency Syndrome|Disease Progression,Type 2 Diabetes| edema | rosiglitazone,	INFECTION,PHARMACOGENOMIC,	ENSG00000231613	RP5-943J3.1
ENSG00000184304	PRKD1										1	1	14	PRKD1 is a serine/threonine kinase that regulates a variety of cellular functions, including membrane receptor signaling, transport at the Golgi, protection from oxidative stress at the mitochondria, gene transcription, and regulation of cell shape, motility, and adhesion (summary by Eiseler et al., 2009 [PubMed 19329994]).[supplied by OMIM, Nov 2010]	hsa04015 Rap1 signaling pathway	protein kinase D1(PRKD1)	0	Serine/threonine-protein kinase that converts transient diacylglycerol (DAG) signals into prolonged physiological effects downstream of PKC, and is involved in the regulation of MAPK8/JNK1 and Ras signaling, Golgi membrane integrity and trafficking, cell survival through NF-kappa-B activation, cell migration, cell differentiation by mediating HDAC7 nuclear export, cell proliferation via MAPK1/3 (…	protein phosphorylation,protein autophosphorylation,positive regulation of transcription from RNA polymerase II promoter,positive regulation of endothelial cell migration,angiogenesis,signal transduction,inflammatory response,vascular endothelial growth factor receptor signaling pathway,cellular response to oxidative stress,innate immune response,positive regulation of I-kappaB kinase/NF-kappaB s…	Blood Pressure,Body Mass Index,Cell Adhesion Molecules,Narcolepsy,Potassium,	CARDIOVASCULAR,METABOLIC,NEUROLOGICAL,	ENSG00000106771	TMEM245			1									1	9	0			0	0	biological_process			ENSG00000180900	SCRIB
ENSG00000144118	RALB										1	1	2	This gene encodes a GTP-binding protein that belongs to the small GTPase superfamily and Ras family of proteins. GTP-binding proteins mediate the transmembrane signaling initiated by the occupancy of certain cell surface receptors. [provided by RefSeq, Jul 2008]	Pancreatic cancer	RAS like proto-oncogene B(RALB)	0	Multifunctional GTPase involved in a variety of cellular processes including gene expression, cell migration, cell proliferation, oncogenic transformation and membrane trafficking. Accomplishes its multiple functions by interacting with distinct downstream effectors. Acts as a GTP sensor for GTP-dependent exocytosis of dense core vesicles. Required both to stabilize the assembly of the exocyst co…	signal transduction,positive regulation of protein phosphorylation,negative regulation of protein binding,positive regulation of protein binding,positive regulation of protein serine/threonine kinase activity,apoptotic process,Ras protein signal transduction,cytokinesis,cellular response to starvation,cellular response to exogenous dsRNA,positive regulation of autophagosome assembly,regulation of…	Amyotrophic Lateral Sclerosis,Tobacco Use Disorder,	CHEMDEPENDENCY,NEUROLOGICAL,	ENSG00000164938	TP53INP1			1									1	8	0		tumor protein p53 inducible nuclear protein 1(TP53INP1)	0	Antiproliferative and proapoptotic protein involved in cell stress response which acts as a dual regulator of transcription and autophagy. Acts as a positive regulator of autophagy. In response to cellular stress or activation of autophagy, relocates to autophagosomes where it interacts with autophagosome-associated proteins GABARAP, GABARAPL1/L2, MAP1LC3A/B/C and regulates autophagy. Acts as an …	cellular oxidant detoxification,"positive regulation of transcription,response to heat,negative regulation of cell migration,negative regulation of cell proliferation,positive regulation of apoptotic process,cell cycle arrest,"transcription,autophagic cell death,apoptotic process,regulation of apoptotic process,cellular response to ethanol,positive regulation of apoptotic signaling pathway,positi…	Diabetes Mellitus, Type 2,	METABOLIC,	ENSG00000234826	AC003084.2
ENSG00000202429	RNU4-48P										1	1	2	0			U4 small nuclear RNA (U4 snRNA) is a component of the major U2-dependent spliceosome. It forms a duplex with U6, and with each splicing round, it is displaced from U6 (and the spliceosome) in an ATP-dependent manner, allowing U6 to refold and create the active site for splicing catalysis. A recycling process involving protein Prp24 re-anneals U4 and U6.||U4 small nuclear RNA (U4 snRNA) is a compo…	0	0			ENSG00000127481	UBR4			1									1	1	The protein encoded by this gene is an E3 ubiquitin-protein ligase that interacts with the retinoblastoma-associated protein in the nucleus and with calcium-bound calmodulin in the cytoplasm. The encoded protein appears to be a cytoskeletal component in the cytoplasm and part of the chromatin scaffold in the nucleus. In addition, this protein is a target of the human papillomavirus type 16 E7 onc…		ubiquitin protein ligase E3 component n-recognin 4(UBR4)	0	E3 ubiquitin-protein ligase which is a component of the N-end rule pathway. Recognizes and binds to proteins bearing specific N-terminal residues that are destabilizing according to the N-end rule, leading to their ubiquitination and subsequent degradation. Together with clathrin, forms meshwork structures involved in membrane morphogenesis and cytoskeletal organization. Regulates integrin-mediat…	viral process,protein ubiquitination involved in ubiquitin-dependent protein catabolic process	Tobacco Use Disorder,	CHEMDEPENDENCY,	ENSG00000203963	C1orf141
ENSG00000252540	RNU6-919P										1	1	20	0			0	0	0			ENSG00000238335	AC008869.1			1										5	0								ENSG00000100346	CACNA1I
ENSG00000168952	STXBP6										1	1	14	STXBP6 binds components of the SNARE complex (see MIM 603215) and may be involved in regulating SNARE complex formation (Scales et al., 2002 [PubMed 12145319]).[supplied by OMIM, Mar 2008]		syntaxin binding protein 6(STXBP6)	0	Forms non-fusogenic complexes with SNAP25 and STX1A and may thereby modulate the formation of functional SNARE complexes and exocytosis.	cell-cell adhesion,negative regulation of exocytosis,Golgi to plasma membrane transport,exocyst localization,regulation of SNARE complex assembly	Blood Pressure,Heart Failure,Hematocrit,Hemoglobins,Neutrophils,Tobacco Use Disorder,Urinalysis,Waist-Hip Ratio,	CARDIOVASCULAR,CHEMDEPENDENCY,HEMATOLOGICAL,IMMUNE,METABOLIC,RENAL,	ENSG00000276893	AL136231.1			1										9	0								ENSG00000254660	CTD-3051L14.14
ENSG00000101916	TLR8										1	1	X	The protein encoded by this gene is a member of the Toll-like receptor (TLR) family which plays a fundamental role in pathogen recognition and activation of innate immunity. TLRs are highly conserved from Drosophila to humans and share structural and functional similarities. They recognize pathogen-associated molecular patterns (PAMPs) that are expressed on infectious agents, and mediate the prod…	Toll-like receptor signaling pathway	toll like receptor 8(TLR8)	0	Key component of innate and adaptive immunity. TLRs (Toll-like receptors) control host immune response against pathogens through recognition of molecular patterns specific to microorganisms. Acts via MYD88 and TRAF6, leading to NF-kappa-B activation, cytokine secretion and the inflammatory response.	defense response to virus,response to virus,inflammatory response,innate immune response,cellular response to mechanical stimulus,microglial cell activation,regulation of protein phosphorylation,positive regulation of interleukin-8 biosynthetic process,I-kappaB kinase/NF-kappaB signaling,immunoglobulin mediated immune response,toll-like receptor signaling pathway,MyD88-dependent toll-like recepto…	Arthritis, Rheumatoid|Rheumatoid Arthritis,Asthma|Bronchiolitis, Viral|Respiratory Syncytial Virus Infections,Bronchiolitis Obliterans,Bronchiolitis, Viral|Respiratory Syncytial Virus Infections,Carcinoma, Basal Cell|Carcinoma, Squamous Cell|Melanoma|Skin Neoplasms,Celiac disease,Connective Tissue Diseases|Fetal Diseases|Inflammation|Musculoskeletal Diseases|Pregnancy Complications, Hematologic|P…	CANCER,CARDIOVASCULAR,IMMUNE,INFECTION,PHARMACOGENOMIC,REPRODUCTION,UNKNOWN,	ENSG00000128805	ARHGAP22			1										10	This gene encodes a member of the GTPase activating protein family which activates a GTPase belonging to the RAS superfamily of small GTP-binding proteins. The encoded protein is insulin-responsive, is dependent on the kinase Akt and requires the Akt-dependent 14-3-3 binding protein which binds sequentially to two serine residues. The result of these interactions is regulation of cell motility. M…		Rho GTPase activating protein 22(ARHGAP22)	0	Rho GTPase-activating protein involved in the signal transduction pathway that regulates endothelial cell capillary tube formation during angiogenesis. Acts as a GTPase activator for the RAC1 by converting it to an inactive GDP-bound state. Inhibits RAC1-dependent lamellipodia formation. May also play a role in transcription regulation via its interaction with VEZF1, by regulating activity of the…	positive regulation of GTPase activity,regulation of small GTPase mediated signal transduction,angiogenesis,cell differentiation,signal transduction,"regulation of transcription,"transcription	Alzheimer's disease ,Blood Pressure,Conduct Disorder,Hip,Tobacco Use Disorder,	CARDIOVASCULAR,CHEMDEPENDENCY,METABOLIC,NEUROLOGICAL,PSYCH,	ENSG00000198160	MIER1
ENSG00000233338	TLR8-AS1										1	1	X	0			0	0	0			ENSG00000090932	DLL3			1										19	This gene encodes a member of the delta protein ligand family. This family functions as Notch ligands that are characterized by a DSL domain, EGF repeats, and a transmembrane domain. Mutations in this gene cause autosomal recessive spondylocostal dysostosis 1. Two transcript variants encoding distinct isoforms have been identified for this gene. [provided by RefSeq, Jul 2008]	Notch signaling pathway	delta like canonical Notch ligand 3(DLL3)	0	Inhibits primary neurogenesis. May be required to divert neurons along a specific differentiation pathway. Plays a role in the formation of somite boundaries during segmentation of the paraxial mesoderm (By similarity).	somitogenesis,skeletal system development,Notch signaling pathway,negative regulation of neurogenesis,tissue development,paraxial mesoderm development,compartment pattern specification	Axial skeletal defects,Bone Mineral Density,	DEVELOPMENTAL,METABOLIC,	ENSG00000065320	NTN1
ENSG00000239498	AC114765.1										1		2	0			0	0	0			ENSG00000277043	EEF1A1P42			1										6	0			0	0	0			ENSG00000181395	OR5AL1
ENSG00000235337	AC114765.2										1		2	0			0	0	0			ENSG00000130054	FAM155B			1										X	This gene encodes a product belonging to a family of proteins with unknown function. The presence of two transmembrane domains suggests that this protein is a multi-pass membrane protein. [provided by RefSeq, Sep 2011]		family with sequence similarity 155 member B(FAM155B)	0	0	0	Hip,Odontogenesis,	DEVELOPMENTAL,METABOLIC,	ENSG00000184741	OR5AQ1P
ENSG00000227883	ATP6V0E1P4										1		1	0			0	0	0			ENSG00000054392	HHAT			1										1	'Skinny hedgehog' (SKI1) encodes an enzyme that acts within the secretory pathway to catalyze amino-terminal palmitoylation of 'hedgehog' (see MIM 600725).[supplied by OMIM, Jul 2002]		hedgehog acyltransferase(HHAT)	0	Catalyzes N-terminal palmitoylation of SHH; which is required for SHH signaling. May bind GTP.	positive regulation of protein targeting to mitochondrion,multicellular organism development,smoothened signaling pathway,protein palmitoylation	Cholesterol,Erythrocyte Indices,Tobacco Use Disorder,	CHEMDEPENDENCY,HEMATOLOGICAL,METABOLIC,	ENSG00000181785	OR5AS1
ENSG00000188312	CENPP										1		9	CENPP is a subunit of a CENPH (MIM 605607)-CENPI (MIM 300065)-associated centromeric complex that targets CENPA (MIM 117139) to centromeres and is required for proper kinetochore function and mitotic progression (Okada et al., 2006 [PubMed 16622420]).[supplied by OMIM, Mar 2008]		centromere protein P(CENPP)	0	Component of the CENPA-CAD (nucleosome distal) complex, a complex recruited to centromeres which is involved in assembly of kinetochore proteins, mitotic progression and chromosome segregation. May be involved in incorporation of newly synthesized CENPA into centromeres via its interaction with the CENPA-NAC complex.	sister chromatid cohesion,CENP-A containing nucleosome assembly	Breath Tests,Echocardiography,Inflammation,Tobacco Use Disorder,Type 2 Diabetes| edema | rosiglitazone,	CARDIOVASCULAR,CHEMDEPENDENCY,IMMUNE,OTHER,PHARMACOGENOMIC,	ENSG00000180723	OR51A9P			1										11	0			0	0	0			ENSG00000225538	OR5BE1P
ENSG00000144810	COL8A1										1		3	This gene encodes one of the two alpha chains of type VIII collagen. The gene product is a short chain collagen and a major component of the basement membrane of the corneal endothelium. The type VIII collagen fibril can be either a homo- or a heterotrimer. Alternatively spliced transcript variants encoding the same protein have been observed. [provided by RefSeq, Dec 2011]		collagen type VIII alpha 1 chain(COL8A1)	0	Macromolecular component of the subendothelium. Major component of the Descemets membrane (basement membrane) of corneal endothelial cells. Also component of the endothelia of blood vessels. Necessary for migration and proliferation of vascular smooth muscle cells and thus, has a potential role in the maintenance of vessel wall integrity and structure, in particular in atherogenesis.||Vastatin, t…		Electrocardiography,Glaucoma, Open-Angle,Keratoconus,macular degeneration,Pulse,Tobacco Use Disorder,Type 2 Diabetes| edema | rosiglitazone,	CARDIOVASCULAR,CHEMDEPENDENCY,PHARMACOGENOMIC,VISION,	ENSG00000184588	PDE4B			1										1	This gene is a member of the type IV, cyclic AMP (cAMP)-specific, cyclic nucleotide phosphodiesterase (PDE) family. The encoded protein regulates the cellular concentrations of cyclic nucleotides and thereby play a role in signal transduction. Altered activity of this protein has been associated with schizophrenia and bipolar affective disorder. Alternative splicing and the use of alternative pro…	Purine metabolism	phosphodiesterase 4B(PDE4B)	0	Hydrolyzes the second messenger cAMP, which is a key regulator of many important physiological processes. May be involved in mediating central nervous system effects of therapeutic agents ranging from antidepressants to antiasthmatic and anti-inflammatory agents.	cellular response to lipopolysaccharide,cellular response to drug,cellular response to epinephrine stimulus,leukocyte migration,regulation of cardiac muscle cell contraction,positive regulation of interleukin-2 production,neutrophil homeostasis,T cell receptor signaling pathway,positive regulation of interferon-gamma production,neutrophil chemotaxis,regulation of high voltage-gated calcium channe…	Alcoholism,Amyotrophic Lateral Sclerosis,Apolipoproteins E,Atrial Function, Left,bipolar disorder schizophrenia,Blood Flow Velocity,Blood Pressure,Carotid Artery Diseases,Celiac Disease|,Cholesterol, HDL,Dyskinesia, Drug-Induced,Echocardiographic traits,Echocardiography,Fibrinogen,major depressive disorder,Multiple Sclerosis,Schizophrenia,schizophrenia | bipolar disorder,Stroke,Tobacco Use Disord…	CARDIOVASCULAR,CHEMDEPENDENCY,HEMATOLOGICAL,IMMUNE,METABOLIC,NEUROLOGICAL,PHARMACOGENOMIC,PSYCH,	ENSG00000181837	OR5D17P
ENSG00000149474	CSRP2BP										1		20	CSRP2 is a protein containing two LIM domains, which are double zinc finger motifs found in proteins of diverse function. CSRP2 and some related proteins are thought to act as protein adapters, bridging two or more proteins to form a larger protein complex. The protein encoded by this gene binds to one of the LIM domains of CSRP2 and contains an acetyltransferase domain. Although the encoded prot…		lysine acetyltransferase 14(KAT14)	0	Component of the ATAC complex, a complex with histone acetyltransferase activity on histones H3 and H4. May function as a scaffold for the ATAC complex to promote ATAC complex stability. Has also weak histone acetyltransferase activity toward histone H4. Required for the normal progression through G1 and G2/M phases of the cell cycle.	G2/M transition of mitotic cell cycle,histone acetylation,histone H3 acetylation	Lipoproteins, VLDL,	METABOLIC,	ENSG00000130822	PNCK			1										X	PNCK is a member of the calcium/calmodulin-dependent protein kinase family of protein serine/threonine kinases (see CAMK1; MIM 604998) (Gardner et al., 2000 [PubMed 10673339]).[supplied by OMIM, Mar 2008]			0	Calcium/calmodulin-dependent protein kinase belonging to a proposed calcium-triggered signaling cascade. In vitro phosphorylates CREB1 and SYN1/synapsin I. Phosphorylates and activates CAMK1 (By similarity).	protein phosphorylation			ENSG00000149133	OR5F1
ENSG00000279739	CTB-105N12.2										1		5	0			0	0				ENSG00000138738	PRDM5			1										4	The protein encoded by this gene is a transcription factor of the PR-domain protein family. It contains a PR-domain and multiple zinc finger motifs. Transcription factors of the PR-domain family are known to be involved in cell differentiation and tumorigenesis. [provided by RefSeq, Jul 2008]		PR/SET domain 5(PRDM5)	0	Sequence-specific DNA-binding transcription factor. Represses transcription at least in part by recruitment of the histone methyltransferase EHMT2/G9A and histone deacetylases such as HDAC1. Regulates hematopoiesis-associated protein-coding and microRNA (miRNA) genes. May regulate the expression of proteins involved in extracellular matrix development and maintenance, including fibrillar collagen…	transcription,negative regulation of transcription from RNA polymerase II promoter,negative regulation of transcription,histone deacetylation,mitotic cell cycle,histone H3-K9 methylation	Alcoholism,fasting plasma glucose,Tobacco Use Disorder,	CHEMDEPENDENCY,METABOLIC,	ENSG00000254603	OR5M6P
ENSG00000198171	DDRGK1										1		20	0		DDRGK domain containing 1(DDRGK1)	0	Protein which interacts with the E3 UFM1-protein ligase UFL1 and one of its substrates TRIP4 and is required for TRIP4 ufmylation. Through TRIP4 ufmylation may regulate nuclear receptors-mediated transcription (PubMed:25219498). May play a role in NF-kappa-B-mediated transcription through regulation of the phosphorylation and the degradation of NFKBIB, the inhibitor of NF-kappa-B (PubMed:23675531…	response to endoplasmic reticulum stress,positive regulation of NF-kappaB transcription factor activity,regulation of intracellular estrogen receptor signaling pathway,positive regulation of proteasomal protein catabolic process,positive regulation of I-kappaB phosphorylation,protein K69-linked ufmylation	hepatitis C, chronic,	INFECTION,	ENSG00000189056	RELN			1										7	This gene encodes a large secreted extracellular matrix protein thought to control cell-cell interactions critical for cell positioning and neuronal migration during brain development. This protein may be involved in schizophrenia, autism, bipolar disorder, major depression and in migration defects associated with temporal lobe epilepsy. Mutations of this gene are associated with autosomal recess…	ECM-receptor interaction	reelin(RELN)	0	Extracellular matrix serine protease that plays a role in layering of neurons in the cerebral cortex and cerebellum. Regulates microtubule function in neurons and neuronal migration. Affects migration of sympathetic preganglionic neurons in the spinal cord, where it seems to act as a barrier to neuronal migration. Enzymatic activity is important for the modulation of cell adhesion. Binding to the…	learning,cell adhesion,brain development,proteolysis,positive regulation of protein tyrosine kinase activity,peptidyl-tyrosine phosphorylation,cell migration,positive regulation of peptidyl-tyrosine phosphorylation,associative learning,positive regulation of neuron projection development,central nervous system development,regulation of gene expression,long-term memory,"positive regulation of syna…	Alzheimer's disease ,autism,autistic spectrum disorder ,Bipolar Disorder,Blood Pressure,Breast Cancer,Gout,Hip,Multiple Sclerosis,multiple sclerosis (age of onset),Neurofibrillary Tangles,Neutrophils,null,otosclerosis,Schizophrenia,several psychiatric disorders,smoking cessation,Tobacco Use Disorder,Weight Gain,	CANCER,CARDIOVASCULAR,CHEMDEPENDENCY,IMMUNE,METABOLIC,NEUROLOGICAL,OTHER,PSYCH,UNKNOWN,	ENSG00000174942	OR5R1
ENSG00000117597	DIEXF										1		1	0			0	Regulates the p53 pathway to control the expansion growth of digestive organs.	multicellular organism development,"maturation of SSU-rRNA from tricistronic rRNA transcript (SSU-rRNA,rRNA processing			ENSG00000244335	RN7SL687P			1										X	0			0	0	0			ENSG00000172487	OR8J1
ENSG00000137090	DMRT1										1		9	This gene is found in a cluster with two other members of the gene family, having in common a zinc finger-like DNA-binding motif (DM domain). The DM domain is an ancient, conserved component of the vertebrate sex-determining pathway that is also a key regulator of male development in flies and nematodes. This gene exhibits a gonad-specific and sexually dimorphic expression pattern. Defective test…		doublesex and mab-3 related transcription factor 1(DMRT1)	0	Transcription factor that plays a key role in male sex determination and differentiation by controlling testis development and male germ cell proliferation. Plays a central role in spermatogonia by inhibiting meiosis in undifferentiated spermatogonia and promoting mitosis, leading to spermatogonial development and allowing abundant and continuous production of sperm. Acts both as a transcription …	positive regulation of transcription from RNA polymerase II promoter,transcription from RNA polymerase II promoter,spermatogenesis,intracellular signal transduction,male gonad development,negative regulation of transcription from RNA polymerase II promoter,cell morphogenesis,developmental process involved in reproduction,sex differentiation,oocyte development,Sertoli cell development,positive reg…	Cardiovascular Diseases,Germinoma,Hemoglobins,Neoplasms, Germ Cell and Embryonal|Neoplasms, Testis|Testicular Neoplasms,Prostatic Neoplasms,Testicular Neoplasms,Tobacco Use Disorder,	CANCER,CARDIOVASCULAR,CHEMDEPENDENCY,HEMATOLOGICAL,	ENSG00000231906	RP11-541M12.3			1										10	0			0	0	0			ENSG00000150261	OR8K1
ENSG00000106823	ECM2										1		9	ECM2 encodes extracellular matrix protein 2, so named because it shares extensive similarity with known extracelluar matrix proteins. Three transcript variants encoding different isoforms have been found for this gene. [provided by RefSeq, Oct 2010]		extracellular matrix protein 2(ECM2)	0	Promotes matrix assembly and cell adhesiveness.	extracellular matrix organization,positive regulation of cell-substrate adhesion,cell-matrix adhesion,axonogenesis	Breath Tests,Inflammation,	IMMUNE,OTHER,	ENSG00000237793	RPL18AP16			1										X	0			0	0	0			ENSG00000275678	RP4-547N15.3
ENSG00000185055	EFCAB10										1		7	0			0	0	0			ENSG00000105193	RPS16			1										19	Ribosomes, the organelles that catalyze protein synthesis, consist of a small 40S subunit and a large 60S subunit. Together these subunits are composed of 4 RNA species and approximately 80 structurally distinct proteins. This gene encodes a ribosomal protein that is a component of the 40S subunit. The protein belongs to the S9P family of ribosomal proteins. It is located in the cytoplasm. As is …		ribosomal protein S16(RPS16)	0	0	viral transcription,translational initiation,translation,liver regeneration,"maturation of SSU-rRNA from tricistronic rRNA transcript (SSU-rRNA,rRNA processing,"nuclear-transcribed mRNA catabolic process,ribosomal small subunit biogenesis,SRP-dependent cotranslational protein targeting to membrane	Diamond-Blackfan anemia,	HEMATOLOGICAL,	ENSG00000116704	SLC35D1
ENSG00000181867	FTMT										1		5	0		ferritin mitochondrial(FTMT)	0	Stores iron in a soluble, non-toxic, readily available form. Important for iron homeostasis. Has ferroxidase activity. Iron is taken up in the ferrous form and deposited as ferric hydroxides after oxidation.	oxidation-reduction process,cellular iron ion homeostasis,positive regulation of cell proliferation,iron ion transport,positive regulation of lyase activity,positive regulation of succinate dehydrogenase activity,positive regulation of aconitate hydratase activity	Acquired Immunodeficiency Syndrome|Disease Progression,Myelodysplastic Syndromes|Parkinson Disease|Preleukemia,	CANCER,INFECTION,	ENSG00000154556	SORBS2			1										4	Arg and c-Abl represent the mammalian members of the Abelson family of non-receptor protein-tyrosine kinases. They interact with the Arg/Abl binding proteins via the SH3 domains present in the carboxy end of the latter group of proteins. This gene encodes the sorbin and SH3 domain containing 2 protein. It has three C-terminal SH3 domains and an N-terminal sorbin homology (SoHo) domain that intera…		sorbin and SH3 domain containing 2(SORBS2)	0	Adapter protein that plays a role in the assembling of signaling complexes, being a link between ABL kinases and actin cytoskeleton. Can form complex with ABL1 and CBL, thus promoting ubiquitination and degradation of ABL1 or with AKT1 and PAK1, thus mediating AKT1-mediated activation of PAK1. May play a role in the regulation of pancreatic cell adhesion, possibly by acting on WASF1 phosphorylati…	biological_process,cell adhesion,cell migration,actin filament organization,cell growth involved in cardiac muscle cell development	Celiac Disease|,Tobacco Use Disorder,	CHEMDEPENDENCY,IMMUNE,	ENSG00000152763	WDR78
ENSG00000196305	IARS										1		9	Aminoacyl-tRNA synthetases catalyze the aminoacylation of tRNA by their cognate amino acid. Because of their central role in linking amino acids with nucleotide triplets contained in tRNAS, aminoacyl-tRNA synthetases are thought to be among the first proteins that appeared in evolution. Isoleucine-tRNA synthetase belongs to the class-I aminoacyl-tRNA synthetase family and has been identified as a…	Valine, leucine and isoleucine biosynthesis	isoleucyl-tRNA synthetase(IARS)	0	0	regulation of translational fidelity,tRNA aminoacylation for protein translation,osteoblast differentiation,isoleucyl-tRNA aminoacylation	Breath Tests,Inflammation,Tobacco Use Disorder,	CHEMDEPENDENCY,IMMUNE,OTHER,	ENSG00000160179	ABCG1												1	21	The protein encoded by this gene is a member of the superfamily of ATP-binding cassette (ABC) transporters. ABC proteins transport various molecules across extra- and intra-cellular membranes. ABC genes are divided into seven distinct subfamilies (ABC1, MDR/TAP, MRP, ALD, OABP, GCN20, White). This protein is a member of the White subfamily. It is involved in macrophage cholesterol and phospholipi…	ABC transporters	ATP binding cassette subfamily G member 1(ABCG1)	0	Transporter involved in macrophage lipid homeostasis. Is an active component of the macrophage lipid export complex. Could also be involved in intracellular lipid transport processes. The role in cellular lipid homeostasis may not be limited to macrophages.	cholesterol efflux,cholesterol transport,lipoprotein metabolic process,phospholipid homeostasis,phospholipid efflux,reverse cholesterol transport,positive regulation of cholesterol efflux,cholesterol metabolic process,cholesterol homeostasis,negative regulation of cholesterol storage,intracellular cholesterol transport,negative regulation of macrophage derived foam cell differentiation,transmembr…	affective disorders/ suicide,aggression suicide,Alzheimer's Disease,atherosclerosis,Atherosclerosis|Hyperlipidemias,bipolar affective disorder.,Breath Tests,Chronic renal failure|Kidney Failure, Chronic,Coronary Artery Disease,drug-related genes ,personality,plasma HDL cholesterol (HDL-C) levels,Type 2 Diabetes| edema | rosiglitazone,	CARDIOVASCULAR,METABOLIC,NEUROLOGICAL,OTHER,PHARMACOGENOMIC,PSYCH,RENAL,UNKNOWN,
ENSG00000017427	IGF1										1		12	The protein encoded by this gene is similar to insulin in function and structure and is a member of a family of proteins involved in mediating growth and development. The encoded protein is processed from a precursor, bound by a specific receptor, and secreted. Defects in this gene are a cause of insulin-like growth factor I deficiency. Alternative splicing results in multiple transcript variants…	Aldosterone-regulated sodium reabsorption	insulin like growth factor 1(IGF1)	0	The insulin-like growth factors, isolated from plasma, are structurally and functionally related to insulin but have a much higher growth-promoting activity. May be a physiological regulator of [1-14C]-2-deoxy-D-glucose (2DG) transport and glycogen synthesis in osteoblasts. Stimulates glucose transport in bone-derived osteoblastic (PyMS) cells and is effective at much lower concentrations than in…	platelet degranulation,protein stabilization,response to nutrient,positive regulation of fat cell differentiation,negative regulation of apoptotic process,positive regulation of transcription from RNA polymerase II promoter,"positive regulation of transcription,response to nicotine,response to hypoxia,aging,cellular protein metabolic process,response to glucocorticoid,memory,response to heat,posi…	Abortion, Spontaneous,Acromegaly,Adenocarcinoma|Barrett Esophagus|Esophageal Neoplasms,Adenocarcinoma|Diabetes Mellitus|Pancreatic Neoplasms,Adenocarcinoma|Esophageal Neoplasms|Esophagitis|Metaplasia|Oesophageal neoplasm,Adenocarcinoma|pancreatic neoplasm|Pancreatic Neoplasms,Adenoma|Colonic Polyps|Colorectal Neoplasms|Hyperplasia,Alzheimer's disease ,Apoplexy|Stroke,atherosclerosis,autism,BILIAR…	CANCER,CARDIOVASCULAR,CHEMDEPENDENCY,DEVELOPMENTAL,IMMUNE,INFECTION,METABOLIC,NEUROLOGICAL,NORMALVARIATION,OTHER,PHARMACOGENOMIC,PSYCH,RENAL,REPRODUCTION,UNKNOWN,VISION,	ENSG00000136379	ABHD17C												1	15	0		abhydrolase domain containing 17C(ABHD17C)	0	0	0	Cholesterol, LDL,E-Selectin,Echocardiography,Life Expectancy,	AGING,CARDIOVASCULAR,METABOLIC,
ENSG00000115919	KYNU										1		2	Kynureninase is a pyridoxal-5'-phosphate (pyridoxal-P) dependent enzyme that catalyzes the cleavage of L-kynurenine and L-3-hydroxykynurenine into anthranilic and 3-hydroxyanthranilic acids, respectively. Kynureninase is involved in the biosynthesis of NAD cofactors from tryptophan through the kynurenine pathway. Alternative splicing results in multiple transcript variants. [provided by RefSeq, N…	Tryptophan metabolism	kynureninase(KYNU)	0	Catalyzes the cleavage of L-kynurenine (L-Kyn) and L-3-hydroxykynurenine (L-3OHKyn) into anthranilic acid (AA) and 3-hydroxyanthranilic acid (3-OHAA), respectively. Has a preference for the L-3-hydroxy form. Also has cysteine-conjugate-beta-lyase activity.	tryptophan catabolic process,tryptophan catabolic process to kynurenine,response to interferon-gamma,de novo NAD biosynthetic process from tryptophan,anthranilate metabolic process,quinolinate biosynthetic process,L-kynurenine catabolic process,response to vitamin B6,tryptophan catabolic process to acetyl-CoA	Acquired Immunodeficiency Syndrome|Disease Progression,Body Height,Cholesterol,Cholesterol, HDL,Cholesterol, LDL,hypertension,Schizophrenia,Tobacco Use Disorder,	CARDIOVASCULAR,CHEMDEPENDENCY,DEVELOPMENTAL,INFECTION,METABOLIC,PSYCH,	ENSG00000140526	ABHD2												1	15	This gene encodes a protein containing an alpha/beta hydrolase fold, which is a catalytic domain found in a very wide range of enzymes. The function of this protein has not been determined. Alternative splicing of this gene results in two transcript variants encoding the same protein. [provided by RefSeq, Jul 2008]			0	Progesterone-dependent acylglycerol lipase that catalyzes hydrolysis of endocannabinoid arachidonoylglycerol (AG) from cell membrane (PubMed:26989199). Acts as a progesterone receptor: progesterone-binding activates the acylglycerol lipase activity, mediating degradation of 1-arachidonoylglycerol (1AG) and 2-arachidonoylglycerol (2AG) to glycerol and arachidonic acid (AA) (PubMed:26989199). Plays…	acylglycerol catabolic process,response to progesterone,response to wounding,sperm capacitation,acrosome reaction,negative regulation of cell migration,steroid hormone mediated signaling pathway
ENSG00000234423	LINC01250										1		2	0			0	0	0			ENSG00000214870	AC004540.5												1	7	0			0	0	0
ENSG00000215734	MRPL20P1										1		21	0			0	0	0			ENSG00000248901	AC008834.1												1	5	0			0	0	0
ENSG00000169994	MYO7B										1		2	0		myosin VIIB(MYO7B)	0	Myosins are actin-based motor molecules with ATPase activity. Their highly divergent tails are presumed to bind to membranous compartments, which would be moved relative to actin filaments. As part of the intermicrovillar adhesion complex/IMAC plays a role in epithelial brush border differentiation, controlling microvilli organization and length. May link the complex to the actin core bundle of m…	cell differentiation,brush border assembly	Apoplexy|Cerebral Hemorrhage|Cerebral Hemorrhages|Intracranial Hemorrhages|Stroke|Subarachnoid Hemorrhage,hypertension,Kidney Diseases,	CARDIOVASCULAR,RENAL,	ENSG00000227227	AC017101.10												1	2	0			0	0	0
ENSG00000198000	NOL8										1		9	NOL8 binds Ras-related GTP-binding proteins (see MIM 608267) and plays a role in cell growth (Sekiguchi et al., 2004 [PubMed 14660641]).[supplied by OMIM, Mar 2008]		nucleolar protein 8(NOL8)	0	Plays an essential role in the survival of diffuse-type gastric cancer cells. Acts as a nucleolar anchoring protein for DDX47. May be involved in regulation of gene expression at the post-transcriptional level or in ribosome biogenesis in cancer cells.	DNA replication,positive regulation of cell growth,rRNA processing	Inflammation,Tobacco Use Disorder,	CHEMDEPENDENCY,IMMUNE,	ENSG00000226320	AC018359.1												1	3	0			0	0	0
ENSG00000182752	PAPPA										1		9	This gene encodes a secreted metalloproteinase which cleaves insulin-like growth factor binding proteins (IGFBPs). It is thought to be involved in local proliferative processes such as wound healing and bone remodeling. Low plasma level of this protein has been suggested as a biochemical marker for pregnancies with aneuploid fetuses. [provided by RefSeq, Jul 2008]		pappalysin 1(PAPPA)	0	Metalloproteinase which specifically cleaves IGFBP-4 and IGFBP-5, resulting in release of bound IGF. Cleavage of IGFBP-4 is dramatically enhanced by the presence of IGF, whereas cleavage of IGFBP-5 is slightly inhibited by the presence of IGF.	cellular protein metabolic process,response to glucocorticoid,proteolysis,female pregnancy,response to follicle-stimulating hormone	Abortion, Habitual|Infertility, Female,Body Height,Cleft Lip|Cleft Palate,Echocardiography,Heart Failure,height,Tobacco Use Disorder,	CARDIOVASCULAR,CHEMDEPENDENCY,DEVELOPMENTAL,REPRODUCTION,	ENSG00000215948	AC055873.1												1	15	0
ENSG00000116288	PARK7										1		1	The product of this gene belongs to the peptidase C56 family of proteins. It acts as a positive regulator of androgen receptor-dependent transcription. It may also function as a redox-sensitive chaperone, as a sensor for oxidative stress, and it apparently protects neurons against oxidative stress and cell death. Defects in this gene are the cause of autosomal recessive early-onset Parkinson dise…	Parkinson's disease	Parkinsonism associated deglycase(PARK7)	0	Protein deglycase that repairs methylglyoxal- and glyoxal-glycated amino acids and proteins, and releases repaired proteins and lactate or glycolate, respectively. Deglycates cysteines, arginines and lysines residues in proteins, and thus reactivates these proteins by reversing glycation by glyoxals. Acts on early glycation intermediates (hemithioacetals and aminocarbinols), preventing the format…	protein stabilization,response to drug,cellular oxidant detoxification,negative regulation of apoptotic process,positive regulation of transcription from RNA polymerase II promoter,negative regulation of neuron apoptotic process,inflammatory response,cell-cell adhesion,proteolysis,autophagy,negative regulation of ubiquitin-protein transferase activity,cellular response to oxidative stress,cellula…	Acquired Immunodeficiency Syndrome|Disease Progression,Celiac disease,Colitis, Ulcerative,dementia,Parkinson's Disease,Parkinson's disease ,	IMMUNE,INFECTION,NEUROLOGICAL,PSYCH,	ENSG00000240790	AC073934.6												1	7	0			0	0	0
ENSG00000150275	PCDH15										1		10	This gene is a member of the cadherin superfamily. Family members encode integral membrane proteins that mediate calcium-dependent cell-cell adhesion. It plays an essential role in maintenance of normal retinal and cochlear function. Mutations in this gene result in hearing loss and Usher Syndrome Type IF (USH1F). Extensive alternative splicing resulting in multiple isoforms has been observed in …		protocadherin related 15(PCDH15)	0	Calcium-dependent cell-adhesion protein. Essential for maintenance of normal retinal and cochlear function.	response to calcium ion,locomotory behavior,visual perception,photoreceptor cell maintenance,adult walking behavior,actin filament organization,actin filament bundle assembly,multicellular organism growth,sensory perception of sound,sensory perception of light stimulus,righting reflex,inner ear receptor stereocilium organization,homophilic cell adhesion via plasma membrane adhesion molecules,inne…	Alcoholism,Alzheimer's Disease,Alzheimer's disease ,Apolipoproteins E,Arthritis, Rheumatoid,Asthma,Body Weight,Body Weights and Measures,C-Reactive Protein,Cardiomegaly,Celiac Disease|,Cholesterol, HDL,Cholesterol, LDL,Erythrocyte Count,Exercise Test,familial combined hyperlipidemia,Hand Strength,hearing loss, sensorineural nonsyndromic,Heart Failure,Hip,Insulin,Lipoproteins, HDL,Mental Competenc…	AGING,CARDIOVASCULAR,CHEMDEPENDENCY,HEMATOLOGICAL,IMMUNE,METABOLIC,NEUROLOGICAL,OTHER,PHARMACOGENOMIC,VISION,	ENSG00000236770	AC079325.5												1	17	0			0	0	0
ENSG00000183145	RIPPLY3										1		21	0			0	Acts as a transcriptional corepressor. Negative regulator of the transcriptional activity of TBX1. Plays a role in the development of the pharyngeal apparatus and derivatives (By similarity).	biological_process,negative regulation of cell proliferation,"transcription,heart development,pharyngeal system development,negative regulation of transcription from RNA polymerase II promoter,embryonic pattern specification			ENSG00000231027	AC079325.6												1	17	0			0	0	0
ENSG00000252978	RN7SKP183										1		X	0			0	0	0			ENSG00000213115	AC104131.1												1	2	0			0	0	0
ENSG00000199458	RNU4-35P										1		6	0			0	0	0			ENSG00000111452	ADGRD1												1	12	The adhesion G-protein-coupled receptors (GPCRs), including GPR133, are membrane-bound proteins with long N termini containing multiple domains. GPCRs, or GPRs, contain 7 transmembrane domains and transduce extracellular signals through heterotrimeric G proteins (summary by Bjarnadottir et al., 2004 [PubMed 15203201]).[supplied by OMIM, Nov 2010]		adhesion G protein-coupled receptor D1(ADGRD1)	0	Orphan receptor. Signals via G(s)-alpha family of G-proteins.	G-protein coupled receptor signaling pathway,cell surface receptor signaling pathway,positive regulation of adenylate cyclase activity involved in G-protein coupled receptor signaling pathway	Body Height,Electrocardiography,height,Long QT Syndrome,longevity,Magnesium,null,protein quantitative trait loci,RR interval (heart rate),Tobacco Use Disorder,	AGING,CARDIOVASCULAR,CHEMDEPENDENCY,DEVELOPMENTAL,METABOLIC,OTHER,UNKNOWN,
ENSG00000242120	RP11-231I13.2										1		3	0			0	0	0			ENSG00000132623	ANKEF1												1	20	0			0	0	0
ENSG00000278305	RP11-326L9.1										1		13	0			0	0	0			ENSG00000134262	AP4B1												1	1	This gene encodes a subunit of a heterotetrameric adapter-like complex 4 that is involved in targeting proteins from the trans-Golgi network to the endosomal-lysosomal system. Mutations in this gene are associated with cerebral palsy spastic quadriplegic type 5 (CPSQ5) disorder. Alternatively spliced transcript variants encoding different isoforms have been found for this gene. [provided by RefSe…	Lysosome	adaptor related protein complex 4 beta 1 subunit(AP4B1)	0	Subunit of novel type of clathrin- or non-clathrin-associated protein coat involved in targeting proteins from the trans-Golgi network (TGN) to the endosomal-lysosomal system.	intracellular protein transport,vesicle-mediated transport	Chronic renal failure|Kidney Failure, Chronic,	RENAL,
ENSG00000236115	RP11-62C3.6										1		9	0			0	0	0			ENSG00000226167	AP4B1-AS1												1	1	0			0	0	0
ENSG00000234318	RP4-771M4.3										1		1	0			0	0	0			ENSG00000260372	AQP4-AS1												1	18	0			0	0	0
ENSG00000164483	SAMD3										1		6	0		sterile alpha motif domain containing 3(SAMD3)	0	0	0	Body Weight,Glucose,height,	DEVELOPMENTAL,METABOLIC,	ENSG00000170540	ARL6IP1												1	16	This gene belongs to the ARL6ip family and encodes a transmembrane protein that is predominantly localized to intracytoplasmic membranes. It is highly expressed in early myeloid progenitor cells and thought to be involved in protein transport, membrane trafficking, or cell signaling during hematopoietic maturation. Mutations in this gene are associated with spastic paraplegia 61 (SPG61). Alternat…			0	Positively regulates SLC1A1/EAAC1-mediated glutamate transport by increasing its affinity for glutamate in a PKC activity-dependent manner. Promotes the catalytic efficiency of SLC1A1/EAAC1 probably by reducing its interaction with ARL6IP5, a negative regulator of SLC1A1/EAAC1-mediated glutamate transport (By similarity). Plays a role in the formation and stabilization of endoplasmic reticulum tu…	negative regulation of apoptotic process,apoptotic process,negative regulation of cysteine-type endopeptidase activity involved in apoptotic process,endoplasmic reticulum tubular network assembly,endoplasmic reticulum tubular network membrane organization,cotranslational protein targeting to membrane,positive regulation of L-glutamate transport
ENSG00000125780	TGM3										1		20	Transglutaminases are enzymes that catalyze the crosslinking of proteins by epsilon-gamma glutamyl lysine isopeptide bonds. While the primary structure of transglutaminases is not conserved, they all have the same amino acid sequence at their active sites and their activity is calcium-dependent. The protein encoded by this gene consists of two polypeptide chains activated from a single precursor …		transglutaminase 3(TGM3)	0	Catalyzes the calcium-dependent formation of isopeptide cross-links between glutamine and lysine residues in various proteins, as well as the conjugation of polyamines to proteins. Involved in the formation of the cornified envelope (CE), a specialized component consisting of covalent cross-links of proteins beneath the plasma membrane of terminally differentiated keratinocytes. Catalyzes small p…	protein tetramerization,keratinization,keratinocyte differentiation,peptide cross-linking,cellular protein modification process,hair follicle morphogenesis,cell envelope organization	hair thickness,Tobacco Use Disorder,	CHEMDEPENDENCY,DEVELOPMENTAL,	ENSG00000169857	AVEN												1	15	0		apoptosis and caspase activation inhibitor(AVEN)	0	Protects against apoptosis mediated by Apaf-1.	negative regulation of apoptotic process,apoptotic process	BMI- Edema rosiglitazone or pioglitazone,Body Fat Distribution,Body Weights and Measures,Hippocampus,Hypercholesterolemia|LDLC levels,Lipids,longevity,Mental Competency,Pancreatic Neoplasms,Pancreatitis, Alcoholic|Pancreatitis, Chronic,Tobacco Use Disorder,Triglycerides,Tumor Necrosis Factor-alpha,Type 2 Diabetes| edema | rosiglitazone,	AGING,CANCER,CARDIOVASCULAR,CHEMDEPENDENCY,METABOLIC,PHARMACOGENOMIC,UNKNOWN,
																						ENSG00000060982	BCAT1												1	12	This gene encodes the cytosolic form of the enzyme branched-chain amino acid transaminase. This enzyme catalyzes the reversible transamination of branched-chain alpha-keto acids to branched-chain L-amino acids essential for cell growth. Two different clinical disorders have been attributed to a defect of branched-chain amino acid transamination: hypervalinemia and hyperleucine-isoleucinemia. As t…	Pantothenate and CoA biosynthesis	branched chain amino acid transaminase 1(BCAT1)	0	Catalyzes the first reaction in the catabolism of the essential branched chain amino acids leucine, isoleucine, and valine.	branched-chain amino acid catabolic process,cell proliferation,G1/S transition of mitotic cell cycle,branched-chain amino acid biosynthetic process,valine biosynthetic process,aspartate biosynthetic process,leucine biosynthetic process	Acquired Immunodeficiency Syndrome|Disease Progression,Insulin,Insulin Resistance,normal variation,Obesity|POF - Premature ovarian failure|POLYCYSTIC OVARIAN SYNDROME|Polycystic Ovary Syndrome|Primary Ovarian Insufficiency|Puberty, Delayed|Puberty, Precocious|Thrombophilia|Tobacco Use Disorder,Stroke,Tobacco Use Disorder,Type 2 Diabetes| edema | rosiglitazone,	CHEMDEPENDENCY,INFECTION,METABOLIC,NEUROLOGICAL,NORMALVARIATION,PHARMACOGENOMIC,
																						ENSG00000174672	BRSK2												1	11	0		BR serine/threonine kinase 2(BRSK2)	0	Serine/threonine-protein kinase that plays a key role in polarization of neurons and axonogenesis, cell cycle progress and insulin secretion. Phosphorylates CDK16, CDC25C, MAPT/TAU, PAK1 and WEE1. Following phosphorylation and activation by STK11/LKB1, acts as a key regulator of polarization of cortical neurons, probably by mediating phosphorylation of microtubule-associated proteins such as MAPT…	protein phosphorylation,G2/M transition of mitotic cell cycle,mitotic nuclear division,neuron differentiation,cell division,axonogenesis,regulation of insulin secretion involved in cellular response to glucose stimulus,neuron projection morphogenesis,intrinsic apoptotic signaling pathway in response to endoplasmic reticulum stress,peptidyl-serine phosphorylation,ERAD pathway,exocytosis,actin cyto…	Potassium,	METABOLIC,
																						ENSG00000261190	C16orf97												1	16	0			0	0	0
																						ENSG00000272168	CASC15												1	6	0		cancer susceptibility candidate 15 (non-protein coding)(CASC15)	0	0	0	Cardiomegaly,Cardiovascular Diseases,CD40 Ligand,Cell Transformation, Neoplastic|Neuroblastoma,Coronary Disease,Erythrocytes,Heart Failure,Heart Rate,Hemoglobin A, Glycosylated,Iron,Lipoproteins,Lipoproteins, VLDL,Neuroblastoma,Neuropsychological Tests,Parkinson Disease,Prostatic Neoplasms,Respiratory Function Tests,Triglycerides,	AGING,CANCER,CARDIOVASCULAR,HEMATOLOGICAL,IMMUNE,METABOLIC,NEUROLOGICAL,
																						ENSG00000178789	CD300LB												1	17	CD300LB is a nonclassical activating receptor of the immunoglobulin (Ig) superfamily expressed on myeloid cells (Martinez-Barriocanal and Sayos, 2006 [PubMed 16920917]).[supplied by OMIM, Mar 2008]		CD300 molecule like family member b(CD300LB)	0	Acts as an activating immune receptor through its interaction with ITAM-bearing adapter TYROBP, and also independently by recruitment of GRB2.	innate immune response,regulation of immune response	Tobacco Use Disorder,	CHEMDEPENDENCY,
																						ENSG00000048740	CELF2												1	10	Members of the CELF/BRUNOL protein family contain two N-terminal RNA recognition motif (RRM) domains, one C-terminal RRM domain, and a divergent segment of 160-230 aa between the second and third RRM domains. Members of this protein family regulate pre-mRNA alternative splicing and may also be involved in mRNA editing, and translation. Alternative splicing results in multiple transcript variants …		CUGBP, Elav-like family member 2(CELF2)	0	RNA-binding protein implicated in the regulation of several post-transcriptional events. Involved in pre-mRNA alternative splicing, mRNA translation and stability. Mediates exon inclusion and/or exclusion in pre-mRNA that are subject to tissue-specific and developmentally regulated alternative splicing. Specifically activates exon 5 inclusion of TNNT2 in embryonic, but not adult, skeletal muscle.…	mRNA processing,RNA processing,regulation of heart contraction,mRNA splice site selection	Alzheimer's disease ,Coronary Artery Disease,Creatinine,Cystatins,E-Selectin,Glomerular Filtration Rate,Heart Failure,Lipids,Narcolepsy,Tobacco Use Disorder,Type 2 Diabetes| edema | rosiglitazone,	CARDIOVASCULAR,CHEMDEPENDENCY,METABOLIC,NEUROLOGICAL,PHARMACOGENOMIC,RENAL,
																						ENSG00000181800	CELF2-AS1												1	10	0			0	0	0
																						ENSG00000133019	CHRM3												1	1	The muscarinic cholinergic receptors belong to a larger family of G protein-coupled receptors. The functional diversity of these receptors is defined by the binding of acetylcholine and includes cellular responses such as adenylate cyclase inhibition, phosphoinositide degeneration, and potassium channel mediation. Muscarinic receptors influence many effects of acetylcholine in the central and per…	Calcium signaling pathway	cholinergic receptor muscarinic 3(CHRM3)	0	The muscarinic acetylcholine receptor mediates various cellular responses, including inhibition of adenylate cyclase, breakdown of phosphoinositides and modulation of potassium channels through the action of G proteins. Primary transducing effect is Pi turnover.	G-protein coupled receptor signaling pathway,signal transduction,cellular protein modification process,regulation of vasoconstriction,nervous system development,cell proliferation,positive regulation of smooth muscle contraction,digestion,"synaptic transmission,smooth muscle contraction,regulation of vascular smooth muscle contraction,G-protein coupled acetylcholine receptor signaling pathway,sal…	alcohol consumption,Asthma,asthma and atopy,Asthma|,Asthma|Bronchial Hyperreactivity|Hypersensitivity, Immediate,Bipolar Disorder,BMI- Edema rosiglitazone or pioglitazone,bronchodilator response,Celiac Disease|,diabetes, type 2 insulin,Glomerular Filtration Rate,Hypercholesterolemia|LDLC levels,hypertension,Interleukin-6,Marijuana Abuse|Psychoses, Substance-Induced,Multiple Sclerosis,Natriuretic …	CARDIOVASCULAR,CHEMDEPENDENCY,IMMUNE,METABOLIC,NEUROLOGICAL,PHARMACOGENOMIC,PSYCH,RENAL,
																						ENSG00000234601	CHRM3-AS1												1	1	0			0	0	0
																						ENSG00000154080	CHST9												1	18	The protein encoded by this gene belongs to the sulfotransferase 2 family. It is localized to the golgi membrane, and catalyzes the transfer of sulfate to position 4 of non-reducing N-acetylgalactosamine (GalNAc) residues in both N-glycans and O-glycans. Sulfate groups on carbohydrates confer highly specific functions to glycoproteins, glycolipids, and proteoglycans, and are critical for cell-cel…		carbohydrate sulfotransferase 9(CHST9)	0	Catalyzes the transfer of sulfate to position 4 of non-reducing N-acetylgalactosamine (GalNAc) residues in both N-glycans and O-glycans. Participates in biosynthesis of glycoprotein hormones lutropin and thyrotropin, by mediating sulfation of their carbohydrate structures. Has a higher activity toward carbonic anhydrase VI than toward lutropin. Only active against terminal GalNAcbeta1,GalNAcbeta.…	proteoglycan biosynthetic process,glycosaminoglycan metabolic process,sulfur compound metabolic process,chondroitin sulfate biosynthetic process,carbohydrate biosynthetic process,hormone biosynthetic process	Hematologic Neoplasms|Leukemia, Myeloid, Acute,	CANCER,
																						ENSG00000165959	CLMN												1	14	0		calmin(CLMN)	0	0		Cholesterol,Coronary Artery Disease,Coronary Disease,Heart Rate,Inflammation,Perphenazine,response to antipsychotic treatment,	CARDIOVASCULAR,IMMUNE,METABOLIC,PHARMACOGENOMIC,
																						ENSG00000139219	COL2A1												1	12	This gene encodes the alpha-1 chain of type II collagen, a fibrillar collagen found in cartilage and the vitreous humor of the eye. Mutations in this gene are associated with achondrogenesis, chondrodysplasia, early onset familial osteoarthritis, SED congenita, Langer-Saldino achondrogenesis, Kniest dysplasia, Stickler syndrome type I, and spondyloepimetaphyseal dysplasia Strudwick type. In addit…	ECM-receptor interaction	collagen type II alpha 1 chain(COL2A1)	0	Type II collagen is specific for cartilaginous tissues. It is essential for the normal embryonic development of the skeleton, for linear growth and for the ability of cartilage to resist compressive forces.	visual perception,extracellular matrix organization,inner ear morphogenesis,tissue homeostasis,collagen fibril organization,central nervous system development,skeletal system development,regulation of gene expression,ossification,cellular response to BMP stimulus,palate development,skeletal system morphogenesis,collagen catabolic process,sensory perception of sound,negative regulation of extrinsi…	bronchodilator response,Cleft Lip|Cleft Palate,Cumulative Trauma Disorders|Occupational Diseases|Osteoarthritis,disc degeneration,Familial spondyloepiphyseal dysplasia tarda, brachydactyly, and precocious osteoarthritis,Gaucher Disease|Legg-Perthes Disease|Thrombophilia,Intervertebral Disk Displacement,Myopia,null,Osteoarthritis,osteoarthritis of the hip,osteoarthritis of the knee,osteoarthritis;…	AGING,DEVELOPMENTAL,IMMUNE,INFECTION,METABOLIC,NEUROLOGICAL,NORMALVARIATION,OTHER,PHARMACOGENOMIC,UNKNOWN,VISION,
																						ENSG00000106034	CPED1												1	7	0			0	0	0
																						ENSG00000134376	CRB1												1	1	This gene encodes a protein which is similar to the Drosophila crumbs protein and localizes to the inner segment of mammalian photoreceptors. In Drosophila crumbs localizes to the stalk of the fly photoreceptor and may be a component of the molecular scaffold that controls proper development of polarity in the eye. Mutations in this gene are associated with a severe form of retinitis pigmentosa, …	hsa04390 Hippo signaling pathway	crumbs 1, cell polarity complex component(CRB1)	0	Plays a role in photoreceptor morphogenesis in the retina. May maintain cell polarization and adhesion.	plasma membrane organization,establishment or maintenance of cell polarity,cell-cell signaling,membrane organization,eye photoreceptor cell development	Asthma,Blind Vision|Blindness|Retinal Degeneration,Blindness|Optic Atrophy, Hereditary, Leber,Leber congenital amaurosis,Leber congenital amaurosis/LCA retinal dystrophy Usher syndrome,macular degeneration,Obesity,Retinal Diseases,Retinitis Pigmentosa,	IMMUNE,METABOLIC,OTHER,UNKNOWN,VISION,
																						ENSG00000268623	CTB-52I2.3												1	19	0			0	0	0
																						ENSG00000250447	CTD-2081C10.1												1	5	0			0	0	0
																						ENSG00000120280	CXorf21												1	X	0			0	0	0
																						ENSG00000118655	DCLRE1B												1	1	DNA interstrand cross-links prevent strand separation, thereby physically blocking transcription, replication, and segregation of DNA. DCLRE1B is one of several evolutionarily conserved genes involved in repair of interstrand cross-links (Dronkert et al., 2000 [PubMed 10848582]).[supplied by OMIM, Mar 2008]			0	5-3 exonuclease that plays a central role in telomere maintenance and protection during S-phase. Participates in the protection of telomeres against non-homologous end-joining (NHEJ)-mediated repair, thereby ensuring that telomeres do not fuse. Plays a key role in telomeric loop (T loop) formation by being recruited by TERF2 at the leading end telomeres and by processing leading-end telomeres imm…	protection from non-homologous end joining at telomere,telomere maintenance,nucleic acid phosphodiester bond hydrolysis,double-strand break repair via nonhomologous end joining,interstrand cross-link repair,cell cycle checkpoint,telomeric loop formation,telomeric 3 overhang formation
																						ENSG00000198947	DMD												1	X	The dystrophin gene is the largest gene found in nature, measuring 2.4 Mb. The gene was identified through a positional cloning approach, targeted at the isolation of the gene responsible for Duchenne (DMD) and Becker (BMD) Muscular Dystrophies. DMD is a recessive, fatal, X-linked disorder occurring at a frequency of about 1 in 3,500 new-born males. BMD is a milder allelic form. In general, DMD p…	Arrhythmogenic right ventricular cardiomyopathy (ARVC)	dystrophin(DMD)	0	Anchors the extracellular matrix to the cytoskeleton via F-actin. Ligand for dystroglycan. Component of the dystrophin-associated glycoprotein complex which accumulates at the neuromuscular junction (NMJ) and at a variety of synapses in the peripheral and central nervous systems and has a structural function in stabilizing the sarcolemma. Also implicated in signaling events and synaptic transmiss…	cell differentiation,aging,regulation of membrane potential,"regulation of transcription,cytoskeleton organization,negative regulation of ERK1 and ERK2 cascade,positive regulation of neuron projection development,muscle organ development,regulation of gene expression,muscle filament sliding,cardiac muscle contraction,neuron projection morphogenesis,positive regulation of neuron differentiation,mu…	Amyotrophic Lateral Sclerosis,Antidepressive Agents,Audiometry, Pure-Tone,Becker muscular dystrophy; Duchenne muscular dystrophy,Bipolar Disorder,Body Mass Index,Body Weight,Bone Marrow Diseases,C-Reactive Protein,cardiomyopathy,Cholesterol, HDL,Cholesterol, LDL,dilated cardiomyopathy,Duchenne muscular dystrophy,Erythrocytes,Exercise Test,Hematocrit,Hip,Insulin,Lipoproteins, VLDL,Memory,mental re…	AGING,CARDIOVASCULAR,DEVELOPMENTAL,HEMATOLOGICAL,METABOLIC,NEUROLOGICAL,NORMALVARIATION,OTHER,PHARMACOGENOMIC,PSYCH,UNKNOWN,
																						ENSG00000102385	DRP2												1	X	Members of the dystrophin family of proteins perform a critical role in the maintenance of membrane-associated complexes at points of intercellular contact in vertebrate cells. The protein encoded by this gene is predicted to resemble certain short C-terminal isoforms of dystrophin and dystrophin-related protein 1 (DRP1 or utrophin). DRP2 is expressed principally in the brain and spinal cord. Two…		dystrophin related protein 2(DRP2)	0	Required for normal myelination and for normal organization of the cytoplasm and the formation of Cajal bands in myelinating Schwann cells. Required for normal PRX location at appositions between the abaxonal surface of the myelin sheath and the Schwann cell plasma membrane. Possibly involved in membrane-cytoskeleton interactions of the central nervous system.	central nervous system development,synapse organization	acute coronary syndrome C-reactive protein,Bipolar Disorder,Body Weights and Measures,Coronary Artery Disease,dementia,methamphetamine abuse,Schizophrenia,	CARDIOVASCULAR,CHEMDEPENDENCY,METABOLIC,PSYCH,
																						ENSG00000198759	EGFL6												1	X	This gene encodes a member of the epidermal growth factor (EGF) repeat superfamily. Members of this superfamily are characterized by the presence of EGF-like repeats and are often involved in the regulation of cell cycle, proliferation, and developmental processes. The gene product contains a signal peptide, suggesting that it is secreted; an EGF repeat region consisting of 4 complete EGF-like re…			0	May bind integrin alpha-8/beta-1 and play a role in hair follicle morphogenesis. Promotes matrix assembly (By similarity).	cell differentiation,cell adhesion,extracellular matrix organization,positive regulation of cell-substrate adhesion,multicellular organism development,cell cycle
																						ENSG00000127463	EMC1												1	1	This gene encodes a single-pass type I transmembrane protein, which is a subunit of the endoplasmic reticulum membrane protein complex (EMC). Multiple alternatively spliced transcript variants encoding different isoforms have been found for this gene. [provided by RefSeq, Sep 2012]		ER membrane protein complex subunit 1(EMC1)	0	0	protein folding in endoplasmic reticulum	Brain,Brain structure ,Breast Cancer,	CANCER,NEUROLOGICAL,
																						ENSG00000279582	ENSG00000279582												1	22	0
																						ENSG00000131558	EXOC4												1	7	The protein encoded by this gene is a component of the exocyst complex, a multiple protein complex essential for targeting exocytic vesicles to specific docking sites on the plasma membrane. Though best characterized in yeast, the component proteins and functions of exocyst complex have been demonstrated to be highly conserved in higher eukaryotes. At least eight components of the exocyst complex…	Tight junction	exocyst complex component 4(EXOC4)	0	Component of the exocyst complex involved in the docking of exocytic vesicles with fusion sites on the plasma membrane.	protein transport,regulation of macroautophagy,vesicle docking involved in exocytosis,paraxial mesoderm formation	Amyotrophic Lateral Sclerosis|,Blood Pressure,Body Weight,Body Weights and Measures,diabetes, type 2,Neuropsychological Tests,rheumatoid arthritis,tonometry,	AGING,CARDIOVASCULAR,IMMUNE,METABOLIC,NEUROLOGICAL,OTHER,
																						ENSG00000065809	FAM107B												1	10	0		family with sequence similarity 107 member B(FAM107B)	0	0	sensory perception of sound	Alzheimer's disease ,Blood Pressure,Cholesterol,Creatinine,Glomerular Filtration Rate,Hip,Tobacco Use Disorder,Type 2 Diabetes| edema | rosiglitazone,	CARDIOVASCULAR,CHEMDEPENDENCY,METABOLIC,NEUROLOGICAL,PHARMACOGENOMIC,RENAL,
																						ENSG00000111913	FAM65B												1	6	The protein encoded by this gene stimulates the formation of a non-mitotic multinucleate syncytium from proliferative cytotrophoblasts during trophoblast differentiation. Alternative splicing of this gene results in multiple transcript variants. [provided by RefSeq, Nov 2013]		family with sequence similarity 65 member B(FAM65B)	0	Isoform 2: Plays a role in promoting myogenic cell differentiation, cytoskeletal rearrangement and filopodia formation (PubMed:17150207).||Required for hearing (PubMed:24958875). Involved in skeletal muscle development (PubMed:24687993).	skeletal muscle fiber development,sensory perception of sound	Blood Viscosity,Body Height,Forced Expiratory Volume,Forced Vital Capacity,Triglycerides,	CARDIOVASCULAR,DEVELOPMENTAL,HEMATOLOGICAL,METABOLIC,
																						ENSG00000145216	FIP1L1												1	4	This gene encodes a subunit of the CPSF (cleavage and polyadenylation specificity factor) complex that polyadenylates the 3' end of mRNA precursors. This gene, the homolog of yeast Fip1 (factor interacting with PAP), binds to U-rich sequences of pre-mRNA and stimulates poly(A) polymerase activity. Its N-terminus contains a PAP-binding site and its C-terminus an RNA-binding domain. An interstitial…		factor interacting with PAPOLA and CPSF1(FIP1L1)	0	Component of the cleavage and polyadenylation specificity factor (CPSF) complex that plays a key role in pre-mRNA 3-end formation, recognizing the AAUAAA signal sequence and interacting with poly(A) polymerase and other factors to bring about cleavage and poly(A) addition. FIP1L1 contributes to poly(A) site recognition and stimulates poly(A) addition. Binds to U-rich RNA sequence elements surroun…	mRNA export from nucleus,mRNA 3-end processing,"mRNA splicing,termination of RNA polymerase II transcription	Potassium,	METABOLIC,
																						ENSG00000157827	FMNL2												1	2	This gene encodes a formin-related protein. Formin-related proteins have been implicated in morphogenesis, cytokinesis, and cell polarity. Alternatively spliced transcript variants encoding different isoforms have been described but their full-length nature has yet to be determined. [provided by RefSeq, Jul 2008]		formin like 2(FMNL2)	0	Plays a role in the regulation of cell morphology and cytoskeletal organization. Required in the cortical actin filament dynamics.	cell-cell adhesion,cytoskeleton organization,regulation of cell morphogenesis,cortical actin cytoskeleton organization	autism,Bilirubin,Blood Pressure,Creatinine,Glomerular Filtration Rate,Tobacco Use Disorder,	CARDIOVASCULAR,CHEMDEPENDENCY,HEMATOLOGICAL,METABOLIC,PSYCH,RENAL,
																						ENSG00000151474	FRMD4A												1	10	0		FERM domain containing 4A(FRMD4A)	0	0	establishment of epithelial cell polarity	Alzheimer's disease ,RR interval (heart rate),Tobacco Use Disorder,	CARDIOVASCULAR,CHEMDEPENDENCY,NEUROLOGICAL,
																						ENSG00000109158	GABRA4												1	4	Gamma-aminobutyric acid (GABA) is the major inhibitory neurotransmitter in the mammalian brain where it acts at GABA-A receptors, which are ligand-gated chloride channels. Chloride conductance of these channels can be modulated by agents such as benzodiazepines that bind to the GABA-A receptor. At least 16 distinct subunits of GABA-A receptors have been identified. This gene encodes subunit alpha…	Neuroactive ligand-receptor interaction	gamma-aminobutyric acid type A receptor alpha4 subunit(GABRA4)	0	GABA, the major inhibitory neurotransmitter in the vertebrate brain, mediates neuronal inhibition by binding to the GABA/benzodiazepine receptor and opening an integral chloride channel.	transport,central nervous system development,regulation of response to drug,"chemical synaptic transmission,ion transmembrane transport,chloride transmembrane transport,gamma-aminobutyric acid signaling pathway	alcohol consumption,autism,Bipolar Disorder,Bulimia,Dyskinesia, Drug-Induced|,Hypercholesterolemia|LDLC levels,Iron,kidney aging,nicotine,schizophrenia | autism,Tobacco Use Disorder,Type 2 Diabetes| edema | rosiglitazone,	AGING,CHEMDEPENDENCY,DEVELOPMENTAL,METABOLIC,PHARMACOGENOMIC,PSYCH,UNKNOWN,
																						ENSG00000087258	GNAO1												1	16	The protein encoded by this gene represents the alpha subunit of the Go heterotrimeric G-protein signal-transducing complex. Defects in this gene are a cause of early-onset epileptic encephalopathy. Two transcript variants encoding different isoforms have been found for this gene. [provided by RefSeq, Aug 2015]	Long-term depression	G protein subunit alpha o1(GNAO1)	0	Guanine nucleotide-binding proteins (G proteins) are involved as modulators or transducers in various transmembrane signaling systems. The G(o) protein function is not clear. Stimulated by RGS14.	positive regulation of GTPase activity,response to organic cyclic compound,response to drug,response to organonitrogen compound,response to cytokine,protein folding,aging,locomotory behavior,G-protein coupled receptor signaling pathway,muscle contraction,response to hydrogen peroxide,response to morphine,adenylate cyclase-modulating G-protein coupled receptor signaling pathway,dopamine receptor s…	Hypercholesterolemia|LDLC levels,Tobacco Use Disorder,Tunica Media,	CARDIOVASCULAR,CHEMDEPENDENCY,METABOLIC,
																						ENSG00000144366	GULP1												1	2	The protein encoded by this gene is an adapter protein necessary for the engulfment of apoptotic cells by phagocytes. Several transcript variants, some protein coding and some thought not to be protein coding, have been found for this gene. [provided by RefSeq, Nov 2011]		GULP, engulfment adaptor PTB domain containing 1(GULP1)	0	May function as an adapter protein. Required for efficient phagocytosis of apoptotic cells. Modulates cellular glycosphingolipid and cholesterol transport. May play a role in the internalization and endosomal trafficking of various LRP1 ligands, such as PSAP. Increases cellular levels of GTP-bound ARF6.	phagocytosis,lipid transport,signal transduction,apoptotic process ENSG00000106536 visual perception,regulation of transcription,transcription from RNA polymerase II promoter,central nervous system development,ganglion mother cell fate determination	Blood Pressure,Schizophrenia,	CARDIOVASCULAR,PSYCH,
																						ENSG00000148702	HABP2												1	10	The protein encoded by this gene is an extracellular serine protease that binds hyaluronic acid and is involved in cell adhesion. The encoded protein is synthesized as a single chain, but then undergoes an autoproteolytic event to form the functional heterodimer. Further autoproteolysis leads to smaller, inactive peptides. This protease is known to cleave urinary plasminogen activator, coagulatio…		hyaluronan binding protein 2(HABP2)	0	Cleaves the alpha-chain at multiple sites and the beta-chain between Lys-53 and Lys-54 but not the gamma-chain of fibrinogen and therefore does not initiate the formation of the fibrin clot and does not cause the fibrinolysis directly. It does not cleave (activate) prothrombin and plasminogen but converts the inactive single chain urinary plasminogen activator (pro-urokinase) to the active two ch…		Alzheimer's disease ,Blood Pressure Determination,cholesterol; triglycerides; atherosclerosis, coronary,Hemorrhagic Disorders,Hepatitis C|Liver Cirrhosis,null,Sleep,smoking cessation,thromboembolism, venous,Type 2 Diabetes| edema | rosiglitazone,Venous Thrombosis,	CARDIOVASCULAR,CHEMDEPENDENCY,HEMATOLOGICAL,INFECTION,METABOLIC,NEUROLOGICAL,PHARMACOGENOMIC,
																						ENSG00000138448	ITGAV												1	2	The product of this gene belongs to the integrin alpha chain family. Integrins are heterodimeric integral membrane proteins composed of an alpha subunit and a beta subunit that function in cell surface adhesion and signaling. The encoded preproprotein is proteolytically processed to generate light and heavy chains that comprise the alpha V subunit. This subunit associates with beta 1, beta 3, bet…	Arrhythmogenic right ventricular cardiomyopathy (ARVC)	integrin subunit alpha V(ITGAV)	0	(Microbial infection) Integrin ITGAV:ITGB5 acts as a receptor for adenovirus type C (PubMed:20615244). Integrin ITGAV:ITGB5 and ITGAV:ITGB3 act as receptors for coxsackievirus A9 and B1 (PubMed:9426447, PubMed:15194773, PubMed:7519807). Integrin ITGAV:ITGB3 acts as a receptor for herpes virus 8/HHV-8 (PubMed:18045938). Integrin ITGAV:ITGB6 acts as a receptor for herpes simplex 1/HHV-1 (PubMed:243…	angiogenesis,cell adhesion,apolipoprotein A-I-mediated signaling pathway,negative regulation of macrophage derived foam cell differentiation,negative regulation of lipid storage,vascular endothelial growth factor receptor signaling pathway,cell migration,extracellular matrix organization,substrate adhesion-dependent cell spreading,positive regulation of osteoblast proliferation,viral entry into h…	Arthritis, Rheumatoid|,Blood Pressure,breast cancer ,Carcinoma, Hepatocellular|Hepatitis B, Chronic,ovarian cancer,priapism,rheumatoid arthritis,Tobacco Use Disorder,Type 2 Diabetes| edema | rosiglitazone,	CANCER,CARDIOVASCULAR,CHEMDEPENDENCY,HEMATOLOGICAL,IMMUNE,PHARMACOGENOMIC,
																						ENSG00000123104	ITPR2												1	12	The protein encoded by this gene belongs to the inositol 1,4,5-triphosphate receptor family, whose members are second messenger intracellular calcium release channels. These proteins mediate a rise in cytoplasmic calcium in response to receptor activated production of inositol triphosphate. Inositol triphosphate receptor-mediated signaling is involved in many processes including cell migration, c…	Alzheimer's disease	inositol 1,4,5-trisphosphate receptor type 2(ITPR2)	0	Receptor for inositol 1,4,5-trisphosphate, a second messenger that mediates the release of intracellular calcium. This release is regulated by cAMP both dependently and independently of PKA (By similarity).	cellular response to cAMP,response to hypoxia,transport,regulation of insulin secretion,signal transduction,regulation of cardiac conduction,platelet activation,cellular response to ethanol,calcium ion transport,release of sequestered calcium ion into cytosol,inositol phosphate-mediated signaling	ALS,Amyotrophic Lateral Sclerosis,Attention Deficit Disorder with Hyperactivity,Bipolar Disorder,Blood Pressure,bronchodilator response,Cholesterol,Heart Rate,Insulin,smoking cessation,Tobacco Use Disorder,Type 2 Diabetes| edema | rosiglitazone,	CARDIOVASCULAR,CHEMDEPENDENCY,IMMUNE,METABOLIC,NEUROLOGICAL,PHARMACOGENOMIC,PSYCH,
																						ENSG00000170745	KCNS3												1	2	Voltage-gated potassium channels form the largest and most diversified class of ion channels and are present in both excitable and nonexcitable cells. Their main functions are associated with the regulation of the resting membrane potential and the control of the shape and frequency of action potentials. The alpha subunits are of 2 types: those that are functional by themselves and those that are…		potassium voltage-gated channel modifier subfamily S member 3(KCNS3)	0	Potassium channel subunit that does not form functional channels by itself. Can form functional heterotetrameric channels with KCNB1; modulates the delayed rectifier voltage-gated potassium channel activation and deactivation rates of KCNB1 (PubMed:10484328). Heterotetrameric channel activity formed with KCNB1 show increased current amplitude with the threshold for action potential activation shi…	regulation of insulin secretion,potassium ion transport,potassium ion transmembrane transport,protein homooligomerization,regulation of ion transmembrane transport	airway hyperresponsiveness,Amyotrophic Lateral Sclerosis,Bipolar Disorder,Body Mass Index,Body Weight Changes,Bone Density,Echocardiography,Exercise Test,Hip,Iron,Luteinizing Hormone,Mental Competency,Migraine without Aura,Stroke,Thyrotropin,	AGING,CARDIOVASCULAR,METABOLIC,NEUROLOGICAL,OTHER,PSYCH,REPRODUCTION,
																						ENSG00000100079	LGALS2												1	22	The protein encoded by this gene is a soluble beta-galactoside binding lectin. The encoded protein is found as a homodimer and can bind to lymphotoxin-alpha. A single nucleotide polymorphism in an intron of this gene can alter the transcriptional level of the protein, with a resultant increased risk of myocardial infarction. [provided by RefSeq, Jul 2008]		galectin 2(LGALS2)	0	This protein binds beta-galactoside. Its physiological function is not yet known.	0	Antidepressive Agents,Arthritis, Rheumatoid|Hypertension|Myocardial Infarction,Arthritis, Rheumatoid|Myocardial Infarction,atherosclerosis, coronary,atherosclerosis, coronary myocardial infarct,Brain Ischemia|Stroke,kidney failure, chronic,metabolic syndrome,myocardial infarct,Myocardial Infarction,null,Tobacco Use Disorder,Type 2 Diabetes| edema | rosiglitazone,	CARDIOVASCULAR,CHEMDEPENDENCY,IMMUNE,PHARMACOGENOMIC,RENAL,UNKNOWN,
																						ENSG00000177338	LINC00469												1	17	0			0	0
																						ENSG00000259703	LINC00593												1	15	0			0	0	0
																						ENSG00000215483	LINC00598												1	13	0			0	0	,
																						ENSG00000224514	LINC00620												1	3	0			0	0	0
																						ENSG00000258700	LINC00871												1	14	0			0	0	0
																						ENSG00000231689	LINC01090												1	2	0			0	0	0
																						ENSG00000166035	LIPC												1	15	LIPC encodes hepatic triglyceride lipase, which is expressed in liver. LIPC has the dual functions of triglyceride hydrolase and ligand/bridging factor for receptor-mediated lipoprotein uptake. [provided by RefSeq, Jul 2008]	Glycerolipid metabolism	lipase C, hepatic type(LIPC)	0	Hepatic lipase has the capacity to catalyze hydrolysis of phospholipids, mono-, di-, and triglycerides, and acyl-CoA thioesters. It is an important enzyme in HDL metabolism. Hepatic lipase binds heparin.	response to drug,liver development,circadian rhythm,response to copper ion,response to calcium ion,response to amino acid,response to hypoxia,cholesterol transport,reverse cholesterol transport,cholesterol metabolic process,cholesterol homeostasis,response to glucocorticoid,high-density lipoprotein particle remodeling,fatty acid biosynthetic process,low-density lipoprotein particle remodeling,res…	Acute Coronary Syndrome|,alcohol,Alzheimer's Disease,Alzheimer's disease ,Amyotrophic Lateral Sclerosis,Amyotrophic Lateral Sclerosis|,Angina Pectoris|Myocardial Infarction|Obesity|Recurrence,atherosclerosis,atherosclerosis, coronary,atherosclerosis, coronary cholesterol, HDL triglycerides,atherosclerosis, coronary; diabetes, type 2; lipids; stroke, ischemic,atherosclerosis, generalized,Atheroscl…	CANCER,CARDIOVASCULAR,CHEMDEPENDENCY,DEVELOPMENTAL,IMMUNE,METABOLIC,NEUROLOGICAL,NORMALVARIATION,OTHER,PHARMACOGENOMIC,PSYCH,RENAL,REPRODUCTION,UNKNOWN,VISION,
																						ENSG00000127603	MACF1												1	1	This gene encodes a large protein containing numerous spectrin and leucine-rich repeat (LRR) domains. The encoded protein is a member of a family of proteins that form bridges between different cytoskeletal elements. This protein facilitates actin-microtubule interactions at the cell periphery and couples the microtubule network to cellular junctions. Alternative splicing results in multiple tran…		microtubule-actin crosslinking factor 1(MACF1)	0	Isoform 2 is a F-actin-binding protein which may play a role in cross-linking actin to other cytoskeletal proteins and also binds to microtubules. Plays an important role in ERBB2-dependent stabilization of microtubules at the cell cortex. Acts as a positive regulator of Wnt receptor signaling pathway and is involved in the translocation of AXIN1 and its associated complex (composed of APC, CTNNB…	cell-cell adhesion,cell cycle arrest,positive regulation of axon extension,wound healing,Wnt signaling pathway,Golgi to plasma membrane protein transport,regulation of microtubule-based process,regulation of epithelial cell migration,positive regulation of Wnt signaling pathway,regulation of focal adhesion assembly,cell cycle arrest,positive regulation of axon extension,wound healing,Wnt signalin…	Lipoproteins, HDL,Tobacco Use Disorder,Type 2 Diabetes| edema | rosiglitazone,	CHEMDEPENDENCY,METABOLIC,PHARMACOGENOMIC,
																						ENSG00000081026	MAGI3												1	1	0	Tight junction	membrane associated guanylate kinase, WW and PDZ domain containing 3(MAGI3)	0	Acts as a scaffolding protein at cell-cell junctions, thereby regulating various cellular and signaling processes. Cooperates with PTEN to modulate the kinase activity of AKT1. Its interaction with PTPRB and tyrosine phosphorylated proteins suggests that it may link receptor tyrosine phosphatase with its substrates at the plasma membrane. In polarized epithelial cells, involved in efficient traff…	viral process,intracellular signal transduction,apoptotic process,GDP metabolic process,GMP metabolic process,regulation of JNK cascade	Glucose,Tobacco Use Disorder,	CHEMDEPENDENCY,METABOLIC,
																						ENSG00000189221	MAOA												1	X	This gene is one of two neighboring gene family members that encode mitochondrial enzymes which catalyze the oxidative deamination of amines, such as dopamine, norepinephrine, and serotonin. Mutation of this gene results in Brunner syndrome. This gene has also been associated with a variety of other psychiatric disorders, including antisocial behavior. Alternatively spliced transcript variants en…		monoamine oxidase A(MAOA)	0	Catalyzes the oxidative deamination of biogenic and xenobiotic amines and has important functions in the metabolism of neuroactive and vasoactive amines in the central nervous system and peripheral tissues. MAOA preferentially oxidizes biogenic amines such as 5-hydroxytryptamine (5-HT), norepinephrine and epinephrine.	oxidation-reduction process,neurotransmitter catabolic process,neurotransmitter metabolic process,serotonin metabolic process,dopamine catabolic process,cellular biogenic amine metabolic process,phenylethylamine metabolic process	ADHD,ADHD | attention deficit hyperactivity disorder,ADHD | attention-deficit hyperactivity disorder,aggression, impulsivity, and central nervous system serotonergic responsivity,aggressive behavior,aggressive behavior Fragile X Syndrome,alcohol,alcohol abuse,alcohol consumption,alcohol dependence impulsive behaviors,Alcohol-Related Disorders,Alcoholism,alcoholism antisocial personality disorder,…	CANCER,CARDIOVASCULAR,CHEMDEPENDENCY,DEVELOPMENTAL,METABOLIC,NEUROLOGICAL,NORMALVARIATION,OTHER,PHARMACOGENOMIC,PSYCH,REPRODUCTION,UNKNOWN,
																						ENSG00000147316	MCPH1												1	8	This gene encodes a DNA damage response protein. The encoded protein may play a role in G2/M checkpoint arrest via maintenance of inhibitory phosphorylation of cyclin-dependent kinase 1. Mutations in this gene have been associated with primary autosomal recessive microcephaly 1 and premature chromosome condensation syndrome. Alternatively spliced transcript variants have been described. [provided…		microcephalin 1(MCPH1)	0	Implicated in chromosome condensation and DNA damage induced cellular responses. May play a role in neurogenesis and regulation of the size of the cerebral cortex.	regulation of inflammatory response,regulation of gene expression,cerebral cortex development,bone development,neuronal stem cell population maintenance,regulation of centrosome cycle,protein localization to centrosome,regulation of chromosome condensation,mitotic cell cycle arrest,regulation of kinase activity	Adenocarcinoma|Pancreatic Neoplasms,atherosclerosis,brain size,Breast Cancer,cognitive function head circumference social intelligence,Coronary Artery Disease|,Hypercholesterolemia|LDLC levels,Mental Retardation|Microcephaly,Micrencephaly |Microcephaly,Microcephaly,multiple system atrophy,smoking cessation,Tobacco Use Disorder,	CANCER,CARDIOVASCULAR,CHEMDEPENDENCY,DEVELOPMENTAL,METABOLIC,NEUROLOGICAL,PSYCH,UNKNOWN,
																						ENSG00000128585	MKLN1												1	7	Muskelin is an intracellular protein that acts as a mediator of cell spreading and cytoskeletal responses to the extracellular matrix component thrombospondin I (MIM 188060) (Adams et al., 1998 [PubMed 9724633]).[supplied by OMIM, Mar 2008]		muskelin 1(MKLN1)	0	Acts as a mediator of cell spreading and cytoskeletal responses to the extracellular matrix component THBS1.	signal transduction,cell-matrix adhesion,regulation of cell shape,actin cytoskeleton reorganization	Body Fat Distribution,Cholesterol,Depressive Disorder, Major,Hip,Schizophrenia,Tobacco Use Disorder,	CHEMDEPENDENCY,METABOLIC,PSYCH,
																						ENSG00000155363	MOV10												1	1	0		Mov10 RISC complex RNA helicase(MOV10)	0	(Microbial infection) Required for RNA-directed transcription and replication of the human hepatitis delta virus (HDV). Interacts with small capped HDV RNAs derived from genomic hairpin structures that mark the initiation sites of RNA-dependent HDV RNA transcription.||Probable RNA helicase. Required for miRNA-mediated gene silencing by the RNA-induced silencing complex (RISC). Required for both m…	regulation of transcription,transcription,phosphatidylinositol-mediated signaling,"Wnt signaling pathway,mRNA cleavage involved in gene silencing by miRNA,gene silencing by miRNA	Blood Pressure,hypertension,	CARDIOVASCULAR,
																						ENSG00000133030	MPRIP												1	17	0		myosin phosphatase Rho interacting protein(MPRIP)	0	Targets myosin phosphatase to the actin cytoskeleton. Required for the regulation of the actin cytoskeleton by RhoA and ROCK1. Depletion leads to an increased number of stress fibers in smooth muscle cells through stabilization of actin fibers by phosphorylated myosin. Overexpression of MRIP as well as its F-actin-binding region leads to disassembly of stress fibers in neuronal cells.	cell-cell adhesion	Aorta,	CARDIOVASCULAR,
																						ENSG00000249649	MRPS33P2												1	4	0			0	0	0
																						ENSG00000165973	NELL1												1	11	This gene encodes a cytoplasmic protein that contains epidermal growth factor (EGF)-like repeats. The encoded heterotrimeric protein may be involved in cell growth regulation and differentiation. A similar protein in rodents is involved in craniosynostosis. Alternative splicing results in multiple transcript variants. [provided by RefSeq, Dec 2013]		neural EGFL like 1(NELL1)	0	Plays a role in the control of cell growth and differentiation. Promotes osteoblast cell differentiation and terminal mineralization.	cell differentiation,nervous system development,regulation of gene expression,positive regulation of osteoblast differentiation,positive regulation of bone mineralization,negative regulation of osteoblast proliferation,negative regulation of cyclin catabolic process	Albumins,Amyotrophic Lateral Sclerosis|,Anticonvulsants,Asthma,Body Mass Index,Calcium,Cholesterol,Cholesterol, LDL,Colitis, Ulcerative|Crohn Disease|,Crohn Disease,Crohn Disease|Rectal Fistula,Crohn's disease,Erythrocyte Count,Exercise Test,Forced Vital Capacity,Hemoglobins,Hypertrophy, Left Ventricular,Iron,Leukocyte Count,Lipoproteins, LDL,longevity,Neuroblastoma,Parkinson Disease,Platelet Cou…	AGING,CANCER,CARDIOVASCULAR,CHEMDEPENDENCY,HEMATOLOGICAL,IMMUNE,METABOLIC,NEUROLOGICAL,PHARMACOGENOMIC,
																						ENSG00000148734	NPFFR1												1	10	0	Neuroactive ligand-receptor interaction	neuropeptide FF receptor 1(NPFFR1)	0	Receptor for NPAF (A-18-F-amide) and NPFF (F-8-F-amide) neuropeptides, also known as morphine-modulating peptides. Can also be activated by a variety of naturally occurring or synthetic FMRF-amide like ligands. This receptor mediates its action by association with G proteins that activate a phosphatidylinositol-calcium second messenger system.	biological_process,neuropeptide signaling pathway,cellular response to hormone stimulus,chemical synaptic transmission,response to peptide	Alzheimer's disease ,Tobacco Use Disorder,	CHEMDEPENDENCY,NEUROLOGICAL,
																						ENSG00000101188	NTSR1												1	20	Neurotensin receptor 1 belongs to the large superfamily of G-protein coupled receptors. NTSR1 mediates the multiple functions of neurotensin, such as hypotension, hyperglycemia, hypothermia, antinociception, and regulation of intestinal motility and secretion. [provided by RefSeq, Jul 2008]	Calcium signaling pathway	neurotensin receptor 1(NTSR1)	0	G-protein coupled receptor for the tridecapeptide neurotensin (NTS) (PubMed:8381365, PubMed:21725197, PubMed:23140271). Signaling is effected via G proteins that activate a phosphatidylinositol-calcium second messenger system. Signaling leads to the activation of downstream MAP kinases and protects cells against apoptosis (PubMed:21725197).	learning,negative regulation of apoptotic process,positive regulation of inhibitory postsynaptic potential,G-protein coupled receptor signaling pathway,response to lipid,positive regulation of apoptotic process,positive regulation of release of sequestered calcium ion into cytosol,temperature homeostasis,regulation of sensory perception of pain,positive regulation of cation channel activity,adult…	alcohol consumption,Bulimia,Hemoglobin A, Glycosylated,Hyperparathyroidism, Secondary,hypertension,Psychiatric Disorders,Schizophrenia,several psychiatric disorders,	CARDIOVASCULAR,CHEMDEPENDENCY,HEMATOLOGICAL,METABOLIC,PSYCH,
																						ENSG00000167693	NXN												1	17	This gene encodes a member of the thioredoxin superfamily, a group of small, multifunctional redox-active proteins. Members of this family are characterized by a conserved active motif called the thioredoxin fold that catalyzes disulfide bond formation and isomerization. The encoded protein acts a redox-dependent regulator of the Wnt signaling pathway and is involved in cell growth and differenti…		nucleoredoxin(NXN)	0	Functions as a redox-dependent negative regulator of the Wnt signaling pathway, possibly by preventing ubiquitination of DVL3 by the BCR(KLHL12) complex. May also function as a transcriptional regulator act as a regulator of protein phosphatase 2A (PP2A) (By similarity).	oxidation-reduction process,cellular oxidant detoxification,cell differentiation,Wnt signaling pathway,cell redox homeostasis,negative regulation of Wnt signaling pathway,cardiovascular system development,negative regulation of protein ubiquitination	Bipolar Disorder,	PSYCH,
																						ENSG00000144645	OSBPL10												1	3	This gene encodes a member of the oxysterol-binding protein (OSBP) family, a group of intracellular lipid receptors. Like most members, the encoded protein contains an N-terminal pleckstrin homology domain and a highly conserved C-terminal OSBP-like sterol-binding domain. Multiple transcript variants encoding different isoforms have been found for this gene. [provided by RefSeq, Mar 2010]		oxysterol binding protein like 10(OSBPL10)	0	Probable lipid transporter involved in lipid countertransport between the endoplasmic reticulum and the plasma membrane. Its ability to bind phosphatidylserine, suggests that it specifically exchanges phosphatidylserine with phosphatidylinositol 4-phosphate (PI4P), delivering phosphatidylserine to the plasma membrane in exchange for PI4P (PubMed:23934110) (Probable). Plays a role in negative regu…	lipid transport,lipid metabolic process	Alzheimer Disease,Dyslipidemias,Hyperlipidemia, Familial Combined,Peripheral Vascular Diseases,Tobacco Use Disorder,Vascular Diseases,	CARDIOVASCULAR,CHEMDEPENDENCY,METABOLIC,NEUROLOGICAL,
																						ENSG00000079156	OSBPL6												1	2	This gene encodes a member of the oxysterol-binding protein (OSBP) family, a group of intracellular lipid receptors. Most members contain an N-terminal pleckstrin homology domain and a highly conserved C-terminal OSBP-like sterol-binding domain. Transcript variants encoding different isoforms have been identified. [provided by RefSeq, Jul 2008]		oxysterol binding protein like 6(OSBPL6)	0	Weakly binds 25-hydroxycholesterol.	lipid transport	autism,	PSYCH,
																						ENSG00000155719	OTOA												1	16	The protein encoded by this gene is specifically expressed in the inner ear, and is located at the interface between the apical surface of the inner ear sensory epithelia and their overlying acellular gels. It is prposed that this protein is involved in the attachment of the inner ear acellular gels to the apical surface of the underlying nonsensory cells. Mutations in this gene are associated wi…		otoancorin(OTOA)	0	May act as an adhesion molecule.	cell-matrix adhesion,sensory perception of sound,transmission of nerve impulse	Amyotrophic Lateral Sclerosis,Tobacco Use Disorder,	CHEMDEPENDENCY,NEUROLOGICAL,
																						ENSG00000185345	PARK2												1	6	The precise function of this gene is unknown; however, the encoded protein is a component of a multiprotein E3 ubiquitin ligase complex that mediates the targeting of substrate proteins for proteasomal degradation. Mutations in this gene are known to cause Parkinson disease and autosomal recessive juvenile Parkinson disease. Alternative splicing of this gene produces multiple transcript variants …	Parkinson's disease	parkin RBR E3 ubiquitin protein ligase(PARK2)	0	Functions within a multiprotein E3 ubiquitin ligase complex, catalyzing the covalent attachment of ubiquitin moieties onto substrate proteins, such as BCL2, SYT11, CCNE1, GPR37, RHOT1/MIRO1, MFN1, MFN2, STUB1, SNCAIP, SEPT5, TOMM20, USP30, ZNF746 and AIMP2 (PubMed:10973942, PubMed:10888878, PubMed:11431533, PubMed:12150907, PubMed:12628165, PubMed:16135753, PubMed:21376232, PubMed:23754282, PubMe…	protein stabilization,learning,positive regulation of transcription from RNA polymerase II promoter,cellular response to unfolded protein,negative regulation of neuron apoptotic process,negative regulation of reactive oxygen species metabolic process,locomotory behavior,cellular protein metabolic process,response to oxidative stress,negative regulation of insulin secretion,regulation of autophagy…	Body Mass Index,Body Weight,Cholesterol, HDL,Coronary Artery Disease,diabetes, type 2,Dystonic Disorders,Essential Tremor,Forced Expiratory Volume,hypertension,Insulin,Insulin Resistance,Iron,Leprosy,Lipoprotein(a),Lysine,Magnesium,null,Pancreatic Neoplasms,Paratyphoid Fever|Typhoid Fever,Parkinson Disease,Parkinson's Disease,Parkinson's disease ,Parkinsonian Disorders,Parkinsons disease,Platelet…	CANCER,CARDIOVASCULAR,CHEMDEPENDENCY,HEMATOLOGICAL,INFECTION,METABOLIC,NEUROLOGICAL,OTHER,PHARMACOGENOMIC,UNKNOWN,
																						ENSG00000175193	PARL												1	3	This gene encodes a mitochondrial integral membrane protein. Following proteolytic processing of this protein, a small peptide (P-beta) is formed and translocated to the nucleus. This gene may be involved in signal transduction via regulated intramembrane proteolysis of membrane-tethered precursor proteins. Variation in this gene has been associated with increased risk for type 2 diabetes. Altern…		presenilin associated rhomboid like(PARL)	0	Required for the control of apoptosis during postnatal growth. Essential for proteolytic processing of an antiapoptotic form of OPA1 which prevents the release of mitochondrial cytochrome c in response to intrinsic apoptoptic signals (By similarity). Promotes changes in mitochondria morphology regulated by phosphorylation of P-beta domain.	proteolysis,regulation of proteolysis,regulation of mitophagy,protein processing,negative regulation of release of cytochrome c from mitochondria,regulation of reactive oxygen species metabolic process,regulation of protein targeting to mitochondrion,negative regulation of intrinsic apoptotic signaling pathway,membrane protein proteolysis	Acquired Immunodeficiency Syndrome|Disease Progression,diabetes, type 2,Glaucoma, Open-Angle,Insulin,metabolic syndrome,Optic Atrophy, Hereditary, Leber,	CARDIOVASCULAR,INFECTION,METABOLIC,VISION,
																						ENSG00000125851	PCSK2												1	20	This gene encodes a member of the subtilisin-like proprotein convertase family, which includes proteases that process protein and peptide precursors trafficking through regulated or constitutive branches of the secretory pathway. The protein undergoes an initial autocatalytic processing event and interacts with a neuroendocrine secretory protein in the ER, exits the ER and sorts to secretory gran…		proprotein convertase subtilisin/kexin type 2(PCSK2)	0	Involved in the processing of hormone and other protein precursors at sites comprised of pairs of basic amino acid residues. Responsible for the release of glucagon from proglucagon in pancreatic A cells.	proteolysis,nervous system development,protein processing,peptide hormone processing,protein autoprocessing,insulin processing,enkephalin processing,islet amyloid polypeptide processing	Alzheimer's disease ,Apoplexy|Cerebral Hemorrhage|Cerebral Hemorrhages|Intracranial Hemorrhages|Stroke|Subarachnoid Hemorrhage,Biochemical measures,Carotid Artery Diseases,Cholesterol, HDL,Diabetes Mellitus, Type 2,diabetes, type 2,Fibrinogen,hypertension,Kidney Diseases,normal variation,Obesity,smoking cessation,Stroke,Tobacco Use Disorder,	CARDIOVASCULAR,CHEMDEPENDENCY,HEMATOLOGICAL,METABOLIC,NEUROLOGICAL,NORMALVARIATION,OTHER,RENAL,
																						ENSG00000113448	PDE4D												1	5	This gene encodes one of four mammalian counterparts to the fruit fly 'dunce' gene. The encoded protein has 3',5'-cyclic-AMP phosphodiesterase activity and degrades cAMP, which acts as a signal transduction molecule in multiple cell types. This gene uses different promoters to generate multiple alternatively spliced transcript variants that encode functional proteins.[provided by RefSeq, Sep 2009]	Purine metabolism	phosphodiesterase 4D(PDE4D)	0	Hydrolyzes the second messenger cAMP, which is a key regulator of many important physiological processes.	aging,cellular response to lipopolysaccharide,cAMP-mediated signaling,multicellular organism growth,cellular response to epinephrine stimulus,negative regulation of heart contraction,smooth muscle contraction,regulation of heart rate,leukocyte migration,adrenergic receptor signaling pathway,regulation of release of sequestered calcium ion into cytosol by sarcoplasmic reticulum,regulation of cardi…	Alcoholism,Angina, Unstable|Coronary Stenosis|Inflammation|Myocardial Infarction,Apolipoprotein A-I,Apolipoproteins B,Apoplexy|Brain Ischemia|Stroke,Apoplexy|Myocardial ischemia|Stroke,Apoplexy|Stroke,Asthma,Asthma|,atherosclerosis,Blood Coagulation Factors,Body Composition,Body Height,Bone Density,Brain Infarction,Brain Ischemia|Cerebral Infarction,Brain Ischemia|Diabetes Mellitus|Intracranial A…	AGING,CANCER,CARDIOVASCULAR,CHEMDEPENDENCY,DEVELOPMENTAL,HEMATOLOGICAL,IMMUNE,METABOLIC,NEUROLOGICAL,OTHER,PHARMACOGENOMIC,PSYCH,RENAL,UNKNOWN,
																						ENSG00000247381	PDX1-AS1												1	13	0			0	0	0
																						ENSG00000145675	PIK3R1												1	5	Phosphatidylinositol 3-kinase phosphorylates the inositol ring of phosphatidylinositol at the 3-prime position. The enzyme comprises a 110 kD catalytic subunit and a regulatory subunit of either 85, 55, or 50 kD. This gene encodes the 85 kD regulatory subunit. Phosphatidylinositol 3-kinase plays an important role in the metabolic actions of insulin, and a mutation in this gene has been associated…	Acute myeloid leukemia	phosphoinositide-3-kinase regulatory subunit 1(PIK3R1)	0	Binds to activated (phosphorylated) protein-Tyr kinases, through its SH2 domain, and acts as an adapter, mediating the association of the p110 catalytic unit to the plasma membrane. Necessary for the insulin-stimulated increase in glucose uptake and glycogen synthesis in insulin-sensitive tissues. Plays an important role in signaling in response to FGFR1, FGFR2, FGFR3, FGFR4, KITLG/SCF, KIT, PDGF…	protein stabilization,viral process,protein phosphorylation,negative regulation of apoptotic process,positive regulation of transcription from RNA polymerase II promoter,vascular endothelial growth factor receptor signaling pathway,Fc-gamma receptor signaling pathway involved in phagocytosis,response to endoplasmic reticulum stress,epidermal growth factor receptor signaling pathway,intrinsic apop…	alcohol,Alzheimer's Disease,Arteries,BMI- Edema rosiglitazone or pioglitazone,Body Mass Index,Body Weight,Cholesterol,Colonic Neoplasms,diabetes, type 2,diabetes, type 2; hypertension,HIV,Hypercholesterolemia|LDLC levels,Insulin Resistance|Obesity,Insulin Resistance|Polycystic Ovary Syndrome,kidney failure, chronic,longevity,Neoplasms,Pancreatic Neoplasms,periodontitis,plasma HDL cholesterol (HDL…	AGING,CANCER,CARDIOVASCULAR,CHEMDEPENDENCY,IMMUNE,INFECTION,METABOLIC,NEUROLOGICAL,PHARMACOGENOMIC,RENAL,REPRODUCTION,
																						ENSG00000110841	PPFIBP1												1	12	The protein encoded by this gene is a member of the LAR protein-tyrosine phosphatase-interacting protein (liprin) family. Liprins interact with members of LAR family of transmembrane protein tyrosine phosphatases, which are known to be important for axon guidance and mammary gland development. It has been proposed that liprins are multivalent proteins that form complex structures and act as scaff…		PPFIA binding protein 1(PPFIBP1)	0	May regulate the disassembly of focal adhesions. Did not bind receptor-like tyrosine phosphatases type 2A.	cell adhesion,cell-cell adhesion	Body Mass Index,Cholesterol, LDL,Tobacco Use Disorder,	CHEMDEPENDENCY,METABOLIC,
																						ENSG00000155367	PPM1J												1	1	This gene encodes the serine/threonine protein phosphatase. The mouse homolog of this gene apparently belongs to the protein phosphatase 2C family of genes. The exact function of this gene is not yet known. [provided by RefSeq, Jul 2008]		protein phosphatase, Mg2+/Mn2+ dependent 1J(PPM1J)	0	0	protein dephosphorylation	Chronic renal failure|Kidney Failure, Chronic,Tobacco Use Disorder,	CHEMDEPENDENCY,RENAL,
																						ENSG00000158528	PPP1R9A												1	7	This gene is imprinted, and located in a cluster of imprinted genes on chromosome 7q12. This gene is transcribed in both neuronal and multiple embryonic tissues, and it is maternally expressed mainly in embryonic skeletal muscle tissues and biallelically expressed in other embryonic tissues. The protein encoded by this gene includes a PDZ domain and a sterile alpha motif (SAM). It is a regulatory…		protein phosphatase 1 regulatory subunit 9A(PPP1R9A)	0	Binds to actin filaments (F-actin) and shows cross-linking activity. Binds along the sides of the F-actin. May be involved in neurite formation. Inhibits protein phosphatase 1-alpha activity (By similarity).	aging,positive regulation of neuron projection development,cellular response to toxic substance,actin filament organization,positive regulation of protein kinase activity,neuron projection development,excitatory postsynaptic potential,calcium-mediated signaling,neuron development,positive regulation of dendritic spine development,negative regulation of stress fiber assembly,regulation of filopodi…	Arthritis, Rheumatoid|Rheumatoid Arthritis,Calcium,Cell Adhesion Molecules,Chronic renal failure|Kidney Failure, Chronic,Echocardiography,Interleukin-6,Neuropsychological Tests,Type 2 Diabetes| edema | rosiglitazone,	AGING,CARDIOVASCULAR,IMMUNE,METABOLIC,PHARMACOGENOMIC,RENAL,
																						ENSG00000155093	PTPRN2												1	7	This gene encodes a protein with sequence similarity to receptor-like protein tyrosine phosphatases. However, tyrosine phosphatase activity has not been experimentally validated for this protein. Studies of the rat ortholog suggest that the encoded protein may instead function as a phosphatidylinositol phosphatase with the ability to dephosphorylate phosphatidylinositol 3-phosphate and phosphatid…	Type I diabetes mellitus	protein tyrosine phosphatase, receptor type N2(PTPRN2)	0	Plays a role in vesicle-mediated secretory processes. Required for normal accumulation of secretory vesicles in hippocampus, pituitary and pancreatic islets. Required for the accumulation of normal levels of insulin-containing vesicles and preventing their degradation. Plays a role in insulin secretion in response to glucose stimuli. Required for normal accumulation of the neurotransmitters norep…	peptidyl-tyrosine dephosphorylation,protein dephosphorylation,negative regulation of GTPase activity,neurotransmitter secretion,insulin secretion involved in cellular response to glucose stimulus	Albumins,Alcoholism,Apoplexy|Cerebral Hemorrhage|Cerebral Hemorrhages|Intracranial Hemorrhages|Stroke|Subarachnoid Hemorrhage,breast cancer ,C-Reactive Protein,Chronic renal failure|Kidney Failure, Chronic,hypertension,Kidney Diseases,Lipoproteins,Mental Disorders,Tobacco Use Disorder,Type 2 Diabetes| edema | rosiglitazone,	CANCER,CARDIOVASCULAR,CHEMDEPENDENCY,METABOLIC,PHARMACOGENOMIC,PSYCH,RENAL,
																						ENSG00000167994	RAB3IL1												1	11	This gene encodes a guanine nucleotide exchange factor for the ras-related protein Rab3A. The encoded protein binds Rab3a and the inositol hexakisphosphate kinase InsP6K1. Alternative splicing results in multiple transcript variants. A related pseudogene has been identified on chromosome 7. [provided by RefSeq, Nov 2012]		RAB3A interacting protein like 1(RAB3IL1)	0	Guanine nucleotide exchange factor (GEF) which may activate RAB3A, a GTPase that regulates synaptic vesicle exocytosis. Promotes the exchange of GDP to GTP, converting inactive GDP-bound Rab proteins into their active GTP-bound form. May also activate RAB8A and RAB8B.	positive regulation of GTPase activity,protein transport	Phospholipids,Sphingolipids,	METABOLIC,
																						ENSG00000132329	RAMP1												1	2	The protein encoded by this gene is a member of the RAMP family of single-transmembrane-domain proteins, called receptor (calcitonin) activity modifying proteins (RAMPs). RAMPs are type I transmembrane proteins with an extracellular N terminus and a cytoplasmic C terminus. RAMPs are required to transport calcitonin-receptor-like receptor (CRLR) to the plasma membrane. CRLR, a receptor with seven …	Vascular smooth muscle contraction	receptor activity modifying protein 1(RAMP1)	0	Transports the calcitonin gene-related peptide type 1 receptor (CALCRL) to the plasma membrane. Acts as a receptor for calcitonin-gene-related peptide (CGRP) together with CALCRL.	protein transport,angiogenesis,positive regulation of cAMP biosynthetic process,G-protein coupled receptor signaling pathway,protein localization to plasma membrane,intracellular protein transport,receptor internalization,regulation of G-protein coupled receptor protein signaling pathway,calcium ion transport,positive regulation of protein glycosylation	null,Waist-Hip Ratio,	METABOLIC,UNKNOWN,
																						ENSG00000182901	RGS7												1	1	0		regulator of G-protein signaling 7(RGS7)	0	Regulates G protein-coupled receptor signaling cascades. Inhibits signal transduction by increasing the GTPase activity of G protein alpha subunits, thereby driving them into their inactive GDP-bound form (PubMed:10521509, PubMed:10862767). The RGS7/GNB5 dimer enhances GNAO1 GTPase activity (PubMed:10521509). May play a role in synaptic vesicle exocytosis (PubMed:12659861). Modulates the activity…	positive regulation of GTPase activity,protein folding,G-protein coupled receptor signaling pathway,intracellular signal transduction,negative regulation of signal transduction	Carcinoma, Squamous Cell|Head and Neck Neoplasms|Neoplasm Recurrence, Local|Neoplasms, Second Primary|Squamous cell carcinoma,Cholesterol,Cholesterol, LDL,Coronary Artery Disease,Glucose,Lipids,Multiple Sclerosis,panic disorder,Tobacco Use Disorder,Triglycerides,Type 2 Diabetes| edema | rosiglitazone,	CANCER,CARDIOVASCULAR,CHEMDEPENDENCY,IMMUNE,METABOLIC,PHARMACOGENOMIC,PSYCH,
																						ENSG00000155366	RHOC												1	1	This gene encodes a member of the Rho family of small GTPases, which cycle between inactive GDP-bound and active GTP-bound states and function as molecular switches in signal transduction cascades. Rho proteins promote reorganization of the actin cytoskeleton and regulate cell shape, attachment, and motility. The protein encoded by this gene is prenylated at its C-terminus, and localizes to the c…		ras homolog family member C(RHOC)	0	Regulates a signal transduction pathway linking plasma membrane receptors to the assembly of focal adhesions and actin stress fibers. Serves as a microtubule-dependent signal that is required for the myosin contractile ring formation during cell cycle cytokinesis. Regulates apical junction formation in bronchial epithelial cells.	regulation of small GTPase mediated signal transduction,positive regulation of I-kappaB kinase/NF-kappaB signaling,small GTPase mediated signal transduction,cytokinesis,"wound healing,apical junction assembly,positive regulation of lipase activity,skeletal muscle satellite cell migration	breast cancer ,coronary spastic angina,HIV,	CANCER,CARDIOVASCULAR,INFECTION,
																						ENSG00000212628	RNA5SP241												1	7	0			0	0	0
																						ENSG00000207330	RNU6-73P												1	13	0			0	0	0
																						ENSG00000239151	RNU7-195P												1	15	0			0	0	0
																						ENSG00000230424	RP1-43E13.2												1	1	0			0	0	0
																						ENSG00000254557	RP11-102F4.2												1	8	0			0	0	0
																						ENSG00000260342	RP11-1035H13.3												1	16	0			0	0	translation,cotranslational protein targeting to membrane
																						ENSG00000232436	RP11-103C3.1												1	1	0			0	0	0
																						ENSG00000267051	RP11-128P17.2												1	18	0			0	0	0
																						ENSG00000248174	RP11-148L24.1												1	4	0			0	0	0
																						ENSG00000247345	RP11-266N13.2												1	5	0			0	0	0
																						ENSG00000271983	RP11-28H5.2												1	15	0			0	0	0
																						ENSG00000259561	RP11-300G22.2												1	15	0			0	0	0
																						ENSG00000240241	RP11-314M24.1												1	3	0			0	0	0
																						ENSG00000267098	RP11-325K19.1												1	18	0			0	0	0
																						ENSG00000258532	RP11-353P15.1												1	14	0			0	0	0
																						ENSG00000261436	RP11-354I13.2												1	16	0			0	0	0
																						ENSG00000271810	RP11-426L16.10												1	1	0			0	0	small GTPase mediated signal transduction,apical junction assembly
																						ENSG00000266549	RP11-526I8.2												1	18	0			0	0	0
																						ENSG00000225482	RP11-542E6.3												1	10	0			0	0	0
																						ENSG00000226862	RP11-569A11.1												1	1	0			0	0	0
																						ENSG00000258615	RP11-725G5.3												1	14	0			0	0
																						ENSG00000279087	RP11-83B20.10												1	12	0			0	0	0
																						ENSG00000223669	RP11-93B14.4												1	20	0			0	0	0
																						ENSG00000254514	RP11-958J22.3												1	11	0			0	0	0
																						ENSG00000258487	RP11-99L13.1												1	14	0			0	0	0
																						ENSG00000235501	RP4-639F20.1												1	1	0			0	0	0
																						ENSG00000276688	RP5-828H9.4												1	20	0			0	0	0
																						ENSG00000243455	RPS18P13												1	19	0			0	0	0
																						ENSG00000081019	RSBN1												1	1	0		round spermatid basic protein 1(RSBN1)	0	0	0	Arthritis|Arthritis, Juvenile Rheumatoid|Arthritis, Rheumatoid|Autoimmune Diseases|Lupus Erythematosus, Systemic,Diabetes Mellitus, Type 1,Tobacco Use Disorder,	CHEMDEPENDENCY,IMMUNE,
																						ENSG00000169218	RSPO1												1	1	This gene encodes a secreted activator protein with two cysteine-rich, furin-like domains and one thrombospondin type 1 domain. The encoded protein is a ligand for leucine-rich repeat-containing G-protein coupled receptors (LGR proteins) and positively regulates the Wnt signaling pathway. In mice, the protein induces the rapid onset of crypt cell proliferation and increases intestinal epithelial …			0	Activator of the canonical Wnt signaling pathway by acting as a ligand for LGR4-6 receptors. Upon binding to LGR4-6 (LGR4, LGR5 or LGR6), LGR4-6 associate with phosphorylated LRP6 and frizzled receptors that are activated by extracellular Wnt receptors, triggering the canonical Wnt signaling pathway to increase expression of target genes. Also regulates the canonical Wnt/beta-catenin-dependent pa…	positive regulation of protein phosphorylation,Wnt signaling pathway,positive regulation of canonical Wnt signaling pathway,regulation of receptor internalization,positive regulation of Wnt signaling pathway
																						ENSG00000143171	RXRG												1	1	This gene encodes a member of the retinoid X receptor (RXR) family of nuclear receptors which are involved in mediating the antiproliferative effects of retinoic acid (RA). This receptor forms dimers with the retinoic acid, thyroid hormone, and vitamin D receptors, increasing both DNA binding and transcriptional function on their respective response elements. This gene is expressed at significant…	Adipocytokine signaling pathway	retinoid X receptor gamma(RXRG)	0	Receptor for retinoic acid. Retinoic acid receptors bind as heterodimers to their target response elements in response to their ligands, all-trans or 9-cis retinoic acid, and regulate gene expression in various biological processes. The RAR/RXR heterodimers bind to the retinoic acid response elements (RARE) composed of tandem 5-AGGTCA-3 sites known as DR1-DR5. The high affinity ligand for RXRs is…	positive regulation of transcription from RNA polymerase II promoter,steroid hormone mediated signaling pathway,protein homotetramerization,retinoic acid receptor signaling pathway,transcription initiation from RNA polymerase II promoter,positive regulation of transcription from RNA polymerase II promoter involved in cellular response to chemical stimulus	Acquired Immunodeficiency Syndrome,Acquired Immunodeficiency Syndrome|HIV Seropositivity,AIDS,Alzheimer's disease ,Bone Mineral Density,Cleft Lip|Cleft Palate,Coronary Disease|Coronary heart disease|Inflammation|Insulin Resistance,diabetes, type 2,esophageal cancer ,Hypercholesterolemia|LDLC levels,hypertension,Menarche,Obesity,Osteoporosis,personality,plasma HDL cholesterol (HDL-C) levels,Respir…	CANCER,CARDIOVASCULAR,CHEMDEPENDENCY,DEVELOPMENTAL,INFECTION,METABOLIC,NEUROLOGICAL,PSYCH,REPRODUCTION,
																						ENSG00000164690	SHH												1	7	This gene encodes a protein that is instrumental in patterning the early embryo. It has been implicated as the key inductive signal in patterning of the ventral neural tube, the anterior-posterior limb axis, and the ventral somites. Of three human proteins showing sequence and functional similarity to the sonic hedgehog protein of Drosophila, this protein is the most similar. The protein is made …	Hedgehog signaling pathway	sonic hedgehog(SHH)	0	Intercellular signal essential for a variety of patterning events during development: signal produced by the notochord that induces ventral cell fate in the neural tube and somites, and the polarizing signal for patterning of the anterior-posterior axis of the developing limb bud. Displays both floor plate- and motor neuron-inducing activity. The threshold concentration of N-product required for …	endocytosis,negative regulation of apoptotic process,positive regulation of transcription from RNA polymerase II promoter,angiogenesis,lung development,skin development,hair follicle development,"positive regulation of transcription,protein localization to nucleus,"regulation of transcription,negative regulation of cell migration,Bergmann glial cell differentiation,regulation of cell proliferatio…	anorectal malformations,Bipolar Disorder,Bone Mineral Density,Chronic renal failure|Kidney Failure, Chronic,Cleft Lip|Cleft Palate,Coronary Artery Disease,Heart Rate,holoprosencephaly,hypertension,Lymphocytes,Mental Disorders,Neutrophils,null,oral clefts,Pancreatic Neoplasms,Parkinson's Disease,Platelet Aggregation,Sleep Apnea, Obstructive,thyroid cancer,Triglycerides,	CANCER,CARDIOVASCULAR,DEVELOPMENTAL,HEMATOLOGICAL,IMMUNE,METABOLIC,NEUROLOGICAL,OTHER,PSYCH,RENAL,UNKNOWN,
																						ENSG00000179520	SLC17A8												1	12	This gene encodes a vesicular glutamate transporter. The encoded protein transports the neurotransmitter glutamate into synaptic vesicles before it is released into the synaptic cleft. Mutations in this gene are the cause of autosomal-dominant nonsyndromic type 25 deafness. Alternate splicing results in multiple transcript variants.[provided by RefSeq, May 2010]	hsa04723 Retrograde endocannabinoid signaling	solute carrier family 17 member 8(SLC17A8)	0	Mediates the uptake of glutamate into synaptic vesicles at presynaptic nerve terminals of excitatory neural cells. May also mediate the transport of inorganic phosphate.	brain development,neural retina development,ion transport,sensory perception of sound,L-glutamate transport,sodium ion transport,cochlea development,neurotransmitter transport,L-glutamate transmembrane transport	Body Height,Body Weights and Measures,	DEVELOPMENTAL,METABOLIC,
																						ENSG00000187122	SLIT1												1	10	0	Axon guidance	slit guidance ligand 1(SLIT1)	0	Thought to act as molecular guidance cue in cellular migration, and function appears to be mediated by interaction with roundabout homolog receptors. During neural development involved in axonal navigation at the ventral midline of the neural tube and projection of axons to different regions (By similarity). SLIT1 and SLIT2 together seem to be essential for midline guidance in the forebrain by ac…	axonogenesis,neuron projection morphogenesis,olfactory bulb development,axon extension involved in axon guidance,motor neuron axon guidance,retinal ganglion cell axon guidance,axon guidance,negative chemotaxis,regulation of axonogenesis,telencephalon cell migration,dorsal/ventral axon guidance,negative regulation of synapse assembly,Roundabout signaling pathway,forebrain morphogenesis,tangential …	Alzheimer's disease ,Brain,	NEUROLOGICAL,
																						ENSG00000125046	SSUH2												1	3	0		ssu-2 homolog (C. elegans)(SSUH2)	0	0	0	Heart Rate,	CARDIOVASCULAR,
																						ENSG00000246859	STARD4-AS1												1	5	0			0	0	0
																						ENSG00000197321	SVIL												1	10	This gene encodes a bipartite protein with distinct amino- and carboxy-terminal domains. The amino-terminus contains nuclear localization signals and the carboxy-terminus contains numerous consecutive sequences with extensive similarity to proteins in the gelsolin family of actin-binding proteins, which cap, nucleate, and/or sever actin filaments. The gene product is tightly associated with both …		supervillin(SVIL)	0	Isoform 1: Forms a high-affinity link between the actin cytoskeleton and the membrane. Is among the first costameric proteins to assemble during myogenesis and it contributes to myogenic membrane structure and differentiation (PubMed:12711699). Appears to be involved in myosin II assembly. May modulate myosin II regulation through MLCK during cell spreading, an initial step in cell migration. May…	cytoskeleton organization,positive regulation of cytokinesis,skeletal muscle tissue development	Alzheimer's disease ,Body Height,Carcinoma, Renal Cell|Kidney Neoplasms,cardiac stroke volume to regular exercise,Cell Adhesion Molecules,Diabetes Mellitus,Multiple Sclerosis,normalized brain volume, multiple sclerosis,Receptors, Tumor Necrosis Factor, Type II,Tobacco Use Disorder,	CANCER,CARDIOVASCULAR,CHEMDEPENDENCY,DEVELOPMENTAL,IMMUNE,METABOLIC,NEUROLOGICAL,
																						ENSG00000143858	SYT2												1	1	This gene encodes a synaptic vesicle membrane protein. The encoded protein is thought to function as a calcium sensor in vesicular trafficking and exocytosis. Mutations in this gene are associated with myasthenic syndrome, presynaptic, congenital, with or without motor neuropathy. Alternative splicing results in multiple transcript variants. [provided by RefSeq, Oct 2014]			0	Exhibits calcium-dependent phospholipid and inositol polyphosphate binding properties (By similarity). May have a regulatory role in the membrane interactions during trafficking of synaptic vesicles at the active zone of the synapse (By similarity). Plays a role in dendrite formation by melanocytes (PubMed:23999003).
																						ENSG00000164674	SYTL3												1	6	The protein encoded by this gene belongs to the family of synaptotagmin-like proteins (SLPs). SLPs are peripheral membrane proteins that interact with RAB27A protein, and play a role in vesicular trafficking. Unlike, SLPs 1 and 2, this protein binds phospholipids in the presence of calcium ions. Alternatively spliced transcript variants encoding different isoforms have been found for this gene. […		synaptotagmin like 3(SYTL3)	0	May act as Rab effector protein and play a role in vesicle trafficking. Binds phospholipids in the presence of calcium ions (By similarity).	intracellular protein transport,exocytosis,vesicle fusion,calcium ion-regulated exocytosis of neurotransmitter,regulation of calcium ion-dependent exocytosis	Lipoprotein(a),Type 2 Diabetes| edema | rosiglitazone,	METABOLIC,PHARMACOGENOMIC,
																						ENSG00000065882	TBC1D1												1	4	TBC1D1 is the founding member of a family of proteins sharing a 180- to 200-amino acid TBC domain presumed to have a role in regulating cell growth and differentiation. These proteins share significant homology with TRE2 (USP6; MIM 604334), yeast Bub2, and CDC16 (MIM 603461) (White et al., 2000 [PubMed 10965142]).[supplied by OMIM, Mar 2008]	hsa04152 AMPK signaling pathway	TBC1 domain family member 1(TBC1D1)	0	May act as a GTPase-activating protein for Rab family protein(s). May play a role in the cell cycle and differentiation of various tissues. Involved in the trafficking and translocation of GLUT4-containing vesicles and insulin-stimulated glucose uptake into cells (By similarity).	regulation of protein localization,intracellular protein transport,regulation of cilium assembly,regulation of vesicle fusion,activation of GTPase activity,membrane organization	Body Weight,Body Weights and Measures,Carotid Stenosis,Cell Adhesion Molecules,Obesity,Stroke,suicide,Tobacco Use Disorder,Type 2 Diabetes| edema | rosiglitazone,	CARDIOVASCULAR,CHEMDEPENDENCY,METABOLIC,NEUROLOGICAL,PHARMACOGENOMIC,PSYCH,
																						ENSG00000109814	UGDH												1	4	The protein encoded by this gene converts UDP-glucose to UDP-glucuronate and thereby participates in the biosynthesis of glycosaminoglycans such as hyaluronan, chondroitin sulfate, and heparan sulfate. These glycosylated compounds are common components of the extracellular matrix and likely play roles in signal transduction, cell migration, and cancer growth and metastasis. The expression of this…	Amino sugar and nucleotide sugar metabolism	UDP-glucose 6-dehydrogenase(UGDH)	0	Involved in the biosynthesis of glycosaminoglycans; hyaluronan, chondroitin sulfate, and heparan sulfate.	carbohydrate metabolic process,oxidation-reduction process,gastrulation with mouth forming second,glycosaminoglycan biosynthetic process,UDP-glucuronate biosynthetic process,UDP-glucose metabolic process	Alcoholism,	CHEMDEPENDENCY,
																						ENSG00000249348	UGDH-AS1												1	4	0			0	0	0
																						ENSG00000152818	UTRN												1	6	This gene shares both structural and functional similarities with the dystrophin gene. It contains an actin-binding N-terminus, a triple coiled-coil repeat central region, and a C-terminus that consists of protein-protein interaction motifs which interact with dystroglycan protein components. The protein encoded by this gene is located at the neuromuscular synapse and myotendinous junctions, wher…		utrophin(UTRN)	0	May play a role in anchoring the cytoskeleton to the plasma membrane.	muscle organ development,muscle contraction,neuromuscular junction development,regulation of sodium ion transmembrane transporter activity,positive regulation of cell-matrix adhesion	Albumins,Hip,hypertension,Iron,Leukocyte Count,Schizophrenia,Tobacco Use Disorder,	CARDIOVASCULAR,CHEMDEPENDENCY,HEMATOLOGICAL,METABOLIC,PSYCH,
																						ENSG00000140527	WDR93												1	15	0		WD repeat domain 93(WDR93)	0	0	electron transport chain	Amyotrophic Lateral Sclerosis,	NEUROLOGICAL,
																						ENSG00000181722	ZBTB20												1	3	0		zinc finger and BTB domain containing 20(ZBTB20)	0	May be a transcription factor that may be involved in hematopoiesis, oncogenesis, and immune responses.	transcription,negative regulation of gene expression,negative regulation of transcription from RNA polymerase II promoter,positive regulation of interleukin-6 production,negative regulation of transcription,positive regulation of tumor necrosis factor production,positive regulation of interferon-beta production	Carotid Artery Diseases,Celiac Disease|,Cholesterol, HDL,Life Expectancy,Schizophrenia,Stomach Neoplasms,Tobacco Use Disorder,Type 2 Diabetes| edema | rosiglitazone,	AGING,CANCER,CARDIOVASCULAR,CHEMDEPENDENCY,IMMUNE,METABOLIC,PHARMACOGENOMIC,PSYCH,
																						ENSG00000151789	ZNF385D												1	3	0		zinc finger protein 385D(ZNF385D)	0	0	intrinsic apoptotic signaling pathway by p53 class mediator	Apolipoproteins B,Attention Deficit Disorder with Hyperactivity,Bipolar Disorder,Blood Pressure,Body Mass Index,Cardiovascular Diseases,Carotid Arteries,Cholesterol,Coronary Artery Disease,Echocardiography,Epilepsies, Partial,Glomerular Filtration Rate,Heart Rate,Hemoglobins,Hip,HIV-1,Lipoproteins,Magnesium,Tobacco Use Disorder,Tunica Media,	CARDIOVASCULAR,CHEMDEPENDENCY,HEMATOLOGICAL,INFECTION,METABOLIC,NEUROLOGICAL,PSYCH,RENAL,
[truncated: 47 more columns]
