# Supplementary material for: Uncovering the complex genetics of human character
Source: Mol Psychiatry. 2018 Oct 3;25(10):2295–312. doi: 10.1038/s41380-018-0263-6 (PMC7515844; doi:10.1038/s41380-018-0263-6)
Supplement: Supplementary file 23 — Table S12 [file 41380_2018_263_MOESM23_ESM.xlsx]

## Sheet: Table 12
Table S12. Description of the known features of the genes in the pipeline that contribute to TCI Self-transcendence. Gene descriptions from different sources are displayed. From left to right, genes within Creative and Apathetic (All), Creative and Organized (All), and Creative (Only) are described. Each gene is identified by ENSEMBL code and name, chromosome location, and its known functions, mo…
Code	Creative & Apathetic (ALL)	Chr	Function	Pathway	Description	fRNAdb	UNIPROT	MP	Medical pathway	Medical Summary	Code	Creative & Organized (ALL)	Chr	Function	Pathway	Description	fRNAdb	UNIPROT	MP	Medical pathway	Medical Summary	Code	Creative only	Chr	Function	Pathway	Description	fRNAdb	UNIPROT	MP	Medical pathway	Medical Summary
ENSG00000259255	RP11-627D16.1	15	0			0	0	0			ENSG00000259255	RP11-627D16.1	15	0			0	0	0			ENSG00000230009	MTCO2P3	13	0			0	0	0
ENSG00000223308	RN7SKP101	15	0			0	0	0			ENSG00000223308	RN7SKP101	15	0			0	0	0			ENSG00000234278	PRR20E	13	This gene is one of five identical loci in a cluster on chromosome 13q21.1. The predicted protein is proline-rich and contains several dopamine D4 receptor signatures and PRINTS domains. [provided by RefSeq, Oct 2008]			0	0	0
ENSG00000152217	SETBP1	18	This gene encodes a protein which contains a several motifs including a ski homology region and a SET-binding region in addition to three nuclear localization signals. The encoded protein has been shown to bind the SET nuclear oncogene which is involved in DNA replication. Mutations in this gene are associated with Schinzel-Giedion midface retraction syndrome. Multiple transcript variants encodin…		SET binding protein 1(SETBP1)	0	0	0	Albumins,Alcoholism,Body Mass Index,Bone Density,Creatinine,Diabetes Mellitus,Diabetes Mellitus, Type 2,Glomerular Filtration Rate,Hand Strength,Heart Function Tests,macular degeneration,Menarche,Prostatic Neoplasms,Tobacco Use Disorder,Type 2 Diabetes| edema | rosiglitazone,Waist Circumference,	AGING,CANCER,CARDIOVASCULAR,CHEMDEPENDENCY,METABOLIC,PHARMACOGENOMIC,RENAL,REPRODUCTION,VISION,	ENSG00000149516	MS4A3	11	This gene encodes a member of the membrane-spanning 4A gene family. Members of this protein family are characterized by common structural features and similar intron/exon splice boundaries and display unique expression patterns among hematopoietic cells and nonlymphoid tissues. This family member likely plays a role in signal transduction and may function as a subunit associated with receptor com…		membrane spanning 4-domains A3(MS4A3)	0	Hematopoietic modulator for the G1-S cell cycle transition. Modulates the level of phosphorylation of cyclin-dependent kinase 2 (CDK2) through its direct binding to cyclin-dependent kinase inhibitor 3 (CDKN3/KAP).	regulation of cell cycle	Asthma,Body Mass Index,longevity,Narcolepsy,Vitamin B 12,	AGING,IMMUNE,METABOLIC,NEUROLOGICAL,	ENSG00000271140	PRR20FP	13	0			0	0	0
ENSG00000115944	COX7A2L	2	Cytochrome c oxidase (COX), the terminal component of the mitochondrial respiratory chain, catalyzes the electron transfer from reduced cytochrome c to oxygen. This component is a heteromeric complex consisting of 3 catalytic subunits encoded by mitochondrial genes and multiple structural subunits encoded by nuclear genes. The mitochondrially-encoded subunits function in electron transfer, and th…	Alzheimer's disease	cytochrome c oxidase subunit 7A2 like(COX7A2L)	0	Involved in the regulation of oxidative phosphorylation and energy metabolism (By similarity). Necessary for the assembly of mitochondrial respiratory supercomplex (By similarity).		Acquired Immunodeficiency Syndrome|Disease Progression,kidney aging,prostate cancer,	AGING,CANCER,INFECTION,	ENSG00000169933	FRMPD4	X	This gene encodes a multi-domain (WW, PDZ, FERM) containing protein. Through its interaction with other proteins (such as PSD-95), it functions as a positive regulator of dendritic spine morphogenesis and density, and is required for the maintenance of excitatory synaptic transmission. [provided by RefSeq, Jan 2010]		FERM and PDZ domain containing 4(FRMPD4)	0	Positive regulator of dendritic spine morphogenesis and density. Required for the maintenance of excitatory synaptic transmission. Binds phosphatidylinositol 4,5-bisphosphate.	positive regulation of synapse structural plasticity	Apolipoproteins B,Blood Pressure,Exercise Test,Lipids,Parkinson Disease,Triglycerides,Type 2 Diabetes| edema | rosiglitazone,	CARDIOVASCULAR,METABOLIC,NEUROLOGICAL,PHARMACOGENOMIC,	ENSG00000186280	KDM4D	11	0		lysine demethylase 4D(KDM4D)	0	Histone demethylase that specifically demethylates Lys-9 of histone H3, thereby playing a central role in histone code. Does not demethylate histone H3 Lys-4, H3 Lys-27, H3 Lys-36 nor H4 Lys-20. Demethylates both di- and trimethylated H3 Lys-9 residue, while it has no activity on monomethylated residues. Demethylation of Lys residue generates formaldehyde and succinate.	oxidation-reduction process,"regulation of transcription,"transcription,double-strand break repair via homologous recombination,regulation of protein phosphorylation,cellular response to ionizing radiation,positive regulation of chromatin binding,histone H3-K9 demethylation,positive regulation of double-strand break repair via nonhomologous end joining	Attention deficit hyperactivity disorder and conduct disorder,HIV Infections|[X]Human immunodeficiency virus disease,	INFECTION,PSYCH,
ENSG00000143924	EML4	2	This gene is a member of the echinoderm microtubule associated protein-like family. The encoded WD-repeat protein may be involved in microtubule formation. Abnormal fusion of parts of this gene with portions of the anaplastic lymphoma receptor tyrosine kinase gene, which generates EML4-ALK fusion transcripts, is one of the primary mutations associated with non-small cell lung cancer. Alternative …		echinoderm microtubule associated protein like 4(EML4)	0	May modify the assembly dynamics of microtubules, such that microtubules are slightly longer, but more dynamic.	mitotic nuclear division,microtubule-based process,mitotic nuclear division,microtubule-based process	Adenocarcinoma|Lung Neoplasms|Neoplasm of lung ,	CANCER,	ENSG00000115944	COX7A2L	2	Cytochrome c oxidase (COX), the terminal component of the mitochondrial respiratory chain, catalyzes the electron transfer from reduced cytochrome c to oxygen. This component is a heteromeric complex consisting of 3 catalytic subunits encoded by mitochondrial genes and multiple structural subunits encoded by nuclear genes. The mitochondrially-encoded subunits function in electron transfer, and th…	Alzheimer's disease	cytochrome c oxidase subunit 7A2 like(COX7A2L)	0	Involved in the regulation of oxidative phosphorylation and energy metabolism (By similarity). Necessary for the assembly of mitochondrial respiratory supercomplex (By similarity).		Acquired Immunodeficiency Syndrome|Disease Progression,kidney aging,prostate cancer,	AGING,CANCER,INFECTION,	ENSG00000215263	AC025750.7	2	0			0	0	0
ENSG00000057935	MTA3	2	0		metastasis associated 1 family member 3(MTA3)	0	Plays a role in maintenance of the normal epithelial architecture through the repression of SNAI1 transcription in a histone deacetylase-dependent manner, and thus the regulation of E-cadherin levels. Contributes to transcriptional repression by BCL6.	positive regulation of cell proliferation,"negative regulation of transcription,positive regulation of G2/M transition of mitotic cell cycle,histone deacetylation,positive regulation of cell proliferation,"negative regulation of transcription,positive regulation of G2/M transition of mitotic cell cycle,histone deacetylation	Attention Deficit Disorder with Hyperactivity,Breast Cancer,Diabetes Mellitus,	CANCER,METABOLIC,PSYCH,	ENSG00000143924	EML4	2	This gene is a member of the echinoderm microtubule associated protein-like family. The encoded WD-repeat protein may be involved in microtubule formation. Abnormal fusion of parts of this gene with portions of the anaplastic lymphoma receptor tyrosine kinase gene, which generates EML4-ALK fusion transcripts, is one of the primary mutations associated with non-small cell lung cancer. Alternative …		echinoderm microtubule associated protein like 4(EML4)	0	May modify the assembly dynamics of microtubules, such that microtubules are slightly longer, but more dynamic.	mitotic nuclear division,microtubule-based process,mitotic nuclear division,microtubule-based process	Adenocarcinoma|Lung Neoplasms|Neoplasm of lung ,	CANCER,	ENSG00000253756	CARSP2	8	0			0	0	0
ENSG00000171126	KCNG3	2	Voltage-gated potassium (Kv) channels represent the most complex class of voltage-gated ion channels from both functional and structural standpoints. Their diverse functions include regulating neurotransmitter release, heart rate, insulin secretion, neuronal excitability, epithelial electrolyte transport, smooth muscle contraction, and cell volume. This gene encodes a member of the potassium chan…		potassium voltage-gated channel modifier subfamily G member 3(KCNG3)	0	Potassium channel subunit that does not form functional channels by itself (PubMed:11852086). Can form functional heterotetrameric channels with KCNB1; this promotes a reduction in the rate of activation and inactivation of the delayed rectifier voltage-gated potassium channel KCNB1 (PubMed:11852086, PubMed:19074135).	potassium ion transmembrane transport,protein homooligomerization,regulation of ion transmembrane transport,potassium ion transmembrane transport,protein homooligomerization,regulation of ion transmembrane transport	Cholesterol, LDL,	METABOLIC,	ENSG00000057935	MTA3	2	0		metastasis associated 1 family member 3(MTA3)	0	Plays a role in maintenance of the normal epithelial architecture through the repression of SNAI1 transcription in a histone deacetylase-dependent manner, and thus the regulation of E-cadherin levels. Contributes to transcriptional repression by BCL6.	positive regulation of cell proliferation,"negative regulation of transcription,positive regulation of G2/M transition of mitotic cell cycle,histone deacetylation,positive regulation of cell proliferation,"negative regulation of transcription,positive regulation of G2/M transition of mitotic cell cycle,histone deacetylation	Attention Deficit Disorder with Hyperactivity,Breast Cancer,Diabetes Mellitus,	CANCER,METABOLIC,PSYCH,	ENSG00000254226	CTB-12O2.1	5	0			0	0	0
ENSG00000162881	OXER1	2	0		oxoeicosanoid receptor 1(OXER1)	0	Receptor for eicosanoids and polyunsaturated fatty acids such as 5-oxo-6E,8Z,11Z,14Z-eicosatetraenoic acid (5-OXO-ETE), 5(S)-hydroperoxy-6E,8Z,11Z,14Z-eicosatetraenoic acid (5(S)-HPETE) and arachidonic acid. Seems to be coupled to the G(i)/G(o), families of heteromeric G proteins.	G-protein coupled receptor signaling pathway,regulation of cAMP biosynthetic process,G-protein coupled receptor signaling pathway,regulation of cAMP biosynthetic process	ADHD | attention-deficit hyperactivity disorder,hyperactive-impulsive symptoms,	PSYCH,	ENSG00000171126	KCNG3	2	Voltage-gated potassium (Kv) channels represent the most complex class of voltage-gated ion channels from both functional and structural standpoints. Their diverse functions include regulating neurotransmitter release, heart rate, insulin secretion, neuronal excitability, epithelial electrolyte transport, smooth muscle contraction, and cell volume. This gene encodes a member of the potassium chan…		potassium voltage-gated channel modifier subfamily G member 3(KCNG3)	0	Potassium channel subunit that does not form functional channels by itself (PubMed:11852086). Can form functional heterotetrameric channels with KCNB1; this promotes a reduction in the rate of activation and inactivation of the delayed rectifier voltage-gated potassium channel KCNB1 (PubMed:11852086, PubMed:19074135).	potassium ion transmembrane transport,protein homooligomerization,regulation of ion transmembrane transport,potassium ion transmembrane transport,protein homooligomerization,regulation of ion transmembrane transport	Cholesterol, LDL,	METABOLIC,	ENSG00000159658	EFCAB14	1	0		EF-hand calcium binding domain 14(EFCAB14)	0	0	0	Cholesterol, HDL,hepatitis C, chronic,Schizophrenia,	INFECTION,METABOLIC,PSYCH,
ENSG00000182168	UNC5C	4	This gene product belongs to the UNC-5 family of netrin receptors. Netrins are secreted proteins that direct axon extension and cell migration during neural development. They are bifunctional proteins that act as attractants for some cell types and as repellents for others, and these opposite actions are thought to be mediated by two classes of receptors. The UNC-5 family of receptors mediate the…	Axon guidance	unc-5 netrin receptor C(UNC5C)	0	Receptor for netrin required for axon guidance. Mediates axon repulsion of neuronal growth cones in the developing nervous system upon ligand binding. Axon repulsion in growth cones may be caused by its association with DCC that may trigger signaling for repulsion. Also involved in corticospinal tract axon guidances independently of DCC. It also acts as a dependence receptor required for apoptosi…	brain development,regulation of cell migration,positive regulation of apoptotic process,apoptotic process,axon guidance,netrin-activated signaling pathway,anterior/posterior axon guidance,brain development,regulation of cell migration,positive regulation of apoptotic process,apoptotic process,axon guidance,netrin-activated signaling pathway,anterior/posterior axon guidance	Alcoholism,Body Height,Glucose,Insulin Resistance,Lymphocytes,Myocardial Infarction,Neutrophils,Parkinson's disease ,Schizophrenia,tau Proteins,Tobacco Use Disorder,	CARDIOVASCULAR,CHEMDEPENDENCY,DEVELOPMENTAL,IMMUNE,METABOLIC,NEUROLOGICAL,PSYCH,	ENSG00000162881	OXER1	2	0		oxoeicosanoid receptor 1(OXER1)	0	Receptor for eicosanoids and polyunsaturated fatty acids such as 5-oxo-6E,8Z,11Z,14Z-eicosatetraenoic acid (5-OXO-ETE), 5(S)-hydroperoxy-6E,8Z,11Z,14Z-eicosatetraenoic acid (5(S)-HPETE) and arachidonic acid. Seems to be coupled to the G(i)/G(o), families of heteromeric G proteins.	G-protein coupled receptor signaling pathway,regulation of cAMP biosynthetic process,G-protein coupled receptor signaling pathway,regulation of cAMP biosynthetic process	ADHD | attention-deficit hyperactivity disorder,hyperactive-impulsive symptoms,	PSYCH,	ENSG00000228237	EFCAB14-AS1	1	0			0	0	0
ENSG00000066629	EML1	14	Human echinoderm microtubule-associated protein-like is a strong candidate for the Usher syndrome type 1A gene. Usher syndromes (USHs) are a group of genetic disorders consisting of congenital deafness, retinitis pigmentosa, and vestibular dysfunction of variable onset and severity depending on the genetic type. The disease process in USHs involves the entire brain and is not limited to the poste…		echinoderm microtubule associated protein like 1(EML1)	0	Modulates the assembly and organization of the microtubule cytoskeleton, and probably plays a role in regulating the orientation of the mitotic spindle and the orientation of the plane of cell division. Required for normal proliferation of neuronal progenitor cells in the developing brain and for normal brain development. Does not affect neuron migration per se (By similarity).	brain development,hematopoietic progenitor cell differentiation,neuroblast proliferation,mitotic spindle organization,microtubule cytoskeleton organization	Alzheimer Disease,Obesity|POF - Premature ovarian failure|POLYCYSTIC OVARIAN SYNDROME|Polycystic Ovary Syndrome|Primary Ovarian Insufficiency|Puberty, Delayed|Puberty, Precocious|Thrombophilia|Tobacco Use Disorder,	METABOLIC,NEUROLOGICAL,	ENSG00000182168	UNC5C	4	This gene product belongs to the UNC-5 family of netrin receptors. Netrins are secreted proteins that direct axon extension and cell migration during neural development. They are bifunctional proteins that act as attractants for some cell types and as repellents for others, and these opposite actions are thought to be mediated by two classes of receptors. The UNC-5 family of receptors mediate the…	Axon guidance	unc-5 netrin receptor C(UNC5C)	0	Receptor for netrin required for axon guidance. Mediates axon repulsion of neuronal growth cones in the developing nervous system upon ligand binding. Axon repulsion in growth cones may be caused by its association with DCC that may trigger signaling for repulsion. Also involved in corticospinal tract axon guidances independently of DCC. It also acts as a dependence receptor required for apoptosi…	brain development,regulation of cell migration,positive regulation of apoptotic process,apoptotic process,axon guidance,netrin-activated signaling pathway,anterior/posterior axon guidance,brain development,regulation of cell migration,positive regulation of apoptotic process,apoptotic process,axon guidance,netrin-activated signaling pathway,anterior/posterior axon guidance	Alcoholism,Body Height,Glucose,Insulin Resistance,Lymphocytes,Myocardial Infarction,Neutrophils,Parkinson's disease ,Schizophrenia,tau Proteins,Tobacco Use Disorder,	CARDIOVASCULAR,CHEMDEPENDENCY,DEVELOPMENTAL,IMMUNE,METABOLIC,NEUROLOGICAL,PSYCH,	ENSG00000196090	PTPRT	20	The protein encoded by this gene is a member of the protein tyrosine phosphatase (PTP) family. PTPs are known to be signaling molecules that regulate a variety of cellular processes including cell growth, differentiation, mitotic cycle, and oncogenic transformation. This PTP possesses an extracellular region, a single transmembrane region, and two tandem intracellular catalytic domains, and thus …		protein tyrosine phosphatase, receptor type T(PTPRT)	0	May be involved in both signal transduction and cellular adhesion in the CNS.	cell adhesion,signal transduction,transmembrane receptor protein tyrosine kinase signaling pathway,peptidyl-tyrosine dephosphorylation,protein dephosphorylation,homophilic cell adhesion via plasma membrane adhesion molecules	Alcoholism,Arthritis, Rheumatoid|,Body Weights and Measures,breast cancer colorectal cancer leukemia liver cancer lung cancer stomach cancer,Cholesterol,Cholesterol, LDL,Depressive Disorder, Major,Diabetes Mellitus,Echocardiography,Gallbladder Diseases,Kidney Diseases,Magnesium,Metabolism,Pancreatic Neoplasms,Sleep,smoking cessation,Socioeconomic Factors,Tobacco Use Disorder,	CANCER,CARDIOVASCULAR,CHEMDEPENDENCY,IMMUNE,METABOLIC,OTHER,PSYCH,RENAL,
ENSG00000123106	CCDC91	12	0		coiled-coil domain containing 91(CCDC91)	0	Involved in the regulation of membrane traffic through the trans-Golgi network (TGN).	protein transport	Alcohol Drinking,Body Height,Disease,Echocardiography,Respiratory Function Tests,Tobacco Use Disorder,	CARDIOVASCULAR,CHEMDEPENDENCY,DEVELOPMENTAL,UNKNOWN,	ENSG00000123106	CCDC91	12	0		coiled-coil domain containing 91(CCDC91)	0	Involved in the regulation of membrane traffic through the trans-Golgi network (TGN).	protein transport	Alcohol Drinking,Body Height,Disease,Echocardiography,Respiratory Function Tests,Tobacco Use Disorder,	CARDIOVASCULAR,CHEMDEPENDENCY,DEVELOPMENTAL,UNKNOWN,	ENSG00000232458	LINC01450	7	0			0	0	0
ENSG00000247934	RP11-967K21.1	12	0			0	0	0			ENSG00000247934	RP11-967K21.1	12	0			0	0	0			ENSG00000167825	OR5I1	11	Olfactory receptors interact with odorant molecules in the nose, to initiate a neuronal response that triggers the perception of a smell. The olfactory receptor proteins are members of a large family of G-protein-coupled receptors (GPCR) arising from single coding-exon genes. Olfactory receptors share a 7-transmembrane domain structure with many neurotransmitter and hormone receptors and are resp…	Olfactory transduction		0	Odorant receptor.	G-protein coupled receptor signaling pathway,signal transduction,detection of chemical stimulus involved in sensory perception of smell
ENSG00000183117	CSMD1	8	0		CUB and Sushi multiple domains 1(CSMD1)	0	Potential suppressor of squamous cell carcinomas.	glucose homeostasis	Albumins,Asthma,Behcet Syndrome,Blood Pressure,Body Fat Distribution,Body Height,Body Mass Index,Body Weight,Bone Density,Calcium,Celiac Disease|,Cell Adhesion Molecules,Cholesterol, HDL,Chromosomal Instability|Cystadenocarcinoma, Serous|Ovarian Neoplasms,Coronary Disease,Diabetes Mellitus,Echocardiography,Electrocardiography,Erythrocyte Count,Exercise Test,Hand Strength,Heart Rate,Hematocrit,Hem…	AGING,CANCER,CARDIOVASCULAR,CHEMDEPENDENCY,DEVELOPMENTAL,HEMATOLOGICAL,IMMUNE,METABOLIC,NEUROLOGICAL,OTHER,PSYCH,VISION,	ENSG00000133835	HSD17B4	5	The protein encoded by this gene is a bifunctional enzyme that is involved in the peroxisomal beta-oxidation pathway for fatty acids. It also acts as a catalyst for the formation of 3-ketoacyl-CoA intermediates from both straight-chain and 2-methyl-branched-chain fatty acids. Defects in this gene that affect the peroxisomal fatty acid beta-oxidation activity are a cause of D-bifunctional protein …	Primary bile acid biosynthesis	hydroxysteroid 17-beta dehydrogenase 4(HSD17B4)	0	Bifunctional enzyme acting on the peroxisomal beta-oxidation pathway for fatty acids. Catalyzes the formation of 3-ketoacyl-CoA intermediates from both straight-chain and 2-methyl-branched-chain fatty acids.	bile acid biosynthetic process,fatty acid beta-oxidation using acyl-CoA oxidase,alpha-linolenic acid metabolic process,fatty acid beta-oxidation,very long-chain fatty acid metabolic process,medium-chain fatty-acyl-CoA metabolic process,osteoblast differentiation,androgen metabolic process,Sertoli cell development,estrogen metabolic process,very long-chain fatty-acyl-CoA metabolic process,bile aci…	Acquired Immunodeficiency Syndrome|Disease Progression,autism,Bladder Cancer,Blood Pressure,Bone Mineral Density,Breast Cancer,breast cancer|prostate cancer,chronic obstructive pulmonary disease,esophageal adenocarcinoma,Lung Cancer,lung cancer ,Neoplasms, Germ Cell and Embryonal|Testicular Neoplasms,Obesity|POF - Premature ovarian failure|POLYCYSTIC OVARIAN SYNDROME|Polycystic Ovary Syndrome|Pri…	CANCER,CARDIOVASCULAR,INFECTION,METABOLIC,OTHER,PHARMACOGENOMIC,PSYCH,	ENSG00000251209	LINC00923	15	0			0	0	0
ENSG00000133835	HSD17B4	5	The protein encoded by this gene is a bifunctional enzyme that is involved in the peroxisomal beta-oxidation pathway for fatty acids. It also acts as a catalyst for the formation of 3-ketoacyl-CoA intermediates from both straight-chain and 2-methyl-branched-chain fatty acids. Defects in this gene that affect the peroxisomal fatty acid beta-oxidation activity are a cause of D-bifunctional protein …	Primary bile acid biosynthesis	hydroxysteroid 17-beta dehydrogenase 4(HSD17B4)	0	Bifunctional enzyme acting on the peroxisomal beta-oxidation pathway for fatty acids. Catalyzes the formation of 3-ketoacyl-CoA intermediates from both straight-chain and 2-methyl-branched-chain fatty acids.	bile acid biosynthetic process,fatty acid beta-oxidation using acyl-CoA oxidase,alpha-linolenic acid metabolic process,fatty acid beta-oxidation,very long-chain fatty acid metabolic process,medium-chain fatty-acyl-CoA metabolic process,osteoblast differentiation,androgen metabolic process,Sertoli cell development,estrogen metabolic process,very long-chain fatty-acyl-CoA metabolic process,bile aci…	Acquired Immunodeficiency Syndrome|Disease Progression,autism,Bladder Cancer,Blood Pressure,Bone Mineral Density,Breast Cancer,breast cancer|prostate cancer,chronic obstructive pulmonary disease,esophageal adenocarcinoma,Lung Cancer,lung cancer ,Neoplasms, Germ Cell and Embryonal|Testicular Neoplasms,Obesity|POF - Premature ovarian failure|POLYCYSTIC OVARIAN SYNDROME|Polycystic Ovary Syndrome|Pri…	CANCER,CARDIOVASCULAR,INFECTION,METABOLIC,OTHER,PHARMACOGENOMIC,PSYCH,	ENSG00000187391	MAGI2	7	The protein encoded by this gene interacts with atrophin-1. Atrophin-1 contains a polyglutamine repeat, expansion of which is responsible for dentatorubral and pallidoluysian atrophy. This encoded protein is characterized by two WW domains, a guanylate kinase-like domain, and multiple PDZ domains. It has structural similarity to the membrane-associated guanylate kinase homologue (MAGUK) family. […	Tight junction	membrane associated guanylate kinase, WW and PDZ domain containing 2(MAGI2)	0	Seems to act as scaffold molecule at synaptic junctions by assembling neurotransmitter receptors and cell adhesion proteins. May play a role in regulating activin-mediated signaling in neuronal cells. Enhances the ability of PTEN to suppress AKT1 activation. Plays a role in nerve growth factor (NGF)-induced recruitment of RAPGEF2 to late endosomes and neurite outgrowth.	signal transduction,negative regulation of cell migration,negative regulation of cell proliferation,positive regulation of neuron projection development,cellular response to nerve growth factor stimulus,negative regulation of activin receptor signaling pathway,protein heterooligomerization,SMAD protein signal transduction,receptor clustering,positive regulation of phosphoprotein phosphatase activ…	Antidepressive Agents,Aorta,Apolipoproteins C,Arteries,Blood Pressure Determination,Body Height,Body Weight Changes,Celiac Disease|,Celiac Disease|Colitis, Ulcerative,Celiac Disease|Down Syndrome,Cholesterol, LDL,Dehydroepiandrosterone,Echocardiography,Hip,hippocampal atrophy,Hippocampus,inflammatory bowel disease ,Magnesium,Platelet Aggregation,several psychiatric disorders,Tobacco Use Disorder,…	AGING,CARDIOVASCULAR,CHEMDEPENDENCY,DEVELOPMENTAL,HEMATOLOGICAL,IMMUNE,METABOLIC,NEUROLOGICAL,PHARMACOGENOMIC,PSYCH,	ENSG00000188517	COL25A1	4	This gene encodes a brain-specific membrane associated collagen. A product of proteolytic processing of the encoded protein, CLAC (collagenous Alzheimer amyloid plaque component), binds to amyloid beta-peptides found in Alzheimer amyloid plaques but CLAC inhibits rather than facilitates amyloid fibril elongation (PMID: 16300410). A study of over-expression of this collagen in mice, however, found…		collagen type XXV alpha 1 chain(COL25A1)	0	Inhibits fibrillization of beta amyloid peptide during the elongation phase. Has also been shown to assemble amyloid fibrils into protease-resistant aggregates. Binds heparin.	collagen catabolic process,axonogenesis involved in innervation	Alcoholism,Alzheimer's disease ,Blood Pressure Determination,Cholesterol,Heart Rate,Hypertrophy, Left Ventricular,Tobacco Use Disorder,	CARDIOVASCULAR,CHEMDEPENDENCY,METABOLIC,NEUROLOGICAL,
ENSG00000147601	TERF1	8	This gene encodes a telomere specific protein which is a component of the telomere nucleoprotein complex. This protein is present at telomeres throughout the cell cycle and functions as an inhibitor of telomerase, acting in cis to limit the elongation of individual chromosome ends. The protein structure contains a C-terminal Myb motif, a dimerization domain near its N-terminus and an acidic N-ter…		telomeric repeat binding factor 1(TERF1)	0	Binds the telomeric double-stranded 5-TTAGGG-3 repeat and negatively regulates telomere length. Involved in the regulation of the mitotic spindle. Component of the shelterin complex (telosome) that is involved in the regulation of telomere length and protection. Shelterin associates with arrays of double-stranded 5-TTAGGG-3 repeats added by telomerase and protects chromosome ends; without its pro…	response to drug,mitotic nuclear division,telomere capping,negative regulation of telomere maintenance via telomerase,telomere maintenance,telomere maintenance via telomerase,cell division,meiotic telomere clustering,negative regulation of DNA replication,negative regulation of telomerase activity,telomeric loop formation,negative regulation of telomere maintenance via semi-conservative replicati…	Anemia, Aplastic,Bladder Cancer,Breast Cancer,breast cancer ,Cardiovascular Diseases|Cerebrovascular Disorders,chronic obstructive pulmonary disease,Endometrial Neoplasms,hepatocellular carcinoma,Lung Cancer,lung cancer ,	CANCER,CARDIOVASCULAR,HEMATOLOGICAL,OTHER,	ENSG00000259867	RP11-525K10.3	16	0			0	0	0			ENSG00000150316	CWC15	11	0		CWC15 spliceosome associated protein homolog(CWC15)	0	Component of the PRP19-CDC5L complex that forms an integral part of the spliceosome and is required for activating pre-mRNA splicing.	mRNA splicing ENSG00000171804 ENSG00000229140 ENSG00000177338 ENSG00000242113 ENSG00000258615 ENSG00000267120 ENSG00000148702 cell adhesion,proteolysis ENSG00000071242 protein phosphorylation,signal transduction,negative regulation of cell proliferation,positive regulation of apoptotic process,heart development,heart contraction,intracellular signal transduction,positive regulation of gene expres…	Attention deficit hyperactivity disorder and conduct disorder,	PSYCH,
ENSG00000151623	NR3C2	4	This gene encodes the mineralocorticoid receptor, which mediates aldosterone actions on salt and water balance within restricted target cells. The protein functions as a ligand-dependent transcription factor that binds to mineralocorticoid response elements in order to transactivate target genes. Mutations in this gene cause autosomal dominant pseudohypoaldosteronism type I, a disorder characteri…	Aldosterone-regulated sodium reabsorption	nuclear receptor subfamily 3 group C member 2(NR3C2)	0	Receptor for both mineralocorticoids (MC) such as aldosterone and glucocorticoids (GC) such as corticosterone or cortisol. Binds to mineralocorticoid response elements (MRE) and transactivates target genes. The effect of MC is to increase ion and water transport and thus raise extracellular fluid volume and blood pressure and lower potassium levels.	signal transduction,"regulation of transcription,steroid hormone mediated signaling pathway,transcription initiation from RNA polymerase II promoter,signal transduction,"regulation of transcription,steroid hormone mediated signaling pathway,transcription initiation from RNA polymerase II promoter	aldosterone,aldosterone cortisol heart rate sodium, urinary stress,Biochemical measures,Body Height,Body Mass Index,Cholesterol, LDL,cognitive function depression,Fibrinogen,hypertension,hypertension, pregnancy induced,Hypertension|Hypotension,normal variation,null,potassium response to spironolactone,preeclampsia,Schizophrenia,several psychiatric disorders,Thyrotropin,Tobacco Use Disorder,Type 2…	CARDIOVASCULAR,CHEMDEPENDENCY,DEVELOPMENTAL,HEMATOLOGICAL,METABOLIC,NORMALVARIATION,OTHER,PHARMACOGENOMIC,PSYCH,REPRODUCTION,UNKNOWN,	ENSG00000231322	RPL13AP17	7	0		ribosomal protein L13a pseudogene 17(RPL13AP17)	0	0	0	Body Height,Tunica Media,Waist Circumference,Waist-Hip Ratio,	CARDIOVASCULAR,DEVELOPMENTAL,METABOLIC,	ENSG00000270328	RP11-33E15.1	8	0			0	0	0
ENSG00000221659	AC104441.1	3	0								ENSG00000278733	RP11-425D17.1	12	0			0	0	0			ENSG00000272254	RP11-531A24.7	8	0			0	0	0
ENSG00000155052	CNTNAP5	2	This gene product belongs to the neurexin family, members of which function in the vertebrate nervous system as cell adhesion molecules and receptors. This protein, like other neurexin proteins, contains epidermal growth factor repeats and laminin G domains. In addition, it includes an F5/8 type C domain, discoidin/neuropilin- and fibrinogen-like domains, and thrombospondin N-terminal-like domain…		contactin associated protein like 5(CNTNAP5)	0	May play a role in the correct development and proper functioning of the peripheral and central nervous system and be involved in cell adhesion and intercellular communication.	cell adhesion	autism,Bipolar Disorder,Blood Pressure,Body Mass Index,Body Weight Changes,Brain,Cell Adhesion Molecules,Cholesterol, LDL,E-Selectin,Echocardiography,Fibrinogen,Hemoglobin A, Glycosylated,Intelligence,Iron,null,response to antipsychotic treatment,Risperidone,Stroke,Tobacco Use Disorder,tonometry,Triglycerides,Tunica Media,	CARDIOVASCULAR,CHEMDEPENDENCY,HEMATOLOGICAL,METABOLIC,NEUROLOGICAL,OTHER,PHARMACOGENOMIC,PSYCH,UNKNOWN,	ENSG00000255028	RP11-708B6.2	11	0			0	0	0			ENSG00000132874	SLC14A2	18	The protein encoded by this gene belongs to the urea transporter family. In mammalian cells, urea is the chief end product of nitrogen catabolism, and plays an important role in the urinary concentration mechanism. This protein is expressed in the inner medulla of the kidney, and mediates rapid transepithelial urea transport across the inner medullary collecting duct. Alternatively spliced transc…		solute carrier family 14 member 2(SLC14A2)	0	Specialized low-affinity vasopressin-regulated urea transporter. Mediates rapid transepithelial urea transport across the inner medullary collecting duct and plays a major role in the urinary concentrating mechanism.	transmembrane transport,response to water deprivation,urea transmembrane transport,urea transport	Albumins,Alcoholism,Biochemical measures,Blood Pressure,Blood Urea Nitrogen,Body Mass Index,Bone Density,Creatinine,Electrocardiography,Glomerular Filtration Rate,hypertension,macular degeneration,Menarche,Metabolic Syndrome X,normal variation,Tobacco Use Disorder,Waist Circumference,	CARDIOVASCULAR,CHEMDEPENDENCY,METABOLIC,NORMALVARIATION,OTHER,PHARMACOGENOMIC,RENAL,REPRODUCTION,VISION,
ENSG00000251003	ZFPM2-AS1	8	0			0	0	,			ENSG00000183960	KCNH8	3	Voltage-gated potassium (Kv) channels represent the most complex class of voltage-gated ion channels from both functional and structural standpoints. Their diverse functions include regulating neurotransmitter release, heart rate, insulin secretion, neuronal excitability, epithelial electrolyte transport, smooth muscle contraction, and cell volume. This gene encodes a member of the potassium chan…		potassium voltage-gated channel subfamily H member 8(KCNH8)	0	Pore-forming (alpha) subunit of voltage-gated potassium channel. Elicits a slowly activating, outward rectifying current. Channel properties may be modulated by cAMP and subunit assembly.	regulation of membrane potential,potassium ion transmembrane transport,signal transduction by protein phosphorylation,regulation of ion transmembrane transport,phosphorelay signal transduction system	Cystatins,Erythrocyte Indices,Hip,hip geometry,Pancreatic Neoplasms,Type 2 Diabetes| edema | rosiglitazone,	CANCER,HEMATOLOGICAL,METABOLIC,PHARMACOGENOMIC,	ENSG00000230327	AC009234.1	2	0			0	0	0
ENSG00000255028	RP11-708B6.2	11	0			0	0	0			ENSG00000242021	RP11-268G12.3	X	0			0	0	0			ENSG00000238039	AF011889.2	X	0			0	0	0
ENSG00000267586	LINC00907	18	0			0	0	0			ENSG00000248771	LINC01207	4	0			0	0	0			ENSG00000171735	CAMTA1	1	0		calmodulin binding transcription activator 1(CAMTA1)	0	Transcriptional activator. May act as a tumor suppressor.	positive regulation of transcription from RNA polymerase II promoter,neuromuscular process controlling balance,transcription from RNA polymerase II promoter	Apoplexy|Cerebral Hemorrhage|Cerebral Hemorrhages|Intracranial Hemorrhages|Stroke|Subarachnoid Hemorrhage,Coronary Artery Disease,Coronary Disease,Fibrinogen,Heart Failure,hypertension,Interleukin-6,memory disturbance,Stroke,Tobacco Use Disorder,Type 2 diabetes,Type 2 Diabetes| edema | rosiglitazone,Waist Circumference,	CARDIOVASCULAR,CHEMDEPENDENCY,HEMATOLOGICAL,IMMUNE,METABOLIC,NEUROLOGICAL,PHARMACOGENOMIC,PSYCH,
ENSG00000265515	AC092287.1	16	0								ENSG00000146592	CREB5	7	The product of this gene belongs to the CRE (cAMP response element)-binding protein family. Members of this family contain zinc-finger and bZIP DNA-binding domains. The encoded protein specifically binds to CRE as a homodimer or a heterodimer with c-Jun or CRE-BP1, and functions as a CRE-dependent trans-activator. Alternatively spliced transcript variants encoding different isoforms have been ide…	Huntington's disease	cAMP responsive element binding protein 5(CREB5)	0	Binds to the cAMP response element and activates transcription.	positive regulation of transcription,transcription from RNA polymerase II promoter ENSG00000072858 dsRNA transport ENSG00000165959 negative regulation of cell proliferation,neuron projection development ENSG00000184741 ENSG00000279739 ENSG00000239625 ENSG00000134882 protein localization to endoplasmic reticulum,negative regulation of retrograde protein transport	ADHD | attention-deficit hyperactivity disorder,Asthma,Attention Deficit Disorder with Hyperactivity,Blood Pressure,bronchodilator response,Celiac Disease|,hypertension,prostate cancer,Tobacco Use Disorder,	CANCER,CARDIOVASCULAR,CHEMDEPENDENCY,IMMUNE,PSYCH,	ENSG00000145075	CCDC39	3	The protein encoded by this gene is involved in the motility of cilia and flagella. The encoded protein is essential for the assembly of dynein regulatory and inner dynein arm complexes, which regulate ciliary beat. Defects in this gene are a cause of primary ciliary dyskinesia type 14 (CILD14). [provided by RefSeq, Jul 2011]			0	Required for assembly of dynein regulatory complex (DRC) and inner dynein arm (IDA) complexes, which are responsible for ciliary beat regulation, thereby playing a central role in motility in cilia and flagella (PubMed:21131972). Probably acts together with CCDC40 to form a molecular ruler that determines the 96 nanometer (nm) repeat length and arrangements of components in cilia and flagella (By…	lung development,heart development,determination of left/right symmetry,sperm motility,heart looping,motile cilium assembly,regulation of cilium beat frequency,cilium movement,inner dynein arm assembly,determination of digestive tract left/right asymmetry,axonemal dynein complex assembly,epithelial cilium movement involved in determination of left/right asymmetry,determination of pancreatic left/…
ENSG00000260352	CTD-2288F12.1	16	0			0	0	,			ENSG00000188803	SHISA6	17	0		shisa family member 6(SHISA6)	0	0	regulation of short-term neuronal synaptic plasticity,regulation of short-term neuronal synaptic plasticity	Body Height,Body Mass Index,Hemoglobin A, Glycosylated,Iron,Tobacco Use Disorder,	CHEMDEPENDENCY,DEVELOPMENTAL,HEMATOLOGICAL,METABOLIC,	ENSG00000008086	CDKL5	X	This gene is a member of Ser/Thr protein kinase family and encodes a phosphorylated protein with protein kinase activity. Mutations in this gene have been associated with X-linked infantile spasm syndrome (ISSX), also known as X-linked West syndrome, and Rett syndrome (RTT). Alternate transcriptional splice variants have been characterized. [provided by RefSeq, Jul 2008]		cyclin dependent kinase like 5(CDKL5)	0	Mediates phosphorylation of MECP2.	positive regulation of GTPase activity,protein phosphorylation,protein autophosphorylation,regulation of cell cycle,neuron migration,positive regulation of axon extension,positive regulation of dendrite morphogenesis,regulation of dendrite development	Epilepsy|Rett Syndrome,infantile spasms mental retardation seizures,null,Rett Syndrome,Rett Syndrome|Seizures,	DEVELOPMENTAL,NEUROLOGICAL,UNKNOWN,
ENSG00000248771	LINC01207	4	0			0	0	0			ENSG00000187398	LUZP2	11	This gene encodes a leucine zipper protein. This protein is deleted in some patients with Wilms tumor-Aniridia-Genitourinary anomalies-mental Retardation (WAGR) syndrome. Alternate splicing results in multiple transcript variants. [provided by RefSeq, Oct 2011]		leucine zipper protein 2(LUZP2)	0	0	0	serum markers of iron status,Tobacco Use Disorder,	CHEMDEPENDENCY,HEMATOLOGICAL,	ENSG00000226562	CYP4F26P	9	0			0	0	0
ENSG00000157106	SMG1	16	This gene encodes a protein involved in nonsense-mediated mRNA decay (NMD) as part of the mRNA surveillance complex. The protein has kinase activity and is thought to function in NMD by phosphorylating the regulator of nonsense transcripts 1 protein. Alternatively spliced transcript variants have been described, but their full-length nature has yet to be determined. [provided by RefSeq, Mar 2013]			0	Serine/threonine protein kinase involved in both mRNA surveillance and genotoxic stress response pathways. Recognizes the substrate consensus sequence [ST]-Q. Plays a central role in nonsense-mediated decay (NMD) of mRNAs containing premature stop codons by phosphorylating UPF1/RENT1. Recruited by release factors to stalled ribosomes together with SMG8 and SMG9 (forming the SMG1C protein kinase c…	mRNA export from nucleus,protein autophosphorylation,telomere maintenance,DNA repair,response to stress,peptidyl-serine phosphorylation,phosphatidylinositol phosphorylation,"nuclear-transcribed mRNA catabolic process,mRNA export from nucleus,protein autophosphorylation,telomere maintenance,DNA repair,response to stress,peptidyl-serine phosphorylation,phosphatidylinositol phosphorylation,"nuclear-…			ENSG00000064218	DMRT3	9	0			0	Probable transcription factor that plays a role in configuring the spinal circuits controlling stride in vertebrates. Involved in neuronal specification within specific subdivision of spinal cord neurons and in the development of a coordinated locomotor network controlling limb movements. May regulate transcription during sexual development (By similarity).	regulation of transcription,adult walking behavior,transcription,sex differentiation,regulation of odontogenesis of dentin-containing tooth,transmission of nerve impulse,ventral spinal cord interneuron specification,male sex differentiation			ENSG00000187323	DCC	18	This gene encodes a netrin 1 receptor. The transmembrane protein is a member of the immunoglobulin superfamily of cell adhesion molecules, and mediates axon guidance of neuronal growth cones towards sources of netrin 1 ligand. The cytoplasmic tail interacts with the tyrosine kinases Src and focal adhesion kinase (FAK, also known as PTK2) to mediate axon attraction. The protein partially localizes…	Axon guidance	DCC netrin 1 receptor(DCC)	0	Receptor for netrin required for axon guidance. Mediates axon attraction of neuronal growth cones in the developing nervous system upon ligand binding. Its association with UNC5 proteins may trigger signaling for axon repulsion. It also acts as a dependence receptor required for apoptosis induction when not associated with netrin ligand. Implicated as a tumor suppressor gene.	apoptotic process,axonogenesis,negative regulation of neuron projection development,neuron migration,axon guidance,extrinsic apoptotic signaling pathway in absence of ligand,negative regulation of dendrite development,regulation of neuron death,dorsal/ventral axon guidance,spinal cord ventral commissure morphogenesis,netrin-activated signaling pathway,anterior/posterior axon guidance,negative reg…	Alcoholism,Arteries,Body Weight Changes,Brain Ischemia|Cardiovascular Diseases|Coronary Disease|Stroke,Celiac Disease|,Colorectal Cancer,Coronary Disease|Coronary heart disease|Myocardial Infarction,Creatinine,Diabetes Mellitus,diabetic nephropathy,Erythrocytes,Follicle Stimulating Hormone,Gallbladder Neoplasms,Glomerular Filtration Rate,Hip,inflammatory bowel disease ,longevity,macular degenerat…	AGING,CANCER,CARDIOVASCULAR,CHEMDEPENDENCY,HEMATOLOGICAL,IMMUNE,METABOLIC,NEUROLOGICAL,PSYCH,RENAL,REPRODUCTION,VISION,
ENSG00000138696	BMPR1B	4	This gene encodes a member of the bone morphogenetic protein (BMP) receptor family of transmembrane serine/threonine kinases. The ligands of this receptor are BMPs, which are members of the TGF-beta superfamily. BMPs are involved in endochondral bone formation and embryogenesis. These proteins transduce their signals through the formation of heteromeric complexes of 2 different types of serine (t…	Cytokine-cytokine receptor interaction	bone morphogenetic protein receptor type 1B(BMPR1B)	0	On ligand binding, forms a receptor complex consisting of two type II and two type I transmembrane serine/threonine kinases. Type II receptors phosphorylate and activate type I receptors which autophosphorylate, then bind and activate SMAD transcriptional regulators. Receptor for BMP7/OP-1 and GDF5. Positively regulates chondrocyte differentiation through GDF5 interaction.	protein phosphorylation,positive regulation of transcription from RNA polymerase II promoter,cell differentiation,inflammatory response,chondrocyte development,proteoglycan biosynthetic process,skeletal system development,retina development in camera-type eye,BMP signaling pathway,positive regulation of osteoblast differentiation,signal transduction by protein phosphorylation,cellular response to…	Alcoholism,Attention Deficit Disorder with Hyperactivity,Bone Mineral Density,Cleft Lip|Cleft Palate,hypertension,increased ovulation rate,juvenile polyposis,Obesity|POF - Premature ovarian failure|POLYCYSTIC OVARIAN SYNDROME|Polycystic Ovary Syndrome|Primary Ovarian Insufficiency|Puberty, Delayed|Puberty, Precocious|Thrombophilia|Tobacco Use Disorder,	CARDIOVASCULAR,CHEMDEPENDENCY,DEVELOPMENTAL,METABOLIC,OTHER,PSYCH,REPRODUCTION,	ENSG00000172673	THEMIS	6	This gene encodes a protein that plays a regulatory role in both positive and negative T-cell selection during late thymocyte development. The protein functions through T-cell antigen receptor signaling, and is necessary for proper lineage commitment and maturation of T-cells. Alternative splicing results in multiple transcript variants. [provided by RefSeq, Sep 2009]		thymocyte selection associated(THEMIS)	0	Plays a central role in late thymocyte development by controlling both positive and negative T-cell selection. Required to sustain and/or integrate signals required for proper lineage commitment and maturation of T-cells. Regulates T-cell development through T-cell antigen receptor (TCR) signaling and in particular through the regulation of calcium influx and phosphorylation of Erk.	adaptive immune response,T cell receptor signaling pathway,positive T cell selection,negative T cell selection,adaptive immune response,T cell receptor signaling pathway,positive T cell selection,negative T cell selection	Breast Cancer,Type 2 Diabetes| edema | rosiglitazone,	CANCER,PHARMACOGENOMIC,	ENSG00000136267	DGKB	7	Diacylglycerol kinases (DGKs) are regulators of the intracellular concentration of the second messenger diacylglycerol (DAG) and thus play a key role in cellular processes. Nine mammalian isotypes have been identified, which are encoded by separate genes. Mammalian DGK isozymes contain a conserved catalytic (kinase) domain and a cysteine-rich domain (CRD). The protein encoded by this gene is a di…	Glycerolipid metabolism	diacylglycerol kinase beta(DGKB)	0	Exhibits high phosphorylation activity for long-chain diacylglycerols.	intracellular signal transduction,platelet activation,phosphorylation,protein kinase C-activating G-protein coupled receptor signaling pathway	Bone Density,Echocardiography,Erythrocyte Count,fasting glucose-related traits ,Forced Expiratory Volume,glucose-stimulated beta cell function,Hemoglobins,Myocardial Infarction,Narcolepsy,Precursor Cell Lymphoblastic Leukemia-Lymphoma,response to treatment for acute lymphoblastic leukemia,Tobacco Use Disorder,Type 2 diabetes,Type 2 Diabetes| edema | rosiglitazone,	CANCER,CARDIOVASCULAR,CHEMDEPENDENCY,HEMATOLOGICAL,METABOLIC,NEUROLOGICAL,PHARMACOGENOMIC,
ENSG00000188803	SHISA6	17	0		shisa family member 6(SHISA6)	0	0	regulation of short-term neuronal synaptic plasticity,regulation of short-term neuronal synaptic plasticity	Body Height,Body Mass Index,Hemoglobin A, Glycosylated,Iron,Tobacco Use Disorder,	CHEMDEPENDENCY,DEVELOPMENTAL,HEMATOLOGICAL,METABOLIC,	ENSG00000183230	CTNNA3	10	This gene encodes a protein that belongs to the vinculin/alpha-catenin family. The encoded protein plays a role in cell-cell adhesion in muscle cells. Mutations in this gene are associated with arrhythmogenic right ventricular dysplasia, familial 13. Alternative splicing results in multiple transcript variants. [provided by RefSeq, Mar 2014]	Arrhythmogenic right ventricular cardiomyopathy (ARVC)	catenin alpha 3(CTNNA3)	0	May be involved in formation of stretch-resistant cell-cell adhesion complexes.	single organismal cell-cell adhesion,regulation of heart rate by cardiac conduction,regulation of ventricular cardiac muscle cell action potential,bundle of His cell-Purkinje myocyte adhesion involved in cell communication,single organismal cell-cell adhesion,regulation of heart rate by cardiac conduction,regulation of ventricular cardiac muscle cell action potential,bundle of His cell-Purkinje m…	Alzheimer's Disease,Alzheimer's disease ,Asthma,Asthma (toluene diisocyanate-induced),Asthma|Occupational Diseases,Body Weight,Cholesterol,Dehydroepiandrosterone,Echocardiography,Electrocardiography,Erythrocyte Indices,Hypertrophy, Left Ventricular,Lipoproteins, VLDL,Lupus Erythematosus, Systemic,Multiple Sclerosis,Myocardial Infarction,nicotine dependence,Parkinson Disease,Pulse,smoking cessatio…	CARDIOVASCULAR,CHEMDEPENDENCY,HEMATOLOGICAL,IMMUNE,METABOLIC,NEUROLOGICAL,PHARMACOGENOMIC,UNKNOWN,	ENSG00000010404	IDS	X	The protein encoded by this gene belongs to the sulfatase family, is localized to the lysosome, and is involved in lysosomal degradation of heparan sulfate and dermatan sulfate. Mutations in this gene are associated with the X-linked lysosomal storage disease, mucopolysaccharidosis type II, also known as Hunter syndrome. Alternatively spliced transcript variants have been described for this gene.…	Glycosaminoglycan degradation	iduronate 2-sulfatase(IDS)	0	Required for the lysosomal degradation of heparan sulfate and dermatan sulfate.	glycosaminoglycan catabolic process,chondroitin sulfate catabolic process	Cognitive performance ,Type 2 Diabetes| edema | rosiglitazone,	NEUROLOGICAL,PHARMACOGENOMIC,
ENSG00000188596	CFAP54	12	0		cilia and flagella associated protein 54(CFAP54)	0	Required for assembly and function of cilia and flagella.	cell differentiation,cilium assembly,spermatogenesis,cilium movement involved in cell motility	Cholesterol, HDL,Iron,Lymphocytes,	IMMUNE,METABOLIC,	ENSG00000100592	DAAM1	14	Cell motility, adhesion, cytokinesis, and other functions of the cell cortex are mediated by reorganization of the actin cytoskeleton and several formin homology (FH) proteins have been associated with these processes. The protein encoded by this gene contains two FH domains and belongs to a novel FH protein subfamily implicated in cell polarity. A key regulator of cytoskeletal architecture, the …	Wnt signaling pathway	dishevelled associated activator of morphogenesis 1(DAAM1)	0	Binds to disheveled (Dvl) and Rho, and mediates Wnt-induced Dvl-Rho complex formation. May play a role as a scaffolding protein to recruit Rho-GDP and Rho-GEF, thereby enhancing Rho-GTP formation. Can direct nucleation and elongation of new actin filaments.	actin cytoskeleton organization,"Wnt signaling pathway	Stroke,Tobacco Use Disorder,	CHEMDEPENDENCY,NEUROLOGICAL,	ENSG00000185247	MAGEA11	X	This gene is a member of the MAGEA gene family. The members of this family encode proteins with 50 to 80% sequence identity to each other. The promoters and first exons of the MAGEA genes show considerable variability, suggesting that the existence of this gene family enables the same function to be expressed under different transcriptional controls. The MAGEA genes are clustered at chromosomal l…			0	Acts as androgen receptor coregulator that increases androgen receptor activity by modulating the receptors interdomain interaction. May play a role in embryonal development and tumor transformation or aspects of tumor progression.	0
ENSG00000231252	RP11-436K8.1	1	0			0	0	0			ENSG00000198739	LRRTM3	10	0		leucine rich repeat transmembrane neuronal 3(LRRTM3)	0	Exhibits a limited synaptogenic activity in vitro, restricted to excitatory presynaptic differentiation (By similarity). May play a role in the development and maintenance of the vertebrate nervous system.	positive regulation of synapse assembly,negative regulation of JAK-STAT cascade,negative regulation of protein kinase activity,cytokine-mediated signaling pathway,positive regulation of beta-amyloid formation,positive regulation of synapse assembly,negative regulation of JAK-STAT cascade,negative regulation of protein kinase activity,cytokine-mediated signaling pathway,positive regulation of beta…	Alzheimer's disease ,smoking cessation,	CHEMDEPENDENCY,NEUROLOGICAL,	ENSG00000140563	MCTP2	15	0		multiple C2 and transmembrane domain containing 2(MCTP2)	0	Might play a role in the development of cardiac outflow tract.	multicellular organism development,calcium-mediated signaling	Alcoholism,Alkaline Phosphatase,Aorta,Behcet Syndrome,Blood Pressure Determination,Body Composition,Body Mass Index,Body Weight,C-Reactive Protein,Cholesterol, HDL,Cognitive performance ,Conduct Disorder,Coronary Artery Disease,Coronary Disease,Death, Sudden, Cardiac,Depression,Drug-Induced Liver Injury,drug-induced liver injury (flucloxacillin),Echocardiography,Hip,Hypertrophy, Left Ventricular,…	AGING,CARDIOVASCULAR,CHEMDEPENDENCY,IMMUNE,METABOLIC,NEUROLOGICAL,PHARMACOGENOMIC,PSYCH,
ENSG00000226476	RP11-776H12.1	1	0			0	0	0			ENSG00000225299	RP11-344A5.1	10	0			0	0	,			ENSG00000179915	NRXN1	2	Neurexins function in the vertebrate nervous system as cell adhesion molecules and receptors. Two neurexin genes are among the largest known in human (NRXN1 and NRXN3). By using alternate promoters, splice sites and exons, predictions of hundreds or even thousands of distinct mRNAs have been made. Most transcripts use the upstream promoter and encode alpha-neurexin isoforms; fewer transcripts are…	Cell adhesion molecules (CAMs)	neurexin 1(NRXN1)	0	Cell surface protein involved in cell-cell-interactions, exocytosis of secretory granules and regulation of signal transmission. Function is isoform-specific. Alpha-type isoforms have a long N-terminus with six laminin G-like domains and play an important role in synaptic signal transmission. Alpha-type isoforms play a role in the regulation of calcium channel activity and Ca(2+)-triggered neurot…	learning,neuromuscular process controlling balance,synapse assembly,adult behavior,regulation of insulin secretion involved in cellular response to glucose stimulus,"positive regulation of synaptic transmission,positive regulation of synapse assembly,positive regulation of synapse maturation,prepulse inhibition,chemical synaptic transmission,axon guidance,social behavior,neurotransmitter secretio…	Alanine Transaminase,Alcoholism,Arthritis, Rheumatoid,autism,Blood Pressure,Breath Tests,Cholesterol,Cholesterol, HDL,Cholesterol, LDL,cognitive ability,Cognitive performance,Diabetic Nephropathies,Erythrocyte Indices,Exploratory Behavior,Language Development Disorders|Mental Retardation,Lipids,Lipoproteins,longevity,Mental Competency,nicotine dependence,Platelet Aggregation,Schizophrenia,schizop…	AGING,CARDIOVASCULAR,CHEMDEPENDENCY,DEVELOPMENTAL,HEMATOLOGICAL,IMMUNE,METABOLIC,NEUROLOGICAL,OTHER,PSYCH,RENAL,UNKNOWN,
ENSG00000241743	XACT	X	This gene produces a spliced long non-coding RNA that is thought to play a role in the control of X-chromosome inactivation (XCI). This transcript has been shown to specifically coat the active X chromosome in human pluripotent cells. [provided by RefSeq, Mar 2015]			0	0	0			ENSG00000105738	SIPA1L3	19	0	hsa04015 Rap1 signaling pathway	signal induced proliferation associated 1 like 3(SIPA1L3)	0	Plays a critical role in epithelial cell morphogenesis, polarity, adhesion and cytoskeletal organization in the lens (PubMed:26231217).	positive regulation of GTPase activity,regulation of small GTPase mediated signal transduction,cytoskeleton organization,eye development,hematopoietic progenitor cell differentiation,epithelial cell morphogenesis,establishment of epithelial cell polarity	Body Height,Heart Failure,Tobacco Use Disorder,	CARDIOVASCULAR,CHEMDEPENDENCY,DEVELOPMENTAL,	ENSG00000163218	PGLYRP4	1	Summary: This gene encodes a peptidoglycan recognition protein, which belongs to the N-acetylmuramoyl-L-alanine amidase 2 family. These proteins are part of the innate immune system and recognize peptidoglycan, a ubiquitous component of bacterial cell walls. This antimicrobial protein binds to murein peptidoglycans of Gram-positive bacteria. [provided by RefSeq, Oct 2014]		peptidoglycan recognition protein 4(PGLYRP4)	0	Pattern receptor that binds to murein peptidoglycans (PGN) of Gram-positive bacteria. Has bactericidal activity towards Gram-positive bacteria. May kill Gram-positive bacteria by interfering with peptidoglycan biosynthesis. Binds also to Gram-negative bacteria, and has bacteriostatic activity towards Gram-negative bacteria. Plays a role in innate immunity.	innate immune response,defense response to Gram-positive bacterium,detection of bacterium,pattern recognition receptor signaling pathway,peptidoglycan catabolic process	Tobacco Use Disorder,	CHEMDEPENDENCY,
ENSG00000187398	LUZP2	11	This gene encodes a leucine zipper protein. This protein is deleted in some patients with Wilms tumor-Aniridia-Genitourinary anomalies-mental Retardation (WAGR) syndrome. Alternate splicing results in multiple transcript variants. [provided by RefSeq, Oct 2011]		leucine zipper protein 2(LUZP2)	0	0	0	serum markers of iron status,Tobacco Use Disorder,	CHEMDEPENDENCY,HEMATOLOGICAL,	ENSG00000227110	LMCD1-AS1	3	0			0	0	0			ENSG00000207321	RNU6-160P	1	0			0	0	0
ENSG00000261645	DISC1FP1	11	0			0	0	0			ENSG00000214285	NPS	10	0		neuropeptide S(NPS)	0	Modulates arousal and anxiety. May play an important anorexigenic role (By similarity). Binds to its receptor NPSR1 with nanomolar affinity to increase intracellular calcium concentrations (PubMed:15312648, PubMed:16790440).	visual learning,"positive regulation of synaptic transmission,neuropeptide signaling pathway,"positive regulation of synaptic transmission,positive regulation of action potential,"positive regulation of circadian sleep/wake cycle	Asthma,Celiac Disease|,E-Selectin,Tunica Media,Waist Circumference,	CARDIOVASCULAR,IMMUNE,METABOLIC,	ENSG00000230990	RP4-734C18.1	20	0			0	0	0
ENSG00000064218	DMRT3	9	0			0	Probable transcription factor that plays a role in configuring the spinal circuits controlling stride in vertebrates. Involved in neuronal specification within specific subdivision of spinal cord neurons and in the development of a coordinated locomotor network controlling limb movements. May regulate transcription during sexual development (By similarity).	regulation of transcription,adult walking behavior,transcription,sex differentiation,regulation of odontogenesis of dentin-containing tooth,transmission of nerve impulse,ventral spinal cord interneuron specification,male sex differentiation			ENSG00000140945	CDH13	16	This gene encodes a member of the cadherin superfamily. The encoded protein is localized to the surface of the cell membrane and is anchored by a GPI moiety, rather than by a transmembrane domain. The protein lacks the cytoplasmic domain characteristic of other cadherins, and so is not thought to be a cell-cell adhesion glycoprotein. This protein acts as a negative regulator of axon growth during…		cadherin 13(CDH13)	0	Cadherins are calcium-dependent cell adhesion proteins. They preferentially interact with themselves in a homophilic manner in connecting cells; cadherins may thus contribute to the sorting of heterogeneous cell types. May act as a negative regulator of neural cell growth.	positive regulation of transcription from RNA polymerase II promoter,response to organic substance,positive regulation of smooth muscle cell proliferation,negative regulation of cell proliferation,Rac protein signal transduction,regulation of endocytosis,lamellipodium assembly,positive regulation of cell migration,negative regulation of cell adhesion,positive regulation of endothelial cell prolif…	ADHD,ADHD | attention-deficit hyperactivity disorder,Adiponectin,Adult ADHD | attention deficit hyperactivity disorder,Alcohol Withdrawal Delirium|Alcoholism,Alcoholism,Arthritis, Rheumatoid|Rheumatoid Arthritis,Attention Deficit Disorder with Hyperactivity,autism,Basophils,Blood Pressure,Body Height,Body Weights and Measures,Calcium-Binding Proteins,Clozapine,Coronary Artery Disease,Coronary Art…	AGING,CARDIOVASCULAR,CHEMDEPENDENCY,DEVELOPMENTAL,IMMUNE,INFECTION,METABOLIC,PHARMACOGENOMIC,PSYCH,	ENSG00000159216	RUNX1	21	Core binding factor (CBF) is a heterodimeric transcription factor that binds to the core element of many enhancers and promoters. The protein encoded by this gene represents the alpha subunit of CBF and is thought to be involved in the development of normal hematopoiesis. Chromosomal translocations involving this gene are well-documented and have been associated with several types of leukemia. Th…	Acute myeloid leukemia		0	CBF binds to the core site, 5-PYGPYGGT-3, of a number of enhancers and promoters, including murine leukemia virus, polyomavirus enhancer, T-cell receptor enhancers, LCK, IL-3 and GM-CSF promoters. The alpha subunit binds DNA and appears to have a role in the development of normal hematopoiesis. Isoform AML-1L interferes with the transactivation activity of RUNX1. Acts synergistically with ELF4 to…	positive regulation of transcription from RNA polymerase II promoter,"positive regulation of transcription,transcription from RNA polymerase II promoter,ossification,positive regulation of angiogenesis,hemopoiesis,chondrocyte differentiation,positive regulation of interleukin-2 production,hematopoietic stem cell proliferation,peripheral nervous system neuron development,positive regulation of gra…
ENSG00000136144	RCBTB1	13	This gene encodes a protein with an N-terminal RCC1 domain and a C-terminal BTB (broad complex, tramtrack and bric-a-brac) domain. In rat, over-expression of this gene in vascular smooth muscle cells induced cellular hypertrophy. In rat, the C-terminus of RCBTB1 interacts with the angiotensin II receptor-1A. In humans, this gene maps to a region of chromosome 13q that is frequently deleted in B-c…		RCC1 and BTB domain containing protein 1(RCBTB1)	0	May be involved in cell cycle regulation by chromatin remodeling.	regulation of transcription,transcription,covalent chromatin modification,chromatin modification,cell cycle	Asthma|Eczema|Hay fever|Hypersensitivity|Respiratory Sounds|Rhinitis, Allergic, Perennial|Rhinitis, Allergic, Seasonal,	IMMUNE,	ENSG00000260832	CTD-3253I12.1	16	0			0	0	0			ENSG00000177570	SAMD12	8	0		sterile alpha motif domain containing 12(SAMD12)	0	0	0	Tobacco Use Disorder,	CHEMDEPENDENCY,
ENSG00000258081	RP11-384J4.2	14	0			0	0	0			ENSG00000152767	FARP1	13	This gene encodes a protein containing a FERM (4.2, exrin, radixin, moesin) domain, a Dbl homology domain, and two pleckstrin homology domains. These domains are found in guanine nucleotide exchange factors and proteins that link the cytoskeleton to the cell membrane. The encoded protein functions in neurons to promote dendritic growth. Alternative splicing results in multiple transcript variants…		FERM, ARH/RhoGEF and pleckstrin domain protein 1(FARP1)	0	Functions as guanine nucleotide exchange factor for RAC1. May play a role in semaphorin signaling. Plays a role in the assembly and disassembly of dendritic filopodia, the formation of dendritic spines, regulation of dendrite length and ultimately the formation of synapses (By similarity).	positive regulation of GTPase activity,dendrite morphogenesis,regulation of Rho protein signal transduction,synapse assembly,negative regulation of phosphatase activity	Alzheimer Disease,Body Fat Distribution,Brain,Brain structure ,Iron,Nonalcoholic Fatty Liver Disease,Parkinson's disease ,Tobacco Use Disorder,Waist Circumference,	CHEMDEPENDENCY,METABOLIC,NEUROLOGICAL,	ENSG00000112320	SOBP	6	The protein encoded by this gene is a nuclear zinc finger protein that is involved in development of the cochlea. Defects in this gene have also been linked to intellectual disability. [provided by RefSeq, Mar 2011]		sine oculis binding protein homolog(SOBP)	0	Implicated in development of the cochlea.	locomotory behavior,inner ear morphogenesis,sensory perception of sound,cognition,cochlea development	Body Weights and Measures,Cholesterol, LDL,Lipids,Respiratory Function Tests,Stroke,Tobacco Use Disorder,Triglycerides,	CARDIOVASCULAR,CHEMDEPENDENCY,METABOLIC,NEUROLOGICAL,
ENSG00000234593	RP4-704D23.1	1	0			0	0	0			ENSG00000115386	REG1A	2	This gene is a type I subclass member of the Reg gene family. The Reg gene family is a multigene family grouped into four subclasses, types I, II, III and IV, based on the primary structures of the encoded proteins. This gene encodes a protein that is secreted by the exocrine pancreas. It is associated with islet cell regeneration and diabetogenesis and may be involved in pancreatic lithogenesis.…		regenerating family member 1 alpha(REG1A)	0	Might act as an inhibitor of spontaneous calcium carbonate precipitation. May be associated with neuronal sprouting in brain, and with brain and pancreas regeneration.	positive regulation of cell proliferation	Calcinosis|Pancreatitis,diabetes, type 1,diabetes, type 2,Tobacco Use Disorder,	CHEMDEPENDENCY,IMMUNE,UNKNOWN,	ENSG00000169762	TAPT1	4	This gene encodes a highly conserved, putative transmembrane protein. A mutation in the mouse ortholog of this gene results in homeotic, posterior-to-anterior transformations of the axial skeleton which are similar to the phenotype of mouse homeobox C8 gene mutants. This gene is proposed to function downstream of homeobox C8 to transduce extracellular patterning information during axial skeleton …			0	(Microbial infection) In case of infection, may act as a fusion receptor for cytomegalovirus (HCMV) strain AD169.||Plays a role in primary cilia formation (PubMed:26365339). May act as a downstream effector of HOXC8 possibly by transducing or transmitting extracellular information required for axial skeletal patterning during development (By similarity). May be involved in cartilage and bone deve…	G-protein coupled receptor signaling pathway,post-embryonic development,in utero embryonic development,embryonic skeletal system development,neural crest cell development,positive regulation of cilium assembly,positive regulation of cartilage development,positive regulation of bone development
ENSG00000172673	THEMIS	6	This gene encodes a protein that plays a regulatory role in both positive and negative T-cell selection during late thymocyte development. The protein functions through T-cell antigen receptor signaling, and is necessary for proper lineage commitment and maturation of T-cells. Alternative splicing results in multiple transcript variants. [provided by RefSeq, Sep 2009]		thymocyte selection associated(THEMIS)	0	Plays a central role in late thymocyte development by controlling both positive and negative T-cell selection. Required to sustain and/or integrate signals required for proper lineage commitment and maturation of T-cells. Regulates T-cell development through T-cell antigen receptor (TCR) signaling and in particular through the regulation of calcium influx and phosphorylation of Erk.	adaptive immune response,T cell receptor signaling pathway,positive T cell selection,negative T cell selection,adaptive immune response,T cell receptor signaling pathway,positive T cell selection,negative T cell selection	Breast Cancer,Type 2 Diabetes| edema | rosiglitazone,	CANCER,PHARMACOGENOMIC,	ENSG00000102572	STK24	13	This gene encodes a serine/threonine protein kinase that functions upstream of mitogen-activated protein kinase (MAPK) signaling. The encoded protein is cleaved into two chains by caspases; the N-terminal fragment (MST3/N) translocates to the nucleus and promotes programmed cells death. There is a pseudogene for this gene on chromosome X. Alternative splicing results in multiple transcript varian…		serine/threonine kinase 24(STK24)	0	Serine/threonine-protein kinase that acts on both serine and threonine residues and promotes apoptosis in response to stress stimuli and caspase activation. Mediates oxidative-stress-induced cell death by modulating phosphorylation of JNK1-JNK2 (MAPK8 and MAPK9), p38 (MAPK11, MAPK12, MAPK13 and MAPK14) during oxidative stress. Plays a role in a staurosporine-induced caspase-independent apoptotic …	protein phosphorylation,protein autophosphorylation,signal transduction,cell-cell adhesion,negative regulation of cell migration,cellular component disassembly involved in execution phase of apoptosis,signal transduction by protein phosphorylation,response to hydrogen peroxide,execution phase of apoptosis,intrinsic apoptotic signaling pathway in response to oxidative stress,mitotic cell cycle,reg…	Alzheimer Disease,Bipolar Disorder,Celiac Disease|,Erythrocyte Count,longevity,Tobacco Use Disorder,	AGING,CHEMDEPENDENCY,HEMATOLOGICAL,IMMUNE,NEUROLOGICAL,PSYCH,	ENSG00000164603	C7orf60	7	0		base methyltransferase of 25S rRNA 2 homolog(BMT2)	0	Probable S-adenosyl-L-methionine-dependent methyltransferase.	rRNA methylation	Attention Deficit and Disruptive Behavior Disorders,Attention deficit hyperactivity disorder and conduct disorder,Hemoglobins,Monocytes,	HEMATOLOGICAL,IMMUNE,PSYCH,
ENSG00000183230	CTNNA3	10	This gene encodes a protein that belongs to the vinculin/alpha-catenin family. The encoded protein plays a role in cell-cell adhesion in muscle cells. Mutations in this gene are associated with arrhythmogenic right ventricular dysplasia, familial 13. Alternative splicing results in multiple transcript variants. [provided by RefSeq, Mar 2014]	Arrhythmogenic right ventricular cardiomyopathy (ARVC)	catenin alpha 3(CTNNA3)	0	May be involved in formation of stretch-resistant cell-cell adhesion complexes.	single organismal cell-cell adhesion,regulation of heart rate by cardiac conduction,regulation of ventricular cardiac muscle cell action potential,bundle of His cell-Purkinje myocyte adhesion involved in cell communication,single organismal cell-cell adhesion,regulation of heart rate by cardiac conduction,regulation of ventricular cardiac muscle cell action potential,bundle of His cell-Purkinje m…	Alzheimer's Disease,Alzheimer's disease ,Asthma,Asthma (toluene diisocyanate-induced),Asthma|Occupational Diseases,Body Weight,Cholesterol,Dehydroepiandrosterone,Echocardiography,Electrocardiography,Erythrocyte Indices,Hypertrophy, Left Ventricular,Lipoproteins, VLDL,Lupus Erythematosus, Systemic,Multiple Sclerosis,Myocardial Infarction,nicotine dependence,Parkinson Disease,Pulse,smoking cessatio…	CARDIOVASCULAR,CHEMDEPENDENCY,HEMATOLOGICAL,IMMUNE,METABOLIC,NEUROLOGICAL,PHARMACOGENOMIC,UNKNOWN,	ENSG00000254689	RP11-354A14.1	8	0			0	0	0			ENSG00000233571	RP11-545D19.1	X	0			0	0	0
ENSG00000100592	DAAM1	14	Cell motility, adhesion, cytokinesis, and other functions of the cell cortex are mediated by reorganization of the actin cytoskeleton and several formin homology (FH) proteins have been associated with these processes. The protein encoded by this gene contains two FH domains and belongs to a novel FH protein subfamily implicated in cell polarity. A key regulator of cytoskeletal architecture, the …	Wnt signaling pathway	dishevelled associated activator of morphogenesis 1(DAAM1)	0	Binds to disheveled (Dvl) and Rho, and mediates Wnt-induced Dvl-Rho complex formation. May play a role as a scaffolding protein to recruit Rho-GDP and Rho-GEF, thereby enhancing Rho-GTP formation. Can direct nucleation and elongation of new actin filaments.	actin cytoskeleton organization,"Wnt signaling pathway	Stroke,Tobacco Use Disorder,	CHEMDEPENDENCY,NEUROLOGICAL,	ENSG00000101144	BMP7	20	This gene encodes a member of the transforming growth factor-beta (TGF-beta) family of proteins. The encoded preproprotein is proteolytically processed to generate each subunit of the mature homodimer, which plays a role in bone, kidney and brown adipose tissue development. This protein induces ectopic bone formation and may promote fracture healing in human patients. [provided by RefSeq, Nov 201…	Cytokine-cytokine receptor interaction	bone morphogenetic protein 7(BMP7)	0	Induces cartilage and bone formation. May be the osteoinductive factor responsible for the phenomenon of epithelial osteogenesis. Plays a role in calcium regulation and bone homeostasis.	positive regulation of transcription from RNA polymerase II promoter,"positive regulation of transcription,protein localization to nucleus,steroid hormone mediated signaling pathway,negative regulation of cell proliferation,positive regulation of dendrite development,positive regulation of apoptotic process,animal organ morphogenesis,cellular response to hypoxia,epithelial cell differentiation,sk…	Alzheimer's disease ,Bone Mineral Density,Calcinosis|Diabetes Mellitus, Type 2|,Chronic renal failure|Diabetes Mellitus, Insulin-Dependent|Diabetes Mellitus, Type 1|Diabetic Nephropathies|Diabetic Nephropathy|Kidney Failure, Chronic,Cleft Lip|Cleft Palate|Tooth Abnormalities,Hyperparathyroidism, Secondary,Hypospadias,major depressive disorder,Narcolepsy,Obesity|POF - Premature ovarian failure|POL…	DEVELOPMENTAL,METABOLIC,NEUROLOGICAL,PHARMACOGENOMIC,PSYCH,UNKNOWN,	ENSG00000271752	RP11-269M20.3	5	0			0	0	,
ENSG00000198739	LRRTM3	10	0		leucine rich repeat transmembrane neuronal 3(LRRTM3)	0	Exhibits a limited synaptogenic activity in vitro, restricted to excitatory presynaptic differentiation (By similarity). May play a role in the development and maintenance of the vertebrate nervous system.	positive regulation of synapse assembly,negative regulation of JAK-STAT cascade,negative regulation of protein kinase activity,cytokine-mediated signaling pathway,positive regulation of beta-amyloid formation,positive regulation of synapse assembly,negative regulation of JAK-STAT cascade,negative regulation of protein kinase activity,cytokine-mediated signaling pathway,positive regulation of beta…	Alzheimer's disease ,smoking cessation,	CHEMDEPENDENCY,NEUROLOGICAL,	ENSG00000253925	CTB-178M22.1	5	0			0	0	0			ENSG00000231731	AC010976.2	2	0			0	0	0
ENSG00000225299	RP11-344A5.1	10	0			0	0	,			ENSG00000181381	DDX60L	4	0		DEAD-box helicase 60-like(DDX60L)	0	0	,	Blood Pressure Determination,Nonalcoholic Fatty Liver Disease,	CARDIOVASCULAR,METABOLIC,	ENSG00000204581	AC096670.3	2	0			0	0	0
ENSG00000105738	SIPA1L3	19	0	hsa04015 Rap1 signaling pathway	signal induced proliferation associated 1 like 3(SIPA1L3)	0	Plays a critical role in epithelial cell morphogenesis, polarity, adhesion and cytoskeletal organization in the lens (PubMed:26231217).	positive regulation of GTPase activity,regulation of small GTPase mediated signal transduction,cytoskeleton organization,eye development,hematopoietic progenitor cell differentiation,epithelial cell morphogenesis,establishment of epithelial cell polarity	Body Height,Heart Failure,Tobacco Use Disorder,	CARDIOVASCULAR,CHEMDEPENDENCY,DEVELOPMENTAL,	ENSG00000144771	LRTM1	3	0		leucine rich repeats and transmembrane domains 1(LRTM1)	0	0	positive regulation of synapse assembly,negative regulation of JAK-STAT cascade,negative regulation of protein kinase activity,cytokine-mediated signaling pathway	Coronary Artery Disease,Diabetes Mellitus, Type 2,Iron,Myocardial Infarction,	CARDIOVASCULAR,METABOLIC,	ENSG00000153093	ACOXL	2	0		acyl-CoA oxidase-like(ACOXL)	0	0	biological_process,lipid homeostasis,fatty acid beta-oxidation using acyl-CoA oxidase,fatty acid beta-oxidation using acyl-CoA dehydrogenase	benzene haematotoxicity,Chronic lymphocytic leukemia,Chronic Lymphocytic Leukemia|Leukemia, Lymphocytic, Chronic, B-Cell,Glomerulonephritis, IGA,Hematocrit,Leukemia, Lymphocytic, Chronic, B-Cell,Monocytes,Myocardial Infarction,Prostatic Neoplasms,Triglycerides,	CANCER,CARDIOVASCULAR,HEMATOLOGICAL,IMMUNE,METABOLIC,PHARMACOGENOMIC,RENAL,
ENSG00000071282	LMCD1	3	This gene encodes a member of the LIM-domain family of zinc finger proteins. The encoded protein contains an N-terminal cysteine-rich domain and two C-terminal LIM domains. The presence of LIM domains suggests involvement in protein-protein interactions. The protein may act as a co-regulator of transcription along with other transcription factors. Alternate splicing results in multiple transcript…		LIM and cysteine rich domains 1(LMCD1)	0	Transcriptional cofactor that restricts GATA6 function by inhibiting DNA-binding, resulting in repression of GATA6 transcriptional activation of downstream target genes. Represses GATA6-mediated trans activation of lung- and cardiac tissue-specific promoters. Inhibits DNA-binding by GATA4 and GATA1 to the cTNC promoter (By similarity). Plays a critical role in the development of cardiac hypertrop…	cellular protein metabolic process,"transcription,mitophagy in response to mitochondrial depolarization,xenophagy,positive regulation of defense response to virus by host,negative regulation of transcription from RNA polymerase II promoter,regulation of cardiac muscle hypertrophy,positive regulation of calcineurin-NFAT signaling cascade	smoking cessation,Tobacco Use Disorder,	CHEMDEPENDENCY,	ENSG00000176463	SLCO3A1	15	0		solute carrier organic anion transporter family member 3A1(SLCO3A1)	0	Mediates the Na(+)-independent transport of organic anions such as estrone-3-sulfate (PubMed:10873595). Mediates transport of prostaglandins (PG) E1 and E2, thyroxine (T4), deltorphin II, BQ-123 and vasopressin, but not DPDPE (a derivative of enkephalin lacking an N-terminal tyrosine residue), estrone-3-sulfate, taurocholate, digoxin nor DHEAS (PubMed:16971491).	prostaglandin transport,sodium-independent organic anion transport	Attention Deficit Disorder with Hyperactivity,Calcium,Erythrocyte Count,hypertension,inattentive symptoms,Isoxazoles,Precursor Cell Lymphoblastic Leukemia-Lymphoma,response to iloperidone treatment (QT prolongation),Schizophrenia,Tobacco Use Disorder,	CANCER,CARDIOVASCULAR,CHEMDEPENDENCY,HEMATOLOGICAL,METABOLIC,PHARMACOGENOMIC,PSYCH,	ENSG00000144550	CPNE9	3	0		copine family member 9(CPNE9)	0	Probable calcium-dependent phospholipid-binding protein that may play a role in calcium-mediated intracellular processes (By similarity). Plays a role in dendrite formation by melanocytes (PubMed:23999003).	positive regulation of dendrite extension	Type 2 Diabetes| edema | rosiglitazone,	PHARMACOGENOMIC,
ENSG00000227110	LMCD1-AS1	3	0			0	0	0			ENSG00000137571	SLCO5A1	8	This gene encodes a 12 transmembrane domain protein that is a member of the solute carrier organic anion transporter superfamily. Alternative splicing results in multiple transcript variants. [provided by RefSeq, Mar 2009]		solute carrier organic anion transporter family member 5A1(SLCO5A1)	0	0	sodium-independent organic anion transport	Erythrocyte Count,Hemoglobins,HIV-1,Myocardial Infarction,Schizophrenia,Tobacco Use Disorder,	CARDIOVASCULAR,CHEMDEPENDENCY,HEMATOLOGICAL,INFECTION,PSYCH,	ENSG00000248975	CTD-2251F13.1	14	0			0	0	0
ENSG00000163098	BIRC8	19	0		baculoviral IAP repeat containing 8(BIRC8)	0	Protects against apoptosis mediated by BAX.	negative regulation of apoptotic process,apoptotic process,negative regulation of cysteine-type endopeptidase activity involved in apoptotic process,neuron apoptotic process,protein ubiquitination,positive regulation of canonical Wnt signaling pathway,mitotic spindle assembly,inhibition of cysteine-type endopeptidase activity involved in apoptotic process	longevity,	AGING,	ENSG00000145934	TENM2	5	0		teneurin transmembrane protein 2(TENM2)	0	Involved in neural development, regulating the establishment of proper connectivity within the nervous system. Promotes the formation of filopodia and enlarged growth cone in neuronal cells. Induces homophilic cell-cell adhesion (By similarity). May function as a cellular signal transducer.||Isoform 2: Acts as a ligand of the ADGRL1 receptor. Mediates axon guidance and heterophilic cell-cell adhe…	signal transduction,"transcription,negative regulation of transcription from RNA polymerase II promoter,single organismal cell-cell adhesion,positive regulation of filopodium assembly,self proteolysis	Aspartate Aminotransferases,Cholesterol,Cholesterol, HDL,Erythrocyte Count,Glucose,Heart Failure,Respiratory Function Tests,Tobacco Use Disorder,Uric Acid,	CARDIOVASCULAR,CHEMDEPENDENCY,HEMATOLOGICAL,METABOLIC,RENAL,	ENSG00000101958	GLRA2	X	The glycine receptor consists of two subunits, alpha and beta, and acts as a pentamer. The protein encoded by this gene is an alpha subunit and can bind strychnine. Several transcript variants encoding different isoforms have been found for this gene.[provided by RefSeq, Jan 2010]	Neuroactive ligand-receptor interaction	glycine receptor alpha 2(GLRA2)	0	Glycine receptors are ligand-gated chloride channels. Channel opening is triggered by extracellular glycine (PubMed:2155780, PubMed:15302677, PubMed:16144831, PubMed:23895467, PubMed:25445488). Channel opening is also triggered by taurine and beta-alanine (PubMed:15302677). Plays a role in the down-regulation of neuronal excitability. Contributes to the generation of inhibitory postsynaptic curre…	synapse assembly,spinal cord development,cellular response to ethanol,neuropeptide signaling pathway,"chemical synaptic transmission,ion transmembrane transport,chloride transmembrane transport,cellular response to amino acid stimulus,cellular response to zinc ion,"synaptic transmission	alcohol consumption,Alzheimer Disease,Echocardiography,Exercise Test,Hemoglobins,Mental Competency,several psychiatric disorders,	AGING,CARDIOVASCULAR,CHEMDEPENDENCY,HEMATOLOGICAL,NEUROLOGICAL,PSYCH,
ENSG00000166619	BLCAP	20	This gene encodes a protein that reduces cell growth by stimulating apoptosis. Alternative splicing and the use of alternative promoters result in multiple transcript variants encoding the same protein. This gene is imprinted in brain where different transcript variants are expressed from each parental allele. Transcript variants initiating from the upstream promoter are expressed preferentially …			0	May regulate cell proliferation and coordinate apoptosis and cell cycle progression via a novel mechanism independent of both p53/TP53 and NF-kappa-B.	apoptotic nuclear changes,cell cycle			ENSG00000232451	AC016768.1	2	0			0	0	0			ENSG00000163166	IWS1	2	0		IWS1, SUPT6H interacting protein(IWS1)	0	Transcription factor which plays a key role in defining the composition of the RNA polymerase II (RNAPII) elongation complex and in modulating the production of mature mRNA transcripts. Acts as an assembly factor to recruit various factors to the RNAPII elongation complex and is recruited to the complex via binding to the transcription elongation factor SUPT6H bound to the C-terminal domain (CTD)…	mRNA processing,"regulation of transcription,"transcription,RNA splicing,mRNA transport,regulation of mRNA export from nucleus,regulation of mRNA processing,regulation of histone H4 acetylation,regulation of histone H3-K36 trimethylation	Basophils,	IMMUNE,
ENSG00000140945	CDH13	16	This gene encodes a member of the cadherin superfamily. The encoded protein is localized to the surface of the cell membrane and is anchored by a GPI moiety, rather than by a transmembrane domain. The protein lacks the cytoplasmic domain characteristic of other cadherins, and so is not thought to be a cell-cell adhesion glycoprotein. This protein acts as a negative regulator of axon growth during…		cadherin 13(CDH13)	0	Cadherins are calcium-dependent cell adhesion proteins. They preferentially interact with themselves in a homophilic manner in connecting cells; cadherins may thus contribute to the sorting of heterogeneous cell types. May act as a negative regulator of neural cell growth.	positive regulation of transcription from RNA polymerase II promoter,response to organic substance,positive regulation of smooth muscle cell proliferation,negative regulation of cell proliferation,Rac protein signal transduction,regulation of endocytosis,lamellipodium assembly,positive regulation of cell migration,negative regulation of cell adhesion,positive regulation of endothelial cell prolif…	ADHD,ADHD | attention-deficit hyperactivity disorder,Adiponectin,Adult ADHD | attention deficit hyperactivity disorder,Alcohol Withdrawal Delirium|Alcoholism,Alcoholism,Arthritis, Rheumatoid|Rheumatoid Arthritis,Attention Deficit Disorder with Hyperactivity,autism,Basophils,Blood Pressure,Body Height,Body Weights and Measures,Calcium-Binding Proteins,Clozapine,Coronary Artery Disease,Coronary Art…	AGING,CARDIOVASCULAR,CHEMDEPENDENCY,DEVELOPMENTAL,IMMUNE,INFECTION,METABOLIC,PHARMACOGENOMIC,PSYCH,	ENSG00000226523	AC074375.1	2	0			0	0	,			ENSG00000258779	LINC01568	16	0			0	0	0
ENSG00000260832	CTD-3253I12.1	16	0			0	0	0			ENSG00000113273	ARSB	5	Arylsulfatase B encoded by this gene belongs to the sulfatase family. The arylsulfatase B homodimer hydrolyzes sulfate groups of N-Acetyl-D-galactosamine, chondriotin sulfate, and dermatan sulfate. The protein is targetted to the lysozyme. Mucopolysaccharidosis type VI is an autosomal recessive lysosomal storage disorder resulting from a deficiency of arylsulfatase B. Two alternatively spliced tr…	Glycosaminoglycan degradation	arylsulfatase B(ARSB)	0	Removes sulfate groups from chondroitin-4-sulfate (C4S) and regulates its degradation (PubMed:19306108). Involved in the regulation of cell adhesion, cell migration and invasion in colonic epithelium (PubMed:19306108). In the central nervous system, is a regulator of neurite outgrowth and neuronal plasticity, acting through the control of sulfate glycosaminoglycans and neurocan levels (By similar…	response to nutrient,lysosome organization,response to estrogen,response to pH,autophagy,positive regulation of neuron projection development,central nervous system development,response to methylmercury,post-translational protein modification,glycosphingolipid metabolic process,regulation of epithelial cell migration,chondroitin sulfate catabolic process,colon epithelial cell migration,lysosomal …	Blood Pressure,Coronary Artery Disease,Exercise Test,Ferritins,Hemoglobins,Hip,hippocampal atrophy,Hippocampus,Lymphocytes,Neutrophils,serum markers of iron status,Tobacco Use Disorder,Type 2 Diabetes| edema | rosiglitazone,	AGING,CARDIOVASCULAR,CHEMDEPENDENCY,HEMATOLOGICAL,IMMUNE,METABOLIC,NEUROLOGICAL,PHARMACOGENOMIC,	ENSG00000068305	MEF2A	15	The protein encoded by this gene is a DNA-binding transcription factor that activates many muscle-specific, growth factor-induced, and stress-induced genes. The encoded protein can act as a homodimer or as a heterodimer and is involved in several cellular processes, including muscle development, neuronal differentiation, cell growth control, and apoptosis. Defects in this gene could be a cause of…	hsa04022 cGMP-PKG signaling pathway	myocyte enhancer factor 2A(MEF2A)	0	Transcriptional activator which binds specifically to the MEF2 element, 5-YTA[AT](4)TAR-3, found in numerous muscle-specific genes. Also involved in the activation of numerous growth factor- and stress-induced genes. Mediates cellular functions not only in skeletal and cardiac muscle development, but also in neuronal differentiation and survival. Plays diverse roles in the control of cell growth,…	positive regulation of transcription from RNA polymerase II promoter,"positive regulation of transcription,"regulation of transcription,dendrite morphogenesis,positive regulation of muscle cell differentiation,"transcription,transcription from RNA polymerase II promoter,heart development,cellular response to calcium ion,muscle organ development,apoptotic process,MAPK cascade,negative regulation o…	Arteries,atherosclerosis, coronary,blood pressure, arterial,Bone Mineral Density,Cardiomyopathy, Hypertrophic|Hypertrophy, Left Ventricular,Coronary Artery Disease,Diabetes mellitus|Diabetes mellitus type II|Diabetes Mellitus, Type 2,heart disease, ischemic,hypertension,Insulin Resistance|Polycystic Ovary Syndrome,myocardial infarct,myocardial infarct; atherosclerosis, coronary,Myocardial Infarct…	CARDIOVASCULAR,CHEMDEPENDENCY,METABOLIC,PHARMACOGENOMIC,REPRODUCTION,
ENSG00000189348	FAM90A27P	19	0			0	0	0			ENSG00000181215	C4orf50	4	0		chromosome 4 open reading frame 50(C4orf50)	0	0	0	Diabetes Mellitus,	METABOLIC,	ENSG00000163719	MTMR14	3	This gene encodes a myotubularin-related protein. The encoded protein is a phosphoinositide phosphatase that specifically dephosphorylates phosphatidylinositol 3,5-biphosphate and phosphatidylinositol 3-phosphate. Mutations in this gene are correlated with autosomal dominant centronuclear myopathy. Alternate splicing results in multiple transcript variants. A pseudogene of this gene is found on c…	hsa01100 Metabolic pathways	myotubularin related protein 14(MTMR14)	0	Lipid phosphatase which efficiently dephosphorylates phosphatidylinositol 3-phosphate (PtdIns3P) and PtdIns(3,5)P2; inactive toward PtdIns4P, PtdIns(3,4)P2, PtdIns(4,5)P2 and PtdIns(3,4,5)P3.	macroautophagy,peptidyl-tyrosine dephosphorylation,phosphatidylinositol biosynthetic process	Tobacco Use Disorder,	CHEMDEPENDENCY,
ENSG00000152767	FARP1	13	This gene encodes a protein containing a FERM (4.2, exrin, radixin, moesin) domain, a Dbl homology domain, and two pleckstrin homology domains. These domains are found in guanine nucleotide exchange factors and proteins that link the cytoskeleton to the cell membrane. The encoded protein functions in neurons to promote dendritic growth. Alternative splicing results in multiple transcript variants…		FERM, ARH/RhoGEF and pleckstrin domain protein 1(FARP1)	0	Functions as guanine nucleotide exchange factor for RAC1. May play a role in semaphorin signaling. Plays a role in the assembly and disassembly of dendritic filopodia, the formation of dendritic spines, regulation of dendrite length and ultimately the formation of synapses (By similarity).	positive regulation of GTPase activity,dendrite morphogenesis,regulation of Rho protein signal transduction,synapse assembly,negative regulation of phosphatase activity	Alzheimer Disease,Body Fat Distribution,Brain,Brain structure ,Iron,Nonalcoholic Fatty Liver Disease,Parkinson's disease ,Tobacco Use Disorder,Waist Circumference,	CHEMDEPENDENCY,METABOLIC,NEUROLOGICAL,	ENSG00000137878	GCOM1	15	This locus represents naturally occurring readthrough transcription between the neighboring MYZAP (myocardial zonula adherens protein) and POLR2M (polymerase (RNA) II (DNA directed) polypeptide M) genes on chromosome 15. Alternative splicing results in multiple readthrough transcript variants. Readthrough variants may encode proteins that share sequence identity with the upstream gene product or …			0	0	intracellular signal transduction			ENSG00000184304	PRKD1	14	PRKD1 is a serine/threonine kinase that regulates a variety of cellular functions, including membrane receptor signaling, transport at the Golgi, protection from oxidative stress at the mitochondria, gene transcription, and regulation of cell shape, motility, and adhesion (summary by Eiseler et al., 2009 [PubMed 19329994]).[supplied by OMIM, Nov 2010]	hsa04015 Rap1 signaling pathway	protein kinase D1(PRKD1)	0	Serine/threonine-protein kinase that converts transient diacylglycerol (DAG) signals into prolonged physiological effects downstream of PKC, and is involved in the regulation of MAPK8/JNK1 and Ras signaling, Golgi membrane integrity and trafficking, cell survival through NF-kappa-B activation, cell migration, cell differentiation by mediating HDAC7 nuclear export, cell proliferation via MAPK1/3 (…	protein phosphorylation,protein autophosphorylation,positive regulation of transcription from RNA polymerase II promoter,positive regulation of endothelial cell migration,angiogenesis,signal transduction,inflammatory response,vascular endothelial growth factor receptor signaling pathway,cellular response to oxidative stress,innate immune response,positive regulation of I-kappaB kinase/NF-kappaB s…	Blood Pressure,Body Mass Index,Cell Adhesion Molecules,Narcolepsy,Potassium,	CARDIOVASCULAR,METABOLIC,NEUROLOGICAL,
ENSG00000257815	LINC01481	12	0			0	0	,			ENSG00000168621	GDNF	5	This gene encodes a highly conserved neurotrophic factor. The recombinant form of this protein was shown to promote the survival and differentiation of dopaminergic neurons in culture, and was able to prevent apoptosis of motor neurons induced by axotomy. The encoded protein is processed to a mature secreted form that exists as a homodimer. The mature form of the protein is a ligand for the produ…		glial cell derived neurotrophic factor(GDNF)	0	Neurotrophic factor that enhances survival and morphological differentiation of dopaminergic neurons and increases their high-affinity dopamine uptake.	positive regulation of GTPase activity,negative regulation of apoptotic process,positive regulation of transcription from RNA polymerase II promoter,negative regulation of neuron apoptotic process,signal transduction,positive regulation of cell proliferation,nervous system development,regulation of gene expression,MAPK cascade,neural crest cell migration,adult locomotory behavior,branching involv…	ADHD,attention deficit hyperactivity disorder,Blood Cells,Body Height,Celiac Disease|,Cholesterol, HDL,Coronary Artery Disease,Depressive Disorder, Major,Hirschsprung disease,Hirschsprung Disease|Hydronephrosis|Vesico-Ureteral Reflux,Hirschsprung's disease,major depressive disorder ,Melanoma|Neoplasm Invasiveness|Skin Neoplasms,Narcolepsy,null,Schizophrenia,several psychiatric disorders,Sleep Apn…	CANCER,CARDIOVASCULAR,DEVELOPMENTAL,HEMATOLOGICAL,IMMUNE,METABOLIC,NEUROLOGICAL,OTHER,PSYCH,UNKNOWN,	ENSG00000144118	RALB	2	This gene encodes a GTP-binding protein that belongs to the small GTPase superfamily and Ras family of proteins. GTP-binding proteins mediate the transmembrane signaling initiated by the occupancy of certain cell surface receptors. [provided by RefSeq, Jul 2008]	Pancreatic cancer	RAS like proto-oncogene B(RALB)	0	Multifunctional GTPase involved in a variety of cellular processes including gene expression, cell migration, cell proliferation, oncogenic transformation and membrane trafficking. Accomplishes its multiple functions by interacting with distinct downstream effectors. Acts as a GTP sensor for GTP-dependent exocytosis of dense core vesicles. Required both to stabilize the assembly of the exocyst co…	signal transduction,positive regulation of protein phosphorylation,negative regulation of protein binding,positive regulation of protein binding,positive regulation of protein serine/threonine kinase activity,apoptotic process,Ras protein signal transduction,cytokinesis,cellular response to starvation,cellular response to exogenous dsRNA,positive regulation of autophagosome assembly,regulation of…	Amyotrophic Lateral Sclerosis,Tobacco Use Disorder,	CHEMDEPENDENCY,NEUROLOGICAL,
ENSG00000152936	LMNTD1	12	0		lamin tail domain containing 1(LMNTD1)	0	0	cell proliferation	Body Mass Index,Body Weights and Measures,Cardiomegaly,Echocardiography,Heart Failure,Heart Rate,Hypertrophy, Left Ventricular,Leprosy,Pulse,	CARDIOVASCULAR,INFECTION,METABOLIC,	ENSG00000152661	GJA1	6	This gene is a member of the connexin gene family. The encoded protein is a component of gap junctions, which are composed of arrays of intercellular channels that provide a route for the diffusion of low molecular weight materials from cell to cell. The encoded protein is the major protein of gap junctions in the heart that are thought to have a crucial role in the synchronized contraction of th…	Arrhythmogenic right ventricular cardiomyopathy (ARVC)	gap junction protein alpha 1(GJA1)	0	Gap junction protein that acts as a regulator of bladder capacity. A gap junction consists of a cluster of closely packed pairs of transmembrane channels, the connexons, through which materials of low MW diffuse from one cell to a neighboring cell. May play a critical role in the physiology of hearing by participating in the recycling of potassium to the cochlear endolymph. Negative regulator of …	positive regulation of insulin secretion,transmembrane transport,transport,response to pH,signal transduction,negative regulation of cell proliferation,positive regulation of cytosolic calcium ion concentration,positive regulation of vasoconstriction,positive regulation of I-kappaB kinase/NF-kappaB signaling,negative regulation of gene expression,heart development,protein oligomerization,positive…	Bipolar Disorder,Cleft Lip|Cleft Palate,febrile seizures,gamma-Glutamyltransferase,hearing impairment|Hearing Loss,hearing loss,heart anomalies, congenital,Hypoplastic Left Heart Syndrome,non-syndromic deafness,normal variation,null,Presbycusis,protein quantitative trait loci,Schizophrenia,Type 2 Diabetes| edema | rosiglitazone,	CARDIOVASCULAR,DEVELOPMENTAL,METABOLIC,NEUROLOGICAL,NORMALVARIATION,OTHER,PHARMACOGENOMIC,PSYCH,UNKNOWN,	ENSG00000202429	RNU4-48P	2	0			U4 small nuclear RNA (U4 snRNA) is a component of the major U2-dependent spliceosome. It forms a duplex with U6, and with each splicing round, it is displaced from U6 (and the spliceosome) in an ATP-dependent manner, allowing U6 to refold and create the active site for splicing catalysis. A recycling process involving protein Prp24 re-anneals U4 and U6.||U4 small nuclear RNA (U4 snRNA) is a compo…	0	0
ENSG00000264684	MIR4773-1	2	0			0	0	0			ENSG00000147255	IGSF1	X	This gene encodes a member of the immunoglobulin-like domain-containing superfamily. Proteins in this superfamily contain varying numbers of immunoglobulin-like domains and are thought to participate in the regulation of interactions between cells. Multiple transcript variants encoding different isoforms have been found for this gene.[provided by RefSeq, Jan 2010]		immunoglobulin superfamily member 1(IGSF1)	0	Seems to be a coreceptor in inhibin signaling, but seems not to be a high-affinity inhibin receptor. Antagonizes activin A signaling in the presence or absence of inhibin B (By similarity). Necessary to mediate a specific antagonistic effect of inhibin B on activin-stimulated transcription.	signal transduction,"regulation of transcription	Maximal Midexpiratory Flow Rate,Respiratory Function Tests,	CARDIOVASCULAR,	ENSG00000252540	RNU6-919P	20	0			0	0	0
ENSG00000166268	MYRFL	12	0		myelin regulatory factor-like(MYRFL)	0	0	regulation of transcription,regulation of transcription	Attention Deficit and Disruptive Behavior Disorders,Attention deficit hyperactivity disorder and conduct disorder,Behcet Syndrome,Heart Failure,Life Expectancy,	AGING,CARDIOVASCULAR,IMMUNE,PSYCH,	ENSG00000172264	MACROD2	20	0		MACRO domain containing 2(MACROD2)	0	Removes ADP-ribose from glutamate residues in proteins bearing a single ADP-ribose moiety. Inactive towards proteins bearing poly-ADP-ribose. Deacetylates O-acetyl-ADP ribose, a signaling molecule generated by the deacetylation of acetylated lysine residues in histones and other proteins.	cellular response to DNA damage stimulus,brain development,protein de-ADP-ribosylation,purine nucleoside metabolic process	Abnormalities, Multiple|Mental Retardation|Syndrome,Alcoholism,Amyotrophic Lateral Sclerosis|,Aorta,Arteries,autism,Autistic Disorder,Blood Pressure,Body Weight Changes,Celiac Disease|,Cholesterol,Coronary Artery Disease,Echocardiography,Erythrocytes,Hematocrit,Hip,Lipoproteins,Myocardial Infarction,Nonalcoholic Fatty Liver Disease,null,Obesity,Parkinson Disease,Platelet Count,Schizophrenia,Tobac…	CARDIOVASCULAR,CHEMDEPENDENCY,DEVELOPMENTAL,HEMATOLOGICAL,IMMUNE,METABOLIC,NEUROLOGICAL,PSYCH,RENAL,UNKNOWN,	ENSG00000168952	STXBP6	14	STXBP6 binds components of the SNARE complex (see MIM 603215) and may be involved in regulating SNARE complex formation (Scales et al., 2002 [PubMed 12145319]).[supplied by OMIM, Mar 2008]		syntaxin binding protein 6(STXBP6)	0	Forms non-fusogenic complexes with SNAP25 and STX1A and may thereby modulate the formation of functional SNARE complexes and exocytosis.	cell-cell adhesion,negative regulation of exocytosis,Golgi to plasma membrane transport,exocyst localization,regulation of SNARE complex assembly	Blood Pressure,Heart Failure,Hematocrit,Hemoglobins,Neutrophils,Tobacco Use Disorder,Urinalysis,Waist-Hip Ratio,	CARDIOVASCULAR,CHEMDEPENDENCY,HEMATOLOGICAL,IMMUNE,METABOLIC,RENAL,
ENSG00000115386	REG1A	2	This gene is a type I subclass member of the Reg gene family. The Reg gene family is a multigene family grouped into four subclasses, types I, II, III and IV, based on the primary structures of the encoded proteins. This gene encodes a protein that is secreted by the exocrine pancreas. It is associated with islet cell regeneration and diabetogenesis and may be involved in pancreatic lithogenesis.…		regenerating family member 1 alpha(REG1A)	0	Might act as an inhibitor of spontaneous calcium carbonate precipitation. May be associated with neuronal sprouting in brain, and with brain and pancreas regeneration.	positive regulation of cell proliferation	Calcinosis|Pancreatitis,diabetes, type 1,diabetes, type 2,Tobacco Use Disorder,	CHEMDEPENDENCY,IMMUNE,UNKNOWN,	ENSG00000263155	MYZAP	15	0			0	Plays a role in cellular signaling via Rho-related GTP-binding proteins and subsequent activation of transcription factor SRF (By similarity). Targets TJP1 to cell junctions. In cortical neurons, may play a role in glutaminergic signal transduction through interaction with the NMDA receptor subunit GRIN1 (By similarity).	intracellular signal transduction			ENSG00000101916	TLR8	X	The protein encoded by this gene is a member of the Toll-like receptor (TLR) family which plays a fundamental role in pathogen recognition and activation of innate immunity. TLRs are highly conserved from Drosophila to humans and share structural and functional similarities. They recognize pathogen-associated molecular patterns (PAMPs) that are expressed on infectious agents, and mediate the prod…	Toll-like receptor signaling pathway	toll like receptor 8(TLR8)	0	Key component of innate and adaptive immunity. TLRs (Toll-like receptors) control host immune response against pathogens through recognition of molecular patterns specific to microorganisms. Acts via MYD88 and TRAF6, leading to NF-kappa-B activation, cytokine secretion and the inflammatory response.	defense response to virus,response to virus,inflammatory response,innate immune response,cellular response to mechanical stimulus,microglial cell activation,regulation of protein phosphorylation,positive regulation of interleukin-8 biosynthetic process,I-kappaB kinase/NF-kappaB signaling,immunoglobulin mediated immune response,toll-like receptor signaling pathway,MyD88-dependent toll-like recepto…	Arthritis, Rheumatoid|Rheumatoid Arthritis,Asthma|Bronchiolitis, Viral|Respiratory Syncytial Virus Infections,Bronchiolitis Obliterans,Bronchiolitis, Viral|Respiratory Syncytial Virus Infections,Carcinoma, Basal Cell|Carcinoma, Squamous Cell|Melanoma|Skin Neoplasms,Celiac disease,Connective Tissue Diseases|Fetal Diseases|Inflammation|Musculoskeletal Diseases|Pregnancy Complications, Hematologic|P…	CANCER,CARDIOVASCULAR,IMMUNE,INFECTION,PHARMACOGENOMIC,REPRODUCTION,UNKNOWN,
ENSG00000242113	RN7SL124P	2	0			0	0				ENSG00000089250	NOS1	12	The protein encoded by this gene belongs to the family of nitric oxide synthases, which synthesize nitric oxide from L-arginine. Nitric oxide is a reactive free radical, which acts as a biologic mediator in several processes, including neurotransmission, and antimicrobial and antitumoral activities. In the brain and peripheral nervous system, nitric oxide displays many properties of a neurotransm…	Alzheimer's disease	nitric oxide synthase 1(NOS1)	0	Produces nitric oxide (NO) which is a messenger molecule with diverse functions throughout the body. In the brain and peripheral nervous system, NO displays many properties of a neurotransmitter. Probably has nitrosylase activity and mediates cysteine S-nitrosylation of cytoplasmic target proteins such SRR.	response to ethanol,oxidation-reduction process,negative regulation of apoptotic process,positive regulation of transcription from RNA polymerase II promoter,"positive regulation of transcription,response to nicotine,negative regulation of blood pressure,response to hypoxia,behavioral response to cocaine,aging,response to estrogen,response to heat,response to lipopolysaccharide,negative regulatio…	achalasia,acute chest syndrome asthma,Aging/ Telomere Length,Alcoholism,alpha 1-Antitrypsin Deficiency|Lung Neoplasms|Neoplasm of lung |Pulmonary Disease, Chronic Obstructive,Alzheimer's Disease,Asthma,asthma IgE,Asthma. DRS. eosinophilia,Asthma. DRS. Total IgE,Asthma. total IgE. SPT,Asthma|Bronchial Hyperreactivity|Hypersensitivity, Immediate,Asthma|Bronchiolitis, Viral|Respiratory Syncytial Vir…	AGING,CANCER,CARDIOVASCULAR,CHEMDEPENDENCY,HEMATOLOGICAL,IMMUNE,INFECTION,METABOLIC,NEUROLOGICAL,OTHER,PHARMACOGENOMIC,PSYCH,RENAL,UNKNOWN,	ENSG00000233338	TLR8-AS1	X	0			0	0	0
ENSG00000271860	RP11-436D23.1	6	0			0	0	0			ENSG00000221866	PLXNA4	7	0		plexin A4(PLXNA4)	0	Coreceptor for SEMA3A. Necessary for signaling by class 3 semaphorins and subsequent remodeling of the cytoskeleton. Plays a role in axon guidance in the developing nervous system. Class 3 semaphorins bind to a complex composed of a neuropilin and a plexin. The plexin modulates the affinity of the complex for specific semaphorins, and its cytoplasmic domain is required for the activation of down-…	regulation of cell migration,nervous system development,neuron projection morphogenesis,motor neuron axon guidance,axon guidance,semaphorin-plexin signaling pathway,sympathetic nervous system development,cranial nerve morphogenesis,facial nerve structural organization,anterior commissure morphogenesis,postganglionic parasympathetic fiber development,glossopharyngeal nerve morphogenesis,branchiomo…	Asthma,Blood Pressure,Blood Pressure Determination,Carotid Artery Diseases,Echocardiography,Lipids,Lupus Erythematosus, Systemic,Monocyte Chemoattractant Protein-1,Tobacco Use Disorder,Type 2 Diabetes| edema | rosiglitazone,	CARDIOVASCULAR,CHEMDEPENDENCY,IMMUNE,METABOLIC,PHARMACOGENOMIC,	ENSG00000239498	AC114765.1	2	0			0	0	0
ENSG00000254987	RP11-563P16.1	11	0			0	0	0			ENSG00000009830	POMT2	14	The protein encoded by this gene is an O-mannosyltransferase that requires interaction with the product of the POMT1 gene for enzymatic function. The encoded protein is found in the membrane of the endoplasmic reticulum. Defects in this gene are a cause of Walker-Warburg syndrome (WWS).[provided by RefSeq, Oct 2008]		protein O-mannosyltransferase 2(POMT2)	0	Transfers mannosyl residues to the hydroxyl group of serine or threonine residues. Coexpression of both POMT1 and POMT2 is necessary for enzyme activity, expression of either POMT1 or POMT2 alone is insufficient.	protein O-linked glycosylation,multicellular organism development,protein O-linked mannosylation,cell wall mannoprotein biosynthetic process,regulation of endoplasmic reticulum unfolded protein response,chain elongation of O-linked mannose residue,protein O-linked glycosylation,multicellular organism development,protein O-linked mannosylation,cell wall mannoprotein biosynthetic process,regulation…	Brain Diseases|Muscular Dystrophies,Chronic renal failure|Kidney Failure, Chronic,Muscular Dystrophies,Muscular Dystrophies|Muscular Dystrophies, Limb-Girdle,	NEUROLOGICAL,RENAL,UNKNOWN,	ENSG00000235337	AC114765.2	2	0			0	0	0
ENSG00000102572	STK24	13	This gene encodes a serine/threonine protein kinase that functions upstream of mitogen-activated protein kinase (MAPK) signaling. The encoded protein is cleaved into two chains by caspases; the N-terminal fragment (MST3/N) translocates to the nucleus and promotes programmed cells death. There is a pseudogene for this gene on chromosome X. Alternative splicing results in multiple transcript varian…		serine/threonine kinase 24(STK24)	0	Serine/threonine-protein kinase that acts on both serine and threonine residues and promotes apoptosis in response to stress stimuli and caspase activation. Mediates oxidative-stress-induced cell death by modulating phosphorylation of JNK1-JNK2 (MAPK8 and MAPK9), p38 (MAPK11, MAPK12, MAPK13 and MAPK14) during oxidative stress. Plays a role in a staurosporine-induced caspase-independent apoptotic …	protein phosphorylation,protein autophosphorylation,signal transduction,cell-cell adhesion,negative regulation of cell migration,cellular component disassembly involved in execution phase of apoptosis,signal transduction by protein phosphorylation,response to hydrogen peroxide,execution phase of apoptosis,intrinsic apoptotic signaling pathway in response to oxidative stress,mitotic cell cycle,reg…	Alzheimer Disease,Bipolar Disorder,Celiac Disease|,Erythrocyte Count,longevity,Tobacco Use Disorder,	AGING,CHEMDEPENDENCY,HEMATOLOGICAL,IMMUNE,NEUROLOGICAL,PSYCH,	ENSG00000185532	PRKG1	10	Mammals have three different isoforms of cyclic GMP-dependent protein kinase (Ialpha, Ibeta, and II). These PRKG isoforms act as key mediators of the nitric oxide/cGMP signaling pathway and are important components of many signal transduction processes in diverse cell types. This PRKG1 gene on human chromosome 10 encodes the soluble Ialpha and Ibeta isoforms of PRKG by alternative transcript spli…	Gap junction	protein kinase, cGMP-dependent, type I(PRKG1)	0	Serine/threonine protein kinase that acts as key mediator of the nitric oxide (NO)/cGMP signaling pathway. GMP binding activates PRKG1, which phosphorylates serines and threonines on many cellular proteins. Numerous protein targets for PRKG1 phosphorylation are implicated in modulating cellular calcium, but the contribution of each of these targets may vary substantially among cell types. Protein…	protein phosphorylation,negative regulation of platelet aggregation,signal transduction,actin cytoskeleton organization,mitophagy in response to mitochondrial depolarization,regulation of GTPase activity,neuron migration,relaxation of vascular smooth muscle,negative regulation of smooth muscle contraction,forebrain development,cGMP-mediated signaling,dendrite development	ADHD,Alcoholism,Alzheimer's Disease,Alzheimer's disease ,Apoplexy|Cerebral Hemorrhage|Cerebral Hemorrhages|Intracranial Hemorrhages|Stroke|Subarachnoid Hemorrhage,Asthma,Blood Pressure,Body Height,Brain Ischemia|Cardiovascular Diseases|Coronary Disease|Stroke,Coronary Disease|Coronary heart disease|Myocardial Infarction,Creatinine,Erythrocyte Count,Heart Rate,Hip,hypertension,Insulin,Lipoprotein(…	CARDIOVASCULAR,CHEMDEPENDENCY,DEVELOPMENTAL,HEMATOLOGICAL,IMMUNE,METABOLIC,NEUROLOGICAL,PHARMACOGENOMIC,PSYCH,RENAL,	ENSG00000227883	ATP6V0E1P4	1	0			0	0	0
ENSG00000123610	TNFAIP6	2	The protein encoded by this gene is a secretory protein that contains a hyaluronan-binding domain, and thus is a member of the hyaluronan-binding protein family. The hyaluronan-binding domain is known to be involved in extracellular matrix stability and cell migration. This protein has been shown to form a stable complex with inter-alpha-inhibitor (I alpha I), and thus enhance the serine protease…		TNF alpha induced protein 6(TNFAIP6)	0	Possibly involved in cell-cell and cell-matrix interactions during inflammation and tumorigenesis.	cell adhesion,signal transduction,inflammatory response,negative regulation of inflammatory response,positive regulation of cell migration,cell-cell signaling,ovulation	Body Height,Hypercholesterolemia|LDLC levels,Nasal Polyps|Recurrence|Rhinitis|Sinusitis,Osteoarthritis,ovarian cancer,	CANCER,DEVELOPMENTAL,IMMUNE,METABOLIC,	ENSG00000231381	RNF2P1	9	0			0	0	,			ENSG00000188312	CENPP	9	CENPP is a subunit of a CENPH (MIM 605607)-CENPI (MIM 300065)-associated centromeric complex that targets CENPA (MIM 117139) to centromeres and is required for proper kinetochore function and mitotic progression (Okada et al., 2006 [PubMed 16622420]).[supplied by OMIM, Mar 2008]		centromere protein P(CENPP)	0	Component of the CENPA-CAD (nucleosome distal) complex, a complex recruited to centromeres which is involved in assembly of kinetochore proteins, mitotic progression and chromosome segregation. May be involved in incorporation of newly synthesized CENPA into centromeres via its interaction with the CENPA-NAC complex.	sister chromatid cohesion,CENP-A containing nucleosome assembly	Breath Tests,Echocardiography,Inflammation,Tobacco Use Disorder,Type 2 Diabetes| edema | rosiglitazone,	CARDIOVASCULAR,CHEMDEPENDENCY,IMMUNE,OTHER,PHARMACOGENOMIC,
ENSG00000234350	AC007405.4	2	0			0	0	0			ENSG00000236924	RP11-390F4.6	9	0			0	0	,			ENSG00000144810	COL8A1	3	This gene encodes one of the two alpha chains of type VIII collagen. The gene product is a short chain collagen and a major component of the basement membrane of the corneal endothelium. The type VIII collagen fibril can be either a homo- or a heterotrimer. Alternatively spliced transcript variants encoding the same protein have been observed. [provided by RefSeq, Dec 2011]		collagen type VIII alpha 1 chain(COL8A1)	0	Macromolecular component of the subendothelium. Major component of the Descemets membrane (basement membrane) of corneal endothelial cells. Also component of the endothelia of blood vessels. Necessary for migration and proliferation of vascular smooth muscle cells and thus, has a potential role in the maintenance of vessel wall integrity and structure, in particular in atherogenesis.||Vastatin, t…		Electrocardiography,Glaucoma, Open-Angle,Keratoconus,macular degeneration,Pulse,Tobacco Use Disorder,Type 2 Diabetes| edema | rosiglitazone,	CARDIOVASCULAR,CHEMDEPENDENCY,PHARMACOGENOMIC,VISION,
ENSG00000235934	AC007405.8	2	0			0	0	0			ENSG00000131018	SYNE1	6	This gene encodes a spectrin repeat containing protein expressed in skeletal and smooth muscle, and peripheral blood lymphocytes, that localizes to the nuclear membrane. Mutations in this gene have been associated with autosomal recessive spinocerebellar ataxia 8, also referred to as autosomal recessive cerebellar ataxia type 1 or recessive ataxia of Beauce. Alternatively spliced transcript varia…		spectrin repeat containing nuclear envelope protein 1(SYNE1)	0	Multi-isomeric modular protein which forms a linking network between organelles and the actin cytoskeleton to maintain the subcellular spatial organization. Component of SUN-protein-containing multivariate complexes also called LINC complexes which link the nucleoskeleton and cytoskeleton by providing versatile outer nuclear membrane attachment sites for cytoskeletal filaments. May be involved in…	muscle cell differentiation,Golgi organization,nucleus organization,establishment of nucleus localization,cytoskeletal anchoring at nuclear membrane,nuclear matrix anchoring at nuclear membrane	Alcohol dependence ,Bipolar Disorder,Blood Pressure,Body Height,Carcinoma, Squamous Cell|Esophageal Neoplasms,Diabetes Mellitus, Type 2,Echocardiography,Erythrocyte Count,Erythrocyte Indices,Fibrinogen,Forced Vital Capacity,Lipoprotein(a),ovarian cancer ,Tobacco Use Disorder,tonometry,Triglycerides,	CANCER,CARDIOVASCULAR,CHEMDEPENDENCY,DEVELOPMENTAL,HEMATOLOGICAL,METABOLIC,OTHER,PSYCH,	ENSG00000149474	CSRP2BP	20	CSRP2 is a protein containing two LIM domains, which are double zinc finger motifs found in proteins of diverse function. CSRP2 and some related proteins are thought to act as protein adapters, bridging two or more proteins to form a larger protein complex. The protein encoded by this gene binds to one of the LIM domains of CSRP2 and contains an acetyltransferase domain. Although the encoded prot…		lysine acetyltransferase 14(KAT14)	0	Component of the ATAC complex, a complex with histone acetyltransferase activity on histones H3 and H4. May function as a scaffold for the ATAC complex to promote ATAC complex stability. Has also weak histone acetyltransferase activity toward histone H4. Required for the normal progression through G1 and G2/M phases of the cell cycle.	G2/M transition of mitotic cell cycle,histone acetylation,histone H3 acetylation	Lipoproteins, VLDL,	METABOLIC,
ENSG00000101144	BMP7	20	This gene encodes a member of the transforming growth factor-beta (TGF-beta) family of proteins. The encoded preproprotein is proteolytically processed to generate each subunit of the mature homodimer, which plays a role in bone, kidney and brown adipose tissue development. This protein induces ectopic bone formation and may promote fracture healing in human patients. [provided by RefSeq, Nov 201…	Cytokine-cytokine receptor interaction	bone morphogenetic protein 7(BMP7)	0	Induces cartilage and bone formation. May be the osteoinductive factor responsible for the phenomenon of epithelial osteogenesis. Plays a role in calcium regulation and bone homeostasis.	positive regulation of transcription from RNA polymerase II promoter,"positive regulation of transcription,protein localization to nucleus,steroid hormone mediated signaling pathway,negative regulation of cell proliferation,positive regulation of dendrite development,positive regulation of apoptotic process,animal organ morphogenesis,cellular response to hypoxia,epithelial cell differentiation,sk…	Alzheimer's disease ,Bone Mineral Density,Calcinosis|Diabetes Mellitus, Type 2|,Chronic renal failure|Diabetes Mellitus, Insulin-Dependent|Diabetes Mellitus, Type 1|Diabetic Nephropathies|Diabetic Nephropathy|Kidney Failure, Chronic,Cleft Lip|Cleft Palate|Tooth Abnormalities,Hyperparathyroidism, Secondary,Hypospadias,major depressive disorder,Narcolepsy,Obesity|POF - Premature ovarian failure|POL…	DEVELOPMENTAL,METABOLIC,NEUROLOGICAL,PHARMACOGENOMIC,PSYCH,UNKNOWN,	ENSG00000164334	FAM170A	5	0		family with sequence similarity 170 member A(FAM170A)	0	Acts as a nuclear transcription factor that positively regulates the expression of heat shock genes. Binds to heat shock promoter elements (HSE).	positive regulation of transcription,transcription from RNA polymerase II promoter,positive regulation of transcription,transcription from RNA polymerase II promoter	Arteries,Cholesterol, LDL,Heart Failure,Hip,Lipoproteins,Waist Circumference,	CARDIOVASCULAR,METABOLIC,	ENSG00000279739	CTB-105N12.2	5	0			0	0
ENSG00000204334	ERICH2	2	0			0	0	0			ENSG00000184672	RALYL	8	0		RALY RNA binding protein-like(RALYL)	0	0	0	Aorta,Blood Pressure Determination,Cholesterol, LDL,Coronary Disease,Echocardiography,Heart Rate,Neuroblastoma,Platelet Count,Stroke,	CANCER,CARDIOVASCULAR,HEMATOLOGICAL,METABOLIC,NEUROLOGICAL,	ENSG00000198171	DDRGK1	20	0		DDRGK domain containing 1(DDRGK1)	0	Protein which interacts with the E3 UFM1-protein ligase UFL1 and one of its substrates TRIP4 and is required for TRIP4 ufmylation. Through TRIP4 ufmylation may regulate nuclear receptors-mediated transcription (PubMed:25219498). May play a role in NF-kappa-B-mediated transcription through regulation of the phosphorylation and the degradation of NFKBIB, the inhibitor of NF-kappa-B (PubMed:23675531…	response to endoplasmic reticulum stress,positive regulation of NF-kappaB transcription factor activity,regulation of intracellular estrogen receptor signaling pathway,positive regulation of proteasomal protein catabolic process,positive regulation of I-kappaB phosphorylation,protein K69-linked ufmylation	hepatitis C, chronic,	INFECTION,
ENSG00000128683	GAD1	2	This gene encodes one of several forms of glutamic acid decarboxylase, identified as a major autoantigen in insulin-dependent diabetes. The enzyme encoded is responsible for catalyzing the production of gamma-aminobutyric acid from L-glutamic acid. A pathogenic role for this enzyme has been identified in the human pancreas since it has been identified as an autoantigen and an autoreactive T cell …	beta-Alanine metabolism	glutamate decarboxylase 1(GAD1)	0	Catalyzes the production of GABA.	response to drug,gamma-aminobutyric acid biosynthetic process,neurotransmitter biosynthetic process,chemical synaptic transmission,neurotransmitter secretion,glutamate decarboxylation to succinate,glutamate catabolic process,protein-pyridoxal-5-phosphate linkage	alcohol,alcohol consumption,Alcoholism,anxiety disorder; depressive disorder, major; neuroticism,attention deficit disorder conduct disorder oppositional defiant disorder,autism,Bipolar Disorder,Chronic renal failure|Kidney Failure, Chronic,cleft lip with cleft palate; cleft lip without cleft palate,Cleft Lip|Cleft Palate,Depression,diabetes, type 1,Hypercholesterolemia|LDLC levels,Marijuana Abus…	CHEMDEPENDENCY,DEVELOPMENTAL,IMMUNE,METABOLIC,PSYCH,RENAL,	ENSG00000078328	RBFOX1	16	The Fox-1 family of RNA-binding proteins is evolutionarily conserved, and regulates tissue-specific alternative splicing in metazoa. Fox-1 recognizes a (U)GCAUG stretch in regulated exons or in flanking introns. The protein binds to the C-terminus of ataxin-2 and may contribute to the restricted pathology of spinocerebellar ataxia type 2 (SCA2). Ataxin-2 is the product of the SCA2 gene which caus…		RNA binding protein, fox-1 homolog 1(RBFOX1)	0	RNA-binding protein that regulates alternative splicing events by binding to 5-UGCAUGU-3 elements. Regulates alternative splicing of tissue-specific exons and of differentially spliced exons during erythropoiesis.	mRNA processing,neuromuscular process controlling balance,nervous system development,RNA splicing,RNA transport,"regulation of alternative mRNA splicing,regulation of skeletal muscle cell differentiation	ADHD | attention-deficit hyperactivity disorder,Alzheimer Disease,Amyotrophic Lateral Sclerosis,Apolipoproteins B,Arteries,Atrial Fibrillation,Attention Deficit Disorder with Hyperactivity,Attention deficit hyperactivity disorder and conduct disorder,Bipolar Disorder,Body Height,Calcium-Binding Proteins,Cholesterol, LDL,Conduct Disorder,Conduct disorder (interaction),Coronary Artery Disease,Coron…	CANCER,CARDIOVASCULAR,CHEMDEPENDENCY,DEVELOPMENTAL,HEMATOLOGICAL,IMMUNE,INFECTION,METABOLIC,NEUROLOGICAL,OTHER,PHARMACOGENOMIC,PSYCH,RENAL,	ENSG00000117597	DIEXF	1	0			0	Regulates the p53 pathway to control the expansion growth of digestive organs.	multicellular organism development,"maturation of SSU-rRNA from tricistronic rRNA transcript (SSU-rRNA,rRNA processing
ENSG00000222033	LINC01124	2	0			0	0	0			ENSG00000171243	SOSTDC1	7	This gene is a member of the sclerostin family and encodes an N-glycosylated, secreted protein with a C-terminal cystine knot-like domain. This protein functions as a bone morphogenetic protein (BMP) antagonist. Specifically, it directly associates with BMPs, prohibiting them from binding their receptors, thereby regulating BMP signaling during cellular proliferation, differentiation, and program…		sclerostin domain containing 1(SOSTDC1)	0	May be involved in the onset of endometrial receptivity for implantation/sensitization for the decidual cell reaction Enhances Wnt signaling and inhibits TGF-beta signaling (By similarity). Directly antagonizes activity of BMP2, BMP4, BMP6 and BMP7 in a dose-dependent manner.	negative regulation of BMP signaling pathway,pattern specification process,odontogenesis of dentin-containing tooth,Wnt signaling pathway,negative regulation of canonical Wnt signaling pathway,hair follicle morphogenesis,negative regulation of cell fate commitment,mammary gland bud morphogenesis	Lipoproteins,	METABOLIC,	ENSG00000137090	DMRT1	9	This gene is found in a cluster with two other members of the gene family, having in common a zinc finger-like DNA-binding motif (DM domain). The DM domain is an ancient, conserved component of the vertebrate sex-determining pathway that is also a key regulator of male development in flies and nematodes. This gene exhibits a gonad-specific and sexually dimorphic expression pattern. Defective test…		doublesex and mab-3 related transcription factor 1(DMRT1)	0	Transcription factor that plays a key role in male sex determination and differentiation by controlling testis development and male germ cell proliferation. Plays a central role in spermatogonia by inhibiting meiosis in undifferentiated spermatogonia and promoting mitosis, leading to spermatogonial development and allowing abundant and continuous production of sperm. Acts both as a transcription …	positive regulation of transcription from RNA polymerase II promoter,transcription from RNA polymerase II promoter,spermatogenesis,intracellular signal transduction,male gonad development,negative regulation of transcription from RNA polymerase II promoter,cell morphogenesis,developmental process involved in reproduction,sex differentiation,oocyte development,Sertoli cell development,positive reg…	Cardiovascular Diseases,Germinoma,Hemoglobins,Neoplasms, Germ Cell and Embryonal|Neoplasms, Testis|Testicular Neoplasms,Prostatic Neoplasms,Testicular Neoplasms,Tobacco Use Disorder,	CANCER,CARDIOVASCULAR,CHEMDEPENDENCY,HEMATOLOGICAL,
ENSG00000204335	SP5	2	0			0	Binds to GC boxes promoters elements. Probable transcriptional activator that has a role in the coordination of changes in transcription required to generate pattern in the developing embryo (By similarity).	regulation of transcription,transcription,bone morphogenesis,cellular response to organic cyclic compound,post-anal tail morphogenesis														ENSG00000106823	ECM2	9	ECM2 encodes extracellular matrix protein 2, so named because it shares extensive similarity with known extracelluar matrix proteins. Three transcript variants encoding different isoforms have been found for this gene. [provided by RefSeq, Oct 2010]		extracellular matrix protein 2(ECM2)	0	Promotes matrix assembly and cell adhesiveness.	extracellular matrix organization,positive regulation of cell-substrate adhesion,cell-matrix adhesion,axonogenesis	Breath Tests,Inflammation,	IMMUNE,OTHER,
ENSG00000280385	AP000648.5	11	0			0	0	0														ENSG00000185055	EFCAB10	7	0			0	0	0
ENSG00000110172	CHORDC1	11	0		cysteine and histidine rich domain containing 1(CHORDC1)	0	Regulates centrosome duplication, probably by inhibiting the kinase activity of ROCK2. Proposed to act as co-chaperone for HSP90. May play a role in the regulation of NOD1 via a HSP90 chaperone complex. In vitro, has intrinsic chaperone activity. This function may be achieved by inhibiting association of ROCK2 with NPM1. Involved in stress response. Prevents tumorigenesis.	regulation of cellular response to heat,chaperone-mediated protein folding,regulation of centrosome duplication,negative regulation of Rho-dependent protein serine/threonine kinase activity	Alzheimer Disease,Blood Pressure,Body Mass Index,Body Weights and Measures,Bone Density,C-Reactive Protein,Cholesterol, HDL,Coronary Artery Disease,Creatinine,Erythrocytes,Glomerular Filtration Rate,Hip,HIV-1,Insulin,longevity,Mortality,Parkinson Disease,Receptors, Tumor Necrosis Factor, Type II,Stroke,	AGING,CARDIOVASCULAR,HEMATOLOGICAL,INFECTION,METABOLIC,NEUROLOGICAL,RENAL,												ENSG00000181867	FTMT	5	0		ferritin mitochondrial(FTMT)	0	Stores iron in a soluble, non-toxic, readily available form. Important for iron homeostasis. Has ferroxidase activity. Iron is taken up in the ferrous form and deposited as ferric hydroxides after oxidation.	oxidation-reduction process,cellular iron ion homeostasis,positive regulation of cell proliferation,iron ion transport,positive regulation of lyase activity,positive regulation of succinate dehydrogenase activity,positive regulation of aconitate hydratase activity	Acquired Immunodeficiency Syndrome|Disease Progression,Myelodysplastic Syndromes|Parkinson Disease|Preleukemia,	CANCER,INFECTION,
ENSG00000181381	DDX60L	4	0		DEAD-box helicase 60-like(DDX60L)	0	0	,	Blood Pressure Determination,Nonalcoholic Fatty Liver Disease,	CARDIOVASCULAR,METABOLIC,												ENSG00000196305	IARS	9	Aminoacyl-tRNA synthetases catalyze the aminoacylation of tRNA by their cognate amino acid. Because of their central role in linking amino acids with nucleotide triplets contained in tRNAS, aminoacyl-tRNA synthetases are thought to be among the first proteins that appeared in evolution. Isoleucine-tRNA synthetase belongs to the class-I aminoacyl-tRNA synthetase family and has been identified as a…	Valine, leucine and isoleucine biosynthesis	isoleucyl-tRNA synthetase(IARS)	0	0	regulation of translational fidelity,tRNA aminoacylation for protein translation,osteoblast differentiation,isoleucyl-tRNA aminoacylation	Breath Tests,Inflammation,Tobacco Use Disorder,	CHEMDEPENDENCY,IMMUNE,OTHER,
ENSG00000144771	LRTM1	3	0		leucine rich repeats and transmembrane domains 1(LRTM1)	0	0	positive regulation of synapse assembly,negative regulation of JAK-STAT cascade,negative regulation of protein kinase activity,cytokine-mediated signaling pathway	Coronary Artery Disease,Diabetes Mellitus, Type 2,Iron,Myocardial Infarction,	CARDIOVASCULAR,METABOLIC,												ENSG00000017427	IGF1	12	The protein encoded by this gene is similar to insulin in function and structure and is a member of a family of proteins involved in mediating growth and development. The encoded protein is processed from a precursor, bound by a specific receptor, and secreted. Defects in this gene are a cause of insulin-like growth factor I deficiency. Alternative splicing results in multiple transcript variants…	Aldosterone-regulated sodium reabsorption	insulin like growth factor 1(IGF1)	0	The insulin-like growth factors, isolated from plasma, are structurally and functionally related to insulin but have a much higher growth-promoting activity. May be a physiological regulator of [1-14C]-2-deoxy-D-glucose (2DG) transport and glycogen synthesis in osteoblasts. Stimulates glucose transport in bone-derived osteoblastic (PyMS) cells and is effective at much lower concentrations than in…	platelet degranulation,protein stabilization,response to nutrient,positive regulation of fat cell differentiation,negative regulation of apoptotic process,positive regulation of transcription from RNA polymerase II promoter,"positive regulation of transcription,response to nicotine,response to hypoxia,aging,cellular protein metabolic process,response to glucocorticoid,memory,response to heat,posi…	Abortion, Spontaneous,Acromegaly,Adenocarcinoma|Barrett Esophagus|Esophageal Neoplasms,Adenocarcinoma|Diabetes Mellitus|Pancreatic Neoplasms,Adenocarcinoma|Esophageal Neoplasms|Esophagitis|Metaplasia|Oesophageal neoplasm,Adenocarcinoma|pancreatic neoplasm|Pancreatic Neoplasms,Adenoma|Colonic Polyps|Colorectal Neoplasms|Hyperplasia,Alzheimer's disease ,Apoplexy|Stroke,atherosclerosis,autism,BILIAR…	CANCER,CARDIOVASCULAR,CHEMDEPENDENCY,DEVELOPMENTAL,IMMUNE,INFECTION,METABOLIC,NEUROLOGICAL,NORMALVARIATION,OTHER,PHARMACOGENOMIC,PSYCH,RENAL,REPRODUCTION,UNKNOWN,VISION,
ENSG00000077616	NAALAD2	11	This gene is a member of the N-acetylated alpha-linked acidic dipeptidase (NAALADase) gene family. The representative member of this family is the gene encoding human prostate-specific membrane antigen (PSM), which is a marker of prostatic carcinomas and is the first to be shown to possess NAALADase activity. NAALADase cleaves N-acetyl-L-aspartate-L-glutamate (NAAG), which is a neuropeptide expre…		N-acetylated alpha-linked acidic dipeptidase 2(NAALAD2)	0	Has N-acetylated-alpha-linked-acidic dipeptidase (NAALADase) activity. Also exhibits a dipeptidyl-peptidase IV type activity. Inactivate the peptide neurotransmitter N-acetylaspartylglutamate.	neurotransmitter catabolic process,proteolysis,cellular amino acid biosynthetic process	Neutrophils,Tobacco Use Disorder,	CHEMDEPENDENCY,IMMUNE,												ENSG00000115919	KYNU	2	Kynureninase is a pyridoxal-5'-phosphate (pyridoxal-P) dependent enzyme that catalyzes the cleavage of L-kynurenine and L-3-hydroxykynurenine into anthranilic and 3-hydroxyanthranilic acids, respectively. Kynureninase is involved in the biosynthesis of NAD cofactors from tryptophan through the kynurenine pathway. Alternative splicing results in multiple transcript variants. [provided by RefSeq, N…	Tryptophan metabolism	kynureninase(KYNU)	0	Catalyzes the cleavage of L-kynurenine (L-Kyn) and L-3-hydroxykynurenine (L-3OHKyn) into anthranilic acid (AA) and 3-hydroxyanthranilic acid (3-OHAA), respectively. Has a preference for the L-3-hydroxy form. Also has cysteine-conjugate-beta-lyase activity.	tryptophan catabolic process,tryptophan catabolic process to kynurenine,response to interferon-gamma,de novo NAD biosynthetic process from tryptophan,anthranilate metabolic process,quinolinate biosynthetic process,L-kynurenine catabolic process,response to vitamin B6,tryptophan catabolic process to acetyl-CoA	Acquired Immunodeficiency Syndrome|Disease Progression,Body Height,Cholesterol,Cholesterol, HDL,Cholesterol, LDL,hypertension,Schizophrenia,Tobacco Use Disorder,	CARDIOVASCULAR,CHEMDEPENDENCY,DEVELOPMENTAL,INFECTION,METABOLIC,PSYCH,
ENSG00000115956	PLEK	2	0		pleckstrin(PLEK)	0	Major protein kinase C substrate of platelets.	platelet degranulation,platelet aggregation,integrin-mediated signaling pathway,protein kinase C signaling,hematopoietic progenitor cell differentiation,cell projection organization,actin cytoskeleton reorganization,ruffle organization,cortical actin cytoskeleton organization,negative regulation of G-protein coupled receptor protein signaling pathway,positive regulation of actin filament depolyme…	Body Height,Celiac disease,Lipoproteins,Multiple Sclerosis,serum metabolites,Type 2 Diabetes| edema | rosiglitazone,	DEVELOPMENTAL,IMMUNE,METABOLIC,PHARMACOGENOMIC,												ENSG00000234423	LINC01250	2	0			0	0	0
ENSG00000280367	RP11-121L10.2	11	0			0	0	0														ENSG00000215734	MRPL20P1	21	0			0	0	0
ENSG00000207171	SNORA51	4	0																			ENSG00000169994	MYO7B	2	0		myosin VIIB(MYO7B)	0	Myosins are actin-based motor molecules with ATPase activity. Their highly divergent tails are presumed to bind to membranous compartments, which would be moved relative to actin filaments. As part of the intermicrovillar adhesion complex/IMAC plays a role in epithelial brush border differentiation, controlling microvilli organization and length. May link the complex to the actin core bundle of m…	cell differentiation,brush border assembly	Apoplexy|Cerebral Hemorrhage|Cerebral Hemorrhages|Intracranial Hemorrhages|Stroke|Subarachnoid Hemorrhage,hypertension,Kidney Diseases,	CARDIOVASCULAR,RENAL,
ENSG00000226523	AC074375.1	2	0			0	0	,														ENSG00000198000	NOL8	9	NOL8 binds Ras-related GTP-binding proteins (see MIM 608267) and plays a role in cell growth (Sekiguchi et al., 2004 [PubMed 14660641]).[supplied by OMIM, Mar 2008]		nucleolar protein 8(NOL8)	0	Plays an essential role in the survival of diffuse-type gastric cancer cells. Acts as a nucleolar anchoring protein for DDX47. May be involved in regulation of gene expression at the post-transcriptional level or in ribosome biogenesis in cancer cells.	DNA replication,positive regulation of cell growth,rRNA processing	Inflammation,Tobacco Use Disorder,	CHEMDEPENDENCY,IMMUNE,
ENSG00000151136	BTBD11	12	0		BTB domain containing 11(BTBD11)	0	0	protein ubiquitination involved in ubiquitin-dependent protein catabolic process,regulation of proteolysis,proteasome-mediated ubiquitin-dependent protein catabolic process,SMAD protein signal transduction,protein ubiquitination involved in ubiquitin-dependent protein catabolic process,regulation of proteolysis,proteasome-mediated ubiquitin-dependent protein catabolic process,SMAD protein signal …	Amyotrophic Lateral Sclerosis,Myocardial Infarction,Tobacco Use Disorder,Type 2 Diabetes| edema | rosiglitazone,	CARDIOVASCULAR,CHEMDEPENDENCY,NEUROLOGICAL,PHARMACOGENOMIC,												ENSG00000182752	PAPPA	9	This gene encodes a secreted metalloproteinase which cleaves insulin-like growth factor binding proteins (IGFBPs). It is thought to be involved in local proliferative processes such as wound healing and bone remodeling. Low plasma level of this protein has been suggested as a biochemical marker for pregnancies with aneuploid fetuses. [provided by RefSeq, Jul 2008]		pappalysin 1(PAPPA)	0	Metalloproteinase which specifically cleaves IGFBP-4 and IGFBP-5, resulting in release of bound IGF. Cleavage of IGFBP-4 is dramatically enhanced by the presence of IGF, whereas cleavage of IGFBP-5 is slightly inhibited by the presence of IGF.	cellular protein metabolic process,response to glucocorticoid,proteolysis,female pregnancy,response to follicle-stimulating hormone	Abortion, Habitual|Infertility, Female,Body Height,Cleft Lip|Cleft Palate,Echocardiography,Heart Failure,height,Tobacco Use Disorder,	CARDIOVASCULAR,CHEMDEPENDENCY,DEVELOPMENTAL,REPRODUCTION,
ENSG00000163359	COL6A3	2	This gene encodes the alpha-3 chain, one of the three alpha chains of type VI collagen, a beaded filament collagen found in most connective tissues. The alpha-3 chain of type VI collagen is much larger than the alpha-1 and -2 chains. This difference in size is largely due to an increase in the number of subdomains, similar to von Willebrand Factor type A domains, that are found in the amino termi…	ECM-receptor interaction	collagen type VI alpha 3 chain(COL6A3)	0	Collagen VI acts as a cell-binding protein.	negative regulation of endopeptidase activity,cell adhesion,extracellular matrix organization,muscle organ development,collagen catabolic process,negative regulation of endopeptidase activity,cell adhesion,extracellular matrix organization,muscle organ development,collagen catabolic process	Apoplexy|Cerebral Hemorrhage|Cerebral Hemorrhages|Intracranial Hemorrhages|Stroke|Subarachnoid Hemorrhage,Body Height,hypertension,kidney aging,longevity,Prostatic Neoplasms,Tobacco Use Disorder,	AGING,CANCER,CARDIOVASCULAR,CHEMDEPENDENCY,DEVELOPMENTAL,												ENSG00000116288	PARK7	1	The product of this gene belongs to the peptidase C56 family of proteins. It acts as a positive regulator of androgen receptor-dependent transcription. It may also function as a redox-sensitive chaperone, as a sensor for oxidative stress, and it apparently protects neurons against oxidative stress and cell death. Defects in this gene are the cause of autosomal recessive early-onset Parkinson dise…	Parkinson's disease	Parkinsonism associated deglycase(PARK7)	0	Protein deglycase that repairs methylglyoxal- and glyoxal-glycated amino acids and proteins, and releases repaired proteins and lactate or glycolate, respectively. Deglycates cysteines, arginines and lysines residues in proteins, and thus reactivates these proteins by reversing glycation by glyoxals. Acts on early glycation intermediates (hemithioacetals and aminocarbinols), preventing the format…	protein stabilization,response to drug,cellular oxidant detoxification,negative regulation of apoptotic process,positive regulation of transcription from RNA polymerase II promoter,negative regulation of neuron apoptotic process,inflammatory response,cell-cell adhesion,proteolysis,autophagy,negative regulation of ubiquitin-protein transferase activity,cellular response to oxidative stress,cellula…	Acquired Immunodeficiency Syndrome|Disease Progression,Celiac disease,Colitis, Ulcerative,dementia,Parkinson's Disease,Parkinson's disease ,	IMMUNE,INFECTION,NEUROLOGICAL,PSYCH,
ENSG00000172159	FRMD3	9	The protein encoded by this gene is a single pass membrane protein primarily found in ovaries. A similar protein in erythrocytes helps determine the shape of red blood cells, but the function of the encoded protein has not been determined. There is some evidence that this is a tumor suppressor gene, and there is also evidence linking defects in this gene to susceptibility to diabetic nephropathy …		FERM domain containing 3(FRMD3)	0	Putative tumor suppressor gene that may be implicated in the origin and progression of lung cancer.	0	Cholesterol,Cholesterol, LDL,diabetes, type 1 ,Diabetic Nephropathies,Tobacco Use Disorder,Type 2 diabetes,Waist-Hip Ratio,	CHEMDEPENDENCY,IMMUNE,METABOLIC,RENAL,												ENSG00000150275	PCDH15	10	This gene is a member of the cadherin superfamily. Family members encode integral membrane proteins that mediate calcium-dependent cell-cell adhesion. It plays an essential role in maintenance of normal retinal and cochlear function. Mutations in this gene result in hearing loss and Usher Syndrome Type IF (USH1F). Extensive alternative splicing resulting in multiple isoforms has been observed in …		protocadherin related 15(PCDH15)	0	Calcium-dependent cell-adhesion protein. Essential for maintenance of normal retinal and cochlear function.	response to calcium ion,locomotory behavior,visual perception,photoreceptor cell maintenance,adult walking behavior,actin filament organization,actin filament bundle assembly,multicellular organism growth,sensory perception of sound,sensory perception of light stimulus,righting reflex,inner ear receptor stereocilium organization,homophilic cell adhesion via plasma membrane adhesion molecules,inne…	Alcoholism,Alzheimer's Disease,Alzheimer's disease ,Apolipoproteins E,Arthritis, Rheumatoid,Asthma,Body Weight,Body Weights and Measures,C-Reactive Protein,Cardiomegaly,Celiac Disease|,Cholesterol, HDL,Cholesterol, LDL,Erythrocyte Count,Exercise Test,familial combined hyperlipidemia,Hand Strength,hearing loss, sensorineural nonsyndromic,Heart Failure,Hip,Insulin,Lipoproteins, HDL,Mental Competenc…	AGING,CARDIOVASCULAR,CHEMDEPENDENCY,HEMATOLOGICAL,IMMUNE,METABOLIC,NEUROLOGICAL,OTHER,PHARMACOGENOMIC,VISION,
ENSG00000147255	IGSF1	X	This gene encodes a member of the immunoglobulin-like domain-containing superfamily. Proteins in this superfamily contain varying numbers of immunoglobulin-like domains and are thought to participate in the regulation of interactions between cells. Multiple transcript variants encoding different isoforms have been found for this gene.[provided by RefSeq, Jan 2010]		immunoglobulin superfamily member 1(IGSF1)	0	Seems to be a coreceptor in inhibin signaling, but seems not to be a high-affinity inhibin receptor. Antagonizes activin A signaling in the presence or absence of inhibin B (By similarity). Necessary to mediate a specific antagonistic effect of inhibin B on activin-stimulated transcription.	signal transduction,"regulation of transcription	Maximal Midexpiratory Flow Rate,Respiratory Function Tests,	CARDIOVASCULAR,												ENSG00000183145	RIPPLY3	21	0			0	Acts as a transcriptional corepressor. Negative regulator of the transcriptional activity of TBX1. Plays a role in the development of the pharyngeal apparatus and derivatives (By similarity).	biological_process,negative regulation of cell proliferation,"transcription,heart development,pharyngeal system development,negative regulation of transcription from RNA polymerase II promoter,embryonic pattern specification
ENSG00000005102	MEOX1	17	This gene encodes a member of a subfamily of non-clustered, diverged, antennapedia-like homeobox-containing genes. The encoded protein may play a role in the molecular signaling network regulating somite development. Alternatively spliced transcript variants encoding different isoforms have been described. [provided by RefSeq, Jul 2008]		mesenchyme homeobox 1(MEOX1)	0	Mesodermal transcription factor that plays a key role in somitogenesis and is specifically required for sclerotome development. Required for maintenance of the sclerotome polarity and formation of the cranio-cervical joints (PubMed:23290072, PubMed:24073994). Binds specifically to the promoter of target genes and regulates their expression. Activates expression of NKX3-2 in the sclerotome. Activa…	biological_process,positive regulation of transcription from RNA polymerase II promoter,transcription from RNA polymerase II promoter,hematopoietic stem cell differentiation,multicellular organism development,somite specification,somite development,sclerotome development,biological_process,positive regulation of transcription from RNA polymerase II promoter,transcription from RNA polymerase II pr…	Body Height,	DEVELOPMENTAL,												ENSG00000252978	RN7SKP183	X	0			0	0	0
ENSG00000144824	PHLDB2	3	0		pleckstrin homology like domain family B member 2(PHLDB2)	0	Seems to be involved in the assembly of the postsynaptic apparatus. May play a role in acetyl-choline receptor (AChR) aggregation in the postsynaptic membrane (By similarity).	cell-cell adhesion,establishment of protein localization,negative regulation of focal adhesion assembly,negative regulation of stress fiber assembly,regulation of microtubule cytoskeleton organization,microtubule cytoskeleton organization,regulation of epithelial to mesenchymal transition,positive regulation of basement membrane assembly involved in embryonic body morphogenesis,"negative regulati…	Cognitive performance ,Tobacco Use Disorder,	CHEMDEPENDENCY,NEUROLOGICAL,												ENSG00000199458	RNU4-35P	6	0			0	0	0
ENSG00000240891	PLCXD2	3	0		phosphatidylinositol specific phospholipase C X domain containing 2(PLCXD2)	0	0	signal transduction,lipid catabolic process,signal transduction,lipid catabolic process	Body Fat Distribution,Cognitive performance ,Hematocrit,Narcolepsy,Tobacco Use Disorder,	CHEMDEPENDENCY,HEMATOLOGICAL,METABOLIC,NEUROLOGICAL,												ENSG00000242120	RP11-231I13.2	3	0			0	0	0
ENSG00000221866	PLXNA4	7	0		plexin A4(PLXNA4)	0	Coreceptor for SEMA3A. Necessary for signaling by class 3 semaphorins and subsequent remodeling of the cytoskeleton. Plays a role in axon guidance in the developing nervous system. Class 3 semaphorins bind to a complex composed of a neuropilin and a plexin. The plexin modulates the affinity of the complex for specific semaphorins, and its cytoplasmic domain is required for the activation of down-…	regulation of cell migration,nervous system development,neuron projection morphogenesis,motor neuron axon guidance,axon guidance,semaphorin-plexin signaling pathway,sympathetic nervous system development,cranial nerve morphogenesis,facial nerve structural organization,anterior commissure morphogenesis,postganglionic parasympathetic fiber development,glossopharyngeal nerve morphogenesis,branchiomo…	Asthma,Blood Pressure,Blood Pressure Determination,Carotid Artery Diseases,Echocardiography,Lipids,Lupus Erythematosus, Systemic,Monocyte Chemoattractant Protein-1,Tobacco Use Disorder,Type 2 Diabetes| edema | rosiglitazone,	CARDIOVASCULAR,CHEMDEPENDENCY,IMMUNE,METABOLIC,PHARMACOGENOMIC,												ENSG00000278305	RP11-326L9.1	13	0			0	0	0
ENSG00000009830	POMT2	14	The protein encoded by this gene is an O-mannosyltransferase that requires interaction with the product of the POMT1 gene for enzymatic function. The encoded protein is found in the membrane of the endoplasmic reticulum. Defects in this gene are a cause of Walker-Warburg syndrome (WWS).[provided by RefSeq, Oct 2008]		protein O-mannosyltransferase 2(POMT2)	0	Transfers mannosyl residues to the hydroxyl group of serine or threonine residues. Coexpression of both POMT1 and POMT2 is necessary for enzyme activity, expression of either POMT1 or POMT2 alone is insufficient.	protein O-linked glycosylation,multicellular organism development,protein O-linked mannosylation,cell wall mannoprotein biosynthetic process,regulation of endoplasmic reticulum unfolded protein response,chain elongation of O-linked mannose residue,protein O-linked glycosylation,multicellular organism development,protein O-linked mannosylation,cell wall mannoprotein biosynthetic process,regulation…	Brain Diseases|Muscular Dystrophies,Chronic renal failure|Kidney Failure, Chronic,Muscular Dystrophies,Muscular Dystrophies|Muscular Dystrophies, Limb-Girdle,	NEUROLOGICAL,RENAL,UNKNOWN,												ENSG00000236115	RP11-62C3.6	9	0			0	0	0
ENSG00000266863	RN7SL123P	9	0			0	0	,														ENSG00000234318	RP4-771M4.3	1	0			0	0	0
ENSG00000231381	RNF2P1	9	0			0	0	,														ENSG00000164483	SAMD3	6	0		sterile alpha motif domain containing 3(SAMD3)	0	0	0	Body Weight,Glucose,height,	DEVELOPMENTAL,METABOLIC,
ENSG00000236924	RP11-390F4.6	9	0			0	0	,														ENSG00000125780	TGM3	20	Transglutaminases are enzymes that catalyze the crosslinking of proteins by epsilon-gamma glutamyl lysine isopeptide bonds. While the primary structure of transglutaminases is not conserved, they all have the same amino acid sequence at their active sites and their activity is calcium-dependent. The protein encoded by this gene consists of two polypeptide chains activated from a single precursor …		transglutaminase 3(TGM3)	0	Catalyzes the calcium-dependent formation of isopeptide cross-links between glutamine and lysine residues in various proteins, as well as the conjugation of polyamines to proteins. Involved in the formation of the cornified envelope (CE), a specialized component consisting of covalent cross-links of proteins beneath the plasma membrane of terminally differentiated keratinocytes. Catalyzes small p…	protein tetramerization,keratinization,keratinocyte differentiation,peptide cross-linking,cellular protein modification process,hair follicle morphogenesis,cell envelope organization	hair thickness,Tobacco Use Disorder,	CHEMDEPENDENCY,DEVELOPMENTAL,
ENSG00000229057	RPS3AP54	9	0			0	0	,
ENSG00000272291	ENSG00000272291	14	0
ENSG00000164334	FAM170A	5	0		family with sequence similarity 170 member A(FAM170A)	0	Acts as a nuclear transcription factor that positively regulates the expression of heat shock genes. Binds to heat shock promoter elements (HSE).	positive regulation of transcription,transcription from RNA polymerase II promoter,positive regulation of transcription,transcription from RNA polymerase II promoter	Arteries,Cholesterol, LDL,Heart Failure,Hip,Lipoproteins,Waist Circumference,	CARDIOVASCULAR,METABOLIC,
ENSG00000207608	MIR127	14	0			0	0	0
ENSG00000199151	MIR337	14	0			0	0	0
ENSG00000208001	MIR431	14	microRNAs (miRNAs) are short (20-24 nt) non-coding RNAs that are involved in post-transcriptional regulation of gene expression in multicellular organisms by affecting both the stability and translation of mRNAs. miRNAs are transcribed by RNA polymerase II as part of capped and polyadenylated primary transcripts (pri-miRNAs) that can be either protein-coding or non-coding. The primary transcript …			0	0	0
ENSG00000207569	MIR433	14	0		microRNA 433(MIR433)	0	0	0	Parkinson's Disease,	NEUROLOGICAL,
ENSG00000184672	RALYL	8	0		RALY RNA binding protein-like(RALYL)	0	0	0	Aorta,Blood Pressure Determination,Cholesterol, LDL,Coronary Disease,Echocardiography,Heart Rate,Neuroblastoma,Platelet Count,Stroke,	CANCER,CARDIOVASCULAR,HEMATOLOGICAL,METABOLIC,NEUROLOGICAL,
ENSG00000254656	RTL1	14	This gene is a retrotransposon-derived, paternally expressed imprinted gene that is highly expressed at the late fetal stage in both the fetus and placenta. It has an overlapping maternally expressed antisense transcript, which contains several microRNAs targeting the transcripts of this gene through an RNA interference (RNAi) mechanism. This gene is essential for maintenance of the fetal capilla…		retrotransposon-like 1(RTL1)	0	Plays an essential role in capillaries endothelial cells for the maintenance of feto-maternal interface and for development of the placenta.	multicellular organism development	Diabetes Mellitus, Type 2,	METABOLIC,
ENSG00000171243	SOSTDC1	7	This gene is a member of the sclerostin family and encodes an N-glycosylated, secreted protein with a C-terminal cystine knot-like domain. This protein functions as a bone morphogenetic protein (BMP) antagonist. Specifically, it directly associates with BMPs, prohibiting them from binding their receptors, thereby regulating BMP signaling during cellular proliferation, differentiation, and program…		sclerostin domain containing 1(SOSTDC1)	0	May be involved in the onset of endometrial receptivity for implantation/sensitization for the decidual cell reaction Enhances Wnt signaling and inhibits TGF-beta signaling (By similarity). Directly antagonizes activity of BMP2, BMP4, BMP6 and BMP7 in a dose-dependent manner.	negative regulation of BMP signaling pathway,pattern specification process,odontogenesis of dentin-containing tooth,Wnt signaling pathway,negative regulation of canonical Wnt signaling pathway,hair follicle morphogenesis,negative regulation of cell fate commitment,mammary gland bud morphogenesis	Lipoproteins,	METABOLIC,
																												#N/A	#N/A	#N/A
																												#N/A	#N/A	#N/A
																												#N/A	#N/A	#N/A
																												#N/A	#N/A	#N/A
																												#N/A	#N/A	#N/A
																												#N/A	#N/A	#N/A
																												#N/A	#N/A	#N/A
																												#N/A	#N/A	#N/A
																												#N/A	#N/A	#N/A
																												#N/A	#N/A	#N/A
																												#N/A	#N/A	#N/A
																												#N/A	#N/A	#N/A
																												#N/A	#N/A	#N/A
																												#N/A	#N/A	#N/A
																												#N/A	#N/A	#N/A
																												#N/A	#N/A	#N/A
																												#N/A	#N/A	#N/A
																												#N/A	#N/A	#N/A
																												#N/A	#N/A	#N/A
																												#N/A	#N/A	#N/A
																												#N/A	#N/A	#N/A
																												#N/A	#N/A	#N/A
																												#N/A	#N/A	#N/A
																												#N/A	#N/A	#N/A
																												#N/A	#N/A	#N/A
																												#N/A	#N/A	#N/A
																												#N/A	#N/A	#N/A
																												#N/A	#N/A	#N/A
																												#N/A	#N/A	#N/A
																												#N/A	#N/A	#N/A
																												#N/A	#N/A	#N/A
																												#N/A	#N/A	#N/A
																												#N/A	#N/A	#N/A
																												#N/A	#N/A	#N/A
																												#N/A	#N/A	#N/A
																												#N/A	#N/A	#N/A
																												#N/A	#N/A	#N/A
																												#N/A	#N/A	#N/A
																												#N/A	#N/A	#N/A
																												#N/A	#N/A	#N/A
																												#N/A	#N/A	#N/A
																												#N/A	#N/A	#N/A
																												#N/A	#N/A	#N/A
																												#N/A	#N/A	#N/A
																												#N/A	#N/A	#N/A
																												#N/A	#N/A	#N/A
																												#N/A	#N/A	#N/A
																												#N/A	#N/A	#N/A
																												#N/A	#N/A	#N/A
																												#N/A	#N/A	#N/A
																												#N/A	#N/A	#N/A
																												#N/A	#N/A	#N/A
																												#N/A	#N/A	#N/A
																												#N/A	#N/A	#N/A
																												#N/A	#N/A	#N/A
																												#N/A	#N/A	#N/A
																												#N/A	#N/A	#N/A
																												#N/A	#N/A	#N/A
																												#N/A	#N/A	#N/A
																												#N/A	#N/A	#N/A
																												#N/A	#N/A	#N/A
																												#N/A	#N/A	#N/A
																												#N/A	#N/A	#N/A
																												#N/A	#N/A	#N/A
																												#N/A	#N/A	#N/A
																												#N/A	#N/A	#N/A
																												#N/A	#N/A	#N/A
																												#N/A	#N/A	#N/A
																												#N/A	#N/A	#N/A
																												#N/A	#N/A	#N/A
																												#N/A	#N/A	#N/A
																												#N/A	#N/A	#N/A
																												#N/A	#N/A	#N/A
																												#N/A	#N/A	#N/A
																												#N/A	#N/A	#N/A
																												#N/A	#N/A	#N/A
																												#N/A	#N/A	#N/A
																												#N/A	#N/A	#N/A
																												#N/A	#N/A	#N/A
																												#N/A	#N/A	#N/A
																												#N/A	#N/A	#N/A
																												#N/A	#N/A	#N/A
																												#N/A	#N/A	#N/A
																												#N/A	#N/A	#N/A
																												#N/A	#N/A	#N/A
																												#N/A	#N/A	#N/A
																												#N/A	#N/A	#N/A
																												#N/A	#N/A	#N/A
																												#N/A	#N/A	#N/A
																												#N/A	#N/A	#N/A
																												#N/A	#N/A	#N/A
																												#N/A	#N/A	#N/A
																												#N/A	#N/A	#N/A
																												#N/A	#N/A	#N/A
																												#N/A	#N/A	#N/A
																												#N/A	#N/A	#N/A
																												#N/A	#N/A	#N/A
																												#N/A	#N/A	#N/A
																												#N/A	#N/A	#N/A
																												#N/A	#N/A	#N/A
																												#N/A	#N/A	#N/A
																												#N/A	#N/A	#N/A
																												#N/A	#N/A	#N/A
																												#N/A	#N/A	#N/A
																												#N/A	#N/A	#N/A
																												#N/A	#N/A	#N/A
																												#N/A	#N/A	#N/A
																												#N/A	#N/A	#N/A
																												#N/A	#N/A	#N/A
																												#N/A	#N/A	#N/A
