# Supplementary material for: Uncovering the complex genetics of human character
Source: Mol Psychiatry. 2018 Oct 3;25(10):2295–312. doi: 10.1038/s41380-018-0263-6 (PMC7515844; doi:10.1038/s41380-018-0263-6)
Supplement: Supplementary file 24 — Table S13 [file 41380_2018_263_MOESM24_ESM.xlsx]

## Sheet: creative_into_ill_being
Table S15. Switching genes from different states: well, ill, and intermediate. Genes are grouped by their corresponding SNP sets in Bold.
Genes associated with changeof Creative (mostly well-being) to ill-being	Genes associated with changeof Apathetic (mostly ill-being) to intermediate	Genes associated with change of resourceful (mostly well-being) to ill-being	Genes associated with changeof Dependent (mostly ill-being) to intermediate
G_7_3 & G_3_2	G_41_10	G_33_19	G_7_7
CTNNA3	LINC01288	LINC01288	AC003084.2
DAAM1	RP1-84O15.2	RP1-84O15.2	C1orf141
LRRTM3	RP11-431M3.2	RP11-431M3.2	C5orf66
NTRK2	RPL10AP3	RPL10AP3	CACNA1I
RP11-344A5.1		G_33_11	CCNJP2
SIPA1L3		AC074375.1	CDH13
G_7_3 - ill		CCNJP2	CTC-276P9.2
AC016768.1		CTD-2367A17.1	CTD-3051L14.14
AC074375.1		EVI5	CTD-3253I12.1
AC114765.1		FAM69A	DPYD
AC114765.2		GFI1	ERC2
ARSB		HAAO	FAM69A
ATP6V0E1P4		HMGB3P9	HSD17B4
BTBD11		HMGN1P13	MIER1
C4orf50		MTA3	NTN1
CENPP		OXER1	OR10AF1P
COL6A3		RALYL	OR5AL1
COL8A1		RP11-330C7.4	OR5AQ1P
CSRP2BP		RP11-386I23.1	OR5AS1
CTB-105N12.2			OR5BE1P
DDRGK1			OR5D17P
DIEXF			OR5F1
DMRT1			OR5J7P
ECM2			OR5M6P
EFCAB10			OR5R1
ERC2			OR5T3
FRMD3			OR8J1
FTMT			OR8K1
FTO			OR8K3
GCOM1			RGS13
GDNF			RP11-272L13.4
GJA1			RP11-330C7.4
IARS			RP11-386I23.1
IGF1			RP4-547N15.3
IGSF1			SIPA1L3
KYNU			SLC35D1
LINC01250			SOSTDC1
LVRN			TNFAIP8
MACROD2			WDR78
MEOX1
MRPL20P1
MYO7B
MYZAP
NOL8
NOS1
PAPPA
PAPPA2
PARK7
PCDH15
PHLDB2
PLCXD2
PLXNA4
POMT2
PRKG1
PTPRK
RIPPLY3
RN7SKP183
RN7SL123P
RNF2P1
RNU4-35P
RP11-103C16.2
RP11-231I13.2
RP11-255M2.3
RP11-326L9.1
RP11-390F4.6
RP11-62C3.6
RP4-771M4.3
RPL7AP2
RPS3AP54
SAMD3
SEC23A
SYNE1
TGM3
TRAPPC6B
