# Supplementary material for: Uncovering the complex genetics of human character
Source: Mol Psychiatry. 2018 Oct 3;25(10):2295–312. doi: 10.1038/s41380-018-0263-6 (PMC7515844; doi:10.1038/s41380-018-0263-6)
Supplement: Supplementary file 25 — Table S14 [file 41380_2018_263_MOESM25_ESM.xlsx]

## Sheet: Table S14
Table S14. Groups of genes associated with TCI character in Finnish sample that are regulatory targets of 276 particular miRNAs identified in the TRANSFAC database. The strength of the association of character-related genes with particular miRNAs is indicated by the p-value based on Fisher's exact test (Hypergeometric statistics).
miRNAs	Target genes	Number of genes	p-value
hsa-miR-7106-5p	BLCAP, LMCD1, NOS1AP, CHRM3, TMED8, LRRC8C, SAMD12, ELFN2, MYO7B, RAB3IL1, CACNB4, BTBD11, DLG2, PLXNA4, SIDT1, TERF1, CTNNA3, CREB5, STXBP6, MOCS1, MOV10, PMM2, GFI1, PAPPA2, PLEKHG2, EVI5, SLCO5A1, PPFIBP1, UBAC2, GPR126, MTPAP, PPM1J, CRB1, IQSEC3, MAGI2, PARD3B, KLHL6, HPCAL1, AK3, SBSPON, NR3C2, PLEK, C10orf11, RHOC, CACNA1I, PTPRT, ZNF503, KCNH1, IGF1, SLC35D1, SYTL3, FRMPD4, FAM101A, NTSR1…	150	2.29e-06
hsa-miR-7977	LMCD1, NOS1AP, CHRM3, TMED8, MGAT3, LRRC8C, SAMD12, ZNF385D, ELFN2, SLIT1, PLXNA4, SLC6A12, PTPRD, EFCAB14, TERF1, CREB5, MOCS1, CELF2, GFI1, PAPPA2, ZFP30, HAAO, PLEKHG2, ZBTB20, EVI5, SLCO5A1, PPFIBP1, GDNF, GPR126, MTPAP, NTRK2, CRB1, IQSEC3, PARD3B, GULP1, KLHL6, AK3, SBSPON, NR3C2, TAPT1, PLEK, PLCB4, RHOC, UTRN, CACNA1I, PTPRT, KCNH1, BMP7, IGF1, SLC35D1, EBF3, TGM3, SYTL3, NTSR1, PAPPA, NO…	139	2.31e-06
hsa-miR-5588-3p	BLCAP, TBC1D1, MGAT3, PDE4D, SAMD12, SHISA6, MKLN1, SYT2, SLIT1, UNC5C, SAMD8, EXOC4, EMC1, PTPRD, EFCAB14, COX6B1, MCPH1, MOV10, ESRRG, HAAO, ZBTB20, TMEM245, EVI5, NBPF3, CACNB2, PPFIBP1, MTA3, MTPAP, PIK3R1, NTRK2, TLR8, VPS8, SBSPON, FAM69A, RAPGEF5, NR3C2, WDR87, C10orf11, FMNL2, DIEXF, KCNH1, COL8A1, AQPEP, SLC23A2, EBF3, FTO, KSR2, MYH14, NOS1, ENTPD1, IDS, MPRIP, ERC2, IWS1, ATP6V1A, NDUF…	64	2.82e-06
hsa-miR-1827	CHRM3, MEOX1, PDE4B, TMED8, MGAT3, LRRC8C, SAMD12, ZNF385D, ELFN2, SLIT1, BTBD11, PLXNA4, ZNF565, EXOC4, SLC6A12, CSMD1, HIRA, TERF1, CTNNA3, CREB5, HHAT, MOCS1, STK24, CELF2, PMM2, GFI1, PAPPA2, PLEKHG2, ZBTB20, TMEM245, EVI5, SLCO5A1, PPFIBP1, MTA3, CPNE9, MTPAP, HABP2, IQSEC3, MAGI2, OXER1, KLHL6, SBSPON, RAPGEF5, NR3C2, TAPT1, PLEK, C10orf11, CDH5, CACNA1I, PTPRT, LIPC, ARHGAP22, KCNH1, IGF1,…	138	3.03e-06
hsa-mir-1976	LMCD1, NOS1AP, CHRM3, MGAT3, SAMD12, ELFN2, MYO7B, RCBTB1, SLIT1, CACNB4, PLXNA4, FAM107B, CXorf21, SIDT1, HIRA, PARK2, CTNNA3, CREB5, HHAT, MOCS1, CELF2, PAPPA2, ZFP30, ITIH6, PLEKHG2, ZBTB20, EVI5, SLCO5A1, PPFIBP1, MTA3, GDNF, MTPAP, NTRK2, PARD3B, KLHL6, AK3, RAPGEF5, C10orf11, SLC14A2, CACNA1I, PTPRT, BMP7, IGF1, TGM3, FAM101A, NTSR1, PAPPA, CD300LB, NOS1, IDS, MPRIP, ABHD2, GABRA4, UFD1L, C…	127	7.04e-06
hsa-mir-665	BLCAP, MEOX1, LRRC8C, ELFN2, FARP1, MYO7B, RCBTB1, RAB3IL1, SLIT1, PLXNA4, SLC6A12, PARK2, TERF1, HHAT, STXBP6, MOCS1, STK24, CELF2, PMM2, GFI1, HAAO, PLEKHG2, ZBTB20, TMEM245, EVI5, SLCO5A1, PPFIBP1, GDNF, KCTD1, CSRP2BP, UBAC2, MTPAP, NTRK2, IQSEC3, KLHL6, AK3, SBSPON, NR3C2, TAPT1, IARS, CACNA1I, PTPRT, LIPC, ARHGAP22, KCNH1, BMP7, IGF1, SLC35D1, EBF3, NTSR1, PAPPA, CD300LB, NOS1, ARSB, MPRIP,…	147	9.04e-06
hsa-miR-185-3p	LMCD1, NOS1AP, DDRGK1, DMD, TMED8, MGAT3, PDE4D, SAMD12, SHISA6, ELFN2, PCDH15, MYO7B, SYT2, RCBTB1, PNCK, BTBD11, DLG2, PLXNA4, FGD3, MTMR14, SLCO3A1, COX6B1, MCPH1, HHAT, STXBP6, MOCS1, MYO16, ITPR2, MOV10, STK24, CELF2, PMM2, CENPP, NTN1, RPS6KA2, HAAO, ZBTB20, DRP2, PPFIBP1, ADARB2, GNAO1, UBAC2, C4orf50, MEF2A, TMOD2, NTRK2, CRB1, IQSEC3, PARD3B, AUTS2, TRAPPC6B, HPCAL1, RAPGEF5, TAPT1, PCSK…	99	3.35e-05
hsa-miR-6814-5p	NOS1AP, PARP8, MGAT3, SAMD12, ELFN2, RAB3IL1, SLIT1, BTBD11, PLXNA4, CXorf21, SLC6A12, RAMP1, CTNNA3, CREB5, STXBP6, KDM4C, CELF2, PAPPA2, PLEKHG2, ZBTB20, EVI5, GDNF, MTPAP, IQSEC3, PARD3B, KLHL6, SLC14A2, CDH5, PTPRT, ARHGAP22, KCNH1, IGF1, SLC35D1, NTSR1, PAPPA, CD300LB, NOS1, BCAT1, PDGFB, IDS, ARSB, MPRIP, RXRG, SP5, ABHD2, OR51E1, ASTN2, FAM169B, RBM43, NAA50, SHISA6, DMRT3, C22orf39, MKLN1…	101	3.63e-05
hsa-miR-6721-5p	LMCD1, NOS1AP, MEOX1, PARP8, PDE4B, TMED8, LRRC8C, SAMD12, ELFN2, FARP1, MYO7B, SLIT1, TP53INP1, DLG2, PLXNA4, EXOC4, SLC6A12, CSMD1, FGD3, SIDT1, HIRA, PTPRD, TERF1, CTNNA3, STXBP6, MOCS1, STK24, CELF2, ZFP30, HAAO, ITIH6, PLEKHG2, ZBTB20, TMEM245, SLCO5A1, GDNF, UBAC2, GPR126, MTPAP, NTRK2, IQSEC3, HPCAL1, SBSPON, C10orf11, RHOC, CDH5, CACNA1I, PTPRT, ARHGAP22, KCNH1, IGF1, SLC35D1, TGM3, SYTL3…	132	4.29e-05
hsa-miR-6791-5p	ANKEF1, CLDN5, MGAT3, ELFN2, MYO7B, SYT2, PTPRT, SLIT1, KCNH1, SLC23A2, PARL, PARK2, TGM3, IL15RA, COX6B1, TMEM9, IFNAR1, NTSR1, PAPPA, TNFAIP8, CD300LB, NOS1, MYPOP, CENPP, NTN1, ITIH6, ARSB, TMEM245, MTA3, ADARB2, ATP6V1A, ASTN2, C4orf50, SIPA1L3, SMG1, RBM43, POMT2, FAM65B, IQSEC3, OSBPL6, RUNX1	41	5.17e-05
hsa-miR-6840-3p	LMCD1, MEOX1, TMED8, MGAT3, SAMD12, ZNF385D, ELFN2, MYO7B, RCBTB1, RAB3IL1, SLIT1, DLG2, PLXNA4, EXOC4, FGD3, SIDT1, HIRA, PTPRD, EFCAB14, PARK2, CREB5, MOCS1, STK24, CELF2, GFI1, PAPPA2, HAAO, PLEKHG2, ZBTB20, TMEM245, EVI5, SLCO5A1, PPFIBP1, MTA3, GDNF, KCTD1, CSRP2BP, UBAC2, GPR126, MTPAP, NTRK2, CRB1, IQSEC3, MAGI2, PARD3B, AK3, SBSPON, RAPGEF5, NPSR1, TAPT1, CACNA1I, PTPRT, WDR78, KCNH1, IGF…	141	5.27e-05
hsa-miR-3117-3p	BLCAP, LUZP2, LMCD1, UBL3, DDRGK1, PARP8, SAMD12, MKLN1, PLXNA4, CREB5, NXN, STXBP6, RAPGEF4, PAPPA2, DCLRE1B, ZBTB20, THEMIS, KCNIP4, PIK3R1, VWA5A, TLR8, EML1, NPAS3, HLCS, NR3C2, RAPGEF5, TENM4, DAPK1, MAGI3, FTO, IFNAR1, KSR2, NOS1, ARSB, MPRIP, ABHD2, KCNH8, ATP6V1A, CAV2, NPFFR1, CLMN, SMG1, PGLYRP4, GLRA2, OSBPL6, NAA50, KCNG3, RSBN1	48	5.35e-05
hsa-miR-5589-5p	LMCD1, CHRM3, MEOX1, TMED8, ELFN2, FARP1, DLG2, PLXNA4, FAM107B, ZNF565, CXorf21, FGD3, PARK2, CREB5, HHAT, MOCS1, MOV10, KDM4C, CELF2, PMM2, PAPPA2, ZFP30, PLEKHG2, ZBTB20, TMEM245, EVI5, SLCO5A1, MYZAP, GPR126, NTRK2, HABP2, CRB1, IQSEC3, PARD3B, SOSTDC1, KLHL6, AK3, RAPGEF5, SLC14A2, CDH5, PTPRT, ARHGAP22, KCNH1, CTAGE5, BMP7, IGF1, EBF3, TGM3, SYTL3, FAM101A, CD300LB, NOS1, PDGFB, IDS, ARSB, …	131	5.45e-05
hsa-mir-4419b	C12orf55, RAPGEF5, TBC1D1, PDE4D, SAMD8, BMP7, EBF3, COX6B1, CHST9, NXN, MOCS1, OSBPL10, CENPP, PARK7, MPRIP, NBPF3, PTPRK, FAM169B, CRB1	19	5.55e-05
hsa-mir-4459	BLCAP, RELN, NOS1AP, MEOX1, DMD, PDE4B, TMED8, MGAT3, LRRC8C, ZNF385D, ELFN2, FARP1, RALYL, SLIT1, DLG2, PLXNA4, EXOC4, FGD3, HIRA, PARK2, TERF1, CTNNA3, CREB5, HHAT, MOCS1, CELF2, PMM2, GFI1, ZFP30, HAAO, PLEKHG2, ZBTB20, TMEM245, EVI5, SLCO5A1, PPFIBP1, CPNE9, UBAC2, MTPAP, IQSEC3, MAGI2, PARD3B, KLHL6, FAM221A, AK3, SBSPON, TAPT1, PLEK, IARS, RHOC, CDH5, CACNA1I, IGF1, SLC35D1, EBF3, SYTL3, MY…	146	7.52e-05
hsa-mir-484	TBC1D1, MGAT3, SHISA6, ELFN2, FARP1, TP53INP1, FAM107B, FRMD3, FGD3, EMC1, COX6B1, ITPR2, STK24, RAPGEF4, PAPPA2, RPS6KA2, HAAO, ZBTB20, PLCXD2, ADARB2, TMOD2, SLC35B3, HPCAL1, ECM2, RIPPLY3, BRSK2, PTPRT, CACNA1I, PRICKLE2, COL8A1, PSENEN, PARL, EBF3, SORBS2, DUSP13, CNTNAP5, TNFAIP8, NOS1, BCAT1, RALB, MPRIP, GABRA4, PPARGC1A, COL25A1, NPFFR1, CLMN, ABCG1, OSBPL6, RUNX1	49	8.16e-05
hsa-miR-6799-5p	LMCD1, NOS1AP, MEOX1, TMED8, MGAT3, LRRC8C, SAMD12, ELFN2, MYO7B, RAB3IL1, TP53INP1, BTBD11, DLG2, PLXNA4, SIDT1, EFCAB14, TERF1, CREB5, STXBP6, COL2A1, MOCS1, MOV10, CELF2, PMM2, GFI1, PLEKHG2, EVI5, SLCO5A1, PPFIBP1, GPR126, MTPAP, PPM1J, HABP2, CRB1, IQSEC3, MAGI2, PARD3B, KLHL6, HPCAL1, AK3, SBSPON, NR3C2, C10orf11, RHOC, CACNA1I, PTPRT, ZNF503, KCNH1, IGF1, SLC35D1, SYTL3, FRMPD4, NTSR1, MYH…	146	9.68e-05
hsa-miR-6736-3p	NOS1AP, MEOX1, TMED8, MGAT3, SAMD12, ELFN2, PRDM5, SLIT1, TP53INP1, BTBD11, DLG2, PLXNA4, CSMD1, FGD3, SIDT1, PTPRD, EFCAB14, TERF1, CTNNA3, MOCS1, STK24, PMM2, GFI1, PAPPA2, ZFP30, ZBTB20, SLCO5A1, MTA3, UBAC2, MTPAP, NTRK2, KCNMA1, IQSEC3, PARD3B, AK3, RAPGEF5, C10orf11, CDH5, CACNA1I, PTPRT, KCNH1, IGF1, FAM101A, NTSR1, PAPPA, CD300LB, NOS1, BCAT1, ARSB, MPRIP, ABHD2, C10orf88, CLMN, SMG1, LRR…	107	0.000103
hsa-mir-3612	LUZP2, CHRM3, PDE4B, MGAT3, LRRC8C, SHISA6, C22orf39, MKLN1, SYT2, RAB3IL1, SLIT1, BTBD11, PLXNA4, EXOC4, SLC6A12, IGSF1, TERF1, CREB5, STXBP6, MOCS1, RGS7, ATXN1, PLEKHG2, ZBTB20, CACNB2, ADARB2, MTPAP, VWA5A, NTRK2, HABP2, TENM4, PLCB4, BRSK2, PTPRT, CACNA1I, PRICKLE2, CHORDC1, SLC23A2, BMP7, MAGI3, SYTL3, FTO, IFNAR1, KSR2, CNTNAP5, PAPPA, TNFAIP8, MYPOP, NOS1, MPRIP, SP5, ERC2, GABRA4, IWS1, …	62	0.000118
hsa-miR-18a-3p	BLCAP, LMCD1, MEOX1, DMD, TMED8, MGAT3, ELFN2, SLIT1, CACNB4, BTBD11, PLXNA4, FAM107B, CSMD1, HIRA, EFCAB14, PARK2, HHAT, COL2A1, GFI1, PAPPA2, ZBTB20, MTA3, UBAC2, NTRK2, IQSEC3, PARD3B, C12orf55, RAPGEF5, NPSR1, C10orf11, IARS, CDH5, PTPRT, ARHGAP22, KCNH1, TGM3, FRMPD4, NTSR1, PAPPA, CD300LB, NOS1, PDGFB, GRM5, ABHD2, GABRA4, ACOXL, ASTN2, CLMN, SIPA1L3, FAM169B, NAA50, PTPRS, KIF16B, MECOM, D…	106	0.000129
hsa-miR-378g	LMCD1, NOS1AP, CHRM3, MEOX1, TMED8, MGAT3, SAMD12, ELFN2, MYO7B, RCBTB1, PRDM5, DLG2, PLXNA4, FGD3, SIDT1, HIRA, CTNNA3, CREB5, STXBP6, COL2A1, MOCS1, MOV10, STK24, LRRC16A, PMM2, HAAO, ZBTB20, TMEM245, EVI5, GDNF, UBAC2, MTPAP, NTRK2, HABP2, IQSEC3, KLHL6, AK3, PLEK, C10orf11, CDH5, CACNA1I, PTPRT, WDR78, KCNH1, SYTL3, FAM101A, NTSR1, CD300LB, NOS1, IDS, RALB, ARSB, MPRIP, ABHD2, MCTP2, ASTN2, C…	116	0.000135
hsa-miR-6762-5p	PDE4B, TMED8, SHISA6, ELFN2, FARP1, C22orf39, SYT2, RCBTB1, SLIT1, UNC5C, DLG2, FGD3, EMC1, SIDT1, SLCO3A1, IGSF1, COX6B1, MOCS1, CENPP, RPS6KA2, SETBP1, ATXN1, ZBTB20, DRP2, GDNF, ADARB2, C4orf50, TMOD2, NTRK2, IQSEC3, HLCS, ANKEF1, HPCAL1, SBSPON, RHOC, CDH5, PTPRT, CACNA1I, ARHGAP22, SLC23A2, PTPRN2, IGF1, LINC00923, TGM3, IFNAR1, TMEM9, NTSR1, CNTNAP5, FAM155B, NOS1, ENTPD1, PDGFB, ABHD2, MAC…	60	0.00014
hsa-miR-1909-3p	LMCD1, HPCAL1, DDRGK1, MEOX1, TMED8, PLEK, IFLTD1, CDH5, CYP2C9, PTPRT, SLIT1, TP53INP1, CACNB4, PRICKLE2, SLC6A12, SIDT1, PARL, PARK2, CTNNA3, COX6B1, FRMPD4, KSR2, CNTNAP5, STK24, ENTPD1, PMM2, CENPP, NRXN1, PDGFB, MPRIP, RXRG, DRP2, ADARB2, EML4, NPFFR1, SIPA1L3, SMG1, HABP2, MAGI2, SOSTDC1, FRMD4A	41	0.000144
hsa-miR-2467-3p	BLCAP, NOS1AP, CHRM3, DMD, TMED8, MGAT3, SAMD12, ZNF385D, ELFN2, SLIT1, TP53INP1, CACNB4, DLG2, PLXNA4, CXorf21, SLC6A12, CSMD1, FGD3, SIDT1, PARK2, TERF1, CTNNA3, CREB5, WDR93, COL2A1, MOCS1, MOV10, STK24, CELF2, PMM2, ZFP30, PLEKHG2, ZBTB20, TMEM245, UBAC2, GPR126, MTPAP, NTRK2, HABP2, IQSEC3, RAPGEF5, NOL8, PLEK, CDH5, CACNA1I, PTPRT, ARHGAP22, KCNH1, CHORDC1, BMP7, IGF1, SLC35D1, MYH14, NOS1,…	133	0.000158
hsa-mir-4669	LMCD1, PARP8, GCOM1, SAMD12, SHISA6, C22orf39, SYT2, RCBTB1, CACNB4, EYS, PLXNA4, CDH13, SOBP, SLCO3A1, MYO16, ITPR2, STK24, CELF2, LRRC16A, PMM2, CENPP, GFI1, NTN1, ZFP30, ITIH6, SLCO5A1, DRP2, KCTD1, KDM4D, IQSEC3, SLC35B3, MACF1, ABCC4, TENM4, BRSK2, PTPRT, WDR78, ARHGAP22, CHORDC1, SLC23A2, IGF1, SLC35D1, PDZD2, IFNAR1, NTSR1, DUSP13, TNFAIP8, ENTPD1, RALB, MPRIP, PPARGC1A, NPFFR1, SIPA1L3, A…	58	0.000165
hsa-miR-4437	LMCD1, NOS1AP, MEOX1, TBC1D1, TMED8, MGAT3, SHISA6, ELFN2, C22orf39, MKLN1, SYT2, RCBTB1, RAB3IL1, UNC5C, TCF15, SAMD8, EYS, DLG2, PLXNA4, SOBP, MTMR14, EMC1, SIDT1, IGSF1, PARK2, UBR4, HHAT, STXBP6, MOCS1, MYO16, MOV10, STK24, XDH, CELF2, PMM2, CENPP, RPS6KA2, DCLRE1B, ZBTB20, TMEM245, ZNF781, DRP2, C4orf50, MEF2A, TMOD2, MTPAP, HABP2, FAM65B, IQSEC3, KLHL6, DCC, CLDN5, FAM69A, NR3C2, SLC14A2, T…	91	0.000167
hsa-miR-939-3p	BLCAP, LMCD1, NOS1AP, CHRM3, TMED8, MGAT3, SAMD12, ELFN2, MYO7B, SLIT1, CACNB4, PLXNA4, CXorf21, FGD3, SIDT1, HIRA, EFCAB14, PARK2, TERF1, CREB5, WDR93, COL2A1, MOCS1, STK24, PMM2, PAPPA2, ZFP30, HAAO, PLEKHG2, ZBTB20, TMEM245, EVI5, SLCO5A1, PPFIBP1, GDNF, UBAC2, GPR126, MTPAP, NTRK2, IQSEC3, SOSTDC1, KLHL6, AK3, SBSPON, PLEK, SLC14A2, RHOC, CDH5, CACNA1I, PTPRT, ZNF503, ARHGAP22, KCNH1, BMP7, I…	150	0.000169
hsa-miR-128-1-5p	TMED8, MGAT3, SHISA6, ELFN2, C22orf39, MYO7B, SYT2, RCBTB1, EMP3, SLIT1, UNC5C, DLG2, FGD3, EMC1, HIRA, SLCO3A1, IGSF1, PARK2, COX6B1, NXN, MOCS1, MOV10, CENPP, NTN1, RPS6KA2, ATXN1, HAAO, DRP2, GDNF, ADARB2, HABP2, IQSEC3, SLC35B3, HLCS, ANKEF1, HPCAL1, SBSPON, TENM4, CDH5, PTPRT, CACNA1I, PRICKLE2, SLC23A2, PTPRN2, IGF1, PARL, LINC00923, SYTL3, FTO, IFNAR1, TMEM9, KSR2, NTSR1, FAM155B, NOS1, PR…	65	0.000191
hsa-mir-4316	BLCAP, TMED8, MGAT3, SAMD12, SHISA6, ZNF385D, ELFN2, SVIL, MKLN1, SYT2, TP53INP1, PLXNA4, ZNF565, EXOC4, SLC6A12, CSMD1, EMC1, SIDT1, EFCAB14, IGSF1, NXN, MOCS1, CELF2, CENPP, NTN1, RPS6KA2, ATXN1, ZBTB20, EVI5, DRP2, MTA3, CPNE9, KCTD1, C4orf50, TMOD2, PIK3R1, NPAS3, KLHL6, HLCS, AK3, PCSK2, C10orf11, IARS, TENM4, CDH5, DIEXF, RIPPLY3, PTPRT, PRICKLE2, ARHGAP22, KCNH1, SLC23A2, PARL, FAM101A, KS…	76	0.000196
hsa-miR-6852-5p	BLCAP, LMCD1, NOS1AP, CHRM3, TMED8, SAMD12, ELFN2, FARP1, MYO7B, SLIT1, CACNB4, PLXNA4, CXorf21, CSMD1, FGD3, SIDT1, PARK2, WDR93, STK24, PMM2, GFI1, PAPPA2, ZFP30, HAAO, PLEKHG2, ZBTB20, TMEM245, SLCO5A1, MTA3, GDNF, UBAC2, GPR126, MTPAP, NTRK2, KCNMA1, IQSEC3, KLHL6, SBSPON, SLC14A2, RHOC, CACNA1I, PTPRT, ARHGAP22, KCNH1, CTAGE5, IGF1, SLC35D1, PSENEN, EBF3, TGM3, SYTL3, FAM101A, NTSR1, MYH14, …	139	0.000227
hsa-miR-324-3p	BLCAP, LMCD1, DDRGK1, DMD, TBC1D1, C22orf39, SLIT1, CACNB4, PHLDB2, HIRA, PARK2, COX6B1, UBR4, NXN, COL2A1, ITPR2, CENPP, PAPPA2, RPS6KA2, SETBP1, ATXN1, ZBTB20, NBPF3, MTA3, GNAO1, UBAC2, C4orf50, TMOD2, PARD3B, DCC, RAPGEF5, BMPR1B, IARS, BRSK2, PTPRT, CACNA1I, PTPRN2, IGF1, PARL, FTO, FRMPD4, FAM101A, NTSR1, KSR2, CNTNAP5, FAM155B, NOS1, CD300LB, PRKCB, PDGFB, ABHD2, GABRA4, ASTN2, NPFFR1, CLM…	59	0.000237
hsa-miR-6836-5p	CLDN5, HPCAL1, PDE4B, BMPR1B, RHOC, CYP2C9, BRSK2, SYT2, CACNA1I, PRICKLE2, PTPRN2, FTO, MOCS1, RPS6KA2, ESRRG, ARSB, SCRIB, ADARB2, ASTN2, EML4, SIPA1L3, ABCG1, FAM169B, OSBPL6, FRMD4A	25	0.000245
hsa-miR-8083	BLCAP, LUZP2, LMCD1, NOS1AP, UBL3, DDRGK1, PARP8, TMED8, PDE4D, SAMD12, C22orf39, MKLN1, LRRK2, PRDM5, SLIT1, CDH13, SOBP, EMC1, PTPRD, NXN, STXBP6, CELF2, RAPGEF4, CENPP, PAPPA2, DCLRE1B, ZBTB20, TMEM245, SLCO5A1, DRP2, THEMIS, ADARB2, KCTD1, ABHD17C, KCNIP4, MEF2A, TMOD2, PIK3R1, VWA5A, NPAS3, AUTS2, TRAPPC6B, HLCS, RAPGEF5, NR3C2, HSD17B4, SLC14A2, TENM4, UTRN, DIEXF, PTPRT, PRICKLE2, PARL, MA…	75	0.000246
hsa-miR-4695-5p	NOS1AP, CHRM3, MEOX1, PDE4B, MGAT3, PDE4D, SAMD12, SHISA6, AVEN, ELFN2, C22orf39, SYT2, SLIT1, DLG2, PLXNA4, FRMD3, CCDC39, CSMD1, EMC1, DAAM1, COX7A2L, TERF1, COX6B1, CREB5, HHAT, STXBP6, MOV10, CENPP, NTN1, ZFP30, RPS6KA2, ATXN1, HAAO, ZBTB20, TMEM245, CACNB2, DRP2, PPFIBP1, MTA3, CPNE9, C4orf50, TMEM143, TMOD2, MTPAP, PIK3R1, NTRK2, IQSEC3, MAGI2, KLHL6, MACF1, HLCS, VPS8, DCC, AK3, BMPR1B, TE…	102	0.000247
hsa-miR-6087	BLCAP, LUZP2, SHISA6, ELFN2, IFLTD1, SLIT1, DLG2, PLXNA4, FGD3, HIRA, CREB5, NXN, MOV10, CELF2, CENPP, NTN1, PLEKHG2, EVI5, PPFIBP1, CPNE9, ADARB2, TMEM143, MTPAP, KLHL6, MIER1, VPS8, SBSPON, RAPGEF5, PCSK2, TENM4, FIP1L1, DIEXF, BRSK2, IGF1, PARL, RBFOX1, SYTL3, FRMPD4, TMEM9, ENTPD1, MPRIP, NPFFR1, ABCG1, RBM43, NAA50, FRMD4A, RUNX1	47	0.000247
hsa-miR-4780	MGAT3, SAMD12, ELFN2, PCDH15, SVIL, SLIT1, CACNB4, PLXNA4, TFF3, CSMD1, PTPRD, SLCO3A1, NXN, MOV10, XDH, OSBPL10, SLC44A5, NTN1, ATXN1, ZBTB20, EVI5, DRP2, THEMIS, LRP1B, ADARB2, MEF2A, GPR126, TMOD2, PIK3R1, PARD3B, OXER1, MACF1, HLCS, DCC, FAM221A, SBSPON, TENM4, CDH5, FIP1L1, PTPRT, PRICKLE2, KCNH1, IGF1, FTO, FRMPD4, SORBS2, KSR2, NTSR1, PID1, NOS1, ENTPD1, BCAT1, PRKCB, PDGFB, IDS, PRKG1, IT…	70	0.000253
hsa-mir-5693	LMCD1, PARP8, DMD, TMED8, MGAT3, SAMD12, RCBTB1, PLXNA4, FGD3, PARK2, TERF1, CREB5, MOCS1, MOV10, STK24, KDM4C, ZFP30, ZBTB20, TMEM245, EVI5, SLCO5A1, DLL3, PPFIBP1, MTA3, GDNF, MTPAP, NTRK2, KCNMA1, IQSEC3, SOSTDC1, KLHL6, AK3, SBSPON, TAPT1, C10orf11, SLC14A2, CACNA1I, PTPRT, ARHGAP22, KCNH1, IGF1, SLC35D1, SYTL3, FRMPD4, PAPPA, CD300LB, NOS1, IDS, ARSB, MPRIP, GABRA4, ACOXL, MCTP2, ASTN2, CLMN…	121	0.000253
hsa-miR-6742-3p	BLCAP, LMCD1, NOS1AP, CHRM3, PDE4B, TMED8, MGAT3, SAMD12, ELFN2, MYO7B, SLIT1, CACNB4, PLXNA4, CXorf21, FGD3, SIDT1, RAMP1, PARK2, CTNNA3, WDR93, MOCS1, PMM2, PAPPA2, ZFP30, HAAO, PLEKHG2, ZBTB20, TMEM245, EVI5, SLCO5A1, PPFIBP1, GDNF, UBAC2, GPR126, MTPAP, NTRK2, KLHL6, SLC14A2, RHOC, CACNA1I, PTPRT, ARHGAP22, KCNH1, IGF1, SLC35D1, PSENEN, EBF3, TGM3, SYTL3, NTSR1, MYH14, PAPPA, CD300LB, NOS1, I…	134	0.000263
hsa-miR-558	DDRGK1, PDE4B, MGAT3, LRRC8C, ELFN2, FARP1, MKLN1, SYT2, SLIT1, UNC5C, TP53INP1, PLXNA4, FAM107B, SOBP, SLC6A12, SIDT1, EFCAB14, IGSF1, TERF1, COX6B1, CCDC148, NXN, MOCS1, ITPR2, PMM2, CENPP, NTN1, PAPPA2, RPS6KA2, DCLRE1B, SETBP1, ATXN1, HAAO, PARK7, ZBTB20, TMEM245, SLCO5A1, PPFIBP1, MTA3, ADARB2, ABHD17C, TMOD2, MTPAP, TLR8, CRB1, PARD3B, NPAS3, OXER1, HLCS, VPS8, RAPGEF5, NR3C2, PLEK, C10orf1…	97	0.00027
hsa-miR-4650-5p	LMCD1, DDRGK1, MGAT3, SHISA6, ELFN2, SYT2, SLIT1, UNC5C, TCF15, SAMD8, PLXNA4, SOBP, EMC1, RAMP1, HIRA, EFCAB14, SLCO3A1, PARK2, COX6B1, TENM2, UBR4, WDR93, HHAT, MOCS1, STK24, PMM2, CENPP, GFI1, NTN1, RPS6KA2, ATXN1, ZBTB20, SLCO5A1, DLL3, DRP2, MYZAP, GDNF, ADARB2, MTPAP, PIK3R1, VWA5A, NTRK2, IQSEC3, MAGI2, KLHL6, GJA1, DCC, FAM69A, TAPT1, PCSK2, PLEK, C10orf11, CUZD1, TENM4, CDH5, DIEXF, RIPP…	97	0.00027
hsa-miR-623	NOS1AP, DMD, PDE4B, TMED8, MGAT3, SAMD12, ZNF385D, FARP1, RALYL, PRDM5, CACNB4, DLG2, PLXNA4, EXOC4, DDX60L, CSMD1, PTPRD, PARK2, CTNNA3, CREB5, MOCS1, MOV10, CELF2, GFI1, ZFP30, ZBTB20, EVI5, MTA3, GPR126, MTPAP, PARD3B, OXER1, SBSPON, NR3C2, C10orf11, CDH5, PTPRT, KCNH1, GAD1, NTSR1, PAPPA, NOS1, BCAT1, PDGFB, MPRIP, PRKG1, PPARGC1A, UFD1L, C10orf88, ASTN2, MCTP2, CLMN, SMG1, OSBPL6, NAALAD2, F…	117	0.000293
hsa-miR-485-5p	BLCAP, CHRM3, MEOX1, TMED8, MGAT3, SHISA6, SVIL, MKLN1, SYT2, CACNB4, SOBP, SLC6A12, EFCAB14, CREB5, MCPH1, CHST9, MOCS1, GFI1, PAPPA2, ESRRG, ATXN1, PLEKHG2, ZBTB20, DLL3, DRP2, PPFIBP1, MTA3, ABHD17C, TLR8, MAGI2, PARD3B, NPAS3, EML1, HLCS, SBSPON, SLC14A2, TENM4, MYLIP, SPAG16, PRICKLE2, KCNH1, COL8A1, SLC23A2, MAGI3, MAOA, FTO, FRMPD4, IFNAR1, SORBS2, FAM101A, PIWIL2, DUSP13, CNTNAP5, PAPPA, …	73	0.000294
hsa-miR-766-3p	BLCAP, NOS1AP, CHRM3, MEOX1, DMD, TMED8, MGAT3, SAMD12, ELFN2, PRDM5, SLIT1, DLG2, PLXNA4, FAM107B, SLC6A12, RAMP1, HIRA, EFCAB14, PARK2, TERF1, CTNNA3, CREB5, MOCS1, MOV10, STK24, CELF2, PMM2, ZFP30, HAAO, PLEKHG2, ZBTB20, EVI5, SLCO5A1, PPFIBP1, CSRP2BP, MTPAP, KCNMA1, IQSEC3, PARD3B, KLHL6, SBSPON, NR3C2, TAPT1, CDH5, CACNA1I, PTPRT, ARHGAP22, KCNH1, CHORDC1, IGF1, SLC35D1, PSENEN, SYTL3, FRMP…	141	0.000299
hsa-miR-6859-3p	DDRGK1, SAMD12, ELFN2, MKLN1, DLG2, EXOC4, SLC6A12, PTPRD, CTNNA3, ALK, CENPP, GFI1, NTN1, HAAO, EVI5, DRP2, GDNF, ADARB2, TLR8, IQSEC3, TRAPPC6B, KLHL6, MIER1, HLCS, CLDN5, PLEK, PTPRT, KCNH1, SLC23A2, RIMBP2, SLC35D1, PDZD2, FRMPD4, NTSR1, KSR2, BCAT1, PRKCB, MPRIP, SP5, PRKG1, OR51E1, GFRA1, NDUFAF6, CLMN, SIPA1L3, F13A1, CTNNAL1, SHH, GLRA2, POU6F2	50	0.000312
hsa-miR-6780b-3p	DMD, PDE4B, SAMD12, SVIL, RCBTB1, CACNB4, PLXNA4, CSMD1, PTPRD, SLCO3A1, ITPR2, MOV10, XDH, OSBPL10, CENPP, SLC44A5, NTN1, ATXN1, ITIH6, ZBTB20, EVI5, SLCO5A1, DRP2, GDNF, ADARB2, TMOD2, GPR126, PIK3R1, PARD3B, OXER1, MACF1, HLCS, VPS8, DCC, SBSPON, PCSK2, TENM4, CDH5, PTPRT, KCNH1, IGF1, PDZD2, MAOA, FTO, SORBS2, KSR2, NTSR1, MYH14, SLC17A8, PID1, NOS1, ENTPD1, BCAT1, PRKCB, PDGFB, ARL6IP1, PRKG…	71	0.000351
hsa-mir-4673	UBL3, MEOX1, SAMD12, SHISA6, PRKD1, ELFN2, C22orf39, SLIT1, SAMD8, PNCK, PLXNA4, FAM107B, FRMD3, CSMD1, STK24, GFI1, NTN1, RPS6KA2, ZBTB20, PPFIBP1, MTA3, UBAC2, MTPAP, KCNMA1, NPAS3, OXER1, AK3, TAPT1, PLEK, CDH5, COL8A1, SLC23A2, IFNAR1, NTSR1, KSR2, MYPOP, PRKCB, ARSB, MPRIP, IGSF8, ACOXL, GFRA1, PGLYRP4, FAM169B, UGDH, LRRTM3, GSTZ1, KCNG3	48	0.000365
hsa-miR-6752-3p	PDE4B, TMED8, ELFN2, RAB3IL1, TP53INP1, DLG2, PLXNA4, EXOC4, SIDT1, RAMP1, HIRA, EFCAB14, MOCS1, MOV10, CELF2, GFI1, PAPPA2, ZFP30, ZBTB20, SLCO5A1, DLL3, GDNF, EML4, KCTD1, CSRP2BP, UBAC2, NTRK2, IQSEC3, PARD3B, OXER1, KLHL6, RAPGEF5, TAPT1, C10orf11, RHOC, CDH5, CACNA1I, PTPRT, ARHGAP22, KCNH1, EBF3, TGM3, FAM101A, MYH14, BCAT1, PDGFB, MPRIP, ABHD2, GABRA4, ASTN2, CLMN, FAM169B, NAA50, NAALAD2,…	107	0.000368
hsa-miR-4649-3p	LMCD1, MEOX1, PARP8, TMED8, MGAT3, LRRC8C, SAMD12, ELFN2, PRDM5, RAB3IL1, CACNB4, BTBD11, PLXNA4, FAM107B, CSMD1, HIRA, PTPRD, TERF1, CREB5, HHAT, STXBP6, MOCS1, STK24, CELF2, GFI1, PAPPA2, HAAO, PLEKHG2, ZBTB20, TMEM245, EVI5, SLCO5A1, PPFIBP1, MTPAP, NTRK2, HABP2, CRB1, PARD3B, KLHL6, SBSPON, PLEK, C10orf11, SLC14A2, UTRN, CACNA1I, PTPRT, KCNH1, CHORDC1, IGF1, FRMPD4, FAM101A, NTSR1, PAPPA, MYP…	128	0.000375
hsa-miR-6787-3p	BLCAP, NOS1AP, CHRM3, DMD, TMED8, MGAT3, SAMD12, ELFN2, PRDM5, SLIT1, DLG2, PLXNA4, EXOC4, CSMD1, SIDT1, TERF1, CTNNA3, CREB5, STXBP6, MOCS1, ZFP30, HAAO, PLEKHG2, ZBTB20, TMEM245, EVI5, MTA3, GDNF, MTPAP, NTRK2, CRB1, IQSEC3, PARD3B, KLHL6, AK3, NR3C2, PLEK, CDH5, CACNA1I, PTPRT, ZNF503, KCNH1, IGF1, FRMPD4, PAPPA, NOS1, BCAT1, ARSB, MPRIP, ABHD2, PRKG1, GABRA4, MCTP2, ASTN2, CLMN, SIPA1L3, RBM4…	118	0.000383
hsa-miR-6764-5p	LUZP2, PARP8, TBC1D1, SHISA6, C22orf39, SYT2, PRDM5, TP53INP1, PNCK, MTMR14, EMC1, HIRA, PARK2, NXN, CELF2, PMM2, CENPP, GFI1, NTN1, ESRRG, RPS6KA2, SETBP1, HAAO, PLEKHG2, ZBTB20, TMEM245, MTA3, GDNF, ADARB2, GPR126, NTRK2, TLR8, MAGI2, CWC15, MACF1, SBSPON, AK3, C10orf11, TENM4, RHOC, BRSK2, ARHGAP22, RIMBP2, PTPRN2, IGF1, PSENEN, IL15RA, FRMPD4, FAM101A, OTOA, PIWIL2, NTSR1, KSR2, CD300LB, ENTP…	63	0.000402
hsa-miR-2114-5p	TMED8, PDE4D, SHISA6, ELFN2, SYT2, RAB3IL1, SLIT1, SAMD8, SLC36A4, EXOC4, SLC6A12, CSMD1, EMC1, COX7A2L, PTPRD, COX6B1, STK24, CENPP, NTN1, ESRRG, DCLRE1B, ATXN1, ITIH6, HAAO, ZBTB20, EVI5, CACNB2, PPFIBP1, MTA3, CSRP2BP, TMOD2, MTPAP, PIK3R1, NTRK2, IQSEC3, SLC35B3, KLHL6, HLCS, SBSPON, RAPGEF5, C10orf11, TENM4, FMNL2, DIEXF, MYO7A, PTPRT, KCNH1, COL8A1, SLC23A2, IGF1, EBF3, MAGI3, TGM3, FTO, FR…	75	0.000423
hsa-miR-6790-3p	KCNS3, CHRM3, MEOX1, LRRC8C, PCDH15, SYT2, LRRK2, SLIT1, TCF15, SAMD8, ZNF565, CDH13, CXorf21, CSMD1, EMC1, PARK2, CTNNA3, COX6B1, STXBP6, ITPR2, OSBPL10, CENPP, RPS6KA2, ZBTB20, CACNB2, DLL3, PPFIBP1, MTA3, MEF2A, TMOD2, GPR126, TLR8, IQSEC3, KLHL6, AK3, C10orf11, SLC14A2, TENM4, RHOC, PTPRT, BMP7, MAGI3, FTO, IFNAR1, KSR2, PIWIL2, NTSR1, PAPPA, TNFAIP8, NOS1, CD300LB, BCAT1, PRKCB, IDS, ARSB, P…	64	0.000424
hsa-miR-210-5p	LMCD1, MEOX1, PDE4B, TMED8, MGAT3, SHISA6, ELFN2, SYT2, SLIT1, TP53INP1, CACNB4, PNCK, PLXNA4, FAM107B, SOBP, FGD3, RAMP1, PTPRD, CREB5, TENM2, HHAT, STXBP6, STK24, RAPGEF4, CENPP, NTN1, ZNF385B, ZFP30, RPS6KA2, SETBP1, HAAO, ZBTB20, SLCO5A1, DLL3, GDNF, ADARB2, TMOD2, PIK3R1, NTRK2, IQSEC3, PARD3B, OXER1, DCC, RAPGEF5, PCSK2, RHOC, CDH5, DIEXF, BRSK2, CACNA1I, PTPRT, ARHGAP22, KCNH1, SLC23A2, PT…	83	0.000455
hsa-miR-634	MECOM, LMCD1, TMED8, MGAT3, LRRC8C, SAMD12, SHISA6, AVEN, ZNF385D, DGKB, SLIT1, SAMD8, SLC36A4, DLG2, RSPO1, FGD3, DAAM1, PTPRD, EFCAB14, SLCO3A1, TERF1, COX6B1, CREB5, MCPH1, STXBP6, MOCS1, STK24, ZBTB20, TMEM245, PPFIBP1, SYNE1, ADARB2, MEF2A, TMOD2, PIK3R1, NPAS3, HLCS, RPS16, AK3, TAPT1, BMPR1B, PLEK, C10orf11, C7orf60, MYO7A, CACNA1I, COL6A3, ARHGAP22, KCNH1, AQPEP, EBF3, FRMPD4, KSR2, PIWIL…	72	0.000482
hsa-miR-4524b-3p	CHRM3, MEOX1, TMED8, ZNF385D, ELFN2, FARP1, BTBD11, DLG2, EXOC4, CXorf21, FGD3, CTNNA3, HHAT, CELF2, ZFP30, HAAO, ZBTB20, TMEM245, EVI5, MTA3, GDNF, EML4, CSRP2BP, MTPAP, NTRK2, HABP2, IQSEC3, MAGI2, PARD3B, PLCB4, RHOC, CDH5, CACNA1I, PTPRT, KCNH1, IGF1, SLC35D1, SYTL3, NTSR1, PAPPA, CD300LB, NOS1, BCAT1, ARSB, GRM5, RXRG, MPRIP, ABHD2, GABRA4, PPARGC1A, ACOXL, MCTP2, CLMN, SIPA1L3, RBM43, LRRTM…	118	0.000486
hsa-miR-4731-5p	BLCAP, LMCD1, NOS1AP, CHRM3, MEOX1, TMED8, MGAT3, ELFN2, FARP1, RCBTB1, RAB3IL1, SLIT1, BTBD11, DLG2, PLXNA4, ZNF565, CXorf21, SLC6A12, FGD3, EFCAB14, PARK2, COL2A1, MOCS1, MOV10, STK24, CELF2, PMM2, PAPPA2, ZFP30, HAAO, PLEKHG2, ZBTB20, TMEM245, EVI5, SLCO5A1, GDNF, MTPAP, NTRK2, HABP2, CRB1, IQSEC3, PARD3B, SOSTDC1, KLHL6, AK3, RAPGEF5, NR3C2, SLC14A2, RHOC, CDH5, CACNA1I, PTPRT, ARHGAP22, CTAG…	147	0.00052
hsa-mir-4313	BLCAP, PDE4B, TBC1D1, TMED8, MGAT3, SAMD12, SHISA6, ELFN2, SYT2, SLIT1, UNC5C, PNCK, BTBD11, PLXNA4, FAM107B, RSPO1, SOBP, RAMP1, PARK2, HHAT, MOCS1, MOV10, PMM2, CENPP, NTN1, ZBTB20, DRP2, THEMIS, ADARB2, GNAO1, C4orf50, IQSEC3, BMPR1B, TENM4, RHOC, PLCB4, UTRN, DIEXF, BRSK2, PTPRT, CACNA1I, PRICKLE2, KCNH1, COL8A1, BMP7, PTPRN2, IGF1, RBFOX1, TMEM9, NTSR1, TNFAIP8, FAM155B, NOS1, ENTPD1, BCAT1,…	68	0.000522
hsa-mir-4759	BLCAP, LUZP2, LMCD1, NOS1AP, CHRM3, UBL3, DDRGK1, PARP8, SAMD12, C22orf39, MKLN1, DLG2, EFCAB14, TERF1, MCPH1, NXN, STXBP6, RAPGEF4, PAPPA2, DCLRE1B, ATXN1, ZBTB20, NBPF3, DRP2, GDNF, KCNIP4, PIK3R1, VWA5A, NPAS3, HLCS, AK3, NR3C2, RAPGEF5, NOL8, TENM4, PRICKLE2, KCNH1, RIMBP2, SLC35D1, MAGI3, FTO, IFNAR1, CNTNAP5, IDS, ARSB, MPRIP, KCNH8, C10orf88, CAV2, MCTP2, NPFFR1, CLMN, SMG1, GLRA2, OSBPL6,…	58	0.00053
hsa-miR-122-5p	MECOM, LMCD1, CHRM3, DMD, GCOM1, TMED8, SAMD12, ELFN2, IFLTD1, DGKB, MKLN1, SLIT1, CACNB4, SAMD8, SLC36A4, DLG2, RSPO1, CXorf21, CSMD1, EMC1, SIDT1, COX6B1, HHAT, STXBP6, STK24, OSBPL10, CELF2, NTN1, PAPPA2, ZFP30, HAAO, ZBTB20, TMEM245, EVI5, SLCO5A1, MTA3, GDNF, GNAO1, UBAC2, C4orf50, TMEM143, MEF2A, TMOD2, TLR8, CRB1, FAM65B, NPAS3, SOSTDC1, SLC35B3, CLDN5, AK3, PCSK2, SLC14A2, CDH5, RIPPLY3, …	95	0.000539
hsa-miR-1227-5p	BLCAP, TBC1D1, TMED8, MGAT3, SHISA6, ELFN2, SYT2, RCBTB1, RAB3IL1, SLIT1, UNC5C, DLG2, PLXNA4, FGD3, MTMR14, EMC1, HIRA, SLCO3A1, IGSF1, PARK2, COX6B1, NXN, STXBP6, MOCS1, MOV10, STK24, CELF2, CENPP, NTN1, RPS6KA2, ATXN1, ZBTB20, DRP2, PPFIBP1, GDNF, ADARB2, TLR8, IQSEC3, PARD3B, SLC35B3, HLCS, ANKEF1, VPS8, SBSPON, NR3C2, PCSK2, ECM2, TENM4, CDH5, CACNA1I, PTPRT, PRICKLE2, SLC23A2, PTPRN2, IGF1,…	81	0.000545
hsa-miR-4449	NTSR1, DUSP13, MYO16, RAPGEF5, GCOM1, TCF15, KCNH1, FRMD4A, TENM2	9	0.000563
hsa-miR-1224-3p	CHRM3, MEOX1, DMD, TMED8, SAMD12, ZNF385D, ELFN2, RCBTB1, PRDM5, SLIT1, CACNB4, BTBD11, DLG2, PLXNA4, EXOC4, CXorf21, FGD3, PARK2, CTNNA3, MOV10, STK24, CELF2, PAPPA2, ZBTB20, TMEM245, SLCO5A1, PPFIBP1, MTA3, GDNF, IQSEC3, OXER1, TAPT1, PLEK, CACNA1I, PTPRT, LIPC, ZNF503, ARHGAP22, KCNH1, CTAGE5, BMP7, GAD1, PAPPA, CD300LB, NOS1, MYPOP, PDGFB, IDS, ARSB, MPRIP, ABHD2, PTPRK, GABRA4, PPARGC1A, MCT…	116	0.000587
hsa-miR-593-5p	LMCD1, NOS1AP, DDRGK1, PARP8, TMED8, MGAT3, SAMD12, ELFN2, SLIT1, UNC5C, PLXNA4, RSPO1, CSMD1, CTNNA3, COX6B1, NXN, MOCS1, NTN1, ATXN1, ZBTB20, SLCO5A1, DLL3, DRP2, GDNF, C4orf50, NPAS3, KLHL6, ANKEF1, DCC, RPS16, C10orf11, TENM4, FMNL2, CDH5, DIEXF, PTPRT, PRICKLE2, ARHGAP22, KCNH1, SLC23A2, PARL, EBF3, MAOA, FTO, FRMPD4, IFNAR1, KSR2, NTSR1, DUSP13, NOS1, CD300LB, BCAT1, PDGFB, ARL6IP1, RALB, G…	66	0.000619
hsa-miR-6849-3p	LMCD1, RELN, NOS1AP, MEOX1, DMD, MGAT3, SAMD12, ELFN2, RCBTB1, RAB3IL1, SLIT1, TP53INP1, DLG2, PLXNA4, RAMP1, HIRA, TERF1, CREB5, MOCS1, MOV10, LRRC16A, PMM2, ZFP30, HAAO, PLEKHG2, ZBTB20, EVI5, SLCO5A1, PPFIBP1, KCTD1, MTPAP, KCNMA1, IQSEC3, KLHL6, AK3, SBSPON, RAPGEF5, C10orf11, CDH5, PTPRT, KCNH1, CHORDC1, BMP7, IGF1, SLC35D1, PSENEN, SYTL3, FAM101A, NTSR1, CD300LB, NOS1, ARSB, MPRIP, PTPRK, G…	130	0.00062
hsa-miR-3921	LMCD1, DDRGK1, TBC1D1, SHISA6, MKLN1, SYT2, SLIT1, UNC5C, TCF15, BTBD11, DLG2, RSPO1, EFCAB14, SLCO3A1, PARK2, CTNNA3, STXBP6, GFI1, PAPPA2, ITIH6, HAAO, PLEKHG2, ZBTB20, TMEM245, SLCO5A1, ZNF781, DRP2, MTA3, CTTNBP2, GDNF, HABP2, CRB1, PARD3B, NPAS3, DCC, HPCAL1, SBSPON, RAPGEF5, TENM4, DIEXF, CACNA1I, LIPC, AQPEP, SLC35D1, PSENEN, LINC00923, GAD1, PIWIL2, NTSR1, CNTNAP5, PAPPA, TNFAIP8, MPRIP, …	62	0.000662
hsa-mir-3175	NOS1AP, MEOX1, PARP8, TMED8, MGAT3, LRRC8C, SAMD12, ZNF385D, ELFN2, RAB3IL1, SLIT1, CACNB4, PLXNA4, SIDT1, EFCAB14, CTNNA3, CREB5, STXBP6, COL2A1, MOCS1, STK24, CELF2, ZFP30, HAAO, ZBTB20, PPFIBP1, GDNF, NTRK2, HABP2, IQSEC3, MAGI2, PARD3B, AK3, NPSR1, SLC14A2, CDH5, CACNA1I, PTPRT, ZNF503, TGM3, SYTL3, GAD1, NTSR1, CD300LB, NOS1, MYPOP, BCAT1, PDGFB, IDS, RALB, RXRG, MPRIP, GABRA4, UFD1L, MCTP2,…	124	0.000695
hsa-miR-1207-5p	BLCAP, LMCD1, NOS1AP, DDRGK1, PDE4B, GCOM1, MGAT3, ELFN2, FARP1, SYT2, TP53INP1, PNCK, PLXNA4, CXorf21, SLC6A12, DAAM1, SIDT1, CREB5, MOCS1, LRRC16A, CENPP, GFI1, NTN1, ESRRG, RPS6KA2, ATXN1, HAAO, NBPF3, MYZAP, GDNF, GNAO1, UBAC2, TMEM143, TMOD2, MTPAP, TLR8, IQSEC3, PARD3B, KLHL6, RAPGEF5, RHOC, DIEXF, BRSK2, PTPRT, COL6A3, ARHGAP22, KCNH1, RIMBP2, IGF1, FAM155B, CD300LB, ENTPD1, PRKCB, PDGFB, …	63	0.000698
hsa-miR-1207-3p	BLCAP, NOS1AP, CHRM3, MEOX1, DMD, TMED8, MGAT3, LRRC8C, SAMD12, ELFN2, RAB3IL1, BTBD11, DLG2, FAM107B, EXOC4, SLC6A12, EFCAB14, CTNNA3, CREB5, MOCS1, MOV10, ZFP30, ZBTB20, TMEM245, EVI5, MYZAP, PPFIBP1, MTA3, GDNF, MTPAP, IQSEC3, HPCAL1, RHOC, CACNA1I, PTPRT, ARHGAP22, KCNH1, IGF1, SYTL3, CD300LB, MYPOP, BCAT1, IDS, RALB, ARSB, MPRIP, ABHD2, GABRA4, ATP6V1A, MCTP2, CLMN, SIPA1L3, FAM169B, OSBPL6,…	114	0.000708
hsa-mir-6077	RELN, NOS1AP, MEOX1, DMD, TMED8, MGAT3, SAMD12, ELFN2, RAB3IL1, SLIT1, TP53INP1, CACNB4, BTBD11, DLG2, PLXNA4, FAM107B, CXorf21, CSMD1, SIDT1, RAMP1, PTPRD, EFCAB14, PARK2, CTNNA3, HHAT, CELF2, GFI1, PAPPA2, ZFP30, ITIH6, PLEKHG2, ZBTB20, TMEM245, SLCO5A1, MTA3, GPR126, MTPAP, CRB1, IQSEC3, KLHL6, AK3, RAPGEF5, TAPT1, C10orf11, IARS, PLCB4, CDH5, CACNA1I, PTPRT, KCNH1, CHORDC1, IGF1, FRMPD4, FAM1…	141	0.000744
hsa-miR-4284	PARP8, TMED8, MGAT3, ZNF385D, FARP1, RCBTB1, RAB3IL1, TP53INP1, PLXNA4, FAM107B, CXorf21, HIRA, PTPRD, EFCAB14, PARK2, TERF1, CREB5, MOCS1, STK24, CELF2, PMM2, PAPPA2, ZFP30, ITIH6, PLEKHG2, ZBTB20, TMEM245, EVI5, SLCO5A1, PPFIBP1, MTA3, EML4, GPR126, MTPAP, NTRK2, KLHL6, FAM221A, SBSPON, PLEK, SLC14A2, PLCB4, FIP1L1, PTPRT, ARHGAP22, KCNH1, BMP7, IGF1, EBF3, TGM3, SYTL3, FAM101A, GAD1, CD300LB, …	128	0.00075
hsa-miR-4755-5p	MECOM, NOS1AP, CHRM3, DDRGK1, TBC1D1, MGAT3, PDE4D, SHISA6, FARP1, DGKB, CACNB4, SAMD8, EYS, DLG2, PLXNA4, PHLDB2, DDX60L, CSMD1, EMC1, DAAM1, PARK2, MOCS1, MOV10, XDH, CELF2, RAPGEF4, CENPP, GFI1, RPS6KA2, ZBTB20, EVI5, SLCO5A1, MYZAP, MTA3, GDNF, ADARB2, C4orf50, GPR126, TLR8, TNFAIP6, FAM65B, IQSEC3, SLC35B3, KLHL6, DCC, NR3C2, C10orf11, TENM4, CDH5, DIEXF, C7orf60, PTPRT, MYLIP, SPAG16, KCNH1…	90	0.000751
hsa-miR-6825-5p	NOS1AP, MEOX1, TMED8, MGAT3, SAMD12, ELFN2, RAB3IL1, SLIT1, CACNB4, BTBD11, PLXNA4, EXOC4, DDX60L, SIDT1, EFCAB14, CTNNA3, CREB5, STXBP6, MOCS1, MOV10, STK24, CELF2, GFI1, ZFP30, HAAO, PLEKHG2, ZBTB20, PPFIBP1, MTA3, GDNF, UBAC2, HABP2, IQSEC3, MAGI2, PARD3B, HPCAL1, AK3, RAPGEF5, NPSR1, PLEK, C10orf11, SLC14A2, RHOC, CDH5, CACNA1I, PTPRT, ZNF503, ARHGAP22, KCNH1, TGM3, FAM101A, GAD1, NTSR1, CD30…	142	0.000755
hsa-miR-3653-5p	NOS1AP, CHRM3, TMED8, MGAT3, SAMD12, ELFN2, MYO7B, CACNB4, PLXNA4, FAM107B, ZNF565, CXorf21, CSMD1, SIDT1, HIRA, PTPRD, PARK2, CTNNA3, CREB5, HHAT, CELF2, PAPPA2, ZFP30, ITIH6, PLEKHG2, ZBTB20, TMEM245, MYZAP, MTA3, GDNF, EML4, MTPAP, NTRK2, IQSEC3, PARD3B, KLHL6, AK3, C10orf11, SLC14A2, CDH5, CACNA1I, PTPRT, ARHGAP22, KCNH1, BMP7, SLC35D1, TGM3, SYTL3, NTSR1, PAPPA, CD300LB, NOS1, IDS, RALB, MPR…	129	0.000764
hsa-mir-4487	LMCD1, PARP8, PDE4B, MGAT3, ELFN2, DLG2, PLXNA4, FAM107B, SLC6A12, SIDT1, HIRA, EFCAB14, TERF1, CTNNA3, MOCS1, CELF2, PMM2, PAPPA2, HAAO, ZBTB20, TMEM245, SLCO5A1, PPFIBP1, MTA3, GDNF, CSRP2BP, MTPAP, CRB1, PARD3B, OXER1, RAPGEF5, NR3C2, PLEK, SLC14A2, CACNA1I, PTPRT, ARHGAP22, KCNH1, IGF1, SLC35D1, SYTL3, NTSR1, PAPPA, CD300LB, NOS1, BCAT1, PDGFB, IDS, MPRIP, ABHD2, SCRIB, PTPRK, ACOXL, LIN37, A…	108	0.000775
hsa-miR-6834-5p	UBL3, DDRGK1, GCOM1, TMED8, MGAT3, LRRC8C, SHISA6, ELFN2, C22orf39, MKLN1, SYT2, RAB3IL1, TP53INP1, PLXNA4, FRMD3, PHLDB2, SOBP, EXOC4, DDX60L, CSMD1, EFCAB14, CTNNA3, CREB5, TENM2, MYO16, CELF2, PMM2, CENPP, PAPPA2, RPS6KA2, SETBP1, HAAO, PLEKHG2, ZBTB20, ZNF781, LRP1B, EML4, UBAC2, C4orf50, PIK3R1, NTRK2, KDM4D, IQSEC3, PARD3B, GULP1, HLCS, DCC, NOX4, RAPGEF5, PLEK, C10orf11, TENM4, PTPRT, PRIC…	84	0.000785
hsa-miR-4421	BLCAP, DMD, MGAT3, C22orf39, MKLN1, MYO7B, LRRK2, PRDM5, SLIT1, DLG2, PLXNA4, FAM107B, CSMD1, EMC1, SIDT1, SLCO3A1, TERF1, CTNNA3, MOV10, OSBPL10, CELF2, CENPP, GFI1, NTN1, RPS6KA2, DCLRE1B, ATXN1, ZBTB20, EVI5, MYZAP, UBAC2, MTPAP, IQSEC3, MAGI2, HLCS, SBSPON, AK3, TAPT1, BMPR1B, TENM4, PTPRT, SLC13A3, KCNH1, SLC23A2, SLC35D1, PDZD2, PARL, MAGI3, FTO, FRMPD4, IFNAR1, SORBS2, KSR2, TNFAIP8, FAM15…	72	0.000817
hsa-miR-450a-1-3p	NOS1AP, CHRM3, PARP8, LRRC8C, SAMD12, ELFN2, FARP1, RALYL, RAB3IL1, TP53INP1, DLG2, PLXNA4, CSMD1, PARK2, TERF1, CTNNA3, CREB5, HHAT, STXBP6, MOCS1, KDM4C, ZFP30, PLEKHG2, ZBTB20, TMEM245, EVI5, SLCO5A1, PPFIBP1, GDNF, CSRP2BP, GPR126, MTPAP, NTRK2, CRB1, GULP1, AK3, NR3C2, C10orf11, UTRN, CDH5, CACNA1I, WDR78, ARHGAP22, KCNH1, CHORDC1, PTPN22, IGF1, SLC35D1, SYTL3, FRMPD4, PAPPA, NOS1, PDGFB, ID…	133	0.000819
hsa-miR-6749-3p	LMCD1, NOS1AP, CHRM3, MEOX1, DMD, MGAT3, LRRC8C, SAMD12, ELFN2, PRDM5, SLIT1, TP53INP1, PLXNA4, EXOC4, HIRA, EFCAB14, CTNNA3, HHAT, MOCS1, MOV10, CELF2, GFI1, PAPPA2, HAAO, PLEKHG2, ZBTB20, SLCO5A1, DLL3, MTA3, GDNF, GPR126, IQSEC3, PARD3B, KLHL6, AK3, RAPGEF5, NR3C2, CDH5, LIPC, ZNF503, BMP7, IGF1, SLC35D1, SYTL3, FRMPD4, FAM101A, CD300LB, NOS1, ARSB, GABRA4, MCTP2, ASTN2, CLMN, SIPA1L3, PGLYRP4…	121	0.000823
hsa-miR-4435	MEOX1, TMED8, MGAT3, LRRC8C, SAMD12, ELFN2, RAB3IL1, SLIT1, TP53INP1, DLG2, PLXNA4, FAM107B, CXorf21, CSMD1, FGD3, SIDT1, PTPRD, EFCAB14, PARK2, CTNNA3, MOCS1, MOV10, STK24, PMM2, GFI1, PAPPA2, PLEKHG2, ZBTB20, SLCO5A1, MTA3, HABP2, IQSEC3, KLHL6, SBSPON, RAPGEF5, NPSR1, TAPT1, PLEK, PLCB4, UTRN, CDH5, CACNA1I, PTPRT, KCNH1, BMP7, IGF1, SLC35D1, SYTL3, FAM101A, NTSR1, PAPPA, CD300LB, NOS1, PDGFB,…	123	0.000856
hsa-miR-3169	BLCAP, LUZP2, LMCD1, NOS1AP, UBL3, DDRGK1, PARP8, TBC1D1, TMED8, MGAT3, SAMD12, ELFN2, FARP1, MKLN1, LRRK2, PRDM5, CACNB4, FAM107B, EXOC4, EFCAB14, NXN, HHAT, STXBP6, MYO16, XDH, CELF2, RAPGEF4, PMM2, CENPP, GFI1, PAPPA2, DCLRE1B, SETBP1, ZBTB20, CACNB2, CSRP2BP, KCNIP4, TMOD2, GPR126, MTPAP, PIK3R1, VWA5A, CRB1, IQSEC3, NPAS3, MACF1, HLCS, ANKEF1, DCC, RAPGEF5, NR3C2, TENM4, DIEXF, CACNA1I, PTPR…	87	0.00087
hsa-miR-4446-3p	UBL3, DDRGK1, PARP8, TMED8, PDE4D, LRRC8C, SAMD12, SHISA6, ELFN2, C22orf39, MKLN1, SYT2, RCBTB1, RAB3IL1, UNC5C, TP53INP1, SLC36A4, PLXNA4, CCDC39, SOBP, DAAM1, CTNNA3, CREB5, NXN, HHAT, STXBP6, MOCS1, MOV10, STK24, CENPP, GFI1, NTN1, ESRRG, RPS6KA2, DCLRE1B, SETBP1, ITIH6, ZBTB20, TMEM245, DRP2, GDNF, ADARB2, CSRP2BP, TMOD2, IQSEC3, PARD3B, KLHL6, HLCS, ANKEF1, HPCAL1, RAPGEF5, NPSR1, PCSK2, PLE…	96	0.000903
hsa-miR-6784-5p	HPCAL1, ELFN2, RSPO1, COX6B1, FTO, NXN, NTSR1, KSR2, PMM2, NTN1, CENPP, ARL6IP1, RPS6KA2, MPRIP, ABHD2, SYNE1, ADARB2, HABP2, KCNMA1, MAGI2, AUTS2, FRMD4A, RUNX1, PTPRS	24	0.000914
hsa-miR-331-3p	NOS1AP, UBL3, MGAT3, SAMD12, SHISA6, ELFN2, C22orf39, SLIT1, DLG2, PLXNA4, RSPO1, SOBP, TFF3, MTMR14, EMC1, PTPRD, EFCAB14, SLCO3A1, PARK2, CCDC148, NXN, MOCS1, OSBPL10, PMM2, CENPP, NTN1, DCLRE1B, PLEKHG2, ZBTB20, TMEM245, EVI5, DLL3, DRP2, GDNF, ADARB2, KCNIP4, GPR126, HABP2, IQSEC3, PARD3B, AUTS2, EML1, OXER1, KLHL6, ABCC4, ANKEF1, BMPR1B, PLEK, HSD17B4, C10orf11, PTPRT, ARHGAP22, KCNH1, COL8A…	89	0.000928
hsa-miR-1296-3p	NOS1AP, DDRGK1, MGAT3, PDE4D, SAMD12, SHISA6, ELFN2, C22orf39, RAB3IL1, SLIT1, PLXNA4, SOBP, PARK2, CTNNA3, CCDC148, NXN, XDH, CELF2, NTN1, SETBP1, ATXN1, HAAO, PLEKHG2, ZBTB20, NBPF3, PPFIBP1, MTA3, KCNIP4, MTPAP, NTRK2, PPM1J, HABP2, TLR8, FAM65B, IQSEC3, MAGI2, C12orf55, ANKEF1, BMPR1B, SLC14A2, FMNL2, ARHGAP33, DIEXF, PTPRT, ZNF503, IGF1, PDZD2, MAOA, RBFOX1, FTO, IFNAR1, KSR2, NTSR1, TNFAIP8…	76	0.000962
hsa-miR-4656	NOS1AP, PARP8, DMD, PDE4B, TBC1D1, TMED8, MGAT3, PDE4D, SAMD12, SHISA6, ELFN2, MYO7B, SYT2, RAB3IL1, UNC5C, TP53INP1, DLG2, PLXNA4, FAM107B, FGD3, HIRA, PTPRD, SLCO3A1, CTNNA3, COX6B1, CREB5, MCPH1, UBR4, NXN, HHAT, COL2A1, MOCS1, MOV10, STK24, CELF2, PMM2, CENPP, NTN1, ZNF385B, RPS6KA2, SETBP1, HAAO, ZBTB20, EVI5, NBPF3, DRP2, PPFIBP1, UBAC2, TMEM143, TMOD2, MTPAP, NTRK2, PPM1J, HABP2, TLR8, FAM…	99	0.000981
hsa-miR-6511a-5p	LMCD1, NOS1AP, CHRM3, PDE4B, TMED8, MGAT3, SAMD12, ZNF385D, ELFN2, TP53INP1, CACNB4, DLG2, PLXNA4, CXorf21, SLC6A12, SIDT1, EFCAB14, PARK2, TERF1, CTNNA3, CREB5, MOCS1, MOV10, STK24, CELF2, GFI1, ZFP30, PLEKHG2, EVI5, PPFIBP1, CPNE9, HABP2, PARD3B, KLHL6, HPCAL1, SBSPON, RAPGEF5, NR3C2, C10orf11, UTRN, CDH5, LIPC, KCNH1, IGF1, SLC35D1, PAPPA, CD300LB, NOS1, MYPOP, BCAT1, PDGFB, IDS, GRM5, SP5, PR…	109	0.001
hsa-miR-6741-5p	CHRM3, DDRGK1, PARP8, DMD, TMED8, SAMD12, ELFN2, DGKB, MKLN1, SYT2, CACNB4, SLC36A4, PLXNA4, FAM107B, ZNF565, PHLDB2, CDH13, DDX60L, TFF3, EMC1, DAAM1, RAMP1, PTPRD, PARK2, CREB5, WDR93, NXN, MOV10, KDM4C, CENPP, GFI1, NTN1, PAPPA2, RPS6KA2, EVI5, SLCO5A1, DRP2, MYZAP, ADARB2, NTRK2, TLR8, IQSEC3, AUTS2, VPS8, DCC, NOX4, AK3, PLEK, HSD17B4, TENM4, PLCB4, PTPRT, ZNF503, ARHGAP22, KCNH1, DAPK1, SLC…	84	0.001
hsa-miR-301a-5p	CHRM3, TBC1D1, MGAT3, SAMD12, SHISA6, DMRT3, PCDH15, DGKB, UNC5C, TCF15, SLC36A4, BTBD11, DLG2, PLXNA4, RSPO1, CCDC39, SOBP, RGS13, EMC1, COX7A2L, EFCAB14, SLCO3A1, CTNNA3, WDR93, STXBP6, MOCS1, LRRC16A, CENPP, GFI1, PAPPA2, ZFP30, ATXN1, ITIH6, PLEKHG2, ZBTB20, SLCO5A1, ZNF781, DLL3, DRP2, MTA3, GDNF, ADARB2, NTRK2, HABP2, CRB1, PARD3B, NPAS3, DCC, SBSPON, RAPGEF5, NR3C2, PCSK2, PRICKLE2, LIPC, …	84	0.001
hsa-miR-660-3p	NOS1AP, CHRM3, DMD, TMED8, MGAT3, LRRC8C, SAMD12, ELFN2, PRDM5, RAB3IL1, SLIT1, DLG2, PLXNA4, CXorf21, FGD3, SIDT1, HIRA, CELF2, GFI1, PAPPA2, ZFP30, PLEKHG2, ZBTB20, TMEM245, EVI5, SLCO5A1, MYZAP, MTA3, GDNF, CSRP2BP, UBAC2, MTPAP, NTRK2, IQSEC3, MAGI2, PARD3B, KLHL6, TAPT1, C10orf11, CACNA1I, PTPRT, LIPC, ARHGAP22, KCNH1, CHORDC1, IGF1, SYTL3, FRMPD4, FAM101A, NTSR1, CD300LB, NOS1, IDS, RALB, M…	133	0.00102
hsa-miR-6807-5p	BLCAP, LMCD1, CHRM3, MGAT3, TP53INP1, PLXNA4, FAM107B, ZNF565, CXorf21, SIDT1, EFCAB14, PARK2, STK24, CELF2, ZFP30, HAAO, PLEKHG2, ZBTB20, TMEM245, EVI5, PPFIBP1, MTA3, EML4, MTPAP, NTRK2, HABP2, MAGI2, KLHL6, AK3, NR3C2, SLC14A2, RHOC, PTPRT, ARHGAP22, SLC35D1, FRMPD4, FAM101A, CD300LB, NOS1, BCAT1, IDS, ARSB, ABHD2, OR51E1, GABRA4, KCNH8, ATP6V1A, ASTN2, CLMN, SMG1, PGLYRP4, NAA50, NAALAD2, FRM…	110	0.00102
hsa-miR-27a-3p	BLCAP, RELN, NOS1AP, CHRM3, DMD, LRRC8C, SAMD12, ZNF385D, ELFN2, RCBTB1, PRDM5, SLIT1, TP53INP1, BTBD11, DDX60L, CSMD1, CTNNA3, STXBP6, MOCS1, CELF2, GFI1, PAPPA2, ITIH6, PLEKHG2, ZBTB20, EVI5, SLCO5A1, GPR126, MTPAP, NTRK2, CRB1, IQSEC3, MAGI2, NR3C2, TAPT1, PLEK, CDH5, PTPRT, LIPC, IGF1, SLC35D1, DPYD, EBF3, SYTL3, PAPPA, BCAT1, IDS, GRM5, MPRIP, ABHD2, PRKG1, ATP6V1A, MCTP2, ASTN2, CLMN, SIPA1…	122	0.00105
hsa-miR-7113-5p	NOS1AP, MEOX1, PDE4B, TMED8, MGAT3, ZNF385D, ELFN2, SLIT1, PLXNA4, FAM107B, EXOC4, CSMD1, FGD3, HIRA, CTNNA3, CREB5, STXBP6, MOCS1, STK24, CELF2, ZFP30, ZBTB20, TMEM245, CPNE9, GDNF, NTRK2, KCNMA1, IQSEC3, MAGI2, PARD3B, KLHL6, RAPGEF5, C10orf11, RHOC, CACNA1I, PTPRT, ARHGAP22, KCNH1, IGF1, SLC35D1, TGM3, FAM101A, MYH14, PAPPA, CD300LB, NOS1, BCAT1, PDGFB, ARSB, RXRG, MPRIP, ABHD2, PPARGC1A, MCTP…	115	0.00114
hsa-mir-548s	MEOX1, TMED8, LRRC8C, SAMD12, PRDM5, RAB3IL1, SLIT1, TP53INP1, DLG2, FAM107B, CXorf21, CSMD1, FGD3, PTPRD, PARK2, CTNNA3, MOCS1, STK24, PMM2, GFI1, PLEKHG2, ZBTB20, TMEM245, EVI5, SLCO5A1, PPFIBP1, MTA3, MTPAP, HABP2, SOSTDC1, KLHL6, SBSPON, RAPGEF5, NPSR1, TAPT1, PLCB4, CDH5, UTRN, CACNA1I, PTPRT, KCNH1, BMP7, IGF1, SLC35D1, EBF3, SYTL3, FAM101A, PAPPA, CD300LB, NOS1, PDGFB, IDS, ARSB, ABHD2, GA…	117	0.00119
hsa-mir-575	LMCD1, TMED8, SAMD12, MKLN1, SYT2, SLIT1, TCF15, SLC36A4, DLG2, EFCAB14, SLCO3A1, COX6B1, NXN, CELF2, CENPP, SLC44A5, NTN1, CDC45, RPS6KA2, SETBP1, PLEKHG2, ZBTB20, TMEM245, EVI5, DRP2, PPFIBP1, MEF2A, MTPAP, KCNMA1, PARD3B, RAPGEF5, NR3C2, ECM2, DIEXF, FIP1L1, COL8A1, SLC23A2, RIMBP2, PARL, SORBS2, KSR2, PIWIL2, NOS1, CD300LB, BCAT1, PRKCB, PDGFB, ARSB, GRM5, MPRIP, ABHD2, PRKG1, GABRA4, PTPRK, …	69	0.0012
hsa-miR-7851-3p	LUZP2, NOS1AP, PDE4B, TBC1D1, TMED8, MGAT3, SAMD12, SHISA6, IFLTD1, C22orf39, SYT2, UNC5C, SAMD8, EYS, PLXNA4, SOBP, EMC1, DAAM1, SIDT1, COX7A2L, HIRA, PTPRD, TERF1, CTNNA3, CREB5, NXN, STXBP6, MOCS1, ITPR2, STK24, PMM2, CENPP, GFI1, NTN1, PAPPA2, ZFP30, ESRRG, RPS6KA2, SETBP1, HAAO, PLEKHG2, ZBTB20, EVI5, SLCO5A1, CACNB2, PPFIBP1, ADARB2, TMEM143, TMOD2, MTPAP, VWA5A, NTRK2, IQSEC3, EML1, SOSTDC…	98	0.00121
hsa-miR-6821-3p	KCNS3, CHRM3, MEOX1, TBC1D1, LRRC8C, ELFN2, PCDH15, C22orf39, MKLN1, SYT2, LRRK2, SLIT1, TCF15, SAMD8, ZNF565, CDH13, CXorf21, CSMD1, EMC1, PARK2, CTNNA3, COX6B1, NXN, STXBP6, ITPR2, OSBPL10, CELF2, CENPP, GFI1, ESRRG, RPS6KA2, DCLRE1B, SETBP1, ZBTB20, TMEM245, CACNB2, DLL3, PPFIBP1, MTA3, TMOD2, GPR126, PIK3R1, VWA5A, TLR8, IQSEC3, KLHL6, HPCAL1, AK3, C10orf11, SLC14A2, TENM4, RHOC, PTPRT, ZNF50…	83	0.00124
hsa-miR-128-3p	VPS8, NOS1AP, SBSPON, MGAT3, SHISA6, ELFN2, MKLN1, CACNA1I, UNC5C, EYS, RSPO1, SLC23A2, PTPRN2, EMC1, PARL, DUSP13, NOS1, BCAT1, CENPP, PAPPA2, HAAO, EVI5, ABHD2, DRP2, ADARB2, MCTP2, EML4, ABHD17C, CLMN, VWA5A, IQSEC3, NAALAD2, FRMD4A	33	0.00125
hsa-mir-4498	HPCAL1, RAPGEF5, PDE4D, SHISA6, TENM4, PCDH15, DIEXF, MYO7A, CACNA1I, RCBTB1, RAB3IL1, SAMD8, PNCK, BTBD11, FGD3, IGF1, SLCO3A1, COX6B1, FTO, TMEM9, KSR2, COL2A1, MOV10, CD300LB, NOS1, PMM2, NTN1, GFI1, ESRRG, ITIH6, ARSB, MPRIP, ABHD2, SCRIB, ADARB2, PRR20E, NPFFR1, SIPA1L3, ABCG1, HSPB6, FAM169B, POMT2, IQSEC3, FRMD4A, RUNX1	45	0.0013
hsa-miR-6843-3p	LUZP2, LMCD1, CHRM3, TBC1D1, TMED8, LRRC8C, SHISA6, C22orf39, DGKB, SYT2, UNC5C, TP53INP1, SAMD8, SLC36A4, PLXNA4, RSPO1, ZNF565, PHLDB2, SOBP, CXorf21, SLC6A12, DDX60L, EMC1, PTPRD, SLCO3A1, CTNNA3, CREB5, TENM2, HHAT, MOCS1, ITPR2, XDH, ALK, PAPPA2, ZFP30, DCLRE1B, PLEKHG2, ZBTB20, EVI5, DRP2, MTA3, GDNF, ADARB2, KCTD1, KCNIP4, TMOD2, GPR126, TLR8, FAM65B, IQSEC3, PARD3B, EML1, MIER1, HPCAL1, A…	101	0.0013
hsa-miR-4768-3p	BLCAP, RELN, CHRM3, DMD, TMED8, MGAT3, LRRC8C, ELFN2, FARP1, RCBTB1, TP53INP1, BTBD11, PLXNA4, EXOC4, SLC6A12, FGD3, HIRA, EFCAB14, PARK2, TERF1, CTNNA3, CREB5, MOCS1, STK24, ZFP30, HAAO, PLEKHG2, ZBTB20, EVI5, SLCO5A1, PPFIBP1, GDNF, UBAC2, MTPAP, NTRK2, CRB1, IQSEC3, PARD3B, KLHL6, C12orf55, FAM221A, AK3, SBSPON, NR3C2, PLEK, IARS, RHOC, CDH5, CACNA1I, PTPRT, KCNH1, IGF1, SLC35D1, SYTL3, GAD1, …	152	0.00132
hsa-mir-6133	ANKEF1, SLC23A2, PRKCB, PARL, TENM2, KCNG3	6	0.00141
hsa-miR-3184-5p	HLCS, FIP1L1, BRSK2, MKLN1, PRICKLE2, EXOC4, SLC23A2, PTPRN2, IGF1, SLCO3A1, SYTL3, KSR2, MOCS1, NOS1, ENTPD1, NTN1, DCLRE1B, RALB, MPRIP, DRP2, MACROD2, ASTN2, MEF2A, FAM169B, NTRK2	25	0.00146
hsa-miR-6876-5p	NOS1AP, PLEK, SHISA6, AVEN, ELFN2, FMNL2, FARP1, ARHGAP33, RIPPLY3, MKLN1, SYT2, TP53INP1, BTBD11, SEC23A, KCNH1, EFCAB14, LINC00923, CREB5, KSR2, STK24, PID1, CD300LB, RPS6KA2, ARL6IP1, PDGFB, ABHD2, NBPF3, DLL3, CAST, ASTN2, MCTP2, ABCG1, VWA5A, CPED1, RUNX1	35	0.00149
hsa-miR-3192-5p	BLCAP, LMCD1, NOS1AP, CHRM3, TMED8, SAMD12, ELFN2, PRDM5, SLIT1, BTBD11, DLG2, PLXNA4, CSMD1, SIDT1, TERF1, WDR93, STXBP6, MOV10, CELF2, PMM2, GFI1, ZFP30, HAAO, PLEKHG2, ZBTB20, TMEM245, EVI5, SLCO5A1, CSRP2BP, GPR126, MTPAP, NTRK2, HABP2, IQSEC3, PARD3B, OXER1, C12orf55, HPCAL1, NPSR1, PLEK, C10orf11, RHOC, CDH5, PTPRT, ARHGAP22, KCNH1, SLC35D1, PSENEN, FRMPD4, NTSR1, MYH14, PAPPA, CD300LB, NOS…	130	0.0015
hsa-miR-4755-3p	CHRM3, TMED8, MGAT3, SAMD12, ELFN2, FARP1, MYO7B, PRDM5, RAB3IL1, SLIT1, CACNB4, BTBD11, DLG2, PLXNA4, EXOC4, CXorf21, DDX60L, CSMD1, FGD3, EFCAB14, PARK2, CTNNA3, CREB5, MOV10, CELF2, PMM2, GFI1, PLEKHG2, ZBTB20, EVI5, PPFIBP1, MTA3, CPNE9, UBAC2, GPR126, MTPAP, IQSEC3, KLHL6, HPCAL1, AK3, SBSPON, TAPT1, C10orf11, RHOC, CACNA1I, PTPRT, ARHGAP22, KCNH1, BMP7, SLC35D1, FRMPD4, FAM101A, NTSR1, CD30…	134	0.00159
hsa-miR-3663-5p	MECOM, LMCD1, NOS1AP, PDE4B, TBC1D1, TMED8, SHISA6, C22orf39, DGKB, MKLN1, PRDM5, RAB3IL1, UNC5C, TP53INP1, SAMD8, EYS, SLC36A4, PLXNA4, ZNF565, CXorf21, EMC1, PARK2, CTNNA3, COX6B1, CHST9, TENM2, XDH, OSBPL10, CENPP, GFI1, NTN1, ZFP30, SLCO5A1, CACNB2, MTA3, GDNF, GNAO1, TMOD2, HABP2, TLR8, PARD3B, OXER1, KLHL6, MIER1, HPCAL1, NR3C2, TENM4, MYO7A, BMP7, SLC23A2, SLC35D1, PARL, MAGI3, MAOA, FTO, …	92	0.00163
hsa-miR-7110-5p	MIER1, HLCS, LRRC8C, TENM4, ELFN2, CDH5, MYO7B, SLIT1, UNC5C, PLXNA4, SOBP, SLC6A12, BMP7, MTMR14, PTPRN2, PARL, RBFOX1, KSR2, NTSR1, FAM155B, NOS1, LRRC16A, PMM2, NTN1, BCAT1, PAPPA2, RPS6KA2, SETBP1, ABHD2, NDUFAF6, SIPA1L3, MEF2A, HSPB6, RBM43, HABP2, PPP1R9A, KDM4D, IQSEC3, NPAS3, RSBN1	40	0.00163
hsa-miR-383-3p	LMCD1, PARP8, TMED8, MGAT3, LRRC8C, SAMD12, ZNF385D, ELFN2, RCBTB1, CACNB4, PLXNA4, PTPRD, TERF1, HHAT, CELF2, ZFP30, PLEKHG2, ZBTB20, TMEM245, EVI5, SLCO5A1, PPFIBP1, CPNE9, GDNF, UBAC2, MTPAP, NTRK2, IQSEC3, PARD3B, GULP1, KLHL6, AK3, RAPGEF5, NR3C2, TAPT1, C10orf11, UTRN, PTPRT, KCNH1, SLC35D1, SYTL3, FRMPD4, PAPPA, CD300LB, NOS1, MYPOP, ARSB, GRM5, MPRIP, PRKG1, GABRA4, ATP6V1A, ASTN2, CLMN, …	111	0.00164
hsa-miR-4640-3p	LMCD1, DMD, PDE4B, TMED8, MGAT3, LRRC8C, SAMD12, ELFN2, SYT2, PNCK, DLG2, EXOC4, CSMD1, PTPRD, EFCAB14, CREB5, MCPH1, NXN, STXBP6, OSBPL10, CENPP, GFI1, ZFP30, RPS6KA2, TMEM245, PIK3R1, OXER1, TRAPPC6B, KLHL6, DCC, PTPRT, CACNA1I, LIPC, AQPEP, DAPK1, SLC35D1, MAOA, RBFOX1, FTO, IFNAR1, KSR2, DUSP13, ENTPD1, IDS, MPRIP, COL25A1, MCTP2, ASTN2, GFRA1, SMG1, ABCG1, NAA50, NAALAD2, FRMD4A	54	0.00168
hsa-miR-6499-3p	CHRM3, DMD, PDE4B, TMED8, MGAT3, SAMD12, ELFN2, DLG2, PLXNA4, SLC6A12, SIDT1, PTPRD, PARK2, TERF1, CTNNA3, CREB5, STXBP6, CELF2, ZFP30, HAAO, PLEKHG2, ZBTB20, TMEM245, EVI5, SLCO5A1, PPFIBP1, MTA3, GDNF, MTPAP, MAGI2, PARD3B, SOSTDC1, GULP1, KLHL6, AK3, SBSPON, RAPGEF5, NR3C2, PLEK, SLC14A2, RHOC, CDH5, CACNA1I, PTPRT, BMP7, IGF1, PAPPA, CD300LB, NOS1, PDGFB, IDS, RALB, ARSB, MPRIP, CAST, PPARGC1…	138	0.00168
hsa-miR-1913	ANKEF1, NR3C2, TAPT1, PDE4B, TMED8, MGAT3, TENM4, ELFN2, CDH5, TP53INP1, PNCK, BTBD11, SOBP, SLC23A2, RAMP1, SLCO3A1, HHAT, DUSP13, MYH14, PMM2, ENTPD1, NTN1, GRM5, DLL3, MACROD2, IWS1, PIK3R1, SHH, NTRK2, POMT2, IQSEC3, GSTZ1, PTPRS	33	0.00171
hsa-miR-4465	LUZP2, ABCC4, BMPR1B, PDE4D, SAMD12, DMRT3, RIPPLY3, RALYL, RCBTB1, PRDM5, TP53INP1, SAMD8, SLC36A4, PHLDB2, CHORDC1, EXOC4, RGS13, SLC23A2, PARL, EFCAB14, TERF1, CTNNA3, MCPH1, CENPP, PRKCB, NRXN1, ESRRG, ARSB, PRKG1, ZNF781, CACNB2, GABRA4, PPFIBP1, PPARGC1A, MCTP2, NPFFR1, SMG1, SHH, RBM43, POU6F2, SOSTDC1, CPED1, SLC35B3, TRAPPC6B, KLHL6	45	0.00172
hsa-miR-6513-5p	LMCD1, NOS1AP, CHRM3, PARP8, TMED8, LRRC8C, SAMD12, ZNF385D, PRDM5, RAB3IL1, DLG2, PLXNA4, SIDT1, EFCAB14, PARK2, TERF1, CTNNA3, CREB5, MOCS1, KDM4C, PLEKHG2, ZBTB20, TMEM245, EVI5, SLCO5A1, PPFIBP1, GDNF, CSRP2BP, GPR126, MTPAP, NTRK2, CRB1, IQSEC3, GULP1, HPCAL1, NR3C2, C10orf11, UTRN, CACNA1I, PTPRT, ARHGAP22, CHORDC1, PTPN22, IGF1, SLC35D1, SYTL3, FRMPD4, PAPPA, NOS1, PDGFB, IDS, RALB, ARSB, …	126	0.00174
hsa-miR-6868-5p	LMCD1, NOS1AP, CHRM3, TMED8, MGAT3, LRRC8C, SAMD12, ELFN2, SLIT1, TP53INP1, CACNB4, BTBD11, DLG2, PLXNA4, FGD3, SIDT1, PTPRD, EFCAB14, CTNNA3, CREB5, MOCS1, CELF2, PMM2, GFI1, ZBTB20, EVI5, SLCO5A1, NTRK2, CRB1, IQSEC3, PARD3B, SOSTDC1, KLHL6, CACNA1I, PTPRT, ARHGAP22, KCNH1, PTPN22, IGF1, SLC35D1, DPYD, EBF3, TGM3, SYTL3, FRMPD4, FAM101A, NTSR1, NOS1, BCAT1, RALB, MPRIP, SCRIB, PRKG1, PTPRK, CLM…	115	0.00177
hsa-miR-6804-3p	KCNS3, LMCD1, NOS1AP, TBC1D1, MGAT3, SAMD12, ELFN2, MKLN1, SYT2, RAB3IL1, BTBD11, PLXNA4, SOBP, CXorf21, CSMD1, EMC1, DAAM1, HIRA, PTPRD, CREB5, TENM2, COL2A1, MOCS1, ITPR2, CELF2, PMM2, CENPP, ESRRG, HAAO, PLEKHG2, ZBTB20, EVI5, SLCO5A1, DRP2, MYZAP, TMEM143, TMOD2, MTPAP, NTRK2, FAM65B, NPAS3, AUTS2, GJA1, ABCC4, DCC, SBSPON, CACNA1I, PTPRT, ARHGAP22, KCNH1, CTAGE5, PDZD2, MAGI3, SYTL3, IL15RA,…	80	0.00181
hsa-miR-615-5p	CHRM3, SAMD12, SHISA6, ELFN2, C22orf39, MYO7B, SYT2, SLIT1, TCF15, SAMD8, FAM107B, RSPO1, SLC6A12, SIDT1, STXBP6, MOCS1, ITPR2, CENPP, GFI1, HAAO, ZBTB20, LRP1B, MTA3, ADARB2, GNAO1, C4orf50, TMOD2, NTRK2, IQSEC3, AUTS2, RAPGEF5, PLEK, ECM2, SLC14A2, ARHGAP33, BRSK2, PRICKLE2, ARHGAP22, KCNH1, SLC23A2, IGF1, SLC35D1, MAGI3, IFNAR1, KSR2, NTSR1, MYH14, FAM155B, NOS1, BCAT1, GRM5, MPRIP, RXRG, SCRI…	67	0.00183
hsa-miR-4433a-3p	RELN, NOS1AP, DMD, TMED8, MGAT3, LRRC8C, ELFN2, MYO7B, RAB3IL1, DLG2, PLXNA4, EXOC4, SLC6A12, FGD3, HIRA, PARK2, TERF1, CTNNA3, CREB5, MOCS1, CELF2, PMM2, ZFP30, ITIH6, PLEKHG2, ZBTB20, EVI5, SLCO5A1, PPFIBP1, MTPAP, NTRK2, HABP2, IQSEC3, PARD3B, KLHL6, FAM221A, AK3, SBSPON, NR3C2, TAPT1, PLEK, IARS, RHOC, CDH5, CACNA1I, PTPRT, ARHGAP22, IGF1, SLC35D1, SYTL3, NTSR1, MYH14, PAPPA, CD300LB, NOS1, B…	133	0.00193
hsa-miR-3189-5p	BLCAP, LMCD1, NOS1AP, DMD, TMED8, MGAT3, PDE4D, ELFN2, PCDH15, C22orf39, MKLN1, SYT2, RCBTB1, RAB3IL1, SLIT1, UNC5C, TP53INP1, CACNB4, PNCK, DLG2, CSMD1, HIRA, SLCO3A1, UBR4, NXN, HHAT, MOCS1, CELF2, RAPGEF4, PMM2, CENPP, NTN1, RPS6KA2, SETBP1, ATXN1, HAAO, ZBTB20, EVI5, MTA3, CTTNBP2, SYNE1, TMOD2, CRB1, IQSEC3, PARD3B, MACF1, ANKEF1, HPCAL1, NR3C2, TAPT1, TENM4, CDH5, CYP2C9, BRSK2, PTPRT, KCNH…	83	0.00199
hsa-miR-6799-3p	CLDN5, HPCAL1, NR3C2, SHISA6, TENM4, ELFN2, RHOC, FARP1, BRSK2, CALD1, MYO7A, CACNA1I, PTPRT, TCF15, PLXNA4, ARHGAP22, PHLDB2, SLC23A2, RBFOX1, MCPH1, FAM101A, NTN1, RPS6KA2, PDGFB, HAAO, MPRIP, ABHD2, DRP2, ADARB2, ASTN2, NPFFR1, UBAC2, CLMN, SIPA1L3, SHH, NTRK2, HABP2, TLR8, IQSEC3, TRAPPC6B, RUNX1, PTPRS, KIF16B	43	0.00201
hsa-miR-6762-3p	CHRM3, DDRGK1, MEOX1, TBC1D1, TMED8, MGAT3, PDE4D, ZNF385D, ELFN2, C22orf39, SYT2, RAB3IL1, SLIT1, UNC5C, TCF15, PLXNA4, FAM107B, SOBP, DAAM1, SIDT1, PARK2, CREB5, CHST9, NXN, HHAT, MOCS1, ITPR2, STK24, CELF2, PMM2, CENPP, NTN1, ESRRG, RPS6KA2, SETBP1, ATXN1, HAAO, ZBTB20, TMEM245, MTA3, GDNF, ADARB2, CSRP2BP, UBAC2, TMEM143, NTRK2, IQSEC3, PARD3B, SOSTDC1, MIER1, HLCS, VPS8, DCC, AK3, RAPGEF5, P…	101	0.00204
hsa-miR-4283	LMCD1, NOS1AP, MEOX1, DMD, TMED8, SAMD12, ELFN2, C22orf39, SYT2, RCBTB1, TCF15, DLG2, PLXNA4, FGD3, MTMR14, SLCO3A1, PARK2, STXBP6, MYO16, ITPR2, MOV10, STK24, CELF2, PMM2, CENPP, GFI1, NTN1, ATXN1, ZBTB20, SLCO5A1, DRP2, PPFIBP1, GDNF, ADARB2, GNAO1, MEF2A, TMOD2, NTRK2, KDM4D, TLR8, CRB1, IQSEC3, PARD3B, AUTS2, KLHL6, TRAPPC6B, CLDN5, HPCAL1, TAPT1, PCSK2, ECM2, SLC14A2, TENM4, ARHGAP33, DIEXF,…	92	0.00205
hsa-miR-17-3p	RELN, NOS1AP, CHRM3, DMD, TMED8, SAMD12, ELFN2, FARP1, SLIT1, BTBD11, DLG2, PLXNA4, FAM107B, DDX60L, CSMD1, PARK2, CTNNA3, CREB5, WDR93, STXBP6, CELF2, GFI1, PAPPA2, ZFP30, HAAO, ZBTB20, SLCO5A1, PPFIBP1, MTA3, CPNE9, GPR126, MTPAP, NTRK2, HABP2, KCNMA1, IQSEC3, PARD3B, KLHL6, RAPGEF5, PLEK, HSD17B4, IARS, PLCB4, CACNA1I, PTPRT, KCNH1, IGF1, EBF3, SYTL3, PAPPA, NOS1, ARSB, MPRIP, PRKG1, PPARGC1A,…	125	0.00211
hsa-miR-1271-3p	VPS8, TBC1D1, CALD1, TCF15, SLC36A4, PLXNA4, RSPO1, DAPK1, SLC23A2, PTPRN2, RIMBP2, IGF1, PARK2, TERF1, CTNNA3, COX6B1, NXN, NOS1, NTN1, CENPP, PLEKHG2, ARSB, ABHD2, NBPF3, GFRA1, NPFFR1, NDUFAF6, MEF2A, HSPB6, FAM169B, VWA5A, RUNX1	32	0.00214
hsa-miR-1972	BLCAP, LMCD1, NOS1AP, CHRM3, MEOX1, PARP8, TBC1D1, TMED8, MGAT3, LRRC8C, SAMD12, SHISA6, ELFN2, C22orf39, MKLN1, SLIT1, UNC5C, TCF15, PLXNA4, SOBP, CSMD1, EFCAB14, SLCO3A1, IGSF1, PARK2, COX6B1, MCPH1, TENM2, MOCS1, MOV10, CENPP, GFI1, NTN1, PAPPA2, RPS6KA2, ATXN1, HAAO, PLEKHG2, ZBTB20, SLCO5A1, CACNB2, DLL3, DRP2, ADARB2, CSRP2BP, UBAC2, C4orf50, PIK3R1, VWA5A, NTRK2, TLR8, IQSEC3, NPAS3, SLC35…	103	0.00214
hsa-miR-5187-5p	MECOM, CHRM3, DDRGK1, TBC1D1, TMED8, MGAT3, PDE4D, SHISA6, MKLN1, SYT2, PRDM5, SLIT1, UNC5C, SAMD8, SLC36A4, PLXNA4, EMC1, COX7A2L, HIRA, PTPRD, EFCAB14, COL2A1, MOCS1, RAPGEF4, PMM2, CENPP, PAPPA2, RPS6KA2, HAAO, ZBTB20, TMEM245, NBPF3, ADARB2, CSRP2BP, TMOD2, GPR126, KDM4D, PARD3B, AK3, PCSK2, TENM4, DIEXF, PTPRT, PRICKLE2, KCNH1, COL8A1, SLC23A2, IGF1, MAOA, FTO, FRMPD4, IFNAR1, FAM101A, KSR2,…	71	0.00214
hsa-miR-6134	MEOX1, MGAT3, LRRC8C, SAMD12, ELFN2, FARP1, DLG2, PLXNA4, SLC6A12, FGD3, EFCAB14, TERF1, CTNNA3, CREB5, CELF2, PMM2, GFI1, HAAO, PLEKHG2, ZBTB20, EVI5, PPFIBP1, CPNE9, GDNF, KCTD1, MTPAP, NTRK2, IQSEC3, MAGI2, AK3, SBSPON, NR3C2, SLC14A2, RHOC, CDH5, CACNA1I, PTPRT, KCNH1, CTAGE5, IGF1, EBF3, SYTL3, FAM101A, PAPPA, CD300LB, NOS1, MYPOP, BCAT1, PDGFB, ARSB, RXRG, ABHD2, PRKG1, GABRA4, KCNH8, ACOXL…	126	0.00215
hsa-miR-668-5p	MYPOP, RPS6KA2, MPRIP, ABHD2, DIEXF, DGKB, GFRA1, ABCG1, FGD3, SHH, PARL, PTPRD, MAGI3	13	0.00229
hsa-miR-6810-3p	ANKEF1, MEOX1, PDE4B, PLEK, HSD17B4, ELFN2, DIEXF, BRSK2, CACNA1I, KCNH1, CSMD1, IGF1, MAGI3, TMEM9, STK24, ATXN1, IDS, ABHD2, KCNH8, GFRA1, UBAC2, VWA5A, TRAPPC6B	23	0.00229
hsa-miR-6886-3p	MECOM, CHRM3, DDRGK1, MEOX1, TBC1D1, TMED8, SAMD12, SHISA6, AVEN, ZNF385D, ELFN2, IFLTD1, SYT2, PRDM5, SLIT1, SAMD8, DLG2, PLXNA4, FAM107B, RSPO1, DDX60L, TFF3, SIDT1, HIRA, PTPRD, CREB5, ITPR2, STK24, LRRC16A, CENPP, NTN1, SETBP1, ATXN1, ITIH6, ZBTB20, LRP1B, ADARB2, NTRK2, TLR8, IQSEC3, EML1, SLC35B3, MIER1, ABCC4, RAPGEF5, TAPT1, C10orf11, CUZD1, BRSK2, PTPRT, COL8A1, BMP7, SLC35D1, MAGI3, FTO…	80	0.00229
hsa-mir-5703	BLCAP, CHRM3, SAMD12, PCDH15, PLXNA4, FAM107B, FRMD3, CXorf21, EMC1, TERF1, COX6B1, CREB5, MOCS1, KDM4C, OSBPL10, CELF2, CENPP, GFI1, PAPPA2, RPS6KA2, DCLRE1B, ZBTB20, CACNB2, GDNF, ADARB2, UBAC2, TLR8, PARD3B, CWC15, MIER1, HLCS, VPS8, HPCAL1, PCSK2, PLEK, C7orf60, PTPRT, ZNF503, ARHGAP22, RIMBP2, PARL, TGM3, FTO, TMEM9, PIWIL2, KSR2, SLC17A8, NOS1, IDS, RALB, PRKG1, ITGAV, GABRA4, CYP2C18, IWS1…	61	0.00235
hsa-miR-6510-5p	NOS1AP, CHRM3, PARP8, PDE4B, TBC1D1, PDE4D, LRRC8C, SAMD12, SHISA6, ELFN2, IFLTD1, C22orf39, SYT2, RAB3IL1, SLIT1, PLXNA4, PHLDB2, SOBP, EMC1, HIRA, EFCAB14, SLCO3A1, TERF1, CTNNA3, COX6B1, MCPH1, CCDC148, MOV10, CELF2, CENPP, GFI1, NTN1, PAPPA2, RPS6KA2, ATXN1, HAAO, ZBTB20, EVI5, GDNF, GNAO1, KCNIP4, TMOD2, KDM4D, TLR8, CRB1, IQSEC3, MAGI2, PARD3B, GJA1, HLCS, RPS16, AK3, RAPGEF5, TENM4, PLCB4,…	98	0.00238
hsa-miR-3125	NOS1AP, DDRGK1, MEOX1, DMD, LRRC8C, ZNF385D, SYT2, RCBTB1, SRPX, UNC5C, TP53INP1, PLXNA4, CXorf21, EMC1, SIDT1, CTNNA3, COX6B1, STK24, ESRRG, ATXN1, HAAO, PLEKHG2, LRP1B, EML4, TMOD2, HABP2, CRB1, NPAS3, TRAPPC6B, TENM4, RHOC, PLCB4, CDH5, PRICKLE2, KCNH1, IGF1, LINC00923, IFNAR1, NOS1, ENTPD1, PDGFB, IDS, GRM5, CAST, ATP6V1A, UFD1L, MCTP2, GFRA1, CLMN, PGLYRP4, POMT2, OSBPL6, NAALAD2, RSBN1, PTP…	56	0.00242
hsa-miR-6751-3p	VPS8, NR3C2, TBC1D1, BMPR1B, TMED8, LRRC8C, MS4A3, FMNL2, CDH5, DGKB, SYT2, PTPRT, SPAG16, PLXNA4, ZNF565, KCNH1, FGD3, EMC1, SIDT1, EFCAB14, SLCO3A1, LINC00923, TENM2, FAM101A, NTSR1, MYO16, PAPPA, TNFAIP8, FAM155B, NOS1, CELF2, RPS6KA2, SETBP1, IDS, ARSB, GRM5, CTTNBP2, NPFFR1, FAM169B, SHH, PPP1R9A, IQSEC3, NAA50, PARD3B, NPAS3, FRMD4A	46	0.00242
hsa-miR-4486	BLCAP, NOS1AP, MEOX1, GCOM1, MGAT3, SHISA6, ELFN2, MKLN1, MYO7B, EYS, DLG2, PLXNA4, SOBP, FGD3, DAAM1, SIDT1, TERF1, CTNNA3, COX6B1, CREB5, UBR4, NXN, MOCS1, MOV10, STK24, ALK, LRRC16A, PMM2, NTN1, RPS6KA2, SETBP1, HAAO, PLEKHG2, EVI5, PLCXD2, PPFIBP1, GDNF, ADARB2, GNAO1, TMEM143, MTPAP, NTRK2, HABP2, FAM65B, IQSEC3, KLHL6, MACF1, HLCS, VPS8, AK3, PLEK, C10orf11, MS4A3, CACNA1I, WDR78, PRICKLE2,…	82	0.00244
hsa-miR-504-3p	MECOM, LMCD1, CHRM3, GCOM1, TMED8, SAMD12, SHISA6, ELFN2, C22orf39, DGKB, MKLN1, SAMD8, SLC36A4, RSPO1, CXorf21, CSMD1, FGD3, EMC1, DAAM1, SIDT1, COX6B1, HHAT, STXBP6, XDH, OSBPL10, PMM2, NTN1, ZFP30, RPS6KA2, HAAO, PLEKHG2, ZBTB20, TMEM245, EVI5, SLCO5A1, MTA3, GDNF, GNAO1, UBAC2, C4orf50, TMEM143, MEF2A, TMOD2, PIK3R1, TLR8, CRB1, FAM65B, PARD3B, NPAS3, SOSTDC1, CLDN5, AK3, NR3C2, PCSK2, SLC14A…	100	0.00249
hsa-miR-3065-3p	CHRM3, DDRGK1, PARP8, MGAT3, SAMD12, SHISA6, DMRT3, ELFN2, MKLN1, PRDM5, SAMD8, PNCK, NMI, PLXNA4, PHLDB2, EMC1, DAAM1, SIDT1, COX7A2L, TERF1, COX6B1, CREB5, STXBP6, XDH, PMM2, CENPP, GFI1, ZFP30, ESRRG, RPS6KA2, DCLRE1B, PLEKHG2, ZBTB20, SYNE1, GDNF, EML4, KCTD1, UBAC2, C4orf50, MEF2A, TMOD2, NTRK2, FAM65B, IQSEC3, PARD3B, GULP1, SLC35B3, GJA1, MIER1, VPS8, DCC, AK3, SBSPON, TENM4, UTRN, DIEXF, …	91	0.0025
hsa-miR-6779-3p	BLCAP, LUZP2, MECOM, CHRM3, DDRGK1, DMD, GCOM1, TMED8, MGAT3, PDE4D, SAMD12, SHISA6, ZNF385D, ELFN2, C22orf39, DGKB, MKLN1, SYT2, RAB3IL1, DLG2, RSPO1, FRMD3, EXOC4, CXorf21, EMC1, DAAM1, EFCAB14, SLCO3A1, PARK2, ITPR2, STK24, CELF2, RAPGEF4, CENPP, PAPPA2, RPS6KA2, ATXN1, ZBTB20, TMEM245, SLCO5A1, DRP2, MTA3, GDNF, ADARB2, UBAC2, C4orf50, SUPT5H, FAM65B, IQSEC3, PARD3B, OXER1, FAM69A, RAPGEF5, C…	91	0.0025
hsa-miR-6768-5p	BLCAP, NOS1AP, CHRM3, DMD, PDE4B, MGAT3, ELFN2, TP53INP1, BTBD11, DLG2, PLXNA4, FAM107B, CSMD1, SIDT1, HIRA, PTPRD, CTNNA3, CREB5, STXBP6, STK24, LRRC16A, GFI1, ZFP30, HAAO, ITIH6, ZBTB20, SLCO5A1, GDNF, EML4, CSRP2BP, CRB1, PARD3B, AK3, RAPGEF5, NR3C2, TAPT1, IARS, UTRN, FIP1L1, PTPRT, ARHGAP22, KCNH1, IGF1, SYTL3, FRMPD4, FAM101A, PAPPA, NOS1, BCAT1, IDS, MPRIP, ABHD2, PRKG1, OR51E1, CAST, GABR…	139	0.00257
hsa-miR-3664-3p	RELN, CHRM3, TMED8, MGAT3, LRRC8C, SAMD12, ZNF385D, ELFN2, FARP1, SLIT1, DLG2, PLXNA4, CXorf21, FGD3, EFCAB14, TERF1, CTNNA3, CREB5, STXBP6, MOV10, ZFP30, HAAO, ZBTB20, EVI5, SLCO5A1, GPR126, MTPAP, CRB1, IQSEC3, MAGI2, KLHL6, NOL8, PLEK, RHOC, CDH5, CACNA1I, PTPRT, BMP7, IGF1, SLC35D1, EBF3, MYH14, PAPPA, CD300LB, NOS1, BCAT1, PDGFB, IDS, ARSB, MPRIP, ABHD2, CAST, GABRA4, ACOXL, ASTN2, CLMN, FAM…	125	0.0026
hsa-miR-1304-3p	LMCD1, NOS1AP, DMD, MGAT3, LRRC8C, SAMD12, ELFN2, PRDM5, SLIT1, TP53INP1, CACNB4, PLXNA4, FAM107B, CXorf21, SIDT1, PARK2, CTNNA3, MOCS1, LRRC16A, GFI1, ZFP30, PLEKHG2, TMEM245, EVI5, MTA3, GDNF, CSRP2BP, GPR126, MTPAP, NTRK2, IQSEC3, PARD3B, KLHL6, AK3, NR3C2, NPSR1, C10orf11, CUZD1, SLC14A2, WDR78, KCNH1, CHORDC1, BMP7, SLC35D1, EBF3, GAD1, MYH14, PAPPA, CD300LB, NOS1, IDS, ARSB, GRM5, ABHD2, OR…	126	0.00264
hsa-miR-143-3p	LMCD1, ABCC4, UBL3, BMPR1B, TMED8, PRKD1, SYT2, CALD1, PTPRT, SAMD8, EYS, EXOC4, CSMD1, BMP7, SLC35D1, SIDT1, EFCAB14, CTNNA3, COX6B1, FRMPD4, IFNAR1, STXBP6, KSR2, CNTNAP5, PAPPA, TNFAIP8, NOS1, OSBPL10, RAPGEF4, ESRRG, SETBP1, DCLRE1B, ATXN1, ZBTB20, GRM5, ERC2, MTA3, GDNF, KYNU, NPFFR1, CLMN, SIPA1L3, F13A1, PGLYRP4, FAM169B, NTRK2, MAGI2, KLHL6	48	0.00272
hsa-mir-637	NOS1AP, CHRM3, TMED8, ELFN2, FARP1, MYO7B, RALYL, RAB3IL1, SLIT1, TP53INP1, BTBD11, PLXNA4, SLC6A12, FGD3, SIDT1, EFCAB14, COL2A1, MOCS1, CELF2, PMM2, GFI1, ZFP30, HAAO, PLEKHG2, ZBTB20, TMEM245, SLCO5A1, DLL3, GDNF, NTRK2, KCNMA1, IQSEC3, PARD3B, AK3, NR3C2, CACNA1I, PTPRT, KCNH1, BMP7, IGF1, TGM3, SYTL3, FAM101A, NTSR1, PAPPA, CD300LB, NOS1, BCAT1, PDGFB, ARSB, MPRIP, SCRIB, ABHD2, OR51E1, PPAR…	116	0.00276
hsa-miR-4530	BLCAP, LMCD1, NOS1AP, MEOX1, DMD, TMED8, MGAT3, LRRC8C, SAMD12, ZNF385D, ELFN2, FARP1, PRDM5, SLIT1, CACNB4, PLXNA4, SLC6A12, FGD3, EFCAB14, PARK2, CTNNA3, HHAT, MOCS1, MOV10, STK24, CELF2, PMM2, ZFP30, HAAO, PLEKHG2, ZBTB20, SLCO5A1, PPFIBP1, NTRK2, CRB1, PARD3B, SBSPON, RAPGEF5, NR3C2, TAPT1, PLEK, CACNA1I, PTPRT, LIPC, ARHGAP22, KCNH1, BMP7, IGF1, SLC35D1, EBF3, FRMPD4, FAM101A, PAPPA, CD300LB…	130	0.00279
hsa-miR-6499-5p	BLCAP, HLCS, CLDN5, STK24, RPS6KA2, BRSK2, CACNA1I, HSPB6, PARK2, RUNX1	10	0.0028
hsa-miR-3667-3p	LMCD1, NOS1AP, CHRM3, MEOX1, SAMD12, ZNF385D, ELFN2, RAB3IL1, CACNB4, BTBD11, DLG2, PLXNA4, EXOC4, RGS13, CXorf21, CSMD1, FGD3, SIDT1, RAMP1, PTPRD, PARK2, CREB5, STXBP6, MOCS1, MOV10, KDM4C, CELF2, PMM2, GFI1, PAPPA2, ZFP30, PLEKHG2, ZBTB20, TMEM245, EVI5, SLCO5A1, MYZAP, PPFIBP1, GDNF, EML4, GPR126, PARD3B, KLHL6, RAPGEF5, NPSR1, CUZD1, SLC14A2, CDH5, CACNA1I, PTPRT, ARHGAP22, KCNH1, CTAGE5, BM…	131	0.00283
hsa-miR-296-5p	LUZP2, CHRM3, MEOX1, MGAT3, SHISA6, ELFN2, MYO7B, SYT2, SLIT1, PLXNA4, FAM107B, RSPO1, FRMD3, EMC1, NXN, MOCS1, OSBPL10, CENPP, NTN1, PAPPA2, DCLRE1B, SLCO5A1, PPFIBP1, MTA3, GNAO1, CSRP2BP, TMOD2, MTPAP, IQSEC3, NPAS3, MACF1, FAM69A, C10orf11, CDH5, ARHGAP33, PTPRT, KCNH1, COL8A1, PTPRN2, PSENEN, EBF3, IL15RA, FTO, FRMPD4, IFNAR1, NTSR1, KSR2, MYH14, PID1, FAM155B, NOS1, CD300LB, ENTPD1, PRKCB, …	66	0.00288
hsa-miR-512-5p	BLCAP, CHRM3, REG1A, MEOX1, DMD, TMED8, PRKD1, ELFN2, SVIL, MKLN1, SYT2, SLIT1, UNC5C, SAMD8, PNCK, SLC36A4, PLXNA4, FAM107B, FRMD3, CSMD1, COX7A2L, EFCAB14, SLCO3A1, PARK2, TERF1, CTNNA3, CREB5, NXN, STXBP6, OSBPL10, PMM2, NTN1, ZFP30, ESRRG, RPS6KA2, ATXN1, HAAO, ZBTB20, TMEM245, SLCO5A1, THEMIS, MTA3, LRTM1, TMOD2, GPR126, MTPAP, PIK3R1, SUPT5H, CRB1, MAGI2, KLHL6, GJA1, DCC, RAPGEF5, NOL8, EC…	88	0.00288
hsa-miR-1910-5p	LUZP2, NOS1AP, MEOX1, DMD, TBC1D1, SAMD12, ELFN2, MKLN1, PRDM5, RAB3IL1, UNC5C, PNCK, PLXNA4, RSPO1, FRMD3, CSMD1, EMC1, DAAM1, CTNNA3, CREB5, ITPR2, RAPGEF4, CENPP, SLC44A5, NTN1, ZFP30, RPS6KA2, SETBP1, ATXN1, ZBTB20, SLCO5A1, NBPF3, DRP2, TMOD2, MTPAP, NTRK2, IQSEC3, SOSTDC1, SLC35B3, HLCS, VPS8, RAPGEF5, NR3C2, TENM4, FMNL2, RHOC, ARHGAP33, DIEXF, PRICKLE2, LIPC, ZNF503, PARL, MAOA, FRMPD4, I…	80	0.00289
hsa-miR-196a-3p	LUZP2, LMCD1, CHRM3, DDRGK1, SAMD12, PRKD1, ELFN2, IFLTD1, MKLN1, SYT2, TP53INP1, CACNB4, SAMD8, PNCK, DLG2, CSMD1, EMC1, SIDT1, TERF1, COX6B1, CREB5, CCDC148, UBR4, NXN, STXBP6, CELF2, ATXN1, HAAO, PLEKHG2, ZBTB20, CACNB2, DRP2, PPFIBP1, MTA3, ADARB2, EML4, ABHD17C, UBAC2, KCNIP4, MEF2A, TMOD2, MTPAP, PARD3B, NPAS3, SOSTDC1, KLHL6, ABCC4, ANKEF1, DCC, AK3, SBSPON, TAPT1, NOL8, C10orf11, TENM4, U…	98	0.00295
hsa-mir-4505	BLCAP, NOS1AP, CHRM3, MEOX1, DMD, MGAT3, LRRC8C, SAMD12, ELFN2, RCBTB1, BTBD11, DLG2, PLXNA4, FGD3, RAMP1, EFCAB14, CREB5, STXBP6, COL2A1, MOCS1, MOV10, STK24, CELF2, PMM2, GFI1, PAPPA2, ZFP30, HAAO, PLEKHG2, ZBTB20, EVI5, MYZAP, PPFIBP1, GDNF, UBAC2, MTPAP, NTRK2, HABP2, CRB1, IQSEC3, KLHL6, HPCAL1, RAPGEF5, NPSR1, C10orf11, RHOC, CDH5, CACNA1I, PTPRT, KCNH1, BMP7, IGF1, SLC35D1, SYTL3, FRMPD4, …	135	0.00299
hsa-miR-6778-3p	BLCAP, LMCD1, CHRM3, TMED8, SAMD12, ZNF385D, ELFN2, MYO7B, RAB3IL1, SLIT1, CACNB4, PLXNA4, ZNF565, CXorf21, SIDT1, PTPRD, PARK2, CELF2, ZFP30, ZBTB20, TMEM245, EVI5, SLCO5A1, DLL3, MTA3, UBAC2, GPR126, MTPAP, HABP2, IQSEC3, PARD3B, KLHL6, AK3, TAPT1, PLEK, C10orf11, SLC14A2, CDH5, FIP1L1, CACNA1I, PTPRT, ARHGAP22, CTAGE5, BMP7, SLC35D1, SYTL3, FRMPD4, FAM101A, MYH14, CD300LB, NOS1, BCAT1, PDGFB, …	122	0.00304
hsa-miR-505-5p	SAMD12, SHISA6, IFLTD1, SYT2, SLIT1, PNCK, SLC36A4, DLG2, PLXNA4, FAM107B, SOBP, EMC1, EFCAB14, PARK2, COX6B1, MOCS1, MYO16, ALK, NTN1, ZNF385B, ATXN1, HAAO, ZBTB20, PLCXD2, PPFIBP1, GDNF, ADARB2, TMEM143, TMOD2, GPR126, IQSEC3, PARD3B, EML1, ANKEF1, U2AF1L4, PLEK, TENM4, RHOC, CDH5, UTRN, DIEXF, CACNA1I, PTPRT, MYLIP, ARHGAP22, KCNH1, SLC23A2, PTPRN2, IGF1, SLC35D1, TGM3, IL15RA, FTO, FRMPD4, IF…	82	0.00306
hsa-miR-510-5p	NOS1AP, CHRM3, DMD, PDE4B, MGAT3, PDE4D, LRRC8C, SHISA6, PRKD1, ZNF385D, ELFN2, SVIL, MKLN1, SYT2, SLIT1, UNC5C, SAMD8, SLC36A4, DLG2, PLXNA4, FRMD3, SOBP, EMC1, COX7A2L, PARK2, TERF1, CTNNA3, CREB5, NXN, STXBP6, COL2A1, OSBPL10, PMM2, CENPP, ZFP30, ESRRG, SETBP1, HAAO, ZBTB20, TMEM245, SLCO5A1, NBPF3, THEMIS, MTA3, LRTM1, TMOD2, GPR126, MTPAP, VWA5A, NTRK2, SUPT5H, CRB1, MAGI2, NPAS3, KLHL6, GJA…	100	0.00309
hsa-miR-2276-5p	BLCAP, CHRM3, MEOX1, DMD, TMED8, MGAT3, LRRC8C, SAMD12, ELFN2, SLIT1, TP53INP1, DLG2, PLXNA4, CSMD1, CTNNA3, HHAT, MOV10, KDM4C, CELF2, GFI1, ITIH6, HAAO, ZBTB20, DLL3, MYZAP, CPNE9, GDNF, UBAC2, NTRK2, IQSEC3, SOSTDC1, KLHL6, AK3, RAPGEF5, NR3C2, CDH5, PTPRT, BMP7, TGM3, SYTL3, FRMPD4, NTSR1, IDS, ARSB, MPRIP, ABHD2, GABRA4, CYP2C18, PPARGC1A, MCTP2, CLMN, SIPA1L3, LRRTM3, NAA50, RSBN1, DDRGK1, …	111	0.00311
hsa-miR-670-3p	NOS1AP, CHRM3, MEOX1, PARP8, DMD, MGAT3, SAMD12, ZNF385D, ELFN2, RCBTB1, PRDM5, SLIT1, BTBD11, DLG2, PLXNA4, SLC6A12, PTPRD, CTNNA3, CREB5, HHAT, MOV10, CELF2, GFI1, PAPPA2, ZFP30, HAAO, PLEKHG2, ZBTB20, TMEM245, SLCO5A1, PPFIBP1, MTA3, GDNF, EML4, GPR126, PARD3B, KLHL6, C12orf55, AK3, TAPT1, CUZD1, PTPRT, BMP7, IGF1, SLC35D1, EBF3, FRMPD4, PAPPA, NOS1, BCAT1, PDGFB, IDS, ARSB, MPRIP, PRKG1, GABR…	139	0.00314
hsa-miR-3126-5p	MECOM, HPCAL1, DDRGK1, RAPGEF5, SAMD12, C10orf11, SHISA6, TENM4, ELFN2, C22orf39, MKLN1, TP53INP1, PRICKLE2, FRMD3, CSMD1, SLC23A2, EMC1, SIDT1, PARL, PARK2, CTNNA3, FTO, CREB5, TMEM9, NTSR1, MYO16, NOS1, RAPGEF4, ENTPD1, PRKCB, PAPPA2, ARL6IP1, PLEKHG2, LRP1B, GDNF, IWS1, ATP6V1A, LIN37, EML4, NPFFR1, ABCG1, KDM4D, FAM65B, IQSEC3, NAA50, KIF16B	46	0.00318
hsa-miR-6724-5p	LUZP2, MGAT3, SHISA6, ARHGAP33, RIPPLY3, MYO7B, PTPRT, PLXNA4, SOBP, PARL, IFNAR1, DUSP13, PID1, NOS1, NTN1, CENPP, ABHD2, PPFIBP1, IWS1, CLMN, SIPA1L3, SHH, PPP1R9A	23	0.00321
hsa-miR-24-3p	LMCD1, NOS1AP, MEOX1, PARP8, TMED8, MGAT3, SAMD12, ZNF385D, ELFN2, RAB3IL1, TP53INP1, DLG2, PLXNA4, FAM107B, EXOC4, CXorf21, HIRA, PTPRD, EFCAB14, TERF1, CREB5, MOCS1, MOV10, STK24, CELF2, PMM2, PAPPA2, ZFP30, HAAO, ITIH6, PLEKHG2, ZBTB20, TMEM245, EVI5, SLCO5A1, PPFIBP1, MTA3, EML4, GPR126, MTPAP, NTRK2, IQSEC3, KLHL6, HPCAL1, FAM221A, SBSPON, NR3C2, PLEK, SLC14A2, PLCB4, FIP1L1, CACNA1I, PTPRT,…	145	0.00335
hsa-miR-4767	KSR2, HLCS, CLDN5, HPCAL1, PDGFB, RPS6KA2, PLEKHG2, BRSK2, CACNA1I, ARHGAP22, HSPB6, RBFOX1, MAGI2	13	0.0034
hsa-mir-663a	MYH14, PLEKHG2, BRSK2, GNAO1, PNCK, EXOC4, SLC23A2, UGDH, PARL, IQSEC3, NAA50	11	0.00347
hsa-miR-3194-3p	LMCD1, CHRM3, DDRGK1, DMD, TMED8, PDE4D, LRRC8C, SAMD12, SHISA6, ELFN2, FARP1, C22orf39, MKLN1, SYT2, RAB3IL1, SLIT1, CACNB4, TCF15, SAMD8, HBG2, DLG2, PLXNA4, RSPO1, CCDC39, CDH13, SOBP, FGD3, SIDT1, RAMP1, PARK2, CREB5, WDR93, ITPR2, KDM4C, LRRC16A, CENPP, NTN1, SETBP1, ATXN1, ZBTB20, TMEM245, EVI5, DRP2, MTA3, ADARB2, MEF2A, NTRK2, FAM65B, MAGI2, PARD3B, SLC35B3, KLHL6, ANKEF1, VPS8, DCC, CLDN…	106	0.00349
hsa-miR-4270	DCC, HPCAL1, CHRM3, DDRGK1, TMED8, MGAT3, SHISA6, ZNF385D, CDH5, BRSK2, UNC5C, PRICKLE2, KCNH1, SLC6A12, CSMD1, EMC1, SIDT1, HIRA, PARL, MAOA, COX6B1, MYH14, ITPR2, TNFAIP8, CD300LB, MYPOP, CELF2, ENTPD1, CENPP, PRKCB, RPS6KA2, PDGFB, ESRRG, COL25A1, ACOXL, IWS1, UBAC2, CLMN, ABCG1, TMOD2, TLR8, SUPT5H, IQSEC3, MAGI2, POU6F2, PTPRS, RSBN1, RUNX1	48	0.00354
hsa-miR-7112-5p	HPCAL1, NOS1AP, TMED8, SHISA6, ELFN2, SYT2, CACNA1I, TP53INP1, CACNB4, SOBP, FGD3, COX6B1, FAM101A, KSR2, NTSR1, DUSP13, NTN1, RPS6KA2, ZFP30, ZBTB20, PPFIBP1, ADARB2, GFRA1, MCTP2, NPFFR1, CLMN, ABCG1, KDM4D, IQSEC3, MAGI2, KLHL6	31	0.00362
hsa-miR-4290	LUZP2, CHRM3, DDRGK1, MEOX1, DMD, TMED8, MGAT3, PDE4D, LRRC8C, SHISA6, ZNF385D, ELFN2, PCDH15, SYT2, SLIT1, SIDT1, PARK2, NXN, MOCS1, ITPR2, GFI1, ZFP30, RPS6KA2, DCLRE1B, ATXN1, ITIH6, HAAO, ZBTB20, SLCO5A1, DRP2, LRP1B, CPNE9, C4orf50, VWA5A, NTRK2, IQSEC3, GULP1, MACF1, HLCS, PLEK, TENM4, DIEXF, BRSK2, CACNA1I, PTPRT, ARHGAP22, KCNH1, BMP7, SLC23A2, TGM3, FTO, FRMPD4, IFNAR1, NTSR1, SLC17A8, P…	80	0.00362
hsa-miR-7845-5p	UBL3, DDRGK1, PDE4B, TMED8, MGAT3, PDE4D, SAMD12, ZNF385D, MKLN1, SYT2, SLIT1, PLXNA4, PHLDB2, SOBP, TFF3, CSMD1, DAAM1, EFCAB14, PARK2, COX6B1, CREB5, CELF2, RAPGEF4, CENPP, NTN1, HAAO, ZBTB20, ZNF781, NBPF3, MTA3, C4orf50, VWA5A, KCNMA1, SLC35B3, OXER1, MIER1, HLCS, ANKEF1, PCSK2, TENM4, ARHGAP33, DIEXF, PTPRT, PRICKLE2, KCNH1, DAPK1, SLC35D1, PARL, MAGI3, RBFOX1, TMEM9, KSR2, DUSP13, CNTNAP5, …	81	0.00373
hsa-miR-5582-5p	UBL3, PDE4B, TBC1D1, GCOM1, TMED8, MGAT3, PDE4D, SAMD12, SHISA6, PRKD1, ZNF385D, ELFN2, DGKB, MKLN1, SYT2, PRDM5, RAB3IL1, SLIT1, UNC5C, TP53INP1, SAMD8, PLXNA4, EMC1, IGSF1, PARK2, CTNNA3, CREB5, STXBP6, ITPR2, XDH, OSBPL10, PMM2, CENPP, GFI1, DCLRE1B, SETBP1, ATXN1, PLEKHG2, ZBTB20, TMEM245, EVI5, SLCO5A1, NBPF3, DRP2, MYZAP, MTA3, ADARB2, C4orf50, MEF2A, PIK3R1, PARD3B, KLHL6, GJA1, ABCC4, RAP…	99	0.00374
hsa-miR-580-3p	BLCAP, LMCD1, RELN, CHRM3, PDE4B, ELFN2, PRDM5, TP53INP1, CACNB4, BTBD11, DLG2, FAM107B, RGS13, SLC6A12, DDX60L, EFCAB14, PARK2, CTNNA3, CREB5, PAPPA2, ZFP30, PLEKHG2, ZBTB20, TMEM245, EVI5, MTA3, EML4, CSRP2BP, GPR126, NTRK2, CRB1, SOSTDC1, C12orf55, SBSPON, NR3C2, CDH5, KCNH1, CTAGE5, SLC35D1, PSENEN, GAD1, PAPPA, CD300LB, BCAT1, ARSB, GRM5, MPRIP, ABHD2, GABRA4, KCNH8, UFD1L, C10orf88, ASTN2, …	124	0.00384
hsa-mir-1268a	LMCD1, VPS8, MEOX1, MGAT3, TENM4, ELFN2, SAMD8, PARK2, TGM3, TERF1, COX6B1, FTO, FRMPD4, IFNAR1, NTSR1, CD300LB, RPS6KA2, SETBP1, PLEKHG2, ARSB, ZBTB20, MPRIP, EVI5, PPFIBP1, CLMN, SMG1, ABCG1, MEF2A, MTPAP, RBM43, KCNMA1, EML1	32	0.00392
hsa-miR-23b-5p	CHRM3, REG1A, MEOX1, TMED8, MGAT3, ELFN2, SYT2, SRPX, TP53INP1, SAMD8, CXorf21, EMC1, PTPRD, COX6B1, CREB5, UBR4, MOV10, CENPP, ZFP30, ATXN1, TMEM245, CACNB2, MYZAP, CPNE9, GDNF, CRB1, SLC35B3, NPSR1, BMPR1B, ECM2, C10orf11, CDH5, CALD1, PTPRT, BMP7, RIMBP2, SLC35D1, IFNAR1, MYH14, CNTNAP5, PAPPA, TNFAIP8, NOS1, PRKCB, IDS, ERC2, CLMN, HSPB6, POMT2, FRMD4A	50	0.00392
hsa-miR-4258	CLDN5, AK3, TBC1D1, TMED8, SLC14A2, ELFN2, BRSK2, MYO7B, SYT2, SLIT1, CACNB4, ZNF503, SOBP, TFF3, SLC23A2, SIDT1, SLCO3A1, FAM101A, DUSP13, NOS1, NTN1, CENPP, ZFP30, PDGFB, DCLRE1B, ATXN1, IDS, ABHD2, DRP2, GDNF, ADARB2, NPFFR1, SMG1, TMOD2, IQSEC3, POU6F2	36	0.00392
hsa-miR-1294	LMCD1, DMD, TMED8, MGAT3, PDE4D, SAMD12, ELFN2, FARP1, SYT2, TP53INP1, CACNB4, SAMD8, SLC36A4, DLG2, PLXNA4, EXOC4, SLC6A12, CSMD1, EMC1, PTPRD, IGSF1, COX6B1, TENM2, NXN, MOCS1, CELF2, CENPP, NTN1, ESRRG, RPS6KA2, SETBP1, ZBTB20, EVI5, DRP2, MTA3, CPNE9, KCTD1, C4orf50, TMOD2, PIK3R1, TLR8, CRB1, IQSEC3, NPAS3, HLCS, NOX4, BMPR1B, PCSK2, IARS, CDH5, DIEXF, RIPPLY3, PTPRT, PRICKLE2, ARHGAP22, KCN…	83	0.00394
hsa-miR-6893-3p	BLCAP, LUZP2, CHRM3, MEOX1, PDE4B, MGAT3, PDE4D, SAMD12, PRKD1, ELFN2, C22orf39, DGKB, MKLN1, MYO7B, SYT2, RCBTB1, PRDM5, SLIT1, UNC5C, PLXNA4, RSPO1, CDH13, DAAM1, SIDT1, TENM2, NXN, HHAT, STXBP6, MOCS1, KDM4C, PAPPA2, ZFP30, RPS6KA2, DCLRE1B, ATXN1, TMEM245, NBPF3, CACNB2, DRP2, PPFIBP1, GDNF, EML4, UBAC2, TMEM143, MEF2A, NTRK2, HABP2, IQSEC3, PARD3B, EML1, SOSTDC1, SLC35B3, OXER1, KLHL6, TRAPP…	93	0.00405
hsa-miR-4685-5p	NOS1AP, DDRGK1, MEOX1, RAPGEF5, SAMD12, TENM4, FMNL2, CACNA1I, RAB3IL1, DLG2, PRICKLE2, FAM107B, KCNH1, COL8A1, FGD3, SLC23A2, PARL, OTOA, DUSP13, STK24, PAPPA, TNFAIP8, FAM155B, CENPP, PRKCB, RXRG, IGSF8, ERC2, MACROD2, GDNF, GNAO1, GFRA1, MCTP2, C4orf50, SMG1, ABCG1, TLR8, NAA50, PARD3B, NAALAD2, GSTZ1	41	0.00409
hsa-miR-6780a-5p	NR3C2, PARP8, TBC1D1, C10orf11, SYT2, PTPRT, RAB3IL1, SLC23A2, SLC35D1, SIDT1, PARL, MYH14, CD300LB, BCAT1, GFI1, PDGFB, DCLRE1B, IDS, GRM5, RXRG, SLCO5A1, OR51E1, ADARB2, MCTP2, CLMN, SIPA1L3, VWA5A, FTMT, KLHL6	29	0.00415
hsa-mir-5095	LMCD1, GCOM1, PDE4D, DGKB, MKLN1, ZNF565, CXorf21, EMC1, DAAM1, SIDT1, COX7A2L, PARK2, TERF1, CTNNA3, COX6B1, XDH, PAPPA2, ZFP30, HAAO, PLEKHG2, ZBTB20, CACNB2, MTA3, MTPAP, VWA5A, NTRK2, FAM65B, PARD3B, SLC35B3, KLHL6, MACF1, HLCS, AK3, SLC14A2, UTRN, RIPPLY3, PTPRT, PRICKLE2, KCNH1, SLC23A2, PDZD2, MAGI3, SYTL3, FTO, FRMPD4, PIWIL2, PAPPA, NOS1, CD300LB, NELL1, RALB, ABHD2, GABRA4, IWS1, UFD1L,…	63	0.00416
hsa-miR-4761-5p	MGAT3, PDE4D, LRRC8C, PCDH15, DGKB, RCBTB1, UNC5C, SAMD8, DLG2, CCDC39, SOBP, CSMD1, RAMP1, SLCO3A1, IGSF1, MCPH1, STXBP6, MOCS1, MYO16, STK24, XDH, CELF2, PMM2, CENPP, NTN1, DCLRE1B, SETBP1, ZBTB20, TMEM245, CACNB2, LRP1B, MTA3, SYNE1, ADARB2, KCTD1, KCNIP4, MTPAP, RAPGEF5, PCSK2, TENM4, CDH5, DIEXF, CACNA1I, PTPRT, WDR78, RIMBP2, IGF1, PARL, SYTL3, FTO, SORBS2, KSR2, PIWIL2, CNTNAP5, FAM155B, C…	78	0.00428
hsa-miR-542-5p	NXN, KSR2, ANKEF1, PDE4B, GFI1, ATXN1, IARS, RALB, MPRIP, ERC2, DRP2, PLXNA4, CLMN, KCNH1, FAM169B, DAAM1, MCPH1	17	0.00435
hsa-mir-4489	LMCD1, NOS1AP, DMD, TMED8, SAMD12, ELFN2, MKLN1, SYT2, RCBTB1, DLG2, PLXNA4, FGD3, MTMR14, HIRA, SLCO3A1, CTNNA3, STXBP6, MOCS1, MYO16, ITPR2, MOV10, STK24, CELF2, CENPP, NTN1, DRP2, PPFIBP1, ADARB2, GNAO1, C4orf50, MEF2A, TMOD2, NTRK2, HABP2, CRB1, IQSEC3, PARD3B, AUTS2, TRAPPC6B, TAPT1, PCSK2, ECM2, RHOC, DIEXF, DMRT1, MYO7A, PTPRT, SLC23A2, IGF1, SLC35D1, PARL, MAGI3, MAOA, TGM3, FTO, TMEM9, K…	79	0.0044
hsa-miR-4524a-3p	RELN, CHRM3, MEOX1, TMED8, MGAT3, ZNF385D, FARP1, SLIT1, PLXNA4, EXOC4, CXorf21, SLC6A12, CSMD1, PARK2, TERF1, CTNNA3, CREB5, CELF2, PMM2, ZFP30, HAAO, PLEKHG2, ZBTB20, EVI5, SLCO5A1, MTA3, GDNF, EML4, MTPAP, NTRK2, HABP2, MAGI2, PARD3B, AK3, RAPGEF5, C10orf11, SLC14A2, CACNA1I, LIPC, ARHGAP22, KCNH1, PTPN22, BMP7, SLC35D1, DPYD, EBF3, SYTL3, FRMPD4, NTSR1, CD300LB, NOS1, MYPOP, BCAT1, PDGFB, ARS…	135	0.00442
hsa-miR-4488	NTSR1, DCC, CLDN5, NOS1AP, PID1, AK3, NOS1, SETBP1, ARHGAP33, SYT2, SLIT1, ADARB2, MCTP2, PGLYRP4, SLC23A2, NTRK2, FRMPD4, PTPRS, RUNX1, FAM101A	20	0.00447
hsa-miR-371b-3p	CHRM3, TMED8, SAMD12, SHISA6, SYT2, RCBTB1, RAB3IL1, SLIT1, DLG2, EXOC4, FGD3, PTPRD, CREB5, TENM2, MOCS1, RAPGEF4, PMM2, CENPP, NTN1, ATXN1, ZBTB20, CPNE9, CSRP2BP, UBAC2, TMOD2, SLC35B3, MIER1, VPS8, DCC, AK3, NR3C2, RAPGEF5, TAPT1, IARS, FMNL2, PLCB4, DIEXF, BRSK2, PTPRT, SLC23A2, SLC35D1, PARL, FAM101A, KSR2, CNTNAP5, PID1, PRKCB, OR51E1, GABRA4, KYNU, NPFFR1, CLMN, RUNX1	53	0.00451
hsa-mir-4267	CHRM3, DDRGK1, PARP8, TBC1D1, GCOM1, TMED8, MGAT3, LRRC8C, SAMD12, SHISA6, ELFN2, FARP1, C22orf39, MKLN1, SYT2, SAMD8, SEC23A, PLXNA4, FAM107B, CXorf21, SLC6A12, FGD3, EMC1, EFCAB14, SLCO3A1, PARK2, CTNNA3, CREB5, UBR4, MOCS1, MOV10, STK24, OSBPL10, CENPP, NTN1, PAPPA2, RPS6KA2, DCLRE1B, SETBP1, ATXN1, ZBTB20, PLCXD2, DRP2, ADARB2, MEF2A, GPR126, PIK3R1, NTRK2, KCNMA1, IQSEC3, PARD3B, KLHL6, HLCS…	110	0.0046
hsa-miR-6828-5p	LUZP2, NOS1AP, CHRM3, PARP8, GCOM1, TMED8, MGAT3, SAMD12, SHISA6, IFLTD1, C22orf39, SVIL, SYT2, LRRK2, PRDM5, UNC5C, BTBD11, PLXNA4, RSPO1, FRMD3, PHLDB2, SOBP, FGD3, SIDT1, PTPRD, CTNNA3, MYO16, ITPR2, XDH, CELF2, CENPP, ESRRG, ATXN1, ZBTB20, EVI5, SLCO5A1, DLL3, DRP2, ADARB2, TMOD2, TLR8, CRB1, IQSEC3, PARD3B, AUTS2, SOSTDC1, TRAPPC6B, MIER1, VPS8, RPS16, TAPT1, BMPR1B, MCEE, TENM4, DIEXF, CACN…	99	0.00461
hsa-miR-5000-3p	NOS1AP, UBL3, MEOX1, TBC1D1, TMED8, SAMD12, SHISA6, ZNF385D, C22orf39, SYT2, UNC5C, DLG2, PLXNA4, SOBP, FGD3, DAAM1, TERF1, CREB5, NXN, HHAT, MOCS1, STK24, CENPP, GFI1, RPS6KA2, ZBTB20, NBPF3, DRP2, KCTD1, CSRP2BP, NTRK2, IQSEC3, NPAS3, HLCS, RAPGEF5, NR3C2, C10orf11, ARHGAP33, DIEXF, LIPC, ARHGAP22, COL8A1, DAPK1, SLC23A2, SLC35D1, PSENEN, PARL, EBF3, MAOA, RBFOX1, FTO, MAGEA11, KSR2, DUSP13, CN…	73	0.00462
hsa-miR-1266-5p	RELN, NOS1AP, CHRM3, TMED8, MGAT3, SAMD12, ELFN2, FARP1, RAB3IL1, SLIT1, PLXNA4, CXorf21, SIDT1, EFCAB14, CTNNA3, CREB5, COL2A1, MOCS1, STK24, CELF2, HAAO, ZBTB20, EVI5, MTA3, GPR126, NTRK2, CRB1, IQSEC3, HPCAL1, CDH5, UTRN, CACNA1I, PTPRT, ARHGAP22, SLC35D1, EBF3, NTSR1, PAPPA, CD300LB, PDGFB, IDS, ARSB, MPRIP, ABHD2, KCNH8, UFD1L, ASTN2, CLMN, FAM169B, RBM43, OSBPL6, NAALAD2, ATP2C2, PTPRS, KIF…	111	0.00468
hsa-miR-6858-3p	LMCD1, NOS1AP, DDRGK1, MEOX1, TMED8, MGAT3, SAMD12, SHISA6, FARP1, MKLN1, SYT2, RAB3IL1, SLIT1, CACNB4, SAMD8, SLC36A4, DLG2, SOBP, EFCAB14, SLCO3A1, CTNNA3, COX6B1, CREB5, CHST9, UBR4, NXN, MOCS1, STK24, OSBPL10, PMM2, CENPP, SLC44A5, NTN1, PAPPA2, ESRRG, SETBP1, PLEKHG2, ZBTB20, TMEM245, EVI5, SLCO5A1, DRP2, PPFIBP1, CPNE9, GDNF, EML4, MTPAP, IQSEC3, PARD3B, KLHL6, VPS8, AK3, SBSPON, RAPGEF5, C…	100	0.0047
hsa-miR-3613-3p	BLCAP, LMCD1, RELN, CHRM3, PARP8, DMD, PDE4B, TMED8, MGAT3, LRRC8C, SAMD12, ZNF385D, RCBTB1, TP53INP1, CACNB4, DLG2, PLXNA4, FAM107B, CXorf21, CSMD1, PTPRD, EFCAB14, CTNNA3, CREB5, HHAT, STXBP6, STK24, KDM4C, LRRC16A, CELF2, GFI1, PAPPA2, ZFP30, HAAO, PLEKHG2, ZBTB20, TMEM245, EVI5, SLCO5A1, PPFIBP1, MTA3, GDNF, EML4, KCTD1, MTPAP, NTRK2, HABP2, CRB1, PARD3B, SOSTDC1, GULP1, KLHL6, FAM221A, AK3, …	217	0.00475
hsa-miR-5691	LMCD1, DDRGK1, PDE4D, SAMD12, SHISA6, FARP1, MKLN1, RCBTB1, RAB3IL1, SLIT1, UNC5C, CACNB4, SAMD8, DLG2, PLXNA4, RSPO1, CCDC39, PHLDB2, CDH13, FGD3, MOCS1, ITPR2, STK24, KDM4C, OSBPL10, LRRC16A, CENPP, PAPPA2, ZFP30, ESRRG, SETBP1, ATXN1, ZBTB20, TMEM245, ADARB2, MEF2A, MTPAP, NTRK2, MAGI2, PARD3B, SLC35B3, KLHL6, HLCS, ABCC4, VPS8, DCC, HPCAL1, AK3, NR3C2, TAPT1, BMPR1B, PLCB4, RHOC, DIEXF, CALD1…	91	0.00479
hsa-mir-4253	LUZP2, NOS1AP, RAPGEF5, C10orf11, RHOC, IFLTD1, ARHGAP33, CDH5, RIPPLY3, CACNA1I, PTPRT, UNC5C, PHLDB2, SOBP, EMC1, MAGI3, CREB5, IFNAR1, KSR2, NTSR1, FAM155B, CD300LB, NOS1, OSBPL10, CENPP, NTN1, ZFP30, HAAO, PLEKHG2, MPRIP, SLCO5A1, GABRA4, PPFIBP1, ACOXL, IWS1, NPFFR1, CSRP2BP, CLMN, SIPA1L3, PGLYRP4, TLR8, NAA50, SOSTDC1, KLHL6	44	0.00485
hsa-miR-4485-5p	AK3, TMED8, ELFN2, RIPPLY3, BRSK2, MYO7B, SAMD8, PNCK, DLG2, PLXNA4, SLC6A12, PTPRD, MAGI3, FTO, IFNAR1, DUSP13, TNFAIP8, NOS1, CD300LB, NTN1, ZFP30, IDS, MPRIP, GDNF, ATP6V1A, NPFFR1, SIPA1L3, SMG1, ABCG1, POMT2, SUPT5H	31	0.00487
hsa-miR-6880-5p	LUZP2, LMCD1, CHRM3, MEOX1, PARP8, MGAT3, LRRC8C, SAMD12, SHISA6, ZNF385D, ELFN2, FARP1, IFLTD1, SVIL, MKLN1, RAB3IL1, SLIT1, TCF15, DLG2, PLXNA4, TFF3, EMC1, SLCO3A1, CTNNA3, COX6B1, CREB5, NXN, MOV10, STK24, CELF2, CENPP, NTN1, PAPPA2, RPS6KA2, SETBP1, PLEKHG2, ZBTB20, EVI5, CACNB2, DRP2, PPFIBP1, MTA3, GDNF, ADARB2, CSRP2BP, MEF2A, GPR126, HABP2, MAGI2, PARD3B, EML1, KLHL6, VPS8, HPCAL1, RAPGE…	102	0.00488
hsa-miR-4713-3p	LMCD1, CHRM3, SAMD12, SHISA6, ZNF385D, C22orf39, MKLN1, EYS, SLC36A4, DLG2, PLXNA4, EXOC4, PARK2, CHST9, NXN, MOCS1, ALK, KDM4C, CELF2, PMM2, NTN1, PAPPA2, ATXN1, ITIH6, PLEKHG2, ZBTB20, SLCO5A1, PLCXD2, PPFIBP1, TMOD2, KLHL6, ANKEF1, HPCAL1, TENM4, UTRN, PTPRT, CACNA1I, MYLIP, ATP6AP1L, FRMPD4, FTO, KSR2, DUSP13, FAM155B, NOS1, CD300LB, PRKCB, PDGFB, GRM5, GFRA1, CLMN, F13A1, FRMD4A, NAALAD2, RU…	55	0.00492
hsa-miR-146a-3p	CHRM3, MEOX1, TMED8, SAMD12, RCBTB1, PRDM5, SLIT1, BTBD11, DLG2, PLXNA4, FAM107B, RGS13, CSMD1, EFCAB14, CTNNA3, STXBP6, MOCS1, STK24, LRRC16A, GFI1, PAPPA2, ZFP30, ITIH6, PLEKHG2, ZBTB20, TMEM245, SLCO5A1, MTA3, GDNF, NTRK2, HABP2, CRB1, IQSEC3, PARD3B, SBSPON, RAPGEF5, NR3C2, TAPT1, NOL8, CACNA1I, WDR78, LIPC, ARHGAP22, KCNH1, SLC35D1, PSENEN, EBF3, GAD1, PAPPA, CD300LB, NOS1, BCAT1, IDS, MPRIP…	128	0.00492
hsa-miR-4787-5p	NXN, KSR2, NTSR1, LMCD1, RPS6KA2, SHISA6, HAAO, TENM4, RHOC, ABHD2, SYT2, SLIT1, GFRA1, PRR20E, HIRA, IQSEC3, KLHL6, PTPRS	18	0.00495
hsa-miR-4756-3p	LMCD1, NOS1AP, PARP8, TMED8, MGAT3, ZNF385D, ELFN2, FARP1, SLIT1, TP53INP1, DLG2, PLXNA4, EXOC4, DDX60L, CSMD1, EFCAB14, PARK2, TERF1, CTNNA3, CREB5, WDR93, STXBP6, STK24, KDM4C, CELF2, PAPPA2, ZFP30, PLEKHG2, ZBTB20, TMEM245, MYZAP, MTA3, GDNF, CSRP2BP, UBAC2, MTPAP, CRB1, RAPGEF5, PLEK, IARS, FIP1L1, PTPRT, WDR78, LIPC, ARHGAP22, IGF1, SLC35D1, GAD1, NTSR1, MYH14, PAPPA, CD300LB, NOS1, MYPOP, A…	132	0.00517
hsa-miR-3197	BLCAP, MIER1, HPCAL1, RAPGEF5, SHISA6, TENM4, FIP1L1, BRSK2, ARHGAP22, IGF1, PARL, RBFOX1, IL15RA, TMEM9, NTSR1, CELF2, NTN1, CENPP, RPS6KA2, MPRIP, EVI5, PPFIBP1, ADARB2, SIPA1L3, ABCG1, POMT2, FRMD4A, KLHL6	28	0.00517
hsa-miR-193b-5p	LMCD1, MEOX1, DMD, TMED8, DMRT3, ELFN2, FARP1, C22orf39, MYO7B, SYT2, UNC5C, CACNB4, BTBD11, RSPO1, PHLDB2, SOBP, CXorf21, SLC6A12, CSMD1, EMC1, COX7A2L, PARK2, COX6B1, CREB5, STXBP6, OSBPL10, CENPP, SLC44A5, SETBP1, PLEKHG2, ZBTB20, TMEM245, SLCO5A1, NBPF3, CACNB2, GDNF, ADARB2, EML4, TMOD2, IQSEC3, PARD3B, ANKEF1, VPS8, AK3, PCSK2, TENM4, RHOC, CDH5, DIEXF, CACNA1I, PTPRT, CHORDC1, BMP7, PARL, …	95	0.00522
hsa-miR-6735-5p	AK3, FAM69A, TMED8, RHOC, DIEXF, SLIT1, DLG2, FRMD3, KCNH1, DDX60L, RIMBP2, SLC35D1, RBFOX1, FRMPD4, NTSR1, CNTNAP5, FAM155B, ENTPD1, DCLRE1B, ATXN1, ITIH6, ARSB, ZBTB20, MPRIP, TMEM245, CLMN, KCNIP4, ABCG1, TMOD2, MEF2A, SHH, POMT2	32	0.00525
hsa-miR-371a-3p	CHRM3, AK3, NR3C2, BMPR1B, SAMD12, ELFN2, PLCB4, SYT2, PTPRT, DLG2, KCNH1, SLC23A2, SLC35D1, CNTNAP5, NTN1, CENPP, PRKCB, ATXN1, ZBTB20, GABRA4, CPNE9, KYNU, TMOD2, KCNMA1, RUNX1	25	0.00541
hsa-miR-99a-5p	CNTNAP5, DDRGK1, PTPRN2	3	0.00542
hsa-miR-6720-5p	VPS8, FAM69A, FARP1, RIPPLY3, RAB3IL1, TCF15, DLG2, COL8A1, IGF1, SLC35D1, RAMP1, PARL, SYTL3, FTO, TMEM9, IFNAR1, UBR4, NXN, FAAH2, KSR2, PIWIL2, MOCS1, ZFP30, RPS6KA2, SETBP1, HAAO, ARSB, MPRIP, EVI5, PRKG1, OR51E1, PPFIBP1, ACOXL, ASTN2, MTPAP, KLHL6, RUNX1	37	0.00554
hsa-miR-4646-5p	BLCAP, LMCD1, NOS1AP, CHRM3, TMED8, MGAT3, PDE4D, SHISA6, FARP1, DGKB, MKLN1, SYT2, PRDM5, SLIT1, TP53INP1, BTBD11, DLG2, RSPO1, FRMD3, CSMD1, EMC1, SIDT1, PTPRD, CTNNA3, NXN, OSBPL10, LRRC16A, CELF2, RAPGEF4, CENPP, GFI1, NTN1, PAPPA2, ZFP30, RPS6KA2, ZBTB20, TMEM245, SLCO5A1, PLCXD2, LRP1B, GDNF, ADARB2, ABHD17C, CSRP2BP, MTPAP, VWA5A, HABP2, PARD3B, NPAS3, OXER1, HLCS, VPS8, DCC, CLDN5, CCDC91…	110	0.00561
hsa-miR-1238-3p	NOS1AP, CHRM3, UBL3, DDRGK1, MEOX1, PARP8, DMD, TBC1D1, PDE4D, SAMD12, ZNF385D, ELFN2, PCDH15, MKLN1, SYT2, RCBTB1, PRDM5, SLIT1, UNC5C, EYS, SLC36A4, BTBD11, PLXNA4, FRMD3, EMC1, CTNNA3, TENM2, NXN, HHAT, STXBP6, MYO16, MOV10, CELF2, CENPP, PAPPA2, ZFP30, PARK7, PLEKHG2, ZBTB20, TMEM245, SLCO5A1, LRP1B, MTA3, GDNF, ADARB2, C4orf50, KCNIP4, MEF2A, TMOD2, PIK3R1, TLR8, PARD3B, AUTS2, KLHL6, HLCS, …	110	0.00561
hsa-mir-588	CHRM3, DDRGK1, MGAT3, LRRC8C, SHISA6, IFLTD1, C22orf39, MKLN1, RAB3IL1, TP53INP1, SAMD8, SLC36A4, PLXNA4, FAM107B, ZNF565, CXorf21, CSMD1, FGD3, EMC1, PTPRD, SLCO3A1, PARK2, CTNNA3, COX6B1, GFI1, NTN1, ATXN1, PLEKHG2, ZBTB20, SLCO5A1, NBPF3, CACNB2, MTA3, ADARB2, TMOD2, NTRK2, FAM65B, KLHL6, VPS8, DCC, SBSPON, NPSR1, TAPT1, PCSK2, PLEK, RHOC, PLCB4, CDH5, CACNA1I, PTPRT, ARHGAP22, KCNH1, COL8A1, …	80	0.00563
hsa-miR-6829-5p	NOS1AP, DDRGK1, DMD, PDE4B, TBC1D1, TMED8, MGAT3, PDE4D, SAMD12, ELFN2, SYT2, UNC5C, DLG2, PLXNA4, FAM107B, CCDC39, SOBP, FGD3, MTMR14, DAAM1, HIRA, PTPRD, SLCO3A1, CTNNA3, COX6B1, NXN, HHAT, COL2A1, MOCS1, CELF2, PMM2, CENPP, NTN1, ZNF385B, RPS6KA2, SETBP1, HAAO, ZBTB20, EVI5, NBPF3, DRP2, GDNF, GNAO1, CSRP2BP, UBAC2, C4orf50, TMOD2, MTPAP, NTRK2, PPM1J, HABP2, FAM65B, IQSEC3, KLHL6, VPS8, HPCAL…	99	0.00565
hsa-miR-7156-3p	LMCD1, UBL3, MEOX1, PARP8, MGAT3, SAMD12, ELFN2, FARP1, IFLTD1, C22orf39, MKLN1, CACNB4, SAMD8, PLXNA4, CSMD1, EMC1, RAMP1, HIRA, SLCO3A1, IGSF1, CTNNA3, NXN, MOCS1, MYO16, XDH, CELF2, RAPGEF4, CENPP, GFI1, NTN1, RPS6KA2, SETBP1, ATXN1, ITIH6, ZBTB20, TMEM245, SLCO5A1, CACNB2, THEMIS, PPFIBP1, GDNF, ADARB2, C4orf50, MEF2A, MTPAP, NTRK2, TLR8, FAM65B, IQSEC3, PARD3B, NPAS3, VPS8, C10orf11, TENM4, …	99	0.00565
hsa-miR-6887-3p	BLCAP, LMCD1, NOS1AP, CHRM3, MEOX1, TMED8, MGAT3, ELFN2, RAB3IL1, SLIT1, BTBD11, DLG2, PLXNA4, FAM107B, CXorf21, SIDT1, HIRA, PTPRD, EFCAB14, PARK2, CTNNA3, HHAT, STK24, CELF2, GFI1, ZFP30, ZBTB20, TMEM245, GDNF, IQSEC3, KLHL6, PLEK, RHOC, CDH5, CACNA1I, PTPRT, ZNF503, ARHGAP22, KCNH1, BMP7, SLC35D1, FRMPD4, FAM101A, GAD1, NTSR1, CD300LB, NOS1, BCAT1, PDGFB, MPRIP, SP5, ABHD2, UFD1L, CLMN, SIPA1L…	125	0.00574
hsa-miR-6734-3p	LMCD1, CHRM3, MEOX1, MGAT3, SAMD12, ZNF385D, ELFN2, RCBTB1, RAB3IL1, CACNB4, BTBD11, DLG2, PLXNA4, FAM107B, SLC6A12, CSMD1, FGD3, SIDT1, PTPRD, CTNNA3, CREB5, HHAT, MOCS1, MOV10, KDM4C, PMM2, GFI1, PAPPA2, ZFP30, PLEKHG2, ZBTB20, EVI5, SLCO5A1, MYZAP, GDNF, EML4, UBAC2, GPR126, IQSEC3, PARD3B, KLHL6, HPCAL1, RAPGEF5, NPSR1, SLC14A2, CDH5, CACNA1I, PTPRT, KCNH1, CTAGE5, IGF1, FRMPD4, FAM101A, PAPP…	142	0.00575
hsa-miR-6846-3p	LUZP2, DDRGK1, TMED8, SHISA6, ELFN2, MKLN1, UNC5C, PLXNA4, SOBP, CXorf21, PTPRD, CTNNA3, NXN, ALK, NTN1, EVI5, NBPF3, DRP2, GDNF, ADARB2, VWA5A, TLR8, IQSEC3, SLC35B3, TRAPPC6B, KLHL6, MIER1, PTPRT, PRICKLE2, KCNH1, RIMBP2, SLC35D1, PDZD2, FRMPD4, TMEM9, NTSR1, KSR2, BCAT1, PRKCB, ARSB, MPRIP, SP5, PRKG1, OR51E1, GFRA1, NPFFR1, NDUFAF6, SIPA1L3, F13A1, CTNNAL1, GLRA2, POMT2, POU6F2	53	0.00578
hsa-miR-6851-5p	LUZP2, NOS1AP, CHRM3, MEOX1, PARP8, PDE4B, TBC1D1, TMED8, MGAT3, PDE4D, SAMD12, SHISA6, ELFN2, FARP1, MYO7B, RALYL, DLG2, PLXNA4, FGD3, EMC1, SIDT1, COX7A2L, EFCAB14, CTNNA3, COX6B1, CREB5, MCPH1, MYO16, OSBPL10, PMM2, CENPP, GFI1, ESRRG, RPS6KA2, SETBP1, PLEKHG2, PPFIBP1, SYNE1, GDNF, ADARB2, GNAO1, GPR126, MTPAP, NTRK2, HABP2, TLR8, CRB1, MAGI2, SLC35B3, MIER1, ABCC4, ANKEF1, VPS8, HPCAL1, NR3C…	101	0.00587
hsa-let-7a-2-3p	MECOM, RELN, CHRM3, DMD, TBC1D1, PDE4D, SAMD12, SHISA6, IFLTD1, DGKB, RALYL, TP53INP1, CACNB4, DLG2, RSPO1, FRMD3, EXOC4, EMC1, DAAM1, COX7A2L, PTPRD, SLCO3A1, PLAC1, CTNNA3, CREB5, TENM2, UBR4, RGS7, CELF2, CENPP, GFI1, ESRRG, ATXN1, ZBTB20, TMEM245, CACNB2, DRP2, THEMIS, LRP1B, GDNF, ADARB2, EML4, UBAC2, C4orf50, TMOD2, MEF2A, PIK3R1, VWA5A, FAM65B, IQSEC3, MAGI2, PARD3B, EML1, AUTS2, NPAS3, TR…	98	0.00612
hsa-miR-1234-3p	AK3, MGAT3, SLC14A2, KCNH1, CXorf21, PARK2, FTO, FAM101A, PIWIL2, KSR2, NOS1, CD300LB, PAPPA2, ZFP30, PRKG1, MTA3, GNAO1, NPFFR1, SMG1, MTPAP, RBM43, PPP1R9A, NPAS3	23	0.00615
hsa-miR-6747-5p	MECOM, CHRM3, MEOX1, TMED8, MGAT3, SAMD12, ELFN2, C22orf39, MYO7B, SYT2, RAB3IL1, SLIT1, UNC5C, BTBD11, DLG2, FAM107B, CCDC39, SOBP, MTMR14, EMC1, EFCAB14, SLCO3A1, IGSF1, COX6B1, CREB5, CHST9, MOCS1, STK24, CELF2, CENPP, NTN1, SETBP1, ZBTB20, DLL3, DRP2, PPFIBP1, ADARB2, GNAO1, EML4, C4orf50, PIK3R1, NTRK2, CRB1, IQSEC3, AUTS2, CWC15, GJA1, HLCS, DCC, NPSR1, TAPT1, TENM4, BRSK2, DMRT1, CACNA1I, …	93	0.00615
hsa-miR-6789-3p	NOS1AP, AK3, NTN1, ZFP30, IDS, ZBTB20, TMEM245, ABHD2, BRSK2, SLIT1, TCF15, GFRA1, NPFFR1, ARHGAP22, SIPA1L3, SOBP, SMG1, RBM43, EML1, RUNX1	20	0.00626
hsa-miR-486-3p	BLCAP, LMCD1, NOS1AP, PDE4B, TMED8, MGAT3, SAMD12, ELFN2, FARP1, MYO7B, RAB3IL1, EMP3, SLIT1, PLXNA4, FGD3, STXBP6, COL2A1, MOCS1, MOV10, GFI1, PLEKHG2, ZBTB20, TMEM245, EVI5, SLCO5A1, DLL3, GDNF, UBAC2, MTPAP, HABP2, CRB1, IQSEC3, C12orf55, HPCAL1, AK3, NR3C2, PLEK, SLC14A2, CDH5, CACNA1I, PTPRT, SLC13A3, ARHGAP22, KCNH1, IGF1, SLC35D1, TGM3, SYTL3, FAM101A, NTSR1, CD300LB, NOS1, IDS, ARSB, MPRI…	118	0.00633
hsa-miR-4662a-5p	CHRM3, MEOX1, TBC1D1, SAMD12, IFLTD1, DGKB, MKLN1, PRDM5, CACNB4, SAMD8, EYS, DLG2, SOBP, FGD3, EMC1, IGSF1, CTNNA3, COX6B1, CREB5, MCPH1, NXN, ITPR2, CELF2, RAPGEF4, CENPP, SETBP1, ZBTB20, TMEM245, EVI5, PPFIBP1, GDNF, ADARB2, EML4, TMOD2, MTPAP, NTRK2, CRB1, PARD3B, SLC35B3, KLHL6, GJA1, DCC, AK3, SBSPON, RAPGEF5, PLEK, RIPPLY3, CALD1, ARHGAP22, COL8A1, SLC23A2, IGF1, PARL, FRMPD4, IFNAR1, TMEM…	85	0.00636
hsa-miR-5089-5p	LMCD1, NOS1AP, CHRM3, MEOX1, PDE4B, TMED8, SAMD12, ZNF385D, PRDM5, CACNB4, BTBD11, PLXNA4, ZNF565, CXorf21, SIDT1, EFCAB14, PARK2, CTNNA3, CREB5, MOCS1, KDM4C, ZFP30, PLEKHG2, ZBTB20, TMEM245, EVI5, SLCO5A1, MTA3, GDNF, GPR126, NTRK2, CRB1, IQSEC3, MAGI2, KLHL6, HPCAL1, AK3, SLC14A2, UTRN, PTPRT, KCNH1, BMP7, IGF1, SYTL3, FRMPD4, PAPPA, CD300LB, NOS1, BCAT1, IDS, ARSB, GRM5, MPRIP, ABHD2, OR51E1,…	119	0.00642
hsa-miR-149-3p	LMCD1, SHISA6, SYT2, RAB3IL1, PNCK, SOBP, EMC1, SIDT1, HIRA, SLCO3A1, COX6B1, CCDC148, UBR4, PMM2, NTN1, HAAO, CACNB2, PPFIBP1, MTA3, ADARB2, MTPAP, VWA5A, CRB1, IQSEC3, ANKEF1, VPS8, DCC, HPCAL1, RPS16, PCSK2, TENM4, DIEXF, RIPPLY3, DMRT1, CALD1, PTPRT, PRICKLE2, PTPRN2, IGF1, PARL, SYTL3, FRMPD4, IFNAR1, NTSR1, KSR2, PAPPA, FAM155B, CD300LB, ENTPD1, PDGFB, IDS, RXRG, ABHD2, ATP6V1A, ASTN2, ABCG…	62	0.00642
hsa-mir-5572	CHRM3, MEOX1, MGAT3, SAMD12, ELFN2, RAB3IL1, CACNB4, BTBD11, DLG2, PLXNA4, FAM107B, SIDT1, PARK2, TERF1, CTNNA3, CREB5, HHAT, STXBP6, CELF2, ZBTB20, SLCO5A1, PPFIBP1, MTA3, GDNF, EML4, GPR126, HABP2, IQSEC3, PARD3B, SBSPON, RAPGEF5, NR3C2, SLC14A2, RHOC, CACNA1I, LIPC, KCNH1, IGF1, PAPPA, CD300LB, NOS1, BCAT1, RTL1, ARSB, GRM5, RXRG, MPRIP, PRKG1, CAST, GABRA4, KCNH8, MCTP2, ASTN2, CLMN, LRRTM3, …	121	0.00659
hsa-miR-6760-5p	CHRM3, MGAT3, ZNF385D, ELFN2, RAB3IL1, CACNB4, DLG2, PLXNA4, FAM107B, CSMD1, PTPRD, CREB5, MOCS1, CELF2, ZFP30, HAAO, PLEKHG2, ZBTB20, TMEM245, EVI5, SLCO5A1, CSRP2BP, MTPAP, NTRK2, PPM1J, PARD3B, TAPT1, PLEK, C10orf11, PTPRT, KCNH1, CHORDC1, BMP7, IGF1, SLC35D1, MYH14, CD300LB, NOS1, PDGFB, IDS, ARSB, MPRIP, ABHD2, PTPRK, GABRA4, CYP2C18, KCNH8, ACOXL, ATP6V1A, MCTP2, ASTN2, CLMN, SIPA1L3, PGLYR…	122	0.00667
hsa-miR-628-3p	TBC1D1, LRRC8C, SAMD12, PRKD1, IFLTD1, RCBTB1, PRDM5, CACNB4, SLC36A4, BTBD11, DLG2, SEC23A, FAM107B, FRMD3, HIRA, CELF2, RAPGEF4, ZNF385B, PAPPA2, ATXN1, ZBTB20, TMEM245, EVI5, MTA3, EML4, ABHD17C, MTPAP, FAM65B, SOSTDC1, AUTS2, RAPGEF5, TAPT1, PCSK2, FMNL2, PLCB4, FIP1L1, SPAG16, KCNH1, CHORDC1, PTPN22, RIMBP2, SLC35D1, MAGI3, FRMPD4, PRKCB, ARSB, GABRA4, ACOXL, KCNH8, ATP6V1A, EGFL6, SMG1, OSB…	57	0.00677
hsa-miR-3942-5p	LUZP2, LMCD1, CHRM3, DMD, TBC1D1, MGAT3, PDE4D, LRRC8C, C22orf39, DGKB, LRRK2, PRDM5, UNC5C, CACNB4, SLC36A4, SEC23A, PLXNA4, PHLDB2, SLC6A12, EMC1, PTPRD, IGSF1, CTNNA3, CREB5, XDH, OSBPL10, PAPPA2, ZFP30, ESRRG, C1orf141, SETBP1, PLEKHG2, ZBTB20, EVI5, DRP2, CTTNBP2, EML4, ABHD17C, MEF2A, PIK3R1, TLR8, KDM4D, CRB1, FAM65B, EML1, SLC35B3, KLHL6, C12orf55, AK3, TAPT1, PLEK, C10orf11, UTRN, WDR78,…	82	0.00679
hsa-miR-3173-3p	RELN, NOS1AP, MGAT3, SAMD12, ELFN2, C22orf39, MKLN1, SYT2, SLIT1, TP53INP1, SAMD8, DLG2, CDH13, SOBP, CSMD1, FGD3, CTNNA3, HHAT, STXBP6, NTN1, RPS6KA2, ATXN1, ZBTB20, SLCO5A1, MTA3, KCTD1, TMEM143, PIK3R1, SUPT5H, FAM65B, PARD3B, SOSTDC1, VPS8, DCC, SBSPON, CDH5, DIEXF, PTPRT, MYLIP, LIPC, KCNH1, SLC23A2, PTPRN2, PSENEN, PDZD2, FRMPD4, SORBS2, IFNAR1, NTSR1, KSR2, CNTNAP5, SLC17A8, TNFAIP8, NOS1,…	64	0.00686
hsa-miR-4733-3p	CHRM3, UBL3, DDRGK1, MEOX1, TMED8, MGAT3, LRRC8C, SHISA6, PRKD1, ZNF385D, ELFN2, C22orf39, SYT2, SRPX, TP53INP1, SLC36A4, DLG2, PLXNA4, RSPO1, FRMD3, PHLDB2, SOBP, MTMR14, EMC1, DAAM1, SLCO3A1, CTNNA3, CREB5, MCPH1, MOCS1, ITPR2, PLEKHG2, ZBTB20, EVI5, ZNF781, PPFIBP1, GDNF, ADARB2, VWA5A, HABP2, KCNMA1, KDM4D, SUPT5H, NPAS3, AUTS2, KLHL6, MIER1, DCC, RPS16, PCSK2, PLEK, CDH5, FIP1L1, BRSK2, CACN…	99	0.00691
hsa-miR-6867-3p	LMCD1, TMED8, MGAT3, SAMD12, ELFN2, RAB3IL1, TP53INP1, CACNB4, PLXNA4, CSMD1, PTPRD, EFCAB14, CREB5, STXBP6, MOCS1, MOV10, STK24, KDM4C, PAPPA2, ZFP30, ZBTB20, TMEM245, EVI5, SLCO5A1, MTA3, GDNF, UBAC2, GPR126, MTPAP, PARD3B, SOSTDC1, OXER1, KLHL6, AK3, RAPGEF5, CDH5, CACNA1I, PTPRT, ZNF503, KCNH1, IGF1, SLC35D1, DPYD, EBF3, TGM3, FRMPD4, FAM101A, PAPPA, CD300LB, MYPOP, BCAT1, PDGFB, ARSB, MPRIP,…	125	0.00693
hsa-miR-371b-5p	LUZP2, DMD, TMED8, SHISA6, ELFN2, IFLTD1, SYT2, UNC5C, CACNB4, SAMD8, BTBD11, DLG2, SEC23A, ZNF565, RGS13, CXorf21, DDX60L, EMC1, SIDT1, COX6B1, TENM2, NXN, ITPR2, STK24, XDH, CENPP, CDC45, RPS6KA2, DCLRE1B, SETBP1, ZBTB20, EVI5, PLCXD2, DLL3, DRP2, LRP1B, PPFIBP1, GDNF, MEF2A, TMOD2, GPR126, TLR8, SOSTDC1, KLHL6, ABCC4, VPS8, DCC, CCDC91, SBSPON, TENM4, CDH5, UTRN, PRICKLE2, CHORDC1, CTAGE5, SLC…	89	0.00695
hsa-miR-3945	NOS1AP, DMD, MGAT3, SAMD12, DMRT3, SYT2, PRDM5, UNC5C, CACNB4, EYS, DLG2, FRMD3, PHLDB2, SOBP, DAAM1, CTNNA3, CREB5, MYO16, OSBPL10, NTN1, PLEKHG2, ZBTB20, CACNB2, ADARB2, CSRP2BP, GPR126, VWA5A, TLR8, MAGI2, SOSTDC1, HLCS, ANKEF1, RAPGEF5, PCSK2, RHOC, DIEXF, RIPPLY3, PTPRT, CACNA1I, PRICKLE2, ARHGAP22, KCNH1, IGF1, EBF3, MAGI3, IFNAR1, KSR2, SLC17A8, FAM155B, NOS1, CD300LB, ABHD2, OR51E1, ACOXL…	65	0.00709
hsa-mir-4469	LMCD1, CHRM3, MEOX1, TMED8, MGAT3, ZNF385D, ELFN2, RAB3IL1, SLIT1, TP53INP1, DLG2, PLXNA4, CSMD1, SIDT1, EFCAB14, CTNNA3, CREB5, HHAT, STXBP6, MOCS1, MOV10, STK24, KDM4C, PAPPA2, ZBTB20, EVI5, SLCO5A1, MTA3, GDNF, UBAC2, GPR126, PARD3B, SOSTDC1, OXER1, KLHL6, AK3, RAPGEF5, NR3C2, CDH5, CACNA1I, PTPRT, ZNF503, KCNH1, SLC35D1, DPYD, EBF3, TGM3, FRMPD4, FAM101A, CD300LB, NOS1, MYPOP, BCAT1, PDGFB, I…	127	0.0071
hsa-miR-7113-3p	LMCD1, NOS1AP, CHRM3, TMED8, MGAT3, SAMD12, ELFN2, MYO7B, RAB3IL1, SLIT1, TP53INP1, CSMD1, PTPRD, EFCAB14, PARK2, CREB5, HHAT, STXBP6, MOCS1, STK24, KDM4C, PAPPA2, HAAO, ITIH6, ZBTB20, EVI5, SLCO5A1, MTA3, GDNF, EML4, CSRP2BP, UBAC2, GPR126, HABP2, IQSEC3, PARD3B, SOSTDC1, OXER1, KLHL6, HPCAL1, AK3, RAPGEF5, CDH5, CACNA1I, PTPRT, ZNF503, ARHGAP22, KCNH1, DPYD, EBF3, TGM3, FRMPD4, MYH14, PAPPA, CD…	127	0.0071
hsa-miR-548as-5p		0	0.00718
hsa-miR-654-5p	DDRGK1, MEOX1, NPSR1, PDE4B, PDE4D, C10orf11, SHISA6, FMNL2, ARHGAP33, MYO7B, SYT2, UNC5C, TP53INP1, ARHGAP22, SOBP, ATP6AP1L, IGF1, COX7A2L, PTPRD, NXN, MOCS1, TNFAIP8, NOS1, ENTPD1, ZNF385B, PRKCB, SETBP1, DCLRE1B, ITIH6, PLEKHG2, GRM5, GABRA4, ADARB2, NPFFR1, CLMN, TMEM143, KCNMA1	37	0.00728
hsa-miR-6506-5p	BLCAP, LMCD1, NOS1AP, TMED8, LRRC8C, SAMD12, SHISA6, MKLN1, SYT2, PRDM5, BTBD11, DLG2, EXOC4, SIDT1, CTNNA3, COX6B1, CREB5, NXN, XDH, OSBPL10, PMM2, CENPP, GFI1, ZFP30, RPS6KA2, DCLRE1B, ATXN1, PLEKHG2, ZBTB20, TMEM245, SLCO5A1, PLCXD2, CSRP2BP, TMOD2, VWA5A, NTRK2, HABP2, NPAS3, OXER1, HLCS, AK3, BMPR1B, PCSK2, PLEK, ECM2, FMNL2, DIEXF, CALD1, PTPRT, MYLIP, PRICKLE2, KCNH1, BMP7, SLC23A2, MAGI3,…	82	0.00731
hsa-mir-4438	LMCD1, NOS1AP, TMED8, ELFN2, TP53INP1, DLG2, ZNF565, EXOC4, CXorf21, CSMD1, FGD3, SIDT1, EFCAB14, PARK2, CTNNA3, CREB5, PAPPA2, ZFP30, HAAO, PLEKHG2, ZBTB20, PPFIBP1, MTA3, MTPAP, NTRK2, HABP2, IQSEC3, KLHL6, HPCAL1, AK3, SLC14A2, UTRN, PTPRT, IGF1, SLC35D1, PSENEN, FRMPD4, PAPPA, CD300LB, NOS1, PDGFB, IDS, RALB, MPRIP, ABHD2, CAST, PTPRK, UFD1L, ASTN2, CLMN, SIPA1L3, SMG1, RBM43, OSBPL6, NAA50, …	115	0.00734
hsa-miR-4697-5p	ABCC4, HPCAL1, TMED8, SHISA6, ELFN2, PTPRT, RAB3IL1, FAM107B, PTPRN2, DAAM1, FTO, COL2A1, KSR2, ITPR2, MOV10, PAPPA, FAM155B, CD300LB, PRKCB, PAPPA2, PDGFB, EVI5, PPFIBP1, CLMN, FAM65B	25	0.00737
hsa-miR-431-5p	BLCAP, PARP8, DMD, PDE4B, TMED8, SAMD12, SHISA6, PRKD1, ELFN2, FARP1, C22orf39, MKLN1, SYT2, RAB3IL1, UNC5C, SAMD8, RSPO1, CCDC39, PHLDB2, EMC1, DAAM1, SLCO3A1, PARK2, CTNNA3, HHAT, MOCS1, CELF2, CENPP, NTN1, ESRRG, SETBP1, PLEKHG2, ZBTB20, EVI5, ADARB2, ABHD17C, CSRP2BP, UBAC2, MEF2A, TMOD2, PIK3R1, FAM65B, SOSTDC1, SLC35B3, MIER1, MACF1, HLCS, FAM69A, RAPGEF5, NR3C2, NPSR1, TAPT1, PLCB4, C7orf6…	74	0.00739
hsa-miR-6765-5p	BLCAP, LMCD1, TBC1D1, ELFN2, MKLN1, SAMD8, EYS, PLXNA4, CDH13, TFF3, EMC1, CREB5, OSBPL10, CELF2, CENPP, NTN1, ZFP30, SETBP1, PLEKHG2, ZBTB20, EVI5, NBPF3, CACNB2, PPFIBP1, ADARB2, TLR8, MAGI2, SOSTDC1, OXER1, KLHL6, MIER1, DCC, AK3, RAPGEF5, TAPT1, C10orf11, TENM4, RIPPLY3, FIP1L1, BRSK2, PTPRT, COL8A1, ATP6AP1L, IGF1, SLC35D1, MAGI3, RBFOX1, IFNAR1, TMEM9, NTSR1, CNTNAP5, FAM155B, CD300LB, ENTP…	67	0.00754
hsa-miR-6798-5p	TMED8, MGAT3, PDE4D, LRRC8C, SHISA6, ELFN2, PCDH15, FARP1, MKLN1, SYT2, SLIT1, UNC5C, CACNB4, PNCK, PLXNA4, SOBP, SLC6A12, DAAM1, RAMP1, PTPRD, EFCAB14, PARK2, CTNNA3, MCPH1, NXN, STXBP6, COL2A1, MOCS1, MOV10, CELF2, RAPGEF4, CENPP, GFI1, NTN1, PAPPA2, HAAO, ZBTB20, DRP2, MTA3, ADARB2, UBAC2, C4orf50, KCNIP4, TMOD2, NTRK2, KDM4D, IQSEC3, PARD3B, CWC15, KLHL6, ABCC4, HPCAL1, RHOC, ARHGAP33, CDH5, …	94	0.00768
hsa-miR-1343-5p	CD300LB, MYPOP, PDGFB, HAAO, ELFN2, ABHD2, PNCK, TMEM143, SOBP, HABP2, KIF16B	11	0.00772
hsa-miR-6763-5p	MEOX1, TMED8, MGAT3, SHISA6, ELFN2, DGKB, SYT2, RAB3IL1, UNC5C, PNCK, PLXNA4, COX6B1, CREB5, STK24, OSBPL10, ZFP30, ESRRG, SETBP1, HAAO, ZBTB20, CACNB2, MTA3, GDNF, C4orf50, KCNIP4, HABP2, PARD3B, NPAS3, HLCS, ABCC4, CLDN5, SBSPON, AK3, BMPR1B, PCSK2, RHOC, CDH5, DIEXF, CACNA1I, ZNF503, BMP7, FTO, TMEM9, NTSR1, MYPOP, NOS1, ENTPD1, BCAT1, PRKCB, PDGFB, IDS, RXRG, GRM5, GABRA4, UFD1L, SMG1, ABCG1,…	61	0.0078
hsa-miR-9500	LMCD1, CHRM3, MEOX1, PARP8, PDE4B, TMED8, MGAT3, LRRC8C, ELFN2, FARP1, PRDM5, RAB3IL1, SLIT1, TP53INP1, CACNB4, BTBD11, EXOC4, CSMD1, SIDT1, HIRA, STXBP6, GFI1, HAAO, ITIH6, PLEKHG2, ZBTB20, SLCO5A1, PPFIBP1, MTA3, GDNF, UBAC2, KCNMA1, IQSEC3, MAGI2, SOSTDC1, GULP1, OXER1, RAPGEF5, C10orf11, IARS, SLC14A2, PLCB4, RHOC, UTRN, CACNA1I, PTPRT, ARHGAP22, CTAGE5, BMP7, SLC35D1, EBF3, FAM101A, MYH14, P…	136	0.00781
hsa-miR-2355-5p	NOS1AP, PARP8, MGAT3, SAMD12, ZNF385D, ELFN2, RCBTB1, PRDM5, SLIT1, TP53INP1, PLXNA4, FAM107B, SIDT1, TERF1, CREB5, HHAT, MOCS1, MOV10, STK24, LRRC16A, CELF2, GFI1, PAPPA2, ZFP30, PLEKHG2, ZBTB20, TMEM245, MTA3, GDNF, EML4, UBAC2, GPR126, NTRK2, IQSEC3, PARD3B, AK3, RAPGEF5, NR3C2, TAPT1, PLEK, C10orf11, SLC14A2, RHOC, CDH5, CACNA1I, PTPRT, ARHGAP22, KCNH1, BMP7, SLC35D1, FRMPD4, FAM101A, NOS1, B…	137	0.00789
hsa-miR-524-5p	MIER1, MECOM, AK3, SBSPON, PARP8, TAPT1, PDE4B, TBC1D1, BMPR1B, GCOM1, TMED8, MGAT3, SAMD12, DMRT3, FARP1, RIPPLY3, SVIL, SYT2, RALYL, LRRK2, CACNB4, FAM107B, PHLDB2, CHORDC1, COL8A1, RIMBP2, DAAM1, SLC35D1, PSENEN, IGSF1, MCPH1, MAGEA11, BCAT1, ZNF385B, ZFP30, CAST, MYZAP, MACROD2, GDNF, ADARB2, IWS1, C10orf88, PRR20E, SHH, TLR8, UGDH, LRRTM3, NAA50, GULP1	49	0.00794
hsa-mir-3657	LMCD1, PARP8, GCOM1, PDE4D, SAMD12, SHISA6, C22orf39, SYT2, RCBTB1, RAB3IL1, CACNB4, TCF15, EYS, PLXNA4, CDH13, SOBP, SIDT1, SLCO3A1, PARK2, MYO16, ITPR2, MOV10, STK24, LRRC16A, CELF2, PMM2, CENPP, GFI1, NTN1, ZFP30, SETBP1, ITIH6, SLCO5A1, DRP2, KCTD1, C4orf50, KDM4D, CRB1, IQSEC3, SLC35B3, ABCC4, TENM4, RIPPLY3, BRSK2, CACNA1I, PTPRT, WDR78, ZNF503, ARHGAP22, KCNH1, CHORDC1, SLC23A2, IGF1, SLC3…	77	0.00799
hsa-miR-6892-3p	NOS1AP, CHRM3, MEOX1, PDE4B, TMED8, MGAT3, LRRC8C, SAMD12, ELFN2, SLIT1, TP53INP1, DLG2, PLXNA4, FAM107B, CSMD1, FGD3, SIDT1, PARK2, CTNNA3, HHAT, STXBP6, MOCS1, MOV10, KDM4C, GFI1, ITIH6, HAAO, ZBTB20, SLCO5A1, MYZAP, GDNF, UBAC2, NTRK2, SOSTDC1, KLHL6, AK3, RAPGEF5, NR3C2, PLEK, CDH5, CACNA1I, PTPRT, ZNF503, KCNH1, FRMPD4, NTSR1, CD300LB, NOS1, BCAT1, IDS, ARSB, MPRIP, ABHD2, PTPRK, GABRA4, CYP…	122	0.00805
hsa-mir-1273e	LUZP2, LMCD1, CHRM3, PARP8, TBC1D1, GCOM1, SAMD12, SHISA6, DGKB, MKLN1, TP53INP1, CACNB4, SAMD8, HBG2, DLG2, PLXNA4, FAM107B, SOBP, EMC1, SLCO3A1, COX6B1, CCDC148, STXBP6, FAAH2, MOCS1, MOV10, RAPGEF4, CENPP, GFI1, NTN1, ESRRG, RPS6KA2, HAAO, PLEKHG2, ZBTB20, TMEM245, EVI5, SLCO5A1, PLCXD2, MTA3, EML4, KCNIP4, TMOD2, MTPAP, NTRK2, TLR8, PARD3B, AK3, SBSPON, RAPGEF5, TAPT1, DIEXF, CACNA1I, PTPRT, …	97	0.00812
hsa-mir-1261	LUZP2, CHRM3, UBL3, PARP8, PDE4B, GCOM1, MGAT3, PDE4D, SAMD12, ZNF385D, MKLN1, RCBTB1, PRDM5, UNC5C, EYS, SLC36A4, SEC23A, PLXNA4, CDH13, CXorf21, PTPRD, EFCAB14, CTNNA3, COX6B1, CHST9, TENM2, HHAT, MYO16, STK24, OSBPL10, RAPGEF4, ZNF385B, PAPPA2, ZFP30, RPS6KA2, C1orf141, DCLRE1B, SETBP1, ATXN1, PLEKHG2, ZBTB20, ZNF781, CACNB2, DRP2, THEMIS, LRP1B, MTA3, KCTD1, ABHD17C, TMOD2, MTPAP, PIK3R1, VWA…	121	0.00818
hsa-miR-6734-5p	NOS1AP, UBL3, GCOM1, TMED8, MGAT3, LRRC8C, SHISA6, ZNF385D, ELFN2, C22orf39, MKLN1, SLIT1, PLXNA4, FRMD3, PHLDB2, SOBP, EXOC4, DDX60L, EFCAB14, CTNNA3, COX6B1, MOCS1, ITPR2, CELF2, CENPP, NTN1, RPS6KA2, DCLRE1B, SETBP1, HAAO, ZBTB20, GDNF, ADARB2, UBAC2, C4orf50, MEF2A, PIK3R1, NTRK2, CRB1, IQSEC3, PARD3B, GULP1, HLCS, DCC, HPCAL1, NOX4, BMPR1B, PCSK2, PLEK, C10orf11, CDH5, DIEXF, RIPPLY3, BRSK2,…	88	0.00834
hsa-miR-764	MECOM, LMCD1, CHRM3, MEOX1, DMD, TBC1D1, TMED8, SAMD12, SHISA6, ELFN2, FARP1, SYT2, PRDM5, RAB3IL1, SLIT1, SRPX, SLC36A4, BTBD11, DLG2, PLXNA4, RSPO1, CDH13, CXorf21, EMC1, SIDT1, HIRA, PARK2, CTNNA3, COX6B1, CREB5, MOCS1, STK24, OSBPL10, CELF2, CENPP, GFI1, NTN1, RPS6KA2, SETBP1, ATXN1, ZBTB20, TMEM245, SLCO5A1, CACNB2, DLL3, DRP2, MTA3, CPNE9, GDNF, ADARB2, CSRP2BP, TMOD2, MTPAP, NTRK2, CRB1, F…	111	0.00838
hsa-miR-6746-3p	NXN, KSR2, DUSP13, NOS1, PMM2, ELFN2, ABHD2, BRSK2, GFRA1, SLC6A12, NTRK2, PARL, KLHL6, FAM101A	14	0.00845
hsa-miR-6748-3p	LMCD1, CHRM3, PDE4B, MGAT3, PDE4D, SAMD12, ELFN2, C22orf39, MYO7B, SYT2, LRRK2, UNC5C, TCF15, DLG2, PLXNA4, RSPO1, CSMD1, SLCO3A1, PARK2, TERF1, TENM2, MOV10, STK24, OSBPL10, CELF2, PMM2, CENPP, GFI1, NTN1, PAPPA2, RPS6KA2, DCLRE1B, ATXN1, ITIH6, ZBTB20, NBPF3, DRP2, MYZAP, GDNF, UBAC2, MTPAP, IQSEC3, MAGI2, HLCS, TAPT1, EFCAB10, PCSK2, TENM4, DIEXF, PTPRT, PRICKLE2, SLC13A3, KCNH1, SLC23A2, PSEN…	89	0.00851
hsa-miR-6760-3p	LMCD1, CHRM3, MEOX1, PARP8, DMD, PDE4B, LRRC8C, ELFN2, SLIT1, TP53INP1, PLXNA4, FAM107B, EXOC4, SIDT1, PTPRD, PARK2, WDR93, HHAT, STXBP6, KDM4C, CELF2, ITIH6, ZBTB20, TMEM245, MTA3, GDNF, UBAC2, MTPAP, NTRK2, CRB1, MAGI2, PARD3B, KLHL6, RAPGEF5, NR3C2, TAPT1, C10orf11, IARS, PLCB4, PTPRT, LIPC, ZNF503, IGF1, SLC35D1, EBF3, FRMPD4, NOS1, BCAT1, ARSB, MPRIP, ABHD2, PTPRK, PPARGC1A, C10orf88, ASTN2,…	113	0.00862
hsa-miR-6089	BLCAP, LMCD1, TBC1D1, TMED8, MGAT3, LRRC8C, SHISA6, ELFN2, MKLN1, RAB3IL1, SLIT1, PNCK, PLXNA4, FRMD3, CCDC39, CDH13, EXOC4, TFF3, EMC1, SIDT1, TERF1, COX6B1, CREB5, TENM2, NXN, CELF2, RAPGEF4, CENPP, NTN1, RPS6KA2, HAAO, PLEKHG2, TMEM245, EVI5, SLCO5A1, DRP2, MTA3, ADARB2, HABP2, KCNMA1, TLR8, CRB1, SOSTDC1, KLHL6, AK3, SBSPON, PLEK, TENM4, RIPPLY3, CACNA1I, PTPRT, KCNH1, COL8A1, PTPRN2, SLC35D1…	90	0.00868
hsa-mir-4323	RELN, MGAT3, SAMD12, SHISA6, ZNF385D, ELFN2, PCDH15, MKLN1, SYT2, RAB3IL1, SLIT1, TP53INP1, PNCK, SLC36A4, DLG2, PLXNA4, EMC1, DAAM1, CREB5, MOCS1, MYO16, KDM4C, PMM2, NTN1, PLEKHG2, ZBTB20, EVI5, SLCO5A1, ADARB2, GNAO1, TMOD2, NTRK2, IQSEC3, PARD3B, MACF1, RAPGEF5, PCSK2, C10orf11, RHOC, ARHGAP33, DIEXF, CACNA1I, PTPRT, SPAG16, LIPC, KCNH1, AQPEP, BMP7, SLC23A2, SLC35D1, EBF3, RBFOX1, TGM3, SYTL…	81	0.00878
hsa-miR-7847-3p	LUZP2, NOS1AP, MEOX1, PDE4B, SAMD12, SHISA6, ELFN2, FARP1, MKLN1, SYT2, PRDM5, RAB3IL1, SLIT1, PLXNA4, EMC1, SIDT1, COX6B1, CREB5, WDR93, MYO16, OSBPL10, CELF2, PMM2, CENPP, GFI1, NTN1, PAPPA2, RPS6KA2, SETBP1, ITIH6, PLEKHG2, ZBTB20, TMEM245, EVI5, DRP2, PPFIBP1, MTA3, GDNF, CSRP2BP, TMOD2, MTPAP, VWA5A, HABP2, CRB1, IQSEC3, VPS8, DCC, HPCAL1, C10orf11, TENM4, CDH5, UTRN, DIEXF, RIPPLY3, FIP1L1,…	102	0.00884
hsa-miR-3064-5p	LMCD1, NOS1AP, CHRM3, MEOX1, PARP8, TBC1D1, MGAT3, PCDH15, DGKB, RAB3IL1, SLIT1, SRPX, PLXNA4, RSPO1, CDH13, EXOC4, PTPRD, STK24, GFI1, NTN1, ZFP30, RPS6KA2, ATXN1, PLEKHG2, TMEM245, SLCO5A1, CACNB2, ADARB2, CSRP2BP, UBAC2, MEF2A, PARD3B, RAPGEF5, PRICKLE2, DAPK1, SLC23A2, BMP7, RIMBP2, FRMPD4, TMEM9, FAM101A, NTSR1, KSR2, MYH14, FAM155B, NOS1, CD300LB, ABHD2, CLMN, SIPA1L3, PGLYRP4, HSPB6, RBM43…	58	0.00885
hsa-miR-3619-3p	LUZP2, LMCD1, RELN, NOS1AP, SHISA6, ELFN2, SYT2, RCBTB1, SRPX, FRMD3, FGD3, CTNNA3, CREB5, TENM2, MOCS1, NTN1, GFI1, PAPPA2, SETBP1, ATXN1, ITIH6, HAAO, ZBTB20, CSRP2BP, C4orf50, PIK3R1, NTRK2, TLR8, CRB1, RAPGEF5, NPSR1, DIEXF, PTPRT, IGF1, LINC00923, KSR2, PID1, NOS1, MPRIP, GRM5, PRKG1, ITGAV, OR51E1, COL25A1, MACROD2, GFRA1, SHH, PPP1R9A, NAA50, NAALAD2, RUNX1, RSBN1	52	0.00897
hsa-mir-4779	BLCAP, NOS1AP, CHRM3, MEOX1, TMED8, MGAT3, SAMD12, ZNF385D, ELFN2, SLIT1, PLXNA4, HIRA, CTNNA3, CREB5, HHAT, STXBP6, MOCS1, STK24, CELF2, PAPPA2, ZFP30, HAAO, PLEKHG2, ZBTB20, TMEM245, MTA3, UBAC2, NTRK2, IQSEC3, MAGI2, KLHL6, HPCAL1, AK3, RAPGEF5, NPSR1, PLEK, PLCB4, RHOC, CACNA1I, PTPRT, SLC35D1, EBF3, SYTL3, NTSR1, PAPPA, CD300LB, NOS1, MYPOP, PDGFB, IDS, ARSB, MPRIP, ABHD2, PRKG1, GABRA4, LIN…	116	0.00898
hsa-miR-3157-5p	MECOM, RELN, NOS1AP, MEOX1, PDE4B, TBC1D1, TMED8, PDE4D, SAMD12, SHISA6, DMRT3, ZNF385D, ELFN2, IFLTD1, DGKB, SYT2, EYS, SLC36A4, DLG2, PLXNA4, FRMD3, EMC1, COX7A2L, CTNNA3, COX6B1, CREB5, TENM2, UBR4, COL2A1, LRRC16A, ZFP30, DCLRE1B, ZBTB20, TMEM245, NBPF3, CACNB2, DRP2, THEMIS, PPFIBP1, MTA3, CPNE9, GDNF, ADARB2, TMEM143, PIK3R1, NTRK2, CRB1, MAGI2, PARD3B, NPAS3, AUTS2, TAPT1, PCSK2, NOL8, PLE…	103	0.00899
hsa-miR-152-5p	LUZP2, LMCD1, NOS1AP, CHRM3, UBL3, DDRGK1, PARP8, TMED8, LRRC8C, FARP1, DGKB, SVIL, MKLN1, SYT2, UNC5C, CACNB4, SAMD8, FAM107B, EXOC4, EMC1, PTPRD, EFCAB14, CTNNA3, CHST9, MOCS1, MOV10, CELF2, RAPGEF4, CENPP, GFI1, ESRRG, RPS6KA2, ZBTB20, NBPF3, CACNB2, ADARB2, C4orf50, MEF2A, TMOD2, GPR126, VWA5A, FAM65B, IQSEC3, MAGI2, AUTS2, KLHL6, VPS8, FAM69A, RAPGEF5, NR3C2, PLEK, C10orf11, SLC14A2, DIEXF, …	92	0.00902
hsa-miR-7155-5p	LMCD1, NOS1AP, CHRM3, REG1A, GCOM1, TMED8, SHISA6, ELFN2, C22orf39, SYT2, RALYL, RAB3IL1, SLIT1, UNC5C, TP53INP1, TCF15, PNCK, DLG2, PLXNA4, FAM107B, PHLDB2, SOBP, CXorf21, FGD3, SIDT1, SLCO3A1, PARK2, COX6B1, MOCS1, ITPR2, STK24, CELF2, RAPGEF4, CENPP, GFI1, RPS6KA2, SETBP1, ZBTB20, TMEM245, SLCO5A1, DLL3, GDNF, ADARB2, GNAO1, C4orf50, TMOD2, PIK3R1, NTRK2, IQSEC3, PARD3B, AUTS2, CWC15, KLHL6, H…	104	0.00913
hsa-mir-4463	BLCAP, REG1A, PARP8, GCOM1, SAMD12, ZNF385D, ELFN2, UNC5C, EYS, PLXNA4, EMC1, SLCO3A1, COX6B1, STK24, OSBPL10, CELF2, GFI1, PAPPA2, ESRRG, RPS6KA2, SETBP1, ITIH6, HAAO, PLEKHG2, ZBTB20, DLL3, THEMIS, MTA3, ADARB2, GNAO1, PIK3R1, NTRK2, KDM4D, FAM65B, NPAS3, KLHL6, HLCS, VPS8, DCC, RPS16, SBSPON, TAPT1, BMPR1B, ECM2, TENM4, CALD1, CACNA1I, PTPRT, KCNH1, RIMBP2, SLC35D1, MAGI3, RBFOX1, FTO, IFNAR1,…	74	0.00914
hsa-miR-4722-5p	BLCAP, NOS1AP, CHRM3, PARP8, PDE4B, TMED8, MGAT3, ELFN2, FARP1, RCBTB1, RAB3IL1, SLIT1, BTBD11, PLXNA4, SLC6A12, HIRA, TERF1, CREB5, HHAT, MOCS1, STK24, CELF2, PMM2, GFI1, ZFP30, HAAO, ITIH6, PLEKHG2, TMEM245, EVI5, CSRP2BP, UBAC2, GPR126, MTPAP, HABP2, IQSEC3, MAGI2, PARD3B, C12orf55, AK3, NR3C2, TAPT1, PLEK, C10orf11, IARS, RHOC, UTRN, ARHGAP22, KCNH1, IGF1, SLC35D1, EBF3, SYTL3, MYH14, PAPPA, …	134	0.00917
hsa-miR-6780a-3p	LMCD1, NOS1AP, CHRM3, DMD, TMED8, MGAT3, LRRC8C, SAMD12, ZNF385D, ELFN2, RCBTB1, PRDM5, SLIT1, BTBD11, PLXNA4, CSMD1, EFCAB14, CTNNA3, STXBP6, MOCS1, MOV10, STK24, KDM4C, LRRC16A, CELF2, PMM2, PAPPA2, ZFP30, ZBTB20, TMEM245, SLCO5A1, UBAC2, CRB1, KLHL6, TAPT1, PLEK, RHOC, UTRN, CDH5, CACNA1I, PTPRT, ARHGAP22, KCNH1, IGF1, PSENEN, SYTL3, FAM101A, MYH14, PAPPA, CD300LB, NOS1, BCAT1, PDGFB, IDS, ARS…	134	0.00917
hsa-miR-661	BLCAP, LMCD1, RELN, CHRM3, TMED8, MGAT3, SAMD12, ELFN2, FARP1, MYO7B, SLIT1, TP53INP1, CACNB4, BTBD11, PLXNA4, SLC6A12, SIDT1, RAMP1, HIRA, EFCAB14, PARK2, TERF1, CTNNA3, CREB5, COL2A1, MOCS1, MOV10, STK24, LRRC16A, PMM2, GFI1, PAPPA2, ZFP30, PLEKHG2, ZBTB20, TMEM245, EVI5, SLCO5A1, PPFIBP1, MTA3, GDNF, KCTD1, MTPAP, NTRK2, KCNMA1, IQSEC3, MAGI2, PARD3B, KLHL6, HPCAL1, AK3, SBSPON, RAPGEF5, SLC14…	158	0.00931
hsa-miR-7162-3p	LMCD1, MEOX1, PARP8, TMED8, MGAT3, LRRC8C, SAMD12, ELFN2, PRDM5, SLIT1, CACNB4, BTBD11, PLXNA4, FAM107B, CSMD1, PTPRD, CREB5, STXBP6, MOCS1, STK24, CELF2, GFI1, PAPPA2, HAAO, PLEKHG2, ZBTB20, TMEM245, EVI5, PPFIBP1, GDNF, MTPAP, NTRK2, HABP2, IQSEC3, KLHL6, AK3, SLC14A2, UTRN, CACNA1I, SLC13A3, KCNH1, CHORDC1, IGF1, FAM101A, NTSR1, NOS1, ARSB, ABHD2, KCNH8, ATP6V1A, C10orf88, MCTP2, CLMN, SIPA1L3…	119	0.00932
hsa-miR-7-5p	RELN, DMD, PDE4B, TMED8, SAMD12, ELFN2, SLIT1, CACNB4, BTBD11, PLXNA4, FAM107B, CXorf21, SLC6A12, RAMP1, PTPRD, EFCAB14, PARK2, CTNNA3, HHAT, COL2A1, LRRC16A, CELF2, PMM2, PAPPA2, ZFP30, PLEKHG2, ZBTB20, SLCO5A1, MTA3, GPR126, NTRK2, KCNMA1, CRB1, IQSEC3, KLHL6, AK3, RAPGEF5, TAPT1, C10orf11, IARS, PLCB4, UTRN, CDH5, CACNA1I, PTPRT, KCNH1, CHORDC1, FRMPD4, PAPPA, NOS1, BCAT1, IDS, ARSB, GRM5, PRK…	121	0.00955
hsa-miR-548aj-3p	PIWIL2, ITPR2, RELN, SLC17A8, RPS16, ZFP30, DCLRE1B, PLEK, IDS, IGSF8, COL25A1, SPAG16, SEC23A, CHORDC1, AP4B1, CTAGE5, EMC1, UGDH, SOSTDC1, CWC15, SLC35B3	21	0.00957
hsa-mir-608	BLCAP, LMCD1, MEOX1, MGAT3, SAMD12, SHISA6, ELFN2, PCDH15, C22orf39, MYO7B, SYT2, RAB3IL1, SLIT1, UNC5C, TCF15, SAMD8, SOBP, EXOC4, FGD3, MTMR14, EMC1, EFCAB14, TERF1, COX6B1, MOCS1, MOV10, LRRC16A, CELF2, PMM2, PAPPA2, ZFP30, RPS6KA2, SETBP1, ITIH6, ZBTB20, DLL3, PPFIBP1, ADARB2, EML4, C4orf50, MEF2A, NTRK2, HABP2, NPAS3, HLCS, DCC, NPSR1, TENM4, CDH5, DIEXF, BRSK2, MYO7A, CACNA1I, PTPRT, LIPC, …	85	0.00958
hsa-miR-1180-3p	TNFAIP8, DMD, ITIH6, ELFN2, MPRIP, CACNB2, MYZAP, ADARB2, KCNMA1, COX6B1	10	0.00959
hsa-mir-7704	CHRM3, SAMD12, SHISA6, ELFN2, C22orf39, SYT2, SLIT1, TCF15, SAMD8, FAM107B, RSPO1, SIDT1, MOCS1, ITPR2, CENPP, GFI1, ZBTB20, LRP1B, MTA3, ADARB2, GNAO1, TMOD2, NTRK2, AUTS2, RAPGEF5, PLEK, SLC14A2, ARHGAP33, PRICKLE2, ARHGAP22, KCNH1, SLC23A2, IGF1, SLC35D1, MAGI3, IFNAR1, NTSR1, KSR2, MYH14, FAM155B, NOS1, BCAT1, PRKCB, MPRIP, GRM5, SCRIB, IWS1, NPFFR1, CLMN, AP4B1, FSCB, HSPB6, FAM169B, PPP1R9A	54	0.00966
hsa-miR-6131	BLCAP, RELN, PARP8, TBC1D1, TMED8, SAMD12, AVEN, ZNF385D, PCDH15, C22orf39, DGKB, MKLN1, RAB3IL1, UNC5C, TP53INP1, SAMD8, SLC36A4, DLG2, PLXNA4, FAM107B, RSPO1, ZNF565, CXorf21, FGD3, EMC1, DAAM1, COX7A2L, SLCO3A1, PARK2, COX6B1, CREB5, TENM2, NXN, FAAH2, MOCS1, XDH, CENPP, GFI1, NTN1, C1orf141, SETBP1, ZBTB20, TMEM245, EVI5, CACNB2, MYZAP, MTA3, GDNF, ADARB2, TMEM143, TMOD2, PIK3R1, HABP2, KCNMA…	108	0.00969
hsa-miR-6787-5p	MIER1, LMCD1, VPS8, RPS6KA2, SHISA6, ELFN2, MPRIP, CACNA1I, EMP3, ADARB2, ARHGAP22, CLMN, TMEM143, SOBP, CTAGE5, FGD3, KLHL6, UBR4	18	0.00976
hsa-miR-5087	LUZP2, NOS1AP, CHRM3, SHISA6, DMRT3, ZNF385D, ELFN2, PCDH15, SYT2, PRDM5, SLIT1, UNC5C, TP53INP1, CACNB4, PNCK, DLG2, PLXNA4, PHLDB2, SOBP, DDX60L, EFCAB14, TERF1, CREB5, TENM2, CCDC148, STXBP6, STK24, XDH, ALK, CENPP, SLC44A5, NTN1, SETBP1, ATXN1, ITIH6, ZBTB20, SLCO5A1, ZNF781, GDNF, EML4, KCTD1, TMOD2, GPR126, MTPAP, PIK3R1, NTRK2, FAM65B, EML1, SOSTDC1, KLHL6, HLCS, ABCC4, DCC, C10orf11, TENM…	86	0.00978
hsa-miR-4446-5p	NOS1AP, CHRM3, DMD, PDE4B, TMED8, MGAT3, LRRC8C, SAMD12, ELFN2, RALYL, PRDM5, TP53INP1, CACNB4, DLG2, PLXNA4, EXOC4, CSMD1, PTPRD, EFCAB14, PARK2, CTNNA3, CREB5, WDR93, STXBP6, MOCS1, MOV10, STK24, CELF2, PAPPA2, ZFP30, ZBTB20, EVI5, SLCO5A1, MYZAP, MTA3, GDNF, GPR126, MTPAP, NTRK2, CRB1, IQSEC3, PARD3B, GULP1, KLHL6, AK3, SBSPON, NR3C2, TAPT1, C10orf11, CDH5, CACNA1I, PTPRT, ZNF503, KCNH1, IGF1,…	167	0.0098
hsa-miR-1226-3p	LMCD1, CHRM3, UBL3, DDRGK1, MEOX1, TMED8, MGAT3, LRRC8C, SHISA6, ZNF385D, ELFN2, SYT2, SLIT1, SRPX, UNC5C, TP53INP1, SLC36A4, DLG2, PLXNA4, RSPO1, FRMD3, MTMR14, DAAM1, PTPRD, SLCO3A1, CTNNA3, CREB5, MCPH1, MOCS1, CENPP, DCLRE1B, SETBP1, ZBTB20, ZNF781, PLCXD2, PPFIBP1, ADARB2, HABP2, KDM4D, NPAS3, AUTS2, KLHL6, MIER1, HLCS, DCC, PCSK2, PLEK, C10orf11, CDH5, DIEXF, FIP1L1, BRSK2, CACNA1I, PTPRT, …	97	0.00986
hsa-mir-1248	LMCD1, NOS1AP, CHRM3, DMD, TMED8, LRRC8C, SAMD12, ZNF385D, ELFN2, PRDM5, CACNB4, DLG2, PLXNA4, FAM107B, SIDT1, CTNNA3, CREB5, MOCS1, CELF2, PMM2, PAPPA2, HAAO, ZBTB20, TMEM245, EVI5, SLCO5A1, GPR126, NTRK2, PPM1J, PARD3B, KLHL6, SBSPON, RAPGEF5, NR3C2, UTRN, CACNA1I, PTPRT, KCNH1, IGF1, SLC35D1, SYTL3, FRMPD4, GAD1, NTSR1, PAPPA, BCAT1, PDGFB, MPRIP, PRKG1, GABRA4, UFD1L, MCTP2, ASTN2, CLMN, SMG1…	124	0.00988
