# Supplementary material for: Uncovering the complex genetics of human character
Source: Mol Psychiatry. 2018 Oct 3;25(10):2295–312. doi: 10.1038/s41380-018-0263-6 (PMC7515844; doi:10.1038/s41380-018-0263-6)
Supplement: Supplementary file 26 — Table S15 [file 41380_2018_263_MOESM26_ESM.xlsx]

## Sheet: Table S15
Table S15. SNP Sets identified by PGMRA (p-value <1E-05) in the Finnish sample and replicated in the Korean (91%) and German (86%) samples. The replication score was calculated using Hypergeometric statistics.
	Korean Sample		German Sample
SNP sets	SNP sets	Best-Match	SNP sets	Best-Match
G_10_1	G_32_28	3.03091e-14	G_32_8	1.11022e-15
G_9_3	G_32_32	8.88178e-16	G_25_4	2.58682e-14
G_11_4	G_31_9	1.22124e-15	G_19_10	4.55191e-15
G_33_11	G_36_2	2.10942e-15	G_24_24	3.55271e-15
G_12_8	G_22_20	4.21885e-15	G_39_11	5.66214e-15
G_23_2
G_19_9	G_30_24	4.10782e-15
G_7_3	G_35_29	1.59872e-14	G_38_33	1.22124e-15
G_31_8	G_17_12	5.77316e-15	G_9_7	7.77156e-16
G_5_1	G_17_8	2.22045e-16	G_11_5	2.22045e-16
G_33_15	G_29_21	0.000350741	G_30_1	1.70974e-14
G_9_8	G_32_16	2.22045e-15	G_39_11	2.93099e-14
G_16_9	G_17_1	2.8942e-08	G_36_1	2.37588e-14
G_7_2	G_11_5	2.47834e-09	G_9_5	2.44249e-15
G_41_33	G_33_5	1.59872e-13	G_35_7	8.21565e-14
G_19_5	G_36_16	0.000369005	G_25_12	7.17204e-13
G_12_1	G_17_15	1.74305e-14	G_31_10	1.68754e-14
G_28_11	G_38_17	1.77636e-14	G_26_18	8.88178e-16
G_20_2	G_26_21	2.66453e-15	G_16_16	1.66534e-15
G_28_15	G_36_24	1.88738e-14	G_27_4	6.66134e-15
G_23_19	G_9_8	1.28786e-14	G_27_22	3.66374e-15
G_24_6	G_11_5	6.21725e-15	G_20_14	3.77476e-15
G_7_7	G_32_32	8.88178e-16	G_27_23	2.66453e-15
G_17_14	G_32_32	8.21565e-15	G_27_22	3.66374e-15
G_8_8	G_25_10	1.77636e-14	G_34_9	1.17684e-14
G_21_4	G_20_6	4.88498e-15	G_31_29	3.55271e-15
G_3_1	G_29_22	3.79696e-14	G_29_22	4.44089e-16
G_40_26	G_20_18	4.11374e-11	G_22_22	1.07248e-13
G_22_6	G_5_1	7.32747e-15	G_15_1	5.88683e-06
G_36_27	G_23_20	4.26326e-14	G_28_17	3.21965e-15
G_21_3	G_17_1	1.89848e-14	G_30_13	5.95079e-14
G_27_25	G_32_32	8.21565e-15	G_32_5	2.39808e-14
G_3_2	G_29_29	2.10942e-15	G_34_19	2.4869e-14
G_41_40
G_35_12	G_28_14	1.02585e-13	G_22_20	1.24345e-14
G_34_13	G_17_12	2.87548e-14
G_26_14	G_36_15	1.9984e-14	G_22_22	3.90798e-14
G_20_3
G_36_29	G_30_1	3.33067e-15	G_15_7	1.72506e-12
G_35_4	G_36_17	0.00106287
G_38_10	G_32_32	8.21565e-15	G_37_12	2.03171e-14
G_33_19			G_38_27	1.24456e-13
