# Supplementary material for: Uncovering the complex genetics of human character
Source: Mol Psychiatry. 2018 Oct 3;25(10):2295–312. doi: 10.1038/s41380-018-0263-6 (PMC7515844; doi:10.1038/s41380-018-0263-6)
Supplement: Supplementary file 27 — Table S16 [file 41380_2018_263_MOESM27_ESM.xls]

## Sheet: Table S16
Table S16. Character Sets identified by PGMRA in the Finnish sample and replicated in the Korean (93%) and German (82%) samples. The replication score was calculated using Hypergeometric statistics.
Finnish Sample		Korean Sample		German Sample
Char sets	Meaning	Char sets	p-value	Char sets	p-value
C_14_8	Resourceful	C_7_5	0.00923077	C_11_2	0.0269231
C_10_7		C_19_17	0.00153846	C_5_5	0.0331104
C_10_6				C_8_2	0.0277592
C_14_13	Organized	C_9_9	0.000203709	C_6_5	0.0026087
C_14_9		C_7_2	0.00449985	C_15_6	0.0200061
C_9_8		C_11_8	0.00401338	C_5_5	0.000639386
C_12_9		C_17_1	0.000851323	C_15_15	0.0200061
C_6_5		C_4_3	1.7499e-05	C_6_5	1.34608e-06
C_8_7		C_4_3	1.34608e-06	C_4_3	0.000491318
C_5_1		C_4_3	1.34608e-06	C_4_3	0.000491318
C_3_1		C_4_3	1.34608e-06	C_4_3	0.000491318
C_4_4		C_4_3	1.34608e-06	C_4_3	0.000491318
C_7_7		C_4_3	1.7499e-05	C_6_5	0.00010634
C_9_6		C_4_3	0.00010634	C_13_3	0.0195652
C_7_5		C_4_3	0.0120401	C_9_2	0.0143813
C_9_1		C_4_3	0.000639386	C_15_10	0.0331104
C_15_5	Creative	C_17_10	0.00307692	C_7_1	0.0307692
C_12_7		C_13_6	0.00923077
C_11_3		C_13_6	0.000384615
C_13_1		C_18_3	0.00923077	C_15_12	0.00923077
C_14_1		C_13_12	0.0200061	C_11_1	0.0200061
C_7_2		C_4_1	0.000809717	C_14_8	0.0344786
C_8_8		C_5_2	0.000121147	C_4_4	0.0260331
C_4_3		C_5_2	0.000121147	C_6_4	1.55317e-06
C_5_5		C_5_2	0.000121147	C_6_4	1.55317e-06
C_6_1		C_7_3	0.0110368	C_9_4	0.0118993
C_3_3		C_5_2	1.34608e-06	C_13_5	0.0478261
C_9_2		C_17_17	0.00465187
C_15_7	Dependent	C_17_6	0.00307692	C_13_9	0.00923077
C_14_5		C_7_4	0.00923077
C_15_13		C_16_13	0.00153846	C_10_5	0.00769231
C_12_6		C_5_4	0.00465187	C_9_7	0.00176345
C_4_2		C_9_8	0.00176345	C_10_5	0.0277592
C_7_4		C_18_13	0.0134615	C_12_8	0.0468227
C_5_3		C_13_8	0.0323077	C_9_7	0.0282761
C_6_3		C_15_10	0.00842809	C_9_7	0.0282761
C_9_5		C_8_7	0.00200669	C_13_5	0.0220736
C_10_2	Apathetic	C_13_1	0.000384615	C_3_1	0.00923077
C_11_4		C_13_1	0.000384615	C_3_1	0.00923077
C_8_3		C_13_1	0.00153846	C_7_6	0.0220736
C_14_11		C_10_8	0.00176345	C_14_12	0.0277592
C_10_8		C_11_5	0.0022256
C_3_2		C_18_4	0.000912131	C_10_5	0.000912131
C_12_5		C_9_9	0.00566281	C_11_6	0.0282761
C_14_7		C_5_4	0.00161143	C_10_5	0.00465187
C_13_3		C_18_5	0.0143813	C_11_9	0.0143813
C_14_3
C_11_10		C_9_2	0.0215385	C_13_13	0.0215385
C_15_1		C_17_17	0.00384615
C_7_3		C_18_6	0.00923077	C_10_5	0.0461539
C_8_6		C_5_4	0.00384615	C_10_5	0.00769231
C_9_3		C_15_15	0.00702341	C_12_11	0.00702341
C_15_15
C_11_6
C_12_4		C_11_5	0.0277592
