# Supplementary material for: Uncovering the complex genetics of human character
Source: Mol Psychiatry. 2018 Oct 3;25(10):2295–312. doi: 10.1038/s41380-018-0263-6 (PMC7515844; doi:10.1038/s41380-018-0263-6)
Supplement: Supplementary file 28 — Table S17 [file 41380_2018_263_MOESM28_ESM.xlsx]

## Sheet: Table S17
Table S17. Genotypic-phenotypic Relationships among SNP and Character Sets identified in the Finnish sample and replicated in the Korean (94%) and German (84%) samples. The replication score was calculated using Hypergeometric statistics and Multi-objective optimization techniques (see Pareto values in Tables S18 and S19)
Character sets	SNP sets	Korean Sample	German Sample
C_4_4	G_11_4	Yes	Yes
C_3_2	G_5_1	Yes	Yes
C_3_1	G_11_4	Yes	Yes
C_3_2	G_7_3	Yes	Yes
C_3_3	G_7_3	Yes	Yes
C_15_7	G_11_4	Yes	Yes
C_3_3	G_5_1	Yes	Yes
C_5_1	G_11_4	Yes	Yes
C_15_5	G_3_2	Yes	Yes
C_12_6	G_31_8	Yes	Yes
C_4_4	G_12_8	Yes	Yes
C_4_3	G_20_2	Yes	Yes
C_12_6	G_41_33	Yes	Yes
C_3_1	G_12_8	Yes	Yes
C_3_2	G_28_15	Yes	Yes
C_8_7	G_11_4	Yes	Yes
C_14_1	G_7_3	Yes	Yes
C_11_3	G_33_15	Yes
C_4_4	G_10_1	Yes	Yes
C_15_13	G_31_8	Yes	Yes
C_8_8	G_20_2	Yes	Yes
C_4_2	G_28_15	Yes	Yes
C_3_3	G_20_2	Yes	Yes
C_3_1	G_10_1	Yes	Yes
C_9_5	G_7_2	Yes	Yes
C_5_5	G_20_2	Yes	Yes
C_4_3	G_33_15	Yes	Yes
C_3_1	G_21_4	Yes	Yes
C_5_5	G_33_15	Yes	Yes
C_4_4	G_8_8	Yes	Yes
C_14_13	G_24_6	Yes	Yes
C_15_7	G_8_8	Yes	Yes
C_15_13	G_28_15	Yes	Yes
C_9_3*	G_26_14	Yes	Yes
C_12_7	G_33_15	Yes
C_4_4	G_3_1	Yes	Yes
C_4_3	G_7_3	Yes	Yes
C_4_2	G_5_1	Yes	Yes
C_3_2	G_7_2	Yes	Yes
C_5_5	G_7_3	Yes	Yes
C_10_2	G_11_4	Yes	Yes
C_12_4*	G_35_4	Yes
C_9_8	G_12_8	Yes	Yes
C_6_1	G_33_15	Yes	Yes
C_5_5	G_19_5	Yes	Yes
C_11_4	G_16_9	Yes	Yes
C_7_3*	G_36_29	Yes	Yes
C_10_8	G_5_1	Yes
C_3_1	G_3_1	Yes	Yes
C_7_7	G_11_4	Yes	Yes
C_5_1	G_12_8	Yes	Yes
C_3_3	G_19_5	Yes	Yes
C_14_7*	G_36_29	Yes	Yes
C_11_10*	G_36_29	Yes	Yes
C_3_3	G_33_15	Yes	Yes
C_14_13	G_12_8	Yes	Yes
C_14_5	G_7_7	Yes
C_4_3	G_12_1	Yes	Yes
C_7_2	G_33_15		Yes
C_14_13	G_23_19	Yes	Yes
C_15_7	G_17_14	Yes	Yes
C_11_6*	G_20_3
C_6_3	G_17_14	Yes
C_5_1	G_10_1	Yes	Yes
C_3_1	G_8_8	Yes	Yes
C_7_2	G_36_27	Yes	Yes
C_10_8	G_31_8	Yes
C_12_6	G_7_3	Yes	Yes
C_13_1	G_20_2	Yes	Yes
C_14_8	G_12_8	Yes	Yes
C_7_7	G_17_14	Yes	Yes
C_5_3	G_5_1	Yes	Yes
C_13_1	G_33_15		Yes
C_3_3	G_12_1	Yes	Yes
C_15_15*	G_41_40
C_15_1*	G_36_29	Yes
C_15_13	G_5_1	Yes	Yes
C_5_1	G_8_8	Yes	Yes
C_14_11	G_28_15	Yes	Yes
C_12_7	G_12_1	Yes
C_3_3	G_9_8	Yes	Yes
C_5_3	G_7_3	Yes	Yes
C_14_13	G_11_4	Yes	Yes
C_9_1*	G_38_10	Yes	Yes
C_3_2	G_40_26	Yes	Yes
C_7_5*	G_35_12	Yes	Yes
C_7_7	G_12_8	Yes	Yes
C_10_2	G_9_3	Yes	Yes
C_9_5	G_5_1	Yes	Yes
C_4_2	G_7_3	Yes	Yes
C_13_3*	G_26_14	Yes	Yes
C_8_6*	G_36_29	Yes	Yes
C_6_3	G_7_7	Yes	Yes
C_10_7	G_12_8	Yes	Yes
C_4_2	G_31_8	Yes	Yes
C_5_1	G_17_14	Yes	Yes
C_6_5	G_11_4	Yes	Yes
C_12_9	G_7_3	Yes	Yes
C_3_3	G_28_11	Yes	Yes
C_13_1	G_28_11	Yes	Yes
C_10_8	G_19_9	Yes
C_4_3	G_9_8	Yes	Yes
C_5_5	G_12_1	Yes	Yes
C_6_3	G_22_6	Yes	Yes
C_4_2	G_41_33	Yes	Yes
C_10_8	G_7_3	Yes
C_8_7	G_10_1	Yes	Yes
C_10_8	G_23_2
C_7_4	G_5_1	Yes	Yes
C_4_4	G_24_6	Yes	Yes
C_14_9	G_31_8	Yes	Yes
C_14_9	G_7_3	Yes	Yes
C_10_7	G_33_11	Yes	Yes
C_14_5	G_28_15	Yes
C_9_6	G_27_25	Yes	Yes
C_11_6*	G_36_29
C_12_5	G_7_2	Yes	Yes
C_8_7	G_8_8	Yes	Yes
C_10_2	G_10_1	Yes	Yes
C_9_2*	G_34_13	Yes
C_12_7	G_7_3	Yes
C_8_3	G_21_3	Yes	Yes
C_12_7	G_19_5	Yes
C_11_3	G_9_8	Yes
C_10_6*	G_33_19		Yes
C_14_3*	G_26_14
C_14_8	G_11_4	Yes	Yes
C_12_9	G_9_8	Yes	Yes
