# Supplementary material for: Uncovering the complex genetics of human character
Source: Mol Psychiatry. 2018 Oct 3;25(10):2295–312. doi: 10.1038/s41380-018-0263-6 (PMC7515844; doi:10.1038/s41380-018-0263-6)
Supplement: Supplementary file 29 — Table S18 [file 41380_2018_263_MOESM29_ESM.xlsx]

## Sheet: Table S18
Table S18. Match between Genotypic-Phenotypic Relationships between the Finnish and Korean samples. The replication score was calculated using Hypergeometric statistics. Scores include the match between SNP Sets and Character Sets in both samples, as well as that of the Genotypic-Phenotypic Relationships in the Korean sample. Non-dominated solutions among these three measurements were selected as…
Finnish Relationships		Korean Relationships		Non-Dominated Solutions				Finish relat	korean relat
Character sets	SNP sets	Char sets	SNP sets	SNP sets	Korean Relationships	Char sets
C_10_2	G_10_1	C_9_1	G_32_28	3.03e-14	0.0398	0.0135		C_10_2_G_10_1	P_32_28_Q_9_1
C_10_2	G_10_1	C_3_2	G_38_8	7.1e-06	0.00826	0.0135		C_10_2_G_10_1	P_38_8_Q_3_2
C_10_2	G_10_1	C_9_9	G_23_15	9.72e-05	0.000115	0.0135		C_10_2_G_10_1	P_23_15_Q_9_9
C_10_2	G_10_1	C_16_14	G_23_15	9.72e-05	0.000679	0.00923		C_10_2_G_10_1	P_23_15_Q_16_14
C_10_2	G_10_1	C_13_1	G_23_15	9.72e-05	0.000825	0.000385		C_10_2_G_10_1	P_23_15_Q_13_1
C_10_2	G_11_4	C_2_2	G_31_9	1.22e-15	0.00298	0.0215		C_10_2_G_11_4	P_31_9_Q_2_2
C_10_2	G_11_4	C_3_2	G_31_9	1.22e-15	0.00808	0.0135		C_10_2_G_11_4	P_31_9_Q_3_2
C_10_2	G_11_4	C_16_14	G_31_9	1.22e-15	0.0167	0.00923		C_10_2_G_11_4	P_31_9_Q_16_14
C_10_2	G_11_4	C_13_1	G_31_9	1.22e-15	0.0359	0.000385		C_10_2_G_11_4	P_31_9_Q_13_1
C_10_2	G_11_4	C_6_1	G_38_7	1.28e-09	0.0303	0.000385		C_10_2_G_11_4	P_38_7_Q_6_1
C_10_2	G_11_4	C_9_9	G_23_15	6.78e-07	0.000115	0.0135		C_10_2_G_11_4	P_23_15_Q_9_9
C_10_2	G_11_4	C_16_14	G_23_15	6.78e-07	0.000679	0.00923		C_10_2_G_11_4	P_23_15_Q_16_14
C_10_2	G_11_4	C_13_1	G_23_15	6.78e-07	0.000825	0.000385		C_10_2_G_11_4	P_23_15_Q_13_1
C_10_2	G_9_3	C_3_2	G_32_32	8.88e-16	0.0113	0.0135		C_10_2_G_9_3	P_32_32_Q_3_2
C_10_2	G_9_3	C_16_14	G_28_28	2.62e-14	0.0104	0.00923		C_10_2_G_9_3	P_28_28_Q_16_14
C_10_2	G_9_3	C_13_1	G_28_14	3.06e-14	0.047	0.000385		C_10_2_G_9_3	P_28_14_Q_13_1
C_10_2	G_9_3	C_6_1	G_16_3	6.79e-14	0.0403	0.000385		C_10_2_G_9_3	P_16_3_Q_6_1
C_10_2	G_9_3	C_9_9	G_35_6	1.24e-05	0.00053	0.0135		C_10_2_G_9_3	P_35_6_Q_9_9
C_10_2	G_9_3	C_6_1	G_21_17	1.24e-05	0.0279	0.000385		C_10_2_G_9_3	P_21_17_Q_6_1
C_10_7	G_12_8	C_5_2	G_22_15	7.77e-15	0.0144	0.0331		C_10_7_G_12_8	P_22_15_Q_5_2
C_10_7	G_12_8	C_4_1	G_22_15	7.77e-15	0.0303	0.0221		C_10_7_G_12_8	P_22_15_Q_4_1
C_10_7	G_12_8	C_18_7	G_38_14	4.1e-14	0.00875	0.00595		C_10_7_G_12_8	P_38_14_Q_18_7
C_10_7	G_12_8	C_5_2	G_21_3	1.49e-12	0.00795	0.0331		C_10_7_G_12_8	P_21_3_Q_5_2
C_10_7	G_12_8	C_5_2	G_26_16	5.86e-10	0.00502	0.0331		C_10_7_G_12_8	P_26_16_Q_5_2
C_10_7	G_12_8	C_4_1	G_36_3	5.27e-09	0.00866	0.0221		C_10_7_G_12_8	P_36_3_Q_4_1
C_10_7	G_12_8	C_19_17	G_36_3	5.27e-09	0.0188	0.00154		C_10_7_G_12_8	P_36_3_Q_19_17
C_10_7	G_12_8	C_5_2	G_22_21	2.6e-07	0.0038	0.0331		C_10_7_G_12_8	P_22_21_Q_5_2
C_10_7	G_12_8	C_4_3	G_23_15	1.26e-05	0.000132	0.0331		C_10_7_G_12_8	P_23_15_Q_4_3
C_10_7	G_33_11	C_4_1	G_36_2	2.11e-15	0.00993	0.0221		C_10_7_G_33_11	P_36_2_Q_4_1
C_10_7	G_33_11	C_12_7	G_33_18	2.11e-15	0.0101	0.0185		C_10_7_G_33_11	P_33_18_Q_12_7
C_10_7	G_33_11	C_19_17	G_36_2	2.11e-15	0.0341	0.00154		C_10_7_G_33_11	P_36_2_Q_19_17
C_10_7	G_33_11	C_18_11	G_17_5	4.56e-14	0.0191	0.00595		C_10_7_G_33_11	P_17_5_Q_18_11
C_10_7	G_33_11	C_19_17	G_16_5	4.85e-06	0.00531	0.00154		C_10_7_G_33_11	P_16_5_Q_19_17
C_10_8	G_19_9	C_13_5	G_30_24	4.11e-15	0.0131	0.00967		C_10_8_G_19_9	P_30_24_Q_13_5
C_10_8	G_19_9	C_14_4	G_20_18	2.69e-14	0.0435	0.00843		C_10_8_G_19_9	P_20_18_Q_14_4
C_10_8	G_31_8	C_11_2	G_17_12	5.77e-15	0.0263	0.0345		C_10_8_G_31_8	P_17_12_Q_11_2
C_10_8	G_31_8	C_6_1	G_12_8	7.11e-15	0.0242	0.0323		C_10_8_G_31_8	P_12_8_Q_6_1
C_10_8	G_31_8	C_11_2	G_36_15	8.22e-15	0.00796	0.0345		C_10_8_G_31_8	P_36_15_Q_11_2
C_10_8	G_31_8	C_6_1	G_26_21	8.22e-15	0.0186	0.0323		C_10_8_G_31_8	P_26_21_Q_6_1
C_10_8	G_31_8	C_12_9	G_36_15	8.22e-15	0.0201	0.00843		C_10_8_G_31_8	P_36_15_Q_12_9
C_10_8	G_31_8	C_9_1	G_37_26	3e-14	0.0149	0.0283		C_10_8_G_31_8	P_37_26_Q_9_1
C_10_8	G_31_8	C_11_5	G_34_6	1.41e-08	0.0302	0.00223		C_10_8_G_31_8	P_34_6_Q_11_5
C_10_8	G_31_8	C_13_1	G_32_20	0.0049	0.0111	0.0323		C_10_8_G_31_8	P_32_20_Q_13_1
C_10_8	G_5_1	C_18_4	G_17_8	2.22e-16	0.00368	0.00967		C_10_8_G_5_1	P_17_8_Q_18_4
C_10_8	G_5_1	C_14_4	G_35_29	1.11e-15	0.0435	0.00843		C_10_8_G_5_1	P_35_29_Q_14_4
C_10_8	G_5_1	C_14_4	G_36_17	2.33e-15	0.0052	0.00843		C_10_8_G_5_1	P_36_17_Q_14_4
C_10_8	G_5_1	C_11_5	G_36_17	2.33e-15	0.0488	0.00223		C_10_8_G_5_1	P_36_17_Q_11_5
C_10_8	G_5_1	C_15_10	G_34_7	1.67e-12	0.00373	0.00843		C_10_8_G_5_1	P_34_7_Q_15_10
C_10_8	G_7_3	C_6_1	G_33_30	1.6e-14	0.0369	0.0323		C_10_8_G_7_3	P_33_30_Q_6_1
C_10_8	G_7_3	C_14_4	G_35_29	1.6e-14	0.0435	0.00843		C_10_8_G_7_3	P_35_29_Q_14_4
C_10_8	G_7_3	C_19_2	G_21_13	1.89e-14	0.0224	0.0345		C_10_8_G_7_3	P_21_13_Q_19_2
C_10_8	G_7_3	C_6_1	G_34_20	1.64e-08	0.0247	0.0323		C_10_8_G_7_3	P_34_20_Q_6_1
C_10_8	G_7_3	C_6_1	G_12_8	1.28e-06	0.0242	0.0323		C_10_8_G_7_3	P_12_8_Q_6_1
C_10_8	G_7_3	C_11_5	G_26_6	1.63e-05	0.0451	0.00223		C_10_8_G_7_3	P_26_6_Q_11_5
C_10_8	G_7_3	C_14_4	G_32_28	1.8e-05	0.0128	0.00843		C_10_8_G_7_3	P_32_28_Q_14_4
C_10_8	G_7_3	C_11_5	G_38_7	0.00072	0.0395	0.00223		C_10_8_G_7_3	P_38_7_Q_11_5
C_10_8	G_7_3	C_13_1	G_32_20	0.00155	0.0111	0.0323		C_10_8_G_7_3	P_32_20_Q_13_1
C_11_10	G_36_29	C_9_2	G_34_11	3.27e-12	0.024	0.0215		C_11_10_G_36_29	P_34_11_Q_9_2
C_11_10	G_36_29	C_12_1	G_26_5	7.52e-10	0.0211	0.0215		C_11_10_G_36_29	P_26_5_Q_12_1
C_11_3	G_33_15	C_7_3	G_29_21	0.000351	0.0288	0.0135		C_11_3_G_33_15	P_29_21_Q_7_3
C_11_3	G_33_15	C_17_17	G_29_21	0.000351	0.0479	0.00385		C_11_3_G_33_15	P_29_21_Q_17_17
C_11_3	G_9_8	C_18_3	G_17_12	7.66e-15	0.0466	0.00923		C_11_3_G_9_8	P_17_12_Q_18_3
C_11_3	G_9_8	C_7_3	G_34_20	1.1e-13	0.0351	0.0135		C_11_3_G_9_8	P_34_20_Q_7_3
C_11_3	G_9_8	C_12_2	G_36_3	1.88e-11	0.027	0.0269		C_11_3_G_9_8	P_36_3_Q_12_2
C_11_3	G_9_8	C_10_6	G_32_22	1.88e-11	0.0493	0.00385		C_11_3_G_9_8	P_32_22_Q_10_6
C_11_3	G_9_8	C_6_5	G_23_20	2.43e-11	0.0249	0.0269		C_11_3_G_9_8	P_23_20_Q_6_5
C_11_3	G_9_8	C_6_5	G_20_15	2.36e-10	0.00829	0.0269		C_11_3_G_9_8	P_20_15_Q_6_5
C_11_3	G_9_8	C_11_3	G_29_29	2.83e-09	0.00676	0.0269		C_11_3_G_9_8	P_29_29_Q_11_3
C_11_3	G_9_8	C_7_3	G_14_5	5.34e-09	0.00213	0.0135		C_11_3_G_9_8	P_14_5_Q_7_3
C_11_3	G_9_8	C_18_3	G_31_4	2.26e-06	0.00596	0.00923		C_11_3_G_9_8	P_31_4_Q_18_3
C_11_3	G_9_8	C_10_6	G_31_21	3.02e-05	0.0109	0.00385		C_11_3_G_9_8	P_31_21_Q_10_6
C_11_3	G_9_8	C_13_6	G_31_23	0.000362	0.0364	0.000385		C_11_3_G_9_8	P_31_23_Q_13_6
C_11_3	G_9_8	C_17_17	G_28_23	0.00117	0.00724	0.00385		C_11_3_G_9_8	P_28_23_Q_17_17
C_11_4	G_16_9	C_10_10	G_17_1	2.89e-08	0.0179	0.0269		C_11_4_G_16_9	P_17_1_Q_10_10
C_11_4	G_16_9	C_2_2	G_17_1	2.89e-08	0.031	0.0215		C_11_4_G_16_9	P_17_1_Q_2_2
C_11_4	G_16_9	C_9_1	G_36_29	2.89e-08	0.0319	0.0135		C_11_4_G_16_9	P_36_29_Q_9_1
C_11_4	G_16_9	C_13_1	G_17_1	2.89e-08	0.0347	0.000385		C_11_4_G_16_9	P_17_1_Q_13_1
C_11_4	G_16_9	C_10_8	G_37_25	1.24e-06	0.0185	0.0135		C_11_4_G_16_9	P_37_25_Q_10_8
C_11_4	G_16_9	C_10_10	G_5_1	6.52e-05	0.0126	0.0269		C_11_4_G_16_9	P_5_1_Q_10_10
C_11_4	G_16_9	C_3_2	G_14_9	6.52e-05	0.015	0.0135		C_11_4_G_16_9	P_14_9_Q_3_2
C_11_4	G_16_9	C_3_2	G_19_17	0.000657	0.00991	0.0135		C_11_4_G_16_9	P_19_17_Q_3_2
C_12_4	G_35_4	C_11_5	G_36_17	0.00106	0.0488	0.0278		C_12_4_G_35_4	P_36_17_Q_11_5
C_12_5	G_7_2	C_10_10	G_29_16	2.48e-09	0.00166	0.0135		C_12_5_G_7_2	P_29_16_Q_10_10
C_12_5	G_7_2	C_9_9	G_11_5	2.48e-09	0.0161	0.00566		C_12_5_G_7_2	P_11_5_Q_9_9
C_12_6	G_31_8	C_3_1	G_37_14	6e-15	0.0398	0.0278		C_12_6_G_31_8	P_37_14_Q_3_1
C_12_6	G_31_8	C_5_4	G_30_1	8.22e-15	0.0369	0.00465		C_12_6_G_31_8	P_30_1_Q_5_4
C_12_6	G_31_8	C_8_5	G_37_26	3e-14	0.0306	0.0462		C_12_6_G_31_8	P_37_26_Q_8_5
C_12_6	G_31_8	C_12_7	G_29_16	7.29e-13	0.0261	0.0462		C_12_6_G_31_8	P_29_16_Q_12_7
C_12_6	G_31_8	C_3_1	G_9_9	7.29e-13	0.0293	0.0278		C_12_6_G_31_8	P_9_9_Q_3_1
C_12_6	G_31_8	C_13_8	G_21_3	1.16e-09	0.013	0.00769		C_12_6_G_31_8	P_21_3_Q_13_8
C_12_6	G_41_33	C_12_7	G_33_5	1.6e-13	0.0127	0.0462		C_12_6_G_41_33	P_33_5_Q_12_7
C_12_6	G_41_33	C_13_8	G_33_33	1.57e-07	0.0385	0.00769		C_12_6_G_41_33	P_33_33_Q_13_8
C_12_6	G_41_33	C_9_8	G_32_3	4.19e-06	0.00116	0.0129		C_12_6_G_41_33	P_32_3_Q_9_8
C_12_6	G_7_3	C_13_8	G_12_1	1.6e-14	0.00228	0.00769		C_12_6_G_7_3	P_12_1_Q_13_8
C_12_6	G_7_3	C_5_4	G_23_12	1.6e-14	0.0147	0.00465		C_12_6_G_7_3	P_23_12_Q_5_4
C_12_7	G_12_1	C_10_6	G_20_17	8.67e-06	0.0385	0.0308		C_12_7_G_12_1	P_20_17_Q_10_6
C_12_7	G_12_1	C_17_17	G_28_23	5.17e-05	0.00724	0.0308		C_12_7_G_12_1	P_28_23_Q_17_17
C_12_7	G_12_1	C_13_6	G_23_1	7.88e-05	0.0107	0.00923		C_12_7_G_12_1	P_23_1_Q_13_6
C_12_7	G_19_5	C_13_6	G_23_1	0.00243	0.0107	0.00923		C_12_7_G_19_5	P_23_1_Q_13_6
C_12_7	G_33_15	C_17_17	G_29_21	0.000351	0.0479	0.0308		C_12_7_G_33_15	P_29_21_Q_17_17
C_12_7	G_7_3	C_13_6	G_31_23	0.00281	0.0364	0.00923		C_12_7_G_7_3	P_31_23_Q_13_6
C_12_9	G_7_3	C_3_3	G_7_6	1.6e-14	0.000247	0.00741		C_12_9_G_7_3	P_7_6_Q_3_3
C_12_9	G_7_3	C_17_1	G_37_23	1.6e-14	0.0315	0.000851		C_12_9_G_7_3	P_37_23_Q_17_1
C_12_9	G_7_3	C_18_5	G_30_1	3.37e-10	0.0119	0.00468		C_12_9_G_7_3	P_30_1_Q_18_5
C_12_9	G_7_3	C_9_4	G_10_2	5.08e-06	0.0103	0.0045		C_12_9_G_7_3	P_10_2_Q_9_4
C_12_9	G_9_8	C_17_8	G_32_16	2.22e-15	0.0376	0.02		C_12_9_G_9_8	P_32_16_Q_17_8
C_12_9	G_9_8	C_18_5	G_30_1	8.44e-15	0.0119	0.00468		C_12_9_G_9_8	P_30_1_Q_18_5
C_12_9	G_9_8	C_10_2	G_30_1	8.44e-15	0.0421	0.0045		C_12_9_G_9_8	P_30_1_Q_10_2
C_12_9	G_9_8	C_4_1	G_36_3	1.88e-11	0.00866	0.0343		C_12_9_G_9_8	P_36_3_Q_4_1
C_12_9	G_9_8	C_5_2	G_23_20	2.43e-11	0.00391	0.00741		C_12_9_G_9_8	P_23_20_Q_5_2
C_12_9	G_9_8	C_17_1	G_26_24	8.39e-11	0.0318	0.000851		C_12_9_G_9_8	P_26_24_Q_17_1
C_12_9	G_9_8	C_10_2	G_23_16	6.57e-10	0.00373	0.0045		C_12_9_G_9_8	P_23_16_Q_10_2
C_12_9	G_9_8	C_17_1	G_19_19	2.83e-09	0.0128	0.000851		C_12_9_G_9_8	P_19_19_Q_17_1
C_12_9	G_9_8	C_5_2	G_31_4	2.26e-06	0.00229	0.00741		C_12_9_G_9_8	P_31_4_Q_5_2
C_12_9	G_9_8	C_10_2	G_29_6	2.47e-05	0.0025	0.0045		C_12_9_G_9_8	P_29_6_Q_10_2
C_13_1	G_20_2	C_16_6	G_35_12	5.66e-15	0.0211	0.0269		C_13_1_G_20_2	P_35_12_Q_16_6
C_13_1	G_20_2	C_6_2	G_17_3	1.77e-14	0.00105	0.0135		C_13_1_G_20_2	P_17_3_Q_6_2
C_13_1	G_20_2	C_18_3	G_21_13	3.33e-13	0.0446	0.00923		C_13_1_G_20_2	P_21_13_Q_18_3
C_13_1	G_28_11	C_2_1	G_25_22	1.78e-14	0.0209	0.0323		C_13_1_G_28_11	P_25_22_Q_2_1
C_13_1	G_28_11	C_12_2	G_38_17	1.78e-14	0.0463	0.0269		C_13_1_G_28_11	P_38_17_Q_12_2
C_13_1	G_28_11	C_6_5	G_23_20	4.49e-14	0.0249	0.0269		C_13_1_G_28_11	P_23_20_Q_6_5
C_13_1	G_28_11	C_12_2	G_8_3	5.43e-06	0.0221	0.0269		C_13_1_G_28_11	P_8_3_Q_12_2
C_13_1	G_28_11	C_18_3	G_8_3	5.43e-06	0.0303	0.00923		C_13_1_G_28_11	P_8_3_Q_18_3
C_13_1	G_28_11	C_6_5	G_22_15	2.94e-05	0.0175	0.0269		C_13_1_G_28_11	P_22_15_Q_6_5
C_13_1	G_28_11	C_16_12	G_35_15	0.00453	0.01	0.00923		C_13_1_G_28_11	P_35_15_Q_16_12
C_13_3	G_26_14	C_18_5	G_30_12	0.000118	0.0404	0.0144		C_13_3_G_26_14	P_30_12_Q_18_5
C_14_1	G_7_3	C_13_12	G_37_23	1.6e-14	0.0344	0.02		C_14_1_G_7_3	P_37_23_Q_13_12
C_14_1	G_7_3	C_15_1	G_31_23	0.00281	0.000367	0.0215		C_14_1_G_7_3	P_31_23_Q_15_1
C_14_11	G_28_15	C_20_3	G_20_5	3.55e-14	0.0359	0.0462		C_14_11_G_28_15	P_20_5_Q_20_3
C_14_11	G_28_15	C_7_1	G_20_5	3.55e-14	0.0474	0.0045		C_14_11_G_28_15	P_20_5_Q_7_1
C_14_11	G_28_15	C_4_2	G_32_32	5.42e-14	0.0235	0.0045		C_14_11_G_28_15	P_32_32_Q_4_2
C_14_11	G_28_15	C_10_8	G_28_28	3.77e-13	0.0445	0.00176		C_14_11_G_28_15	P_28_28_Q_10_8
C_14_11	G_28_15	C_20_3	G_32_28	4.68e-09	0.00136	0.0462		C_14_11_G_28_15	P_32_28_Q_20_3
C_14_11	G_28_15	C_16_8	G_32_28	4.68e-09	0.0106	0.0278		C_14_11_G_28_15	P_32_28_Q_16_8
C_14_11	G_28_15	C_9_1	G_32_28	4.68e-09	0.0398	0.00176		C_14_11_G_28_15	P_32_28_Q_9_1
C_14_11	G_28_15	C_4_2	G_36_15	6.05e-09	0.0154	0.0045		C_14_11_G_28_15	P_36_15_Q_4_2
C_14_11	G_28_15	C_9_1	G_37_26	3.03e-08	0.0149	0.00176		C_14_11_G_28_15	P_37_26_Q_9_1
C_14_11	G_28_15	C_4_2	G_18_2	3.5e-07	0.00681	0.0045		C_14_11_G_28_15	P_18_2_Q_4_2
C_14_13	G_11_4	C_11_1	G_28_12	1.55e-15	0.0222	0.0468		C_14_13_G_11_4	P_28_12_Q_11_1
C_14_13	G_11_4	C_16_15	G_27_22	2.44e-15	0.0384	0.0104		C_14_13_G_11_4	P_27_22_Q_16_15
C_14_13	G_11_4	C_11_8	G_23_13	3.89e-15	0.0157	0.0278		C_14_13_G_11_4	P_23_13_Q_11_8
C_14_13	G_11_4	C_8_7	G_38_35	3.89e-15	0.0227	0.00176		C_14_13_G_11_4	P_38_35_Q_8_7
C_14_13	G_11_4	C_9_9	G_35_17	4e-15	0.0221	0.000204		C_14_13_G_11_4	P_35_17_Q_9_9
C_14_13	G_11_4	C_18_10	G_23_4	2.29e-14	0.00223	0.0468		C_14_13_G_11_4	P_23_4_Q_18_10
C_14_13	G_11_4	C_11_8	G_25_8	6.45e-13	0.000247	0.0278		C_14_13_G_11_4	P_25_8_Q_11_8
C_14_13	G_11_4	C_4_3	G_22_22	1.16e-10	0.0132	0.0012		C_14_13_G_11_4	P_22_22_Q_4_3
C_14_13	G_11_4	C_14_2	G_38_13	6.32e-10	0.0097	0.0135		C_14_13_G_11_4	P_38_13_Q_14_2
C_14_13	G_11_4	C_18_14	G_30_14	4.38e-07	0.00133	0.00234		C_14_13_G_11_4	P_30_14_Q_18_14
C_14_13	G_11_4	C_11_1	G_23_15	6.78e-07	0.000105	0.0468		C_14_13_G_11_4	P_23_15_Q_11_1
C_14_13	G_11_4	C_9_9	G_23_15	6.78e-07	0.000115	0.000204		C_14_13_G_11_4	P_23_15_Q_9_9
C_14_13	G_12_8	C_16_11	G_24_8	1.24e-14	0.0423	0.0278		C_14_13_G_12_8	P_24_8_Q_16_11
C_14_13	G_12_8	C_7_2	G_27_17	2.46e-14	0.0316	0.0278		C_14_13_G_12_8	P_27_17_Q_7_2
C_14_13	G_12_8	C_13_3	G_27_17	2.46e-14	0.05	0.0104		C_14_13_G_12_8	P_27_17_Q_13_3
C_14_13	G_12_8	C_16_11	G_38_14	4.1e-14	0.0206	0.0278		C_14_13_G_12_8	P_38_14_Q_16_11
C_14_13	G_12_8	C_13_3	G_30_23	1.03e-13	0.0413	0.0104		C_14_13_G_12_8	P_30_23_Q_13_3
C_14_13	G_12_8	C_16_15	G_22_12	1.14e-12	0.027	0.0104		C_14_13_G_12_8	P_22_12_Q_16_15
C_14_13	G_12_8	C_14_10	G_30_15	9.33e-12	0.0152	0.0468		C_14_13_G_12_8	P_30_15_Q_14_10
C_14_13	G_12_8	C_5_3	G_30_15	9.33e-12	0.0197	0.0209		C_14_13_G_12_8	P_30_15_Q_5_3
C_14_13	G_12_8	C_16_11	G_31_28	1.77e-11	0.00292	0.0278		C_14_13_G_12_8	P_31_28_Q_16_11
C_14_13	G_12_8	C_8_7	G_11_2	1.24e-10	0.0467	0.00176		C_14_13_G_12_8	P_11_2_Q_8_7
C_14_13	G_12_8	C_4_3	G_22_22	2.43e-09	0.0132	0.0012		C_14_13_G_12_8	P_22_22_Q_4_3
C_14_13	G_12_8	C_16_11	G_13_12	5.27e-09	0.000391	0.0278		C_14_13_G_12_8	P_13_12_Q_16_11
C_14_13	G_12_8	C_13_3	G_34_11	5.27e-09	0.0111	0.0104		C_14_13_G_12_8	P_34_11_Q_13_3
C_14_13	G_12_8	C_9_9	G_28_17	5.27e-09	0.0488	0.000204		C_14_13_G_12_8	P_28_17_Q_9_9
C_14_13	G_12_8	C_9_9	G_12_8	7.84e-08	0.0155	0.000204		C_14_13_G_12_8	P_12_8_Q_9_9
C_14_13	G_12_8	C_14_2	G_33_23	3.64e-06	0.0097	0.0135		C_14_13_G_12_8	P_33_23_Q_14_2
C_14_13	G_12_8	C_18_14	G_30_14	8.21e-06	0.00133	0.00234		C_14_13_G_12_8	P_30_14_Q_18_14
C_14_13	G_12_8	C_11_1	G_23_15	1.26e-05	0.000105	0.0468		C_14_13_G_12_8	P_23_15_Q_11_1
C_14_13	G_12_8	C_9_9	G_23_15	1.26e-05	0.000115	0.000204		C_14_13_G_12_8	P_23_15_Q_9_9
C_14_13	G_23_19	C_18_15	G_9_8	1.29e-14	0.0291	0.0468		C_14_13_G_23_19	P_9_8_Q_18_15
C_14_13	G_23_19	C_4_3	G_28_14	2.9e-14	0.0317	0.0012		C_14_13_G_23_19	P_28_14_Q_4_3
C_14_13	G_23_19	C_14_2	G_24_5	5.2e-14	0.0083	0.0135		C_14_13_G_23_19	P_24_5_Q_14_2
C_14_13	G_23_19	C_16_15	G_37_20	5.2e-14	0.00923	0.0104		C_14_13_G_23_19	P_37_20_Q_16_15
C_14_13	G_24_6	C_18_10	G_26_13	6.22e-15	0.00326	0.0468		C_14_13_G_24_6	P_26_13_Q_18_10
C_14_13	G_24_6	C_9_3	G_38_17	6.22e-15	0.00502	0.0278		C_14_13_G_24_6	P_38_17_Q_9_3
C_14_13	G_24_6	C_9_9	G_11_5	6.22e-15	0.0161	0.000204		C_14_13_G_24_6	P_11_5_Q_9_9
C_14_13	G_24_6	C_13_3	G_28_1	1.7e-14	0.00243	0.0104		C_14_13_G_24_6	P_28_1_Q_13_3
C_14_5	G_28_15	C_7_4	G_32_32	5.42e-14	0.0262	0.00923		C_14_5_G_28_15	P_32_32_Q_7_4
C_14_5	G_28_15	C_20_12	G_32_28	4.68e-09	0.0151	0.00923		C_14_5_G_28_15	P_32_28_Q_20_12
C_14_5	G_28_15	C_5_5	G_36_15	6.05e-09	0.0106	0.0215		C_14_5_G_28_15	P_36_15_Q_5_5
C_14_5	G_7_7	C_7_4	G_32_32	8.88e-16	0.0262	0.00923		C_14_5_G_7_7	P_32_32_Q_7_4
C_14_5	G_7_7	C_14_13	G_5_1	7.55e-15	0.0256	0.0269		C_14_5_G_7_7	P_5_1_Q_14_13
C_14_5	G_7_7	C_7_4	G_11_2	1.92e-14	0.0151	0.00923		C_14_5_G_7_7	P_11_2_Q_7_4
C_14_5	G_7_7	C_20_12	G_32_12	2.35e-14	0.0104	0.00923		C_14_5_G_7_7	P_32_12_Q_20_12
C_14_5	G_7_7	C_20_12	G_27_13	2.55e-14	0.00498	0.00923		C_14_5_G_7_7	P_27_13_Q_20_12
C_14_7	G_36_29	C_5_4	G_30_1	3.33e-15	0.0369	0.00161		C_14_7_G_36_29	P_30_1_Q_5_4
C_14_7	G_36_29	C_20_9	G_30_10	3.27e-12	0.028	0.0308		C_14_7_G_36_29	P_30_10_Q_20_9
C_14_7	G_36_29	C_3_1	G_35_18	3.27e-12	0.0289	0.0104		C_14_7_G_36_29	P_35_18_Q_3_1
C_14_7	G_36_29	C_4_4	G_36_22	4.91e-11	0.00479	0.0335		C_14_7_G_36_29	P_36_22_Q_4_4
C_14_7	G_36_29	C_16_13	G_26_6	3.25e-07	0.0192	0.0144		C_14_7_G_36_29	P_26_6_Q_16_13
C_14_7	G_36_29	C_3_1	G_22_6	1.48e-06	0.0173	0.0104		C_14_7_G_36_29	P_22_6_Q_3_1
C_14_7	G_36_29	C_20_9	G_31_25	4.47e-06	0.0116	0.0308		C_14_7_G_36_29	P_31_25_Q_20_9
C_14_8	G_11_4	C_19_17	G_21_1	1.22e-15	0.0218	0.0269		C_14_8_G_11_4	P_21_1_Q_19_17
C_14_8	G_11_4	C_7_5	G_28_12	1.55e-15	0.0193	0.00923		C_14_8_G_11_4	P_28_12_Q_7_5
C_14_8	G_11_4	C_19_17	G_37_18	1.01e-07	0.0129	0.0269		C_14_8_G_11_4	P_37_18_Q_19_17
C_14_8	G_11_4	C_10_5	G_18_13	4.01e-06	0.00238	0.0269		C_14_8_G_11_4	P_18_13_Q_10_5
C_14_8	G_11_4	C_20_6	G_30_15	0.00241	0.0176	0.00923		C_14_8_G_11_4	P_30_15_Q_20_6
C_14_8	G_12_8	C_20_6	G_30_15	9.33e-12	0.0176	0.00923		C_14_8_G_12_8	P_30_15_Q_20_6
C_14_8	G_12_8	C_10_5	G_18_13	1.3e-08	0.00238	0.0269		C_14_8_G_12_8	P_18_13_Q_10_5
C_14_8	G_12_8	C_20_6	G_31_7	4.31e-07	0.0109	0.00923		C_14_8_G_12_8	P_31_7_Q_20_6
C_14_9	G_31_8	C_7_2	G_30_1	8.22e-15	0.00937	0.0045		C_14_9_G_31_8	P_30_1_Q_7_2
C_14_9	G_7_3	C_14_8	G_35_1	1.6e-14	0.0312	0.0215		C_14_9_G_7_3	P_35_1_Q_14_8
C_14_9	G_7_3	C_7_2	G_30_1	3.37e-10	0.00937	0.0045		C_14_9_G_7_3	P_30_1_Q_7_2
C_15_1	G_36_29	C_14_6	G_31_4	7.71e-07	0.0234	0.0269		C_15_1_G_36_29	P_31_4_Q_14_6
C_15_1	G_36_29	C_14_6	G_38_7	3.06e-05	0.0179	0.0269		C_15_1_G_36_29	P_38_7_Q_14_6
C_15_1	G_36_29	C_14_6	G_29_21	0.000284	0.0116	0.0269		C_15_1_G_36_29	P_29_21_Q_14_6
C_15_1	G_36_29	C_11_11	G_29_21	0.000284	0.0318	0.00923		C_15_1_G_36_29	P_29_21_Q_11_11
C_15_1	G_36_29	C_17_17	G_29_21	0.000284	0.0479	0.00385		C_15_1_G_36_29	P_29_21_Q_17_17
C_15_13	G_28_15	C_3_1	G_28_23	0.00367	0.0341	0.0135		C_15_13_G_28_15	P_28_23_Q_3_1
C_15_13	G_31_8	C_3_1	G_37_14	6e-15	0.0398	0.0135		C_15_13_G_31_8	P_37_14_Q_3_1
C_15_13	G_31_8	C_5_4	G_30_1	8.22e-15	0.0369	0.00385		C_15_13_G_31_8	P_30_1_Q_5_4
C_15_13	G_31_8	C_3_1	G_9_9	7.29e-13	0.0293	0.0135		C_15_13_G_31_8	P_9_9_Q_3_1
C_15_13	G_31_8	C_12_1	G_26_5	6.76e-10	0.0211	0.0269		C_15_13_G_31_8	P_26_5_Q_12_1
C_15_13	G_31_8	C_3_1	G_22_6	1.41e-06	0.0173	0.0135		C_15_13_G_31_8	P_22_6_Q_3_1
C_15_13	G_31_8	C_16_13	G_26_6	8.18e-06	0.0192	0.00154		C_15_13_G_31_8	P_26_6_Q_16_13
C_15_13	G_5_1	C_3_1	G_23_12	1.11e-15	0.0102	0.0135		C_15_13_G_5_1	P_23_12_Q_3_1
C_15_13	G_5_1	C_5_4	G_23_12	1.11e-15	0.0147	0.00385		C_15_13_G_5_1	P_23_12_Q_5_4
C_15_13	G_5_1	C_16_13	G_30_6	1.6e-14	0.0483	0.00154		C_15_13_G_5_1	P_30_6_Q_16_13
C_15_13	G_5_1	C_16_13	G_15_3	2.09e-14	0.0239	0.00154		C_15_13_G_5_1	P_15_3_Q_16_13
C_15_5	G_3_2	C_11_3	G_29_29	2.11e-15	0.00676	0.00923		C_15_5_G_3_2	P_29_29_Q_11_3
C_15_5	G_3_2	C_17_10	G_29_29	2.11e-15	0.0373	0.00308		C_15_5_G_3_2	P_29_29_Q_17_10
C_15_5	G_3_2	C_9_3	G_15_15	5.51e-14	0.00242	0.0462		C_15_5_G_3_2	P_15_15_Q_9_3
C_15_7	G_11_4	C_11_1	G_28_12	1.55e-15	0.0222	0.0185		C_15_7_G_11_4	P_28_12_Q_11_1
C_15_7	G_11_4	C_8_1	G_28_12	1.55e-15	0.0486	0.00923		C_15_7_G_11_4	P_28_12_Q_8_1
C_15_7	G_11_4	C_17_6	G_31_26	8.88e-15	0.0206	0.00308		C_15_7_G_11_4	P_31_26_Q_17_6
C_15_7	G_11_4	C_8_1	G_38_7	1.28e-09	0.0192	0.00923		C_15_7_G_11_4	P_38_7_Q_8_1
C_15_7	G_11_4	C_17_6	G_11_2	1.31e-08	0.00465	0.00308		C_15_7_G_11_4	P_11_2_Q_17_6
C_15_7	G_11_4	C_11_1	G_23_15	6.78e-07	0.000105	0.0185		C_15_7_G_11_4	P_23_15_Q_11_1
C_15_7	G_11_4	C_10_10	G_23_15	6.78e-07	0.00133	0.00923		C_15_7_G_11_4	P_23_15_Q_10_10
C_15_7	G_17_14	C_17_6	G_23_19	5.2e-14	0.0381	0.00308		C_15_7_G_17_14	P_23_19_Q_17_6
C_15_7	G_8_8	C_17_6	G_33_18	1.15e-10	0.0144	0.00308		C_15_7_G_8_8	P_33_18_Q_17_6
C_15_7	G_8_8	C_11_1	G_23_15	0.00082	0.000105	0.0185		C_15_7_G_8_8	P_23_15_Q_11_1
C_15_7	G_8_8	C_10_10	G_23_15	0.00082	0.00133	0.00923		C_15_7_G_8_8	P_23_15_Q_10_10
C_3_1	G_10_1	C_5_2	G_21_12	5.41e-07	0.015	0.00242		C_3_1_G_10_1	P_21_12_Q_5_2
C_3_1	G_10_1	C_3_2	G_38_8	7.1e-06	0.00826	0.00261		C_3_1_G_10_1	P_38_8_Q_3_2
C_3_1	G_10_1	C_4_3	G_22_6	2e-05	0.0424	1.35e-06		C_3_1_G_10_1	P_22_6_Q_4_3
C_3_1	G_10_1	C_5_2	G_22_15	5.98e-05	0.0144	0.00242		C_3_1_G_10_1	P_22_15_Q_5_2
C_3_1	G_10_1	C_11_1	G_23_15	9.72e-05	0.000105	0.0478		C_3_1_G_10_1	P_23_15_Q_11_1
C_3_1	G_10_1	C_9_9	G_23_15	9.72e-05	0.000115	0.00261		C_3_1_G_10_1	P_23_15_Q_9_9
C_3_1	G_10_1	C_4_3	G_23_15	9.72e-05	0.000132	1.35e-06		C_3_1_G_10_1	P_23_15_Q_4_3
C_3_1	G_11_4	C_2_2	G_31_9	1.22e-15	0.00298	0.000824		C_3_1_G_11_4	P_31_9_Q_2_2
C_3_1	G_11_4	C_13_13	G_23_4	2.29e-14	0.00246	0.0478		C_3_1_G_11_4	P_23_4_Q_13_13
C_3_1	G_11_4	C_11_8	G_25_8	6.45e-13	0.000247	0.00745		C_3_1_G_11_4	P_25_8_Q_11_8
C_3_1	G_11_4	C_4_3	G_22_22	1.16e-10	0.0132	1.35e-06		C_3_1_G_11_4	P_22_22_Q_4_3
C_3_1	G_11_4	C_5_2	G_15_15	1.23e-10	0.00071	0.00242		C_3_1_G_11_4	P_15_15_Q_5_2
C_3_1	G_11_4	C_11_1	G_23_15	6.78e-07	0.000105	0.0478		C_3_1_G_11_4	P_23_15_Q_11_1
C_3_1	G_11_4	C_9_9	G_23_15	6.78e-07	0.000115	0.00261		C_3_1_G_11_4	P_23_15_Q_9_9
C_3_1	G_11_4	C_4_3	G_23_15	6.78e-07	0.000132	1.35e-06		C_3_1_G_11_4	P_23_15_Q_4_3
C_3_1	G_12_8	C_2_2	G_22_20	4.22e-15	0.0458	0.000824		C_3_1_G_12_8	P_22_20_Q_2_2
C_3_1	G_12_8	C_5_2	G_22_15	7.77e-15	0.0144	0.00242		C_3_1_G_12_8	P_22_15_Q_5_2
C_3_1	G_12_8	C_18_7	G_38_14	4.1e-14	0.00875	0.0478		C_3_1_G_12_8	P_38_14_Q_18_7
C_3_1	G_12_8	C_5_2	G_21_3	1.49e-12	0.00795	0.00242		C_3_1_G_12_8	P_21_3_Q_5_2
C_3_1	G_12_8	C_5_3	G_30_15	9.33e-12	0.0197	1.35e-06		C_3_1_G_12_8	P_30_15_Q_5_3
C_3_1	G_12_8	C_16_11	G_31_28	1.77e-11	0.00292	0.00745		C_3_1_G_12_8	P_31_28_Q_16_11
C_3_1	G_12_8	C_5_2	G_26_16	5.86e-10	0.00502	0.00242		C_3_1_G_12_8	P_26_16_Q_5_2
C_3_1	G_12_8	C_4_3	G_22_22	2.43e-09	0.0132	1.35e-06		C_3_1_G_12_8	P_22_22_Q_4_3
C_3_1	G_12_8	C_16_11	G_13_12	5.27e-09	0.000391	0.00745		C_3_1_G_12_8	P_13_12_Q_16_11
C_3_1	G_12_8	C_5_2	G_22_21	2.6e-07	0.0038	0.00242		C_3_1_G_12_8	P_22_21_Q_5_2
C_3_1	G_12_8	C_11_1	G_23_15	1.26e-05	0.000105	0.0478		C_3_1_G_12_8	P_23_15_Q_11_1
C_3_1	G_12_8	C_9_9	G_23_15	1.26e-05	0.000115	0.00261		C_3_1_G_12_8	P_23_15_Q_9_9
C_3_1	G_12_8	C_4_3	G_23_15	1.26e-05	0.000132	1.35e-06		C_3_1_G_12_8	P_23_15_Q_4_3
C_3_1	G_21_4	C_16_11	G_20_6	4.88e-15	0.0236	0.00745		C_3_1_G_21_4	P_20_6_Q_16_11
C_3_1	G_21_4	C_17_5	G_16_3	5.11e-15	0.0135	0.0478		C_3_1_G_21_4	P_16_3_Q_17_5
C_3_1	G_21_4	C_3_2	G_32_32	1.18e-14	0.0113	0.00261		C_3_1_G_21_4	P_32_32_Q_3_2
C_3_1	G_21_4	C_4_3	G_28_14	2.48e-14	0.0317	1.35e-06		C_3_1_G_21_4	P_28_14_Q_4_3
C_3_1	G_21_4	C_17_5	G_20_5	4e-14	0.00521	0.0478		C_3_1_G_21_4	P_20_5_Q_17_5
C_3_1	G_21_4	C_5_2	G_2_2	1.23e-13	0.0148	0.00242		C_3_1_G_21_4	P_2_2_Q_5_2
C_3_1	G_3_1	C_4_3	G_29_22	3.8e-14	0.0211	1.35e-06		C_3_1_G_3_1	P_29_22_Q_4_3
C_3_1	G_3_1	C_9_9	G_35_6	5.54e-12	0.00053	0.00261		C_3_1_G_3_1	P_35_6_Q_9_9
C_3_1	G_3_1	C_4_3	G_15_11	5.54e-12	0.00412	1.35e-06		C_3_1_G_3_1	P_15_11_Q_4_3
C_3_1	G_3_1	C_3_3	G_36_36	0.00353	0.000583	0.00242		C_3_1_G_3_1	P_36_36_Q_3_3
C_3_1	G_8_8	C_13_13	G_25_10	1.78e-14	0.0475	0.0478		C_3_1_G_8_8	P_25_10_Q_13_13
C_3_1	G_8_8	C_3_2	G_36_20	5.35e-13	0.00808	0.00261		C_3_1_G_8_8	P_36_20_Q_3_2
C_3_1	G_8_8	C_2_2	G_36_20	5.35e-13	0.0369	0.000824		C_3_1_G_8_8	P_36_20_Q_2_2
C_3_1	G_8_8	C_4_3	G_25_23	7.15e-12	0.0378	1.35e-06		C_3_1_G_8_8	P_25_23_Q_4_3
C_3_1	G_8_8	C_2_2	G_28_22	5.87e-10	0.0312	0.000824		C_3_1_G_8_8	P_28_22_Q_2_2
C_3_1	G_8_8	C_4_3	G_22_22	2.3e-07	0.0132	1.35e-06		C_3_1_G_8_8	P_22_22_Q_4_3
C_3_1	G_8_8	C_16_11	G_31_28	5.04e-06	0.00292	0.00745		C_3_1_G_8_8	P_31_28_Q_16_11
C_3_1	G_8_8	C_5_2	G_22_21	0.000362	0.0038	0.00242		C_3_1_G_8_8	P_22_21_Q_5_2
C_3_1	G_8_8	C_18_14	G_30_14	0.000555	0.00133	0.0478		C_3_1_G_8_8	P_30_14_Q_18_14
C_3_1	G_8_8	C_2_2	G_31_18	0.00062	0.00839	0.000824		C_3_1_G_8_8	P_31_18_Q_2_2
C_3_1	G_8_8	C_11_1	G_23_15	0.00082	0.000105	0.0478		C_3_1_G_8_8	P_23_15_Q_11_1
C_3_1	G_8_8	C_9_9	G_23_15	0.00082	0.000115	0.00261		C_3_1_G_8_8	P_23_15_Q_9_9
C_3_1	G_8_8	C_4_3	G_23_15	0.00082	0.000132	1.35e-06		C_3_1_G_8_8	P_23_15_Q_4_3
C_3_2	G_28_15	C_15_15	G_20_5	3.55e-14	0.0474	0.00383		C_3_2_G_28_15	P_20_5_Q_15_15
C_3_2	G_28_15	C_18_6	G_21_6	6.74e-13	0.0164	0.0462		C_3_2_G_28_15	P_21_6_Q_18_6
C_3_2	G_28_15	C_15_15	G_32_28	4.68e-09	0.00856	0.00383		C_3_2_G_28_15	P_32_28_Q_15_15
C_3_2	G_28_15	C_18_4	G_32_28	4.68e-09	0.0223	0.000912		C_3_2_G_28_15	P_32_28_Q_18_4
C_3_2	G_40_26	C_15_15	G_20_18	4.11e-11	0.0333	0.00383		C_3_2_G_40_26	P_20_18_Q_15_15
C_3_2	G_40_26	C_18_4	G_38_22	7.49e-11	0.0326	0.000912		C_3_2_G_40_26	P_38_22_Q_18_4
C_3_2	G_40_26	C_18_4	G_26_26	2.28e-09	0.00408	0.000912		C_3_2_G_40_26	P_26_26_Q_18_4
C_3_2	G_5_1	C_18_4	G_17_8	2.22e-16	0.00368	0.000912		C_3_2_G_5_1	P_17_8_Q_18_4
C_3_2	G_5_1	C_15_15	G_15_3	2.09e-14	0.00303	0.00383		C_3_2_G_5_1	P_15_3_Q_15_15
C_3_2	G_7_2	C_18_6	G_12_6	2.48e-09	0.0258	0.0462		C_3_2_G_7_2	P_12_6_Q_18_6
C_3_2	G_7_2	C_3_1	G_9_9	2.48e-09	0.0293	0.00529		C_3_2_G_7_2	P_9_9_Q_3_1
C_3_2	G_7_2	C_18_4	G_9_9	2.48e-09	0.0445	0.000912		C_3_2_G_7_2	P_9_9_Q_18_4
C_3_2	G_7_2	C_18_6	G_29_21	0.00178	0.0227	0.0462		C_3_2_G_7_2	P_29_21_Q_18_6
C_3_2	G_7_3	C_3_1	G_23_12	1.6e-14	0.0102	0.00529		C_3_2_G_7_3	P_23_12_Q_3_1
C_3_2	G_7_3	C_5_4	G_23_12	1.6e-14	0.0147	0.00383		C_3_2_G_7_3	P_23_12_Q_5_4
C_3_2	G_7_3	C_15_15	G_32_28	1.8e-05	0.00856	0.00383		C_3_2_G_7_3	P_32_28_Q_15_15
C_3_2	G_7_3	C_18_4	G_32_28	1.8e-05	0.0223	0.000912		C_3_2_G_7_3	P_32_28_Q_18_4
C_3_2	G_7_3	C_16_8	G_33_11	0.00282	0.00346	0.014		C_3_2_G_7_3	P_33_11_Q_16_8
C_3_3	G_12_1	C_15_5	G_38_17	9.68e-13	0.00928	0.0196		C_3_3_G_12_1	P_38_17_Q_15_5
C_3_3	G_12_1	C_2_1	G_25_22	9.68e-13	0.0209	0.00558		C_3_3_G_12_1	P_25_22_Q_2_1
C_3_3	G_12_1	C_5_2	G_20_12	3.98e-10	0.0225	1.35e-06		C_3_3_G_12_1	P_20_12_Q_5_2
C_3_3	G_12_1	C_11_10	G_20_18	4.22e-09	0.0148	0.00745		C_3_3_G_12_1	P_20_18_Q_11_10
C_3_3	G_12_1	C_7_3	G_14_5	3.6e-08	0.00213	0.0365		C_3_3_G_12_1	P_14_5_Q_7_3
C_3_3	G_12_1	C_5_2	G_18_12	2.22e-06	0.015	1.35e-06		C_3_3_G_12_1	P_18_12_Q_5_2
C_3_3	G_12_1	C_4_1	G_2_2	4.05e-05	0.0141	1.01e-05		C_3_3_G_12_1	P_2_2_Q_4_1
C_3_3	G_12_1	C_5_2	G_2_2	4.05e-05	0.0148	1.35e-06		C_3_3_G_12_1	P_2_2_Q_5_2
C_3_3	G_12_1	C_5_2	G_15_15	0.000138	0.00071	1.35e-06		C_3_3_G_12_1	P_15_15_Q_5_2
C_3_3	G_19_5	C_5_2	G_37_28	0.000979	0.00502	1.35e-06		C_3_3_G_19_5	P_37_28_Q_5_2
C_3_3	G_20_2	C_18_7	G_26_21	2.66e-15	0.00972	0.0478		C_3_3_G_20_2	P_26_21_Q_18_7
C_3_3	G_20_2	C_5_3	G_26_21	2.66e-15	0.0224	0.0236		C_3_3_G_20_2	P_26_21_Q_5_3
C_3_3	G_20_2	C_10_7	G_26_21	2.66e-15	0.027	0.0196		C_3_3_G_20_2	P_26_21_Q_10_7
C_3_3	G_20_2	C_2_1	G_38_29	1.77e-14	0.0326	0.00558		C_3_3_G_20_2	P_38_29_Q_2_1
C_3_3	G_20_2	C_4_1	G_2_2	4.21e-12	0.0141	1.01e-05		C_3_3_G_20_2	P_2_2_Q_4_1
C_3_3	G_20_2	C_5_2	G_2_2	4.21e-12	0.0148	1.35e-06		C_3_3_G_20_2	P_2_2_Q_5_2
C_3_3	G_20_2	C_7_3	G_14_5	8.54e-11	0.00213	0.0365		C_3_3_G_20_2	P_14_5_Q_7_3
C_3_3	G_20_2	C_5_2	G_15_15	1.01e-06	0.00071	1.35e-06		C_3_3_G_20_2	P_15_15_Q_5_2
C_3_3	G_28_11	C_15_5	G_38_17	1.78e-14	0.00928	0.0196		C_3_3_G_28_11	P_38_17_Q_15_5
C_3_3	G_28_11	C_2_1	G_25_22	1.78e-14	0.0209	0.00558		C_3_3_G_28_11	P_25_22_Q_2_1
C_3_3	G_28_11	C_5_2	G_23_20	4.49e-14	0.00391	1.35e-06		C_3_3_G_28_11	P_23_20_Q_5_2
C_3_3	G_33_15	C_7_3	G_29_21	0.000351	0.0288	0.0365		C_3_3_G_33_15	P_29_21_Q_7_3
C_3_3	G_5_1	C_15_5	G_17_8	2.22e-16	0.0416	0.0196		C_3_3_G_5_1	P_17_8_Q_15_5
C_3_3	G_5_1	C_3_3	G_7_6	1.11e-15	0.000247	1.35e-06		C_3_3_G_5_1	P_7_6_Q_3_3
C_3_3	G_5_1	C_13_13	G_34_30	5.68e-07	0.000217	0.0478		C_3_3_G_5_1	P_34_30_Q_13_13
C_3_3	G_7_3	C_3_3	G_7_6	1.6e-14	0.000247	1.35e-06		C_3_3_G_7_3	P_7_6_Q_3_3
C_3_3	G_7_3	C_13_13	G_34_30	4.06e-05	0.000217	0.0478		C_3_3_G_7_3	P_34_30_Q_13_13
C_3_3	G_9_8	C_17_8	G_32_16	2.22e-15	0.0376	0.0196		C_3_3_G_9_8	P_32_16_Q_17_8
C_3_3	G_9_8	C_4_3	G_30_1	8.44e-15	0.00348	0.0236		C_3_3_G_9_8	P_30_1_Q_4_3
C_3_3	G_9_8	C_4_1	G_34_20	1.1e-13	0.0491	1.01e-05		C_3_3_G_9_8	P_34_20_Q_4_1
C_3_3	G_9_8	C_16_11	G_13_12	1.88e-11	0.000391	0.00745		C_3_3_G_9_8	P_13_12_Q_16_11
C_3_3	G_9_8	C_4_1	G_36_3	1.88e-11	0.00866	1.01e-05		C_3_3_G_9_8	P_36_3_Q_4_1
C_3_3	G_9_8	C_3_3	G_36_3	1.88e-11	0.0203	1.35e-06		C_3_3_G_9_8	P_36_3_Q_3_3
C_3_3	G_9_8	C_5_2	G_23_20	2.43e-11	0.00391	1.35e-06		C_3_3_G_9_8	P_23_20_Q_5_2
C_3_3	G_9_8	C_5_2	G_31_4	2.26e-06	0.00229	1.35e-06		C_3_3_G_9_8	P_31_4_Q_5_2
C_4_2	G_28_15	C_16_3	G_36_24	1.89e-14	0.0226	0.0278		C_4_2_G_28_15	P_36_24_Q_16_3
C_4_2	G_28_15	C_14_13	G_16_16	7.9e-06	0.0315	0.0135		C_4_2_G_28_15	P_16_16_Q_14_13
C_4_2	G_28_15	C_14_13	G_23_10	0.000629	0.0137	0.0135		C_4_2_G_28_15	P_23_10_Q_14_13
C_4_2	G_31_8	C_14_13	G_16_16	6.66e-15	0.0315	0.0135		C_4_2_G_31_8	P_16_16_Q_14_13
C_4_2	G_31_8	C_5_4	G_30_1	8.22e-15	0.0369	0.0104		C_4_2_G_31_8	P_30_1_Q_5_4
C_4_2	G_31_8	C_16_3	G_37_7	2.84e-14	0.0296	0.0278		C_4_2_G_31_8	P_37_7_Q_16_3
C_4_2	G_31_8	C_14_13	G_32_24	1.68e-10	0.000829	0.0135		C_4_2_G_31_8	P_32_24_Q_14_13
C_4_2	G_41_33	C_13_8	G_33_33	1.57e-07	0.0385	0.0135		C_4_2_G_41_33	P_33_33_Q_13_8
C_4_2	G_41_33	C_9_8	G_32_3	4.19e-06	0.00116	0.00176		C_4_2_G_41_33	P_32_3_Q_9_8
C_4_2	G_5_1	C_13_8	G_12_1	1.11e-15	0.00228	0.0135		C_4_2_G_5_1	P_12_1_Q_13_8
C_4_2	G_5_1	C_5_4	G_23_12	1.11e-15	0.0147	0.0104		C_4_2_G_5_1	P_23_12_Q_5_4
C_4_2	G_5_1	C_13_13	G_34_30	5.68e-07	0.000217	0.0468		C_4_2_G_5_1	P_34_30_Q_13_13
C_4_2	G_7_3	C_13_8	G_12_1	1.6e-14	0.00228	0.0135		C_4_2_G_7_3	P_12_1_Q_13_8
C_4_2	G_7_3	C_5_4	G_23_12	1.6e-14	0.0147	0.0104		C_4_2_G_7_3	P_23_12_Q_5_4
C_4_2	G_7_3	C_13_13	G_34_30	4.06e-05	0.000217	0.0468		C_4_2_G_7_3	P_34_30_Q_13_13
C_4_2	G_7_3	C_10_9	G_33_3	0.00282	0.0323	0.00176		C_4_2_G_7_3	P_33_3_Q_10_9
C_4_3	G_12_1	C_10_2	G_7_4	9.68e-13	0.000445	0.0321		C_4_3_G_12_1	P_7_4_Q_10_2
C_4_3	G_12_1	C_2_1	G_25_22	9.68e-13	0.0209	0.0119		C_4_3_G_12_1	P_25_22_Q_2_1
C_4_3	G_12_1	C_11_10	G_32_29	9.68e-12	0.0477	0.00201		C_4_3_G_12_1	P_32_29_Q_11_10
C_4_3	G_12_1	C_5_2	G_20_12	3.98e-10	0.0225	0.000121		C_4_3_G_12_1	P_20_12_Q_5_2
C_4_3	G_12_1	C_11_10	G_20_18	4.22e-09	0.0148	0.00201		C_4_3_G_12_1	P_20_18_Q_11_10
C_4_3	G_12_1	C_7_3	G_14_5	3.6e-08	0.00213	0.011		C_4_3_G_12_1	P_14_5_Q_7_3
C_4_3	G_12_1	C_5_2	G_18_12	2.22e-06	0.015	0.000121		C_4_3_G_12_1	P_18_12_Q_5_2
C_4_3	G_12_1	C_4_1	G_2_2	4.05e-05	0.0141	0.000769		C_4_3_G_12_1	P_2_2_Q_4_1
C_4_3	G_12_1	C_5_2	G_2_2	4.05e-05	0.0148	0.000121		C_4_3_G_12_1	P_2_2_Q_5_2
C_4_3	G_12_1	C_5_2	G_15_15	0.000138	0.00071	0.000121		C_4_3_G_12_1	P_15_15_Q_5_2
C_4_3	G_20_2	C_13_10	G_26_21	2.66e-15	0.0343	0.00702		C_4_3_G_20_2	P_26_21_Q_13_10
C_4_3	G_20_2	C_9_4	G_27_25	1.77e-14	0.00506	0.0321		C_4_3_G_20_2	P_27_25_Q_9_4
C_4_3	G_20_2	C_2_1	G_38_29	1.77e-14	0.0326	0.0119		C_4_3_G_20_2	P_38_29_Q_2_1
C_4_3	G_20_2	C_4_1	G_2_2	4.21e-12	0.0141	0.000769		C_4_3_G_20_2	P_2_2_Q_4_1
C_4_3	G_20_2	C_5_2	G_2_2	4.21e-12	0.0148	0.000121		C_4_3_G_20_2	P_2_2_Q_5_2
C_4_3	G_20_2	C_7_3	G_14_5	8.54e-11	0.00213	0.011		C_4_3_G_20_2	P_14_5_Q_7_3
C_4_3	G_20_2	C_5_2	G_15_15	1.01e-06	0.00071	0.000121		C_4_3_G_20_2	P_15_15_Q_5_2
C_4_3	G_33_15	C_7_3	G_29_21	0.000351	0.0288	0.011		C_4_3_G_33_15	P_29_21_Q_7_3
C_4_3	G_7_3	C_3_3	G_7_6	1.6e-14	0.000247	0.000121		C_4_3_G_7_3	P_7_6_Q_3_3
C_4_3	G_9_8	C_10_2	G_30_1	8.44e-15	0.0421	0.0321		C_4_3_G_9_8	P_30_1_Q_10_2
C_4_3	G_9_8	C_7_3	G_34_20	1.1e-13	0.0351	0.011		C_4_3_G_9_8	P_34_20_Q_7_3
C_4_3	G_9_8	C_4_1	G_34_20	1.1e-13	0.0491	0.000769		C_4_3_G_9_8	P_34_20_Q_4_1
C_4_3	G_9_8	C_16_11	G_13_12	1.88e-11	0.000391	0.0321		C_4_3_G_9_8	P_13_12_Q_16_11
C_4_3	G_9_8	C_4_1	G_36_3	1.88e-11	0.00866	0.000769		C_4_3_G_9_8	P_36_3_Q_4_1
C_4_3	G_9_8	C_3_3	G_36_3	1.88e-11	0.0203	0.000121		C_4_3_G_9_8	P_36_3_Q_3_3
C_4_3	G_9_8	C_5_2	G_23_20	2.43e-11	0.00391	0.000121		C_4_3_G_9_8	P_23_20_Q_5_2
C_4_3	G_9_8	C_7_3	G_14_5	5.34e-09	0.00213	0.011		C_4_3_G_9_8	P_14_5_Q_7_3
C_4_3	G_9_8	C_11_8	G_25_8	8.27e-09	0.000247	0.0321		C_4_3_G_9_8	P_25_8_Q_11_8
C_4_3	G_9_8	C_5_2	G_31_4	2.26e-06	0.00229	0.000121		C_4_3_G_9_8	P_31_4_Q_5_2
C_4_4	G_10_1	C_5_2	G_21_12	5.41e-07	0.015	0.00242		C_4_4_G_10_1	P_21_12_Q_5_2
C_4_4	G_10_1	C_3_2	G_38_8	7.1e-06	0.00826	0.00261		C_4_4_G_10_1	P_38_8_Q_3_2
C_4_4	G_10_1	C_4_3	G_22_6	2e-05	0.0424	1.35e-06		C_4_4_G_10_1	P_22_6_Q_4_3
C_4_4	G_10_1	C_5_2	G_22_15	5.98e-05	0.0144	0.00242		C_4_4_G_10_1	P_22_15_Q_5_2
C_4_4	G_10_1	C_11_1	G_23_15	9.72e-05	0.000105	0.0478		C_4_4_G_10_1	P_23_15_Q_11_1
C_4_4	G_10_1	C_9_9	G_23_15	9.72e-05	0.000115	0.00261		C_4_4_G_10_1	P_23_15_Q_9_9
C_4_4	G_10_1	C_4_3	G_23_15	9.72e-05	0.000132	1.35e-06		C_4_4_G_10_1	P_23_15_Q_4_3
C_4_4	G_11_4	C_2_2	G_31_9	1.22e-15	0.00298	0.000824		C_4_4_G_11_4	P_31_9_Q_2_2
C_4_4	G_11_4	C_13_13	G_23_4	2.29e-14	0.00246	0.0478		C_4_4_G_11_4	P_23_4_Q_13_13
C_4_4	G_11_4	C_11_8	G_25_8	6.45e-13	0.000247	0.00745		C_4_4_G_11_4	P_25_8_Q_11_8
C_4_4	G_11_4	C_4_3	G_22_22	1.16e-10	0.0132	1.35e-06		C_4_4_G_11_4	P_22_22_Q_4_3
C_4_4	G_11_4	C_5_2	G_15_15	1.23e-10	0.00071	0.00242		C_4_4_G_11_4	P_15_15_Q_5_2
C_4_4	G_11_4	C_11_1	G_23_15	6.78e-07	0.000105	0.0478		C_4_4_G_11_4	P_23_15_Q_11_1
C_4_4	G_11_4	C_9_9	G_23_15	6.78e-07	0.000115	0.00261		C_4_4_G_11_4	P_23_15_Q_9_9
C_4_4	G_11_4	C_4_3	G_23_15	6.78e-07	0.000132	1.35e-06		C_4_4_G_11_4	P_23_15_Q_4_3
C_4_4	G_12_8	C_2_2	G_22_20	4.22e-15	0.0458	0.000824		C_4_4_G_12_8	P_22_20_Q_2_2
C_4_4	G_12_8	C_5_2	G_22_15	7.77e-15	0.0144	0.00242		C_4_4_G_12_8	P_22_15_Q_5_2
C_4_4	G_12_8	C_18_7	G_38_14	4.1e-14	0.00875	0.0478		C_4_4_G_12_8	P_38_14_Q_18_7
C_4_4	G_12_8	C_5_2	G_21_3	1.49e-12	0.00795	0.00242		C_4_4_G_12_8	P_21_3_Q_5_2
C_4_4	G_12_8	C_5_3	G_30_15	9.33e-12	0.0197	1.35e-06		C_4_4_G_12_8	P_30_15_Q_5_3
C_4_4	G_12_8	C_16_11	G_31_28	1.77e-11	0.00292	0.00745		C_4_4_G_12_8	P_31_28_Q_16_11
C_4_4	G_12_8	C_5_2	G_26_16	5.86e-10	0.00502	0.00242		C_4_4_G_12_8	P_26_16_Q_5_2
C_4_4	G_12_8	C_4_3	G_22_22	2.43e-09	0.0132	1.35e-06		C_4_4_G_12_8	P_22_22_Q_4_3
C_4_4	G_12_8	C_16_11	G_13_12	5.27e-09	0.000391	0.00745		C_4_4_G_12_8	P_13_12_Q_16_11
C_4_4	G_12_8	C_5_2	G_22_21	2.6e-07	0.0038	0.00242		C_4_4_G_12_8	P_22_21_Q_5_2
C_4_4	G_12_8	C_11_1	G_23_15	1.26e-05	0.000105	0.0478		C_4_4_G_12_8	P_23_15_Q_11_1
C_4_4	G_12_8	C_9_9	G_23_15	1.26e-05	0.000115	0.00261		C_4_4_G_12_8	P_23_15_Q_9_9
C_4_4	G_12_8	C_4_3	G_23_15	1.26e-05	0.000132	1.35e-06		C_4_4_G_12_8	P_23_15_Q_4_3
C_4_4	G_24_6	C_15_5	G_38_17	6.22e-15	0.00928	0.0196		C_4_4_G_24_6	P_38_17_Q_15_5
C_4_4	G_24_6	C_9_9	G_11_5	6.22e-15	0.0161	0.00261		C_4_4_G_24_6	P_11_5_Q_9_9
C_4_4	G_24_6	C_2_2	G_24_9	5.03e-14	0.0312	0.000824		C_4_4_G_24_6	P_24_9_Q_2_2
C_4_4	G_24_6	C_4_1	G_2_2	3.45e-09	0.0141	0.00771		C_4_4_G_24_6	P_2_2_Q_4_1
C_4_4	G_24_6	C_5_2	G_2_2	3.45e-09	0.0148	0.00242		C_4_4_G_24_6	P_2_2_Q_5_2
C_4_4	G_24_6	C_3_2	G_19_17	0.000226	0.00991	0.00261		C_4_4_G_24_6	P_19_17_Q_3_2
C_4_4	G_24_6	C_4_3	G_19_17	0.000226	0.0393	1.35e-06		C_4_4_G_24_6	P_19_17_Q_4_3
C_4_4	G_24_6	C_5_2	G_22_21	0.00467	0.0038	0.00242		C_4_4_G_24_6	P_22_21_Q_5_2
C_4_4	G_3_1	C_4_3	G_29_22	3.8e-14	0.0211	1.35e-06		C_4_4_G_3_1	P_29_22_Q_4_3
C_4_4	G_3_1	C_9_9	G_35_6	5.54e-12	0.00053	0.00261		C_4_4_G_3_1	P_35_6_Q_9_9
C_4_4	G_3_1	C_4_3	G_15_11	5.54e-12	0.00412	1.35e-06		C_4_4_G_3_1	P_15_11_Q_4_3
C_4_4	G_3_1	C_3_3	G_36_36	0.00353	0.000583	0.00242		C_4_4_G_3_1	P_36_36_Q_3_3
C_4_4	G_8_8	C_13_13	G_25_10	1.78e-14	0.0475	0.0478		C_4_4_G_8_8	P_25_10_Q_13_13
C_4_4	G_8_8	C_3_2	G_36_20	5.35e-13	0.00808	0.00261		C_4_4_G_8_8	P_36_20_Q_3_2
C_4_4	G_8_8	C_2_2	G_36_20	5.35e-13	0.0369	0.000824		C_4_4_G_8_8	P_36_20_Q_2_2
C_4_4	G_8_8	C_4_3	G_25_23	7.15e-12	0.0378	1.35e-06		C_4_4_G_8_8	P_25_23_Q_4_3
C_4_4	G_8_8	C_2_2	G_28_22	5.87e-10	0.0312	0.000824		C_4_4_G_8_8	P_28_22_Q_2_2
C_4_4	G_8_8	C_4_3	G_22_22	2.3e-07	0.0132	1.35e-06		C_4_4_G_8_8	P_22_22_Q_4_3
C_4_4	G_8_8	C_16_11	G_31_28	5.04e-06	0.00292	0.00745		C_4_4_G_8_8	P_31_28_Q_16_11
C_4_4	G_8_8	C_5_2	G_22_21	0.000362	0.0038	0.00242		C_4_4_G_8_8	P_22_21_Q_5_2
C_4_4	G_8_8	C_18_14	G_30_14	0.000555	0.00133	0.0478		C_4_4_G_8_8	P_30_14_Q_18_14
C_4_4	G_8_8	C_2_2	G_31_18	0.00062	0.00839	0.000824		C_4_4_G_8_8	P_31_18_Q_2_2
C_4_4	G_8_8	C_11_1	G_23_15	0.00082	0.000105	0.0478		C_4_4_G_8_8	P_23_15_Q_11_1
C_4_4	G_8_8	C_9_9	G_23_15	0.00082	0.000115	0.00261		C_4_4_G_8_8	P_23_15_Q_9_9
C_4_4	G_8_8	C_4_3	G_23_15	0.00082	0.000132	1.35e-06		C_4_4_G_8_8	P_23_15_Q_4_3
C_5_1	G_10_1	C_5_2	G_21_12	5.41e-07	0.015	0.00242		C_5_1_G_10_1	P_21_12_Q_5_2
C_5_1	G_10_1	C_3_2	G_38_8	7.1e-06	0.00826	0.00261		C_5_1_G_10_1	P_38_8_Q_3_2
C_5_1	G_10_1	C_4_3	G_22_6	2e-05	0.0424	1.35e-06		C_5_1_G_10_1	P_22_6_Q_4_3
C_5_1	G_10_1	C_5_2	G_22_15	5.98e-05	0.0144	0.00242		C_5_1_G_10_1	P_22_15_Q_5_2
C_5_1	G_10_1	C_11_1	G_23_15	9.72e-05	0.000105	0.0478		C_5_1_G_10_1	P_23_15_Q_11_1
C_5_1	G_10_1	C_9_9	G_23_15	9.72e-05	0.000115	0.00261		C_5_1_G_10_1	P_23_15_Q_9_9
C_5_1	G_10_1	C_4_3	G_23_15	9.72e-05	0.000132	1.35e-06		C_5_1_G_10_1	P_23_15_Q_4_3
C_5_1	G_11_4	C_2_2	G_31_9	1.22e-15	0.00298	0.000824		C_5_1_G_11_4	P_31_9_Q_2_2
C_5_1	G_11_4	C_13_13	G_23_4	2.29e-14	0.00246	0.0478		C_5_1_G_11_4	P_23_4_Q_13_13
C_5_1	G_11_4	C_11_8	G_25_8	6.45e-13	0.000247	0.00745		C_5_1_G_11_4	P_25_8_Q_11_8
C_5_1	G_11_4	C_4_3	G_22_22	1.16e-10	0.0132	1.35e-06		C_5_1_G_11_4	P_22_22_Q_4_3
C_5_1	G_11_4	C_5_2	G_15_15	1.23e-10	0.00071	0.00242		C_5_1_G_11_4	P_15_15_Q_5_2
C_5_1	G_11_4	C_11_1	G_23_15	6.78e-07	0.000105	0.0478		C_5_1_G_11_4	P_23_15_Q_11_1
C_5_1	G_11_4	C_9_9	G_23_15	6.78e-07	0.000115	0.00261		C_5_1_G_11_4	P_23_15_Q_9_9
C_5_1	G_11_4	C_4_3	G_23_15	6.78e-07	0.000132	1.35e-06		C_5_1_G_11_4	P_23_15_Q_4_3
C_5_1	G_12_8	C_2_2	G_22_20	4.22e-15	0.0458	0.000824		C_5_1_G_12_8	P_22_20_Q_2_2
C_5_1	G_12_8	C_5_2	G_22_15	7.77e-15	0.0144	0.00242		C_5_1_G_12_8	P_22_15_Q_5_2
C_5_1	G_12_8	C_18_7	G_38_14	4.1e-14	0.00875	0.0478		C_5_1_G_12_8	P_38_14_Q_18_7
C_5_1	G_12_8	C_5_2	G_21_3	1.49e-12	0.00795	0.00242		C_5_1_G_12_8	P_21_3_Q_5_2
C_5_1	G_12_8	C_5_3	G_30_15	9.33e-12	0.0197	1.35e-06		C_5_1_G_12_8	P_30_15_Q_5_3
C_5_1	G_12_8	C_16_11	G_31_28	1.77e-11	0.00292	0.00745		C_5_1_G_12_8	P_31_28_Q_16_11
C_5_1	G_12_8	C_5_2	G_26_16	5.86e-10	0.00502	0.00242		C_5_1_G_12_8	P_26_16_Q_5_2
C_5_1	G_12_8	C_4_3	G_22_22	2.43e-09	0.0132	1.35e-06		C_5_1_G_12_8	P_22_22_Q_4_3
C_5_1	G_12_8	C_16_11	G_13_12	5.27e-09	0.000391	0.00745		C_5_1_G_12_8	P_13_12_Q_16_11
C_5_1	G_12_8	C_5_2	G_22_21	2.6e-07	0.0038	0.00242		C_5_1_G_12_8	P_22_21_Q_5_2
C_5_1	G_12_8	C_11_1	G_23_15	1.26e-05	0.000105	0.0478		C_5_1_G_12_8	P_23_15_Q_11_1
C_5_1	G_12_8	C_9_9	G_23_15	1.26e-05	0.000115	0.00261		C_5_1_G_12_8	P_23_15_Q_9_9
C_5_1	G_12_8	C_4_3	G_23_15	1.26e-05	0.000132	1.35e-06		C_5_1_G_12_8	P_23_15_Q_4_3
C_5_1	G_17_14	C_3_2	G_32_32	8.22e-15	0.0113	0.00261		C_5_1_G_17_14	P_32_32_Q_3_2
C_5_1	G_17_14	C_17_5	G_20_5	1.38e-14	0.00521	0.0478		C_5_1_G_17_14	P_20_5_Q_17_5
C_5_1	G_17_14	C_2_2	G_20_5	1.38e-14	0.0467	0.000824		C_5_1_G_17_14	P_20_5_Q_2_2
C_5_1	G_17_14	C_4_3	G_28_14	2.9e-14	0.0317	1.35e-06		C_5_1_G_17_14	P_28_14_Q_4_3
C_5_1	G_8_8	C_13_13	G_25_10	1.78e-14	0.0475	0.0478		C_5_1_G_8_8	P_25_10_Q_13_13
C_5_1	G_8_8	C_3_2	G_36_20	5.35e-13	0.00808	0.00261		C_5_1_G_8_8	P_36_20_Q_3_2
C_5_1	G_8_8	C_2_2	G_36_20	5.35e-13	0.0369	0.000824		C_5_1_G_8_8	P_36_20_Q_2_2
C_5_1	G_8_8	C_4_3	G_25_23	7.15e-12	0.0378	1.35e-06		C_5_1_G_8_8	P_25_23_Q_4_3
C_5_1	G_8_8	C_2_2	G_28_22	5.87e-10	0.0312	0.000824		C_5_1_G_8_8	P_28_22_Q_2_2
C_5_1	G_8_8	C_4_3	G_22_22	2.3e-07	0.0132	1.35e-06		C_5_1_G_8_8	P_22_22_Q_4_3
C_5_1	G_8_8	C_16_11	G_31_28	5.04e-06	0.00292	0.00745		C_5_1_G_8_8	P_31_28_Q_16_11
C_5_1	G_8_8	C_5_2	G_22_21	0.000362	0.0038	0.00242		C_5_1_G_8_8	P_22_21_Q_5_2
C_5_1	G_8_8	C_18_14	G_30_14	0.000555	0.00133	0.0478		C_5_1_G_8_8	P_30_14_Q_18_14
C_5_1	G_8_8	C_2_2	G_31_18	0.00062	0.00839	0.000824		C_5_1_G_8_8	P_31_18_Q_2_2
C_5_1	G_8_8	C_11_1	G_23_15	0.00082	0.000105	0.0478		C_5_1_G_8_8	P_23_15_Q_11_1
C_5_1	G_8_8	C_9_9	G_23_15	0.00082	0.000115	0.00261		C_5_1_G_8_8	P_23_15_Q_9_9
C_5_1	G_8_8	C_4_3	G_23_15	0.00082	0.000132	1.35e-06		C_5_1_G_8_8	P_23_15_Q_4_3
C_5_3	G_5_1	C_13_8	G_12_1	1.11e-15	0.00228	0.0323		C_5_3_G_5_1	P_12_1_Q_13_8
C_5_3	G_7_3	C_13_8	G_12_1	1.6e-14	0.00228	0.0323		C_5_3_G_7_3	P_12_1_Q_13_8
C_5_5	G_12_1	C_8_7	G_17_15	1.74e-14	0.04	0.0321		C_5_5_G_12_1	P_17_15_Q_8_7
C_5_5	G_12_1	C_9_3	G_38_17	9.68e-13	0.00502	0.0321		C_5_5_G_12_1	P_38_17_Q_9_3
C_5_5	G_12_1	C_15_5	G_38_17	9.68e-13	0.00928	0.00702		C_5_5_G_12_1	P_38_17_Q_15_5
C_5_5	G_12_1	C_2_1	G_25_22	9.68e-13	0.0209	0.00081		C_5_5_G_12_1	P_25_22_Q_2_1
C_5_5	G_12_1	C_5_2	G_20_12	3.98e-10	0.0225	0.000121		C_5_5_G_12_1	P_20_12_Q_5_2
C_5_5	G_12_1	C_11_10	G_20_18	4.22e-09	0.0148	0.00201		C_5_5_G_12_1	P_20_18_Q_11_10
C_5_5	G_12_1	C_7_3	G_14_5	3.6e-08	0.00213	0.011		C_5_5_G_12_1	P_14_5_Q_7_3
C_5_5	G_12_1	C_5_2	G_18_12	2.22e-06	0.015	0.000121		C_5_5_G_12_1	P_18_12_Q_5_2
C_5_5	G_12_1	C_4_1	G_2_2	4.05e-05	0.0141	0.000769		C_5_5_G_12_1	P_2_2_Q_4_1
C_5_5	G_12_1	C_5_2	G_2_2	4.05e-05	0.0148	0.000121		C_5_5_G_12_1	P_2_2_Q_5_2
C_5_5	G_12_1	C_5_2	G_15_15	0.000138	0.00071	0.000121		C_5_5_G_12_1	P_15_15_Q_5_2
C_5_5	G_19_5	C_15_12	G_36_16	0.000369	0.0227	0.0321		C_5_5_G_19_5	P_36_16_Q_15_12
C_5_5	G_19_5	C_5_2	G_37_28	0.000979	0.00502	0.000121		C_5_5_G_19_5	P_37_28_Q_5_2
C_5_5	G_20_2	C_13_10	G_26_21	2.66e-15	0.0343	0.00702		C_5_5_G_20_2	P_26_21_Q_13_10
C_5_5	G_20_2	C_2_1	G_38_29	1.77e-14	0.0326	0.00081		C_5_5_G_20_2	P_38_29_Q_2_1
C_5_5	G_20_2	C_4_1	G_2_2	4.21e-12	0.0141	0.000769		C_5_5_G_20_2	P_2_2_Q_4_1
C_5_5	G_20_2	C_5_2	G_2_2	4.21e-12	0.0148	0.000121		C_5_5_G_20_2	P_2_2_Q_5_2
C_5_5	G_20_2	C_7_3	G_14_5	8.54e-11	0.00213	0.011		C_5_5_G_20_2	P_14_5_Q_7_3
C_5_5	G_20_2	C_5_2	G_15_15	1.01e-06	0.00071	0.000121		C_5_5_G_20_2	P_15_15_Q_5_2
C_5_5	G_33_15	C_7_3	G_29_21	0.000351	0.0288	0.011		C_5_5_G_33_15	P_29_21_Q_7_3
C_5_5	G_7_3	C_3_3	G_7_6	1.6e-14	0.000247	0.000121		C_5_5_G_7_3	P_7_6_Q_3_3
C_6_1	G_33_15	C_7_3	G_29_21	0.000351	0.0288	0.011		C_6_1_G_33_15	P_29_21_Q_7_3
C_6_3	G_17_14	C_13_1	G_28_14	2.9e-14	0.047	0.0323		C_6_3_G_17_14	P_28_14_Q_13_1
C_6_3	G_17_14	C_15_10	G_35_27	5.2e-14	0.0371	0.00843		C_6_3_G_17_14	P_35_27_Q_15_10
C_6_3	G_22_6	C_10_10	G_5_1	7.33e-15	0.0126	0.0323		C_6_3_G_22_6	P_5_1_Q_10_10
C_6_3	G_22_6	C_15_10	G_25_19	2.82e-14	0.0371	0.00843		C_6_3_G_22_6	P_25_19_Q_15_10
C_6_3	G_22_6	C_10_10	G_29_16	1.66e-09	0.00166	0.0323		C_6_3_G_22_6	P_29_16_Q_10_10
C_6_3	G_7_7	C_10_10	G_5_1	7.55e-15	0.0126	0.0323		C_6_3_G_7_7	P_5_1_Q_10_10
C_6_3	G_7_7	C_8_1	G_35_6	2.35e-14	0.00123	0.0323		C_6_3_G_7_7	P_35_6_Q_8_1
C_6_3	G_7_7	C_15_10	G_35_27	3.46e-14	0.0371	0.00843		C_6_3_G_7_7	P_35_27_Q_15_10
C_6_3	G_7_7	C_13_1	G_23_15	1.33e-06	0.000825	0.0323		C_6_3_G_7_7	P_23_15_Q_13_1
C_6_5	G_11_4	C_2_2	G_31_9	1.22e-15	0.00298	0.00741		C_6_5_G_11_4	P_31_9_Q_2_2
C_6_5	G_11_4	C_5_2	G_25_2	1.22e-15	0.00502	0.000639		C_6_5_G_11_4	P_25_2_Q_5_2
C_6_5	G_11_4	C_13_13	G_23_4	2.29e-14	0.00246	0.0331		C_6_5_G_11_4	P_23_4_Q_13_13
C_6_5	G_11_4	C_5_2	G_22_21	6.57e-14	0.0038	0.000639		C_6_5_G_11_4	P_22_21_Q_5_2
C_6_5	G_11_4	C_11_8	G_25_8	6.45e-13	0.000247	0.00401		C_6_5_G_11_4	P_25_8_Q_11_8
C_6_5	G_11_4	C_4_3	G_22_22	1.16e-10	0.0132	1.75e-05		C_6_5_G_11_4	P_22_22_Q_4_3
C_6_5	G_11_4	C_5_2	G_15_15	1.23e-10	0.00071	0.000639		C_6_5_G_11_4	P_15_15_Q_5_2
C_6_5	G_11_4	C_9_9	G_23_15	6.78e-07	0.000115	0.0209		C_6_5_G_11_4	P_23_15_Q_9_9
C_6_5	G_11_4	C_4_3	G_23_15	6.78e-07	0.000132	1.75e-05		C_6_5_G_11_4	P_23_15_Q_4_3
C_7_2	G_36_27	C_5_2	G_23_20	4.26e-14	0.00391	0.00229		C_7_2_G_36_27	P_23_20_Q_5_2
C_7_2	G_36_27	C_4_1	G_23_20	4.26e-14	0.0371	0.00081		C_7_2_G_36_27	P_23_20_Q_4_1
C_7_2	G_36_27	C_4_1	G_24_20	5.32e-05	0.011	0.00081		C_7_2_G_36_27	P_24_20_Q_4_1
C_7_3	G_36_29	C_18_6	G_30_1	3.33e-15	0.0344	0.00923		C_7_3_G_36_29	P_30_1_Q_18_6
C_7_3	G_36_29	C_18_6	G_21_6	1.28e-14	0.0164	0.00923		C_7_3_G_36_29	P_21_6_Q_18_6
C_7_3	G_36_29	C_4_4	G_36_22	4.91e-11	0.00479	0.0308		C_7_3_G_36_29	P_36_22_Q_4_4
C_7_4	G_5_1	C_18_13	G_16_9	1.11e-15	0.00468	0.0135		C_7_4_G_5_1	P_16_9_Q_18_13
C_7_5	G_35_12	C_4_3	G_28_14	1.03e-13	0.0317	0.012		C_7_5_G_35_12	P_28_14_Q_4_3
C_7_7	G_11_4	C_2_2	G_31_9	1.22e-15	0.00298	0.00741		C_7_7_G_11_4	P_31_9_Q_2_2
C_7_7	G_11_4	C_11_8	G_23_13	3.89e-15	0.0157	0.00401		C_7_7_G_11_4	P_23_13_Q_11_8
C_7_7	G_11_4	C_9_9	G_35_17	4e-15	0.0221	0.0012		C_7_7_G_11_4	P_35_17_Q_9_9
C_7_7	G_11_4	C_11_8	G_25_8	6.45e-13	0.000247	0.00401		C_7_7_G_11_4	P_25_8_Q_11_8
C_7_7	G_11_4	C_4_3	G_22_22	1.16e-10	0.0132	1.75e-05		C_7_7_G_11_4	P_22_22_Q_4_3
C_7_7	G_11_4	C_11_1	G_23_15	6.78e-07	0.000105	0.0331		C_7_7_G_11_4	P_23_15_Q_11_1
C_7_7	G_11_4	C_9_9	G_23_15	6.78e-07	0.000115	0.0012		C_7_7_G_11_4	P_23_15_Q_9_9
C_7_7	G_11_4	C_4_3	G_23_15	6.78e-07	0.000132	1.75e-05		C_7_7_G_11_4	P_23_15_Q_4_3
C_7_7	G_12_8	C_2_2	G_22_20	4.22e-15	0.0458	0.00741		C_7_7_G_12_8	P_22_20_Q_2_2
C_7_7	G_12_8	C_5_2	G_22_15	7.77e-15	0.0144	0.00893		C_7_7_G_12_8	P_22_15_Q_5_2
C_7_7	G_12_8	C_16_11	G_24_8	1.24e-14	0.0423	0.00401		C_7_7_G_12_8	P_24_8_Q_16_11
C_7_7	G_12_8	C_7_2	G_27_17	2.46e-14	0.0316	0.00401		C_7_7_G_12_8	P_27_17_Q_7_2
C_7_7	G_12_8	C_16_11	G_38_14	4.1e-14	0.0206	0.00401		C_7_7_G_12_8	P_38_14_Q_16_11
C_7_7	G_12_8	C_5_2	G_21_3	1.49e-12	0.00795	0.00893		C_7_7_G_12_8	P_21_3_Q_5_2
C_7_7	G_12_8	C_5_3	G_30_15	9.33e-12	0.0197	1.75e-05		C_7_7_G_12_8	P_30_15_Q_5_3
C_7_7	G_12_8	C_16_11	G_31_28	1.77e-11	0.00292	0.00401		C_7_7_G_12_8	P_31_28_Q_16_11
C_7_7	G_12_8	C_4_3	G_22_22	2.43e-09	0.0132	1.75e-05		C_7_7_G_12_8	P_22_22_Q_4_3
C_7_7	G_12_8	C_16_11	G_13_12	5.27e-09	0.000391	0.00401		C_7_7_G_12_8	P_13_12_Q_16_11
C_7_7	G_12_8	C_11_1	G_23_15	1.26e-05	0.000105	0.0331		C_7_7_G_12_8	P_23_15_Q_11_1
C_7_7	G_12_8	C_9_9	G_23_15	1.26e-05	0.000115	0.0012		C_7_7_G_12_8	P_23_15_Q_9_9
C_7_7	G_12_8	C_4_3	G_23_15	1.26e-05	0.000132	1.75e-05		C_7_7_G_12_8	P_23_15_Q_4_3
C_7_7	G_17_14	C_3_2	G_32_32	8.22e-15	0.0113	0.0209		C_7_7_G_17_14	P_32_32_Q_3_2
C_7_7	G_17_14	C_17_5	G_20_5	1.38e-14	0.00521	0.0331		C_7_7_G_17_14	P_20_5_Q_17_5
C_7_7	G_17_14	C_2_2	G_20_5	1.38e-14	0.0467	0.00741		C_7_7_G_17_14	P_20_5_Q_2_2
C_7_7	G_17_14	C_4_3	G_28_14	2.9e-14	0.0317	1.75e-05		C_7_7_G_17_14	P_28_14_Q_4_3
C_7_7	G_17_14	C_11_8	G_24_5	5.2e-14	0.0188	0.00401		C_7_7_G_17_14	P_24_5_Q_11_8
C_8_3	G_21_3	C_12_9	G_36_29	1.9e-14	0.0091	0.00595		C_8_3_G_21_3	P_36_29_Q_12_9
C_8_3	G_21_3	C_9_1	G_36_29	1.9e-14	0.0319	0.00234		C_8_3_G_21_3	P_36_29_Q_9_1
C_8_3	G_21_3	C_13_1	G_17_1	1.9e-14	0.0347	0.00154		C_8_3_G_21_3	P_17_1_Q_13_1
C_8_3	G_21_3	C_10_8	G_37_25	2.76e-11	0.0185	0.00234		C_8_3_G_21_3	P_37_25_Q_10_8
C_8_3	G_21_3	C_9_9	G_23_15	6.91e-08	0.000115	0.0468		C_8_3_G_21_3	P_23_15_Q_9_9
C_8_3	G_21_3	C_16_14	G_23_15	6.91e-08	0.000679	0.0185		C_8_3_G_21_3	P_23_15_Q_16_14
C_8_3	G_21_3	C_13_1	G_23_15	6.91e-08	0.000825	0.00154		C_8_3_G_21_3	P_23_15_Q_13_1
C_8_6	G_36_29	C_18_6	G_30_1	3.33e-15	0.0344	0.0269		C_8_6_G_36_29	P_30_1_Q_18_6
C_8_6	G_36_29	C_5_4	G_30_1	3.33e-15	0.0369	0.00385		C_8_6_G_36_29	P_30_1_Q_5_4
C_8_6	G_36_29	C_18_6	G_21_6	1.28e-14	0.0164	0.0269		C_8_6_G_36_29	P_21_6_Q_18_6
C_8_6	G_36_29	C_3_1	G_35_18	3.27e-12	0.0289	0.0135		C_8_6_G_36_29	P_35_18_Q_3_1
C_8_6	G_36_29	C_3_1	G_22_6	1.48e-06	0.0173	0.0135		C_8_6_G_36_29	P_22_6_Q_3_1
C_8_7	G_10_1	C_5_2	G_21_12	5.41e-07	0.015	0.00242		C_8_7_G_10_1	P_21_12_Q_5_2
C_8_7	G_10_1	C_3_2	G_38_8	7.1e-06	0.00826	0.00261		C_8_7_G_10_1	P_38_8_Q_3_2
C_8_7	G_10_1	C_4_3	G_22_6	2e-05	0.0424	1.35e-06		C_8_7_G_10_1	P_22_6_Q_4_3
C_8_7	G_10_1	C_5_2	G_22_15	5.98e-05	0.0144	0.00242		C_8_7_G_10_1	P_22_15_Q_5_2
C_8_7	G_10_1	C_11_1	G_23_15	9.72e-05	0.000105	0.0478		C_8_7_G_10_1	P_23_15_Q_11_1
C_8_7	G_10_1	C_9_9	G_23_15	9.72e-05	0.000115	0.00261		C_8_7_G_10_1	P_23_15_Q_9_9
C_8_7	G_10_1	C_4_3	G_23_15	9.72e-05	0.000132	1.35e-06		C_8_7_G_10_1	P_23_15_Q_4_3
C_8_7	G_11_4	C_2_2	G_31_9	1.22e-15	0.00298	0.000824		C_8_7_G_11_4	P_31_9_Q_2_2
C_8_7	G_11_4	C_13_13	G_23_4	2.29e-14	0.00246	0.0478		C_8_7_G_11_4	P_23_4_Q_13_13
C_8_7	G_11_4	C_11_8	G_25_8	6.45e-13	0.000247	0.00745		C_8_7_G_11_4	P_25_8_Q_11_8
C_8_7	G_11_4	C_4_3	G_22_22	1.16e-10	0.0132	1.35e-06		C_8_7_G_11_4	P_22_22_Q_4_3
C_8_7	G_11_4	C_5_2	G_15_15	1.23e-10	0.00071	0.00242		C_8_7_G_11_4	P_15_15_Q_5_2
C_8_7	G_11_4	C_11_1	G_23_15	6.78e-07	0.000105	0.0478		C_8_7_G_11_4	P_23_15_Q_11_1
C_8_7	G_11_4	C_9_9	G_23_15	6.78e-07	0.000115	0.00261		C_8_7_G_11_4	P_23_15_Q_9_9
C_8_7	G_11_4	C_4_3	G_23_15	6.78e-07	0.000132	1.35e-06		C_8_7_G_11_4	P_23_15_Q_4_3
C_8_7	G_8_8	C_13_13	G_25_10	1.78e-14	0.0475	0.0478		C_8_7_G_8_8	P_25_10_Q_13_13
C_8_7	G_8_8	C_3_2	G_36_20	5.35e-13	0.00808	0.00261		C_8_7_G_8_8	P_36_20_Q_3_2
C_8_7	G_8_8	C_2_2	G_36_20	5.35e-13	0.0369	0.000824		C_8_7_G_8_8	P_36_20_Q_2_2
C_8_7	G_8_8	C_4_3	G_25_23	7.15e-12	0.0378	1.35e-06		C_8_7_G_8_8	P_25_23_Q_4_3
C_8_7	G_8_8	C_2_2	G_28_22	5.87e-10	0.0312	0.000824		C_8_7_G_8_8	P_28_22_Q_2_2
C_8_7	G_8_8	C_4_3	G_22_22	2.3e-07	0.0132	1.35e-06		C_8_7_G_8_8	P_22_22_Q_4_3
C_8_7	G_8_8	C_16_11	G_31_28	5.04e-06	0.00292	0.00745		C_8_7_G_8_8	P_31_28_Q_16_11
C_8_7	G_8_8	C_5_2	G_22_21	0.000362	0.0038	0.00242		C_8_7_G_8_8	P_22_21_Q_5_2
C_8_7	G_8_8	C_18_14	G_30_14	0.000555	0.00133	0.0478		C_8_7_G_8_8	P_30_14_Q_18_14
C_8_7	G_8_8	C_2_2	G_31_18	0.00062	0.00839	0.000824		C_8_7_G_8_8	P_31_18_Q_2_2
C_8_7	G_8_8	C_11_1	G_23_15	0.00082	0.000105	0.0478		C_8_7_G_8_8	P_23_15_Q_11_1
C_8_7	G_8_8	C_9_9	G_23_15	0.00082	0.000115	0.00261		C_8_7_G_8_8	P_23_15_Q_9_9
C_8_7	G_8_8	C_4_3	G_23_15	0.00082	0.000132	1.35e-06		C_8_7_G_8_8	P_23_15_Q_4_3
C_8_8	G_20_2	C_13_10	G_26_21	2.66e-15	0.0343	0.00702		C_8_8_G_20_2	P_26_21_Q_13_10
C_8_8	G_20_2	C_2_1	G_38_29	1.77e-14	0.0326	0.0119		C_8_8_G_20_2	P_38_29_Q_2_1
C_8_8	G_20_2	C_4_1	G_2_2	4.21e-12	0.0141	0.000769		C_8_8_G_20_2	P_2_2_Q_4_1
C_8_8	G_20_2	C_5_2	G_2_2	4.21e-12	0.0148	0.000121		C_8_8_G_20_2	P_2_2_Q_5_2
C_8_8	G_20_2	C_18_15	G_14_5	8.54e-11	0.0103	0.0221		C_8_8_G_20_2	P_14_5_Q_18_15
C_8_8	G_20_2	C_5_2	G_15_15	1.01e-06	0.00071	0.000121		C_8_8_G_20_2	P_15_15_Q_5_2
C_9_1	G_38_10	C_3_2	G_32_32	8.22e-15	0.0113	0.0012		C_9_1_G_38_10	P_32_32_Q_3_2
C_9_1	G_38_10	C_4_3	G_28_14	2.9e-14	0.0317	0.000639		C_9_1_G_38_10	P_28_14_Q_4_3
C_9_2	G_34_13	C_18_3	G_17_12	2.88e-14	0.0466	0.0462		C_9_2_G_34_13	P_17_12_Q_18_3
C_9_2	G_34_13	C_11_11	G_29_21	1.08e-13	0.0318	0.0462		C_9_2_G_34_13	P_29_21_Q_11_11
C_9_2	G_34_13	C_17_17	G_29_21	1.08e-13	0.0479	0.00465		C_9_2_G_34_13	P_29_21_Q_17_17
C_9_2	G_34_13	C_8_8	G_37_20	7.75e-11	0.0202	0.0278		C_9_2_G_34_13	P_37_20_Q_8_8
C_9_2	G_34_13	C_6_2	G_38_24	6.41e-10	0.00817	0.0278		C_9_2_G_34_13	P_38_24_Q_6_2
C_9_2	G_34_13	C_16_6	G_35_12	8.14e-07	0.0211	0.00769		C_9_2_G_34_13	P_35_12_Q_16_6
C_9_3	G_26_14	C_12_9	G_36_15	2e-14	0.0201	0.0221		C_9_3_G_26_14	P_36_15_Q_12_9
C_9_3	G_26_14	C_15_15	G_37_26	2.62e-14	0.035	0.00702		C_9_3_G_26_14	P_37_26_Q_15_15
C_9_3	G_26_14	C_15_15	G_20_18	6.01e-12	0.0333	0.00702		C_9_3_G_26_14	P_20_18_Q_15_15
C_9_3	G_26_14	C_15_15	G_32_28	8.61e-11	0.00856	0.00702		C_9_3_G_26_14	P_32_28_Q_15_15
C_9_3	G_26_14	C_18_4	G_26_26	4.44e-10	0.00408	0.0321		C_9_3_G_26_14	P_26_26_Q_18_4
C_9_3	G_26_14	C_16_13	G_11_4	8.67e-09	0.0048	0.0221		C_9_3_G_26_14	P_11_4_Q_16_13
C_9_5	G_5_1	C_16_3	G_23_12	1.11e-15	0.00519	0.0321		C_9_5_G_5_1	P_23_12_Q_16_3
C_9_5	G_5_1	C_4_3	G_31_6	1.6e-14	0.00531	0.026		C_9_5_G_5_1	P_31_6_Q_4_3
C_9_5	G_5_1	C_9_9	G_31_6	1.6e-14	0.0337	0.011		C_9_5_G_5_1	P_31_6_Q_9_9
C_9_5	G_5_1	C_15_13	G_29_28	2.03e-14	0.0265	0.00702		C_9_5_G_5_1	P_29_28_Q_15_13
C_9_5	G_5_1	C_8_7	G_7_5	2.03e-14	0.0433	0.00201		C_9_5_G_5_1	P_7_5_Q_8_7
C_9_5	G_5_1	C_9_3	G_15_15	2.53e-14	0.00242	0.0321		C_9_5_G_5_1	P_15_15_Q_9_3
C_9_5	G_5_1	C_8_7	G_15_15	2.53e-14	0.0203	0.00201		C_9_5_G_5_1	P_15_15_Q_8_7
C_9_5	G_5_1	C_15_13	G_19_10	3.29e-14	0.0118	0.00702		C_9_5_G_5_1	P_19_10_Q_15_13
C_9_5	G_7_2	C_9_3	G_38_17	2.48e-09	0.00502	0.0321		C_9_5_G_7_2	P_38_17_Q_9_3
C_9_5	G_7_2	C_9_9	G_11_5	2.48e-09	0.0161	0.011		C_9_5_G_7_2	P_11_5_Q_9_9
C_9_6	G_27_25	C_3_2	G_32_32	8.22e-15	0.0113	0.0365		C_9_6_G_27_25	P_32_32_Q_3_2
C_9_6	G_27_25	C_17_5	G_20_5	1.38e-14	0.00521	0.0478		C_9_6_G_27_25	P_20_5_Q_17_5
C_9_6	G_27_25	C_2_2	G_20_5	1.38e-14	0.0467	0.0151		C_9_6_G_27_25	P_20_5_Q_2_2
C_9_6	G_27_25	C_4_3	G_28_14	2.9e-14	0.0317	0.000106		C_9_6_G_27_25	P_28_14_Q_4_3
C_9_6	G_27_25	C_11_8	G_24_5	5.2e-14	0.0188	0.00745		C_9_6_G_27_25	P_24_5_Q_11_8
C_9_8	G_12_8	C_5_2	G_22_15	7.77e-15	0.0144	0.00893		C_9_8_G_12_8	P_22_15_Q_5_2
C_9_8	G_12_8	C_5_2	G_21_3	1.49e-12	0.00795	0.00893		C_9_8_G_12_8	P_21_3_Q_5_2
C_9_8	G_12_8	C_5_2	G_26_16	5.86e-10	0.00502	0.00893		C_9_8_G_12_8	P_26_16_Q_5_2
C_9_8	G_12_8	C_11_8	G_13_12	5.27e-09	0.0351	0.00401		C_9_8_G_12_8	P_13_12_Q_11_8
C_9_8	G_12_8	C_5_2	G_22_21	2.6e-07	0.0038	0.00893		C_9_8_G_12_8	P_22_21_Q_5_2
C_9_8	G_12_8	C_11_8	G_28_21	9.64e-07	0.0311	0.00401		C_9_8_G_12_8	P_28_21_Q_11_8
C_9_8	G_12_8	C_18_14	G_30_14	8.21e-06	0.00133	0.0331		C_9_8_G_12_8	P_30_14_Q_18_14
C_9_8	G_12_8	C_9_9	G_23_15	1.26e-05	0.000115	0.0209		C_9_8_G_12_8	P_23_15_Q_9_9
C_9_8	G_12_8	C_4_3	G_23_15	1.26e-05	0.000132	0.00893		C_9_8_G_12_8	P_23_15_Q_4_3
