# Supplementary material for: Uncovering the complex genetics of human character
Source: Mol Psychiatry. 2018 Oct 3;25(10):2295–312. doi: 10.1038/s41380-018-0263-6 (PMC7515844; doi:10.1038/s41380-018-0263-6)
Supplement: Supplementary file 30 — Table S19 [file 41380_2018_263_MOESM30_ESM.xlsx]

## Sheet: Table S19
Table S19. Match between Genotypic-Phenotypic Relationships between the Finnish and German samples. The replication score was calculated using Hypergeometric statistics. Scores include the match between SNP Sets and Character Sets in both samples, as well as that of the Genotypic-Phenotypic Relationships in the German sample. Non-dominated solutions among these three measurements were selected as…
Finnish Relationships		German Relationships		Non-Dominated Solutions
Character sets	SNP sets	Char sets	SNP sets	SNP sets	German Relationships	Char sets		Fin relat	German relat
C_10_2	G_10_1	C_3_1	G_14_4	4.44e-15	0.039	0.00923		C_10_2_G_10_1	P_14_4_Q_3_1
C_10_2	G_10_1	C_3_1	G_25_10	5.55e-15	0.00972	0.00923		C_10_2_G_10_1	P_25_10_Q_3_1
C_10_2	G_10_1	C_3_1	G_25_19	3.24e-14	0.00416	0.00923		C_10_2_G_10_1	P_25_19_Q_3_1
C_10_2	G_10_1	C_3_1	G_26_15	6.05e-14	0.00366	0.00923		C_10_2_G_10_1	P_26_15_Q_3_1
C_10_2	G_11_4	C_3_1	G_25_15	9.88e-15	0.0348	0.00923		C_10_2_G_11_4	P_25_15_Q_3_1
C_10_2	G_11_4	C_3_1	G_25_10	1.73e-14	0.00972	0.00923		C_10_2_G_11_4	P_25_10_Q_3_1
C_10_2	G_11_4	C_3_1	G_25_19	4.66e-14	0.00416	0.00923		C_10_2_G_11_4	P_25_19_Q_3_1
C_10_2	G_9_3	C_3_1	G_25_4	2.59e-14	0.0306	0.00923		C_10_2_G_9_3	P_25_4_Q_3_1
C_10_2	G_9_3	C_3_1	G_12_3	1.44e-05	0.00349	0.00923		C_10_2_G_9_3	P_12_3_Q_3_1
C_10_6	G_33_19	C_8_2	G_38_27	1.24e-13	0.0356	0.0278		C_10_6_G_33_19	P_38_27_Q_8_2
C_10_7	G_12_8	C_5_5	G_39_11	5.66e-15	0.04	0.0331		C_10_7_G_12_8	P_39_11_Q_5_5
C_10_7	G_12_8	C_4_1	G_24_24	9.1e-15	0.03	0.0221		C_10_7_G_12_8	P_24_24_Q_4_1
C_10_7	G_12_8	C_4_1	G_33_30	1.24e-14	0.0206	0.0221		C_10_7_G_12_8	P_33_30_Q_4_1
C_10_7	G_12_8	C_5_5	G_18_10	1.99e-14	0.00193	0.0331		C_10_7_G_12_8	P_18_10_Q_5_5
C_10_7	G_12_8	C_4_1	G_26_26	5.91e-14	0.00961	0.0221		C_10_7_G_12_8	P_26_26_Q_4_1
C_10_7	G_12_8	C_9_4	G_20_18	6.37e-14	0.0436	0.00843		C_10_7_G_12_8	P_20_18_Q_9_4
C_10_7	G_12_8	C_14_8	G_35_20	1.43e-13	0.0215	0.0144		C_10_7_G_12_8	P_35_20_Q_14_8
C_10_7	G_12_8	C_14_11	G_20_14	1.37e-12	0.00854	0.00595		C_10_7_G_12_8	P_20_14_Q_14_11
C_10_7	G_12_8	C_6_5	G_28_24	3.19e-11	0.00159	0.0478		C_10_7_G_12_8	P_28_24_Q_6_5
C_10_7	G_12_8	C_3_2	G_34_31	2.12e-06	0.00147	0.0221		C_10_7_G_12_8	P_34_31_Q_3_2
C_10_7	G_12_8	C_5_5	G_25_7	4.43e-05	0.000979	0.0331		C_10_7_G_12_8	P_25_7_Q_5_5
C_10_7	G_12_8	C_9_4	G_5_2	0.00381	0.00342	0.00843		C_10_7_G_12_8	P_5_2_Q_9_4
C_10_7	G_33_11	C_4_1	G_24_24	3.55e-15	0.03	0.0221		C_10_7_G_33_11	P_24_24_Q_4_1
C_10_7	G_33_11	C_4_1	G_26_26	1.58e-14	0.00961	0.0221		C_10_7_G_33_11	P_26_26_Q_4_1
C_10_7	G_33_11	C_5_5	G_18_10	1.85e-14	0.00193	0.0331		C_10_7_G_33_11	P_18_10_Q_5_5
C_10_7	G_33_11	C_14_9	G_17_2	2.53e-14	0.0115	0.0144		C_10_7_G_33_11	P_17_2_Q_14_9
C_10_7	G_33_11	C_6_5	G_28_24	4.73e-14	0.00159	0.0478		C_10_7_G_33_11	P_28_24_Q_6_5
C_10_7	G_33_11	C_14_11	G_20_14	5.93e-14	0.00854	0.00595		C_10_7_G_33_11	P_20_14_Q_14_11
C_11_10	G_36_29	C_13_13	G_15_7	1.73e-12	0.00193	0.0215		C_11_10_G_36_29	P_15_7_Q_13_13
C_11_4	G_16_9	C_3_1	G_36_1	2.38e-14	0.0349	0.00923		C_11_4_G_16_9	P_36_1_Q_3_1
C_11_4	G_16_9	C_3_1	G_27_18	8.35e-08	0.00174	0.00923		C_11_4_G_16_9	P_27_18_Q_3_1
C_12_5	G_7_2	C_11_6	G_2_1	1.49e-11	0.0133	0.0283		C_12_5_G_7_2	P_2_1_Q_11_6
C_12_5	G_7_2	C_12_8	G_31_30	3.61e-07	0.0327	0.00234		C_12_5_G_7_2	P_31_30_Q_12_8
C_12_5	G_7_2	C_9_1	G_19_14	0.000245	4.02e-05	0.0468		C_12_5_G_7_2	P_19_14_Q_9_1
C_12_6	G_31_8	C_9_7	G_35_7	6.71e-10	0.0307	0.00176		C_12_6_G_31_8	P_35_7_Q_9_7
C_12_6	G_31_8	C_9_7	G_39_20	3.09e-07	0.0155	0.00176		C_12_6_G_31_8	P_39_20_Q_9_7
C_12_6	G_31_8	C_10_5	G_39_20	3.09e-07	0.0133	0.0129		C_12_6_G_31_8	P_39_20_Q_10_5
C_12_6	G_31_8	C_8_3	G_26_6	0.00213	0.00912	0.0278		C_12_6_G_31_8	P_26_6_Q_8_3
C_12_6	G_41_33	C_9_7	G_35_7	8.22e-14	0.0307	0.00176		C_12_6_G_41_33	P_35_7_Q_9_7
C_12_6	G_41_33	C_8_3	G_29_25	3.04e-07	0.0258	0.0278		C_12_6_G_41_33	P_29_25_Q_8_3
C_12_6	G_41_33	C_8_3	G_26_6	9.72e-05	0.00912	0.0278		C_12_6_G_41_33	P_26_6_Q_8_3
C_12_6	G_7_3	C_13_7	G_27_8	3.42e-14	0.0108	0.0278		C_12_6_G_7_3	P_27_8_Q_13_7
C_12_6	G_7_3	C_8_3	G_26_6	1.19e-13	0.00912	0.0278		C_12_6_G_7_3	P_26_6_Q_8_3
C_12_6	G_7_3	C_10_5	G_37_15	7.92e-11	0.0458	0.0129		C_12_6_G_7_3	P_37_15_Q_10_5
C_12_6	G_7_3	C_9_7	G_5_2	1.35e-07	0.0306	0.00176		C_12_6_G_7_3	P_5_2_Q_9_7
C_12_6	G_7_3	C_9_7	G_25_25	0.000104	0.00665	0.00176		C_12_6_G_7_3	P_25_25_Q_9_7
C_12_9	G_7_3	C_15_15	G_33_5	1.13e-14	0.0213	0.02		C_12_9_G_7_3	P_33_5_Q_15_15
C_12_9	G_7_3	C_14_7	G_23_22	1.6e-14	0.0191	0.000851		C_12_9_G_7_3	P_23_22_Q_14_7
C_12_9	G_7_3	C_15_3	G_13_7	1.89e-14	0.0116	0.02		C_12_9_G_7_3	P_13_7_Q_15_3
C_12_9	G_7_3	C_14_7	G_29_10	2.41e-14	0.0149	0.000851		C_12_9_G_7_3	P_29_10_Q_14_7
C_12_9	G_7_3	C_15_1	G_13_13	2.41e-14	0.0127	0.0045		C_12_9_G_7_3	P_13_13_Q_15_1
C_12_9	G_7_3	C_11_9	G_13_13	2.41e-14	0.00788	0.00468		C_12_9_G_7_3	P_13_13_Q_11_9
C_12_9	G_7_3	C_4_4	G_17_1	2.41e-14	0.00201	0.00741		C_12_9_G_7_3	P_17_1_Q_4_4
C_12_9	G_7_3	C_15_5	G_20_11	2.41e-14	0.00105	0.0138		C_12_9_G_7_3	P_20_11_Q_15_5
C_12_9	G_7_3	C_14_7	G_38_22	1.48e-13	0.00214	0.000851		C_12_9_G_7_3	P_38_22_Q_14_7
C_12_9	G_7_3	C_15_1	G_38_22	1.48e-13	0.000965	0.0045		C_12_9_G_7_3	P_38_22_Q_15_1
C_12_9	G_7_3	C_14_7	G_31_19	2.14e-12	0.00123	0.000851		C_12_9_G_7_3	P_31_19_Q_14_7
C_12_9	G_9_8	C_5_5	G_39_11	2.93e-14	0.04	0.00741		C_12_9_G_9_8	P_39_11_Q_5_5
C_12_9	G_9_8	C_4_1	G_19_15	1.1e-11	0.0111	0.00327		C_12_9_G_9_8	P_19_15_Q_4_1
C_12_9	G_9_8	C_14_7	G_2_2	8.38e-09	0.0384	0.000851		C_12_9_G_9_8	P_2_2_Q_14_7
C_12_9	G_9_8	C_6_6	G_38_3	1e-06	0.00787	0.0151		C_12_9_G_9_8	P_38_3_Q_6_6
C_12_9	G_9_8	C_14_7	G_23_22	2.39e-06	0.0191	0.000851		C_12_9_G_9_8	P_23_22_Q_14_7
C_12_9	G_9_8	C_14_7	G_38_22	7.01e-05	0.00214	0.000851		C_12_9_G_9_8	P_38_22_Q_14_7
C_12_9	G_9_8	C_15_1	G_38_22	7.01e-05	0.000965	0.0045		C_12_9_G_9_8	P_38_22_Q_15_1
C_12_9	G_9_8	C_3_2	G_34_31	0.00124	0.00147	0.00327		C_12_9_G_9_8	P_34_31_Q_3_2
C_13_1	G_20_2	C_15_12	G_30_12	8.99e-15	0.049	0.00923		C_13_1_G_20_2	P_30_12_Q_15_12
C_13_1	G_20_2	C_12_4	G_35_2	2.26e-12	0.0252	0.00923		C_13_1_G_20_2	P_35_2_Q_12_4
C_13_1	G_20_2	C_11_10	G_15_11	1.25e-07	0.0234	0.0269		C_13_1_G_20_2	P_15_11_Q_11_10
C_13_1	G_28_11	C_11_10	G_31_5	6.51e-14	0.0426	0.0269		C_13_1_G_28_11	P_31_5_Q_11_10
C_13_1	G_28_11	C_12_4	G_9_3	5.97e-13	0.0399	0.00923		C_13_1_G_28_11	P_9_3_Q_12_4
C_13_1	G_28_11	C_11_10	G_9_3	5.97e-13	0.0351	0.0269		C_13_1_G_28_11	P_9_3_Q_11_10
C_13_1	G_33_15	C_11_10	G_37_5	1.54e-12	0.0322	0.0269		C_13_1_G_33_15	P_37_5_Q_11_10
C_13_1	G_33_15	C_12_4	G_11_10	0.00146	0.0181	0.00923		C_13_1_G_33_15	P_11_10_Q_12_4
C_13_3	G_26_14	C_11_9	G_22_14	8.71e-05	0.0379	0.0144		C_13_3_G_26_14	P_22_14_Q_11_9
C_14_1	G_7_3	C_11_1	G_30_16	2.26e-14	0.0405	0.02		C_14_1_G_7_3	P_30_16_Q_11_1
C_14_1	G_7_3	C_11_1	G_13_13	2.41e-14	0.025	0.02		C_14_1_G_7_3	P_13_13_Q_11_1
C_14_1	G_7_3	C_11_1	G_31_30	0.00017	0.00462	0.02		C_14_1_G_7_3	P_31_30_Q_11_1
C_14_1	G_7_3	C_11_1	G_37_17	0.000296	0.000877	0.02		C_14_1_G_7_3	P_37_17_Q_11_1
C_14_11	G_28_15	C_14_12	G_35_5	3.05e-14	0.0487	0.0278		C_14_11_G_28_15	P_35_5_Q_14_12
C_14_11	G_28_15	C_14_12	G_37_11	6.31e-14	0.0436	0.0278		C_14_11_G_28_15	P_37_11_Q_14_12
C_14_11	G_28_15	C_3_1	G_25_4	7.17e-14	0.0306	0.0462		C_14_11_G_28_15	P_25_4_Q_3_1
C_14_11	G_28_15	C_14_12	G_25_14	1.53e-10	0.0268	0.0278		C_14_11_G_28_15	P_25_14_Q_14_12
C_14_11	G_28_15	C_3_1	G_24_18	1.98e-09	0.00349	0.0462		C_14_11_G_28_15	P_24_18_Q_3_1
C_14_13	G_11_4	C_6_5	G_19_10	4.55e-15	0.047	0.00261		C_14_13_G_11_4	P_19_10_Q_6_5
C_14_13	G_11_4	C_15_6	G_19_10	4.55e-15	0.0429	0.0104		C_14_13_G_11_4	P_19_10_Q_15_6
C_14_13	G_11_4	C_12_8	G_19_10	4.55e-15	0.0371	0.0468		C_14_13_G_11_4	P_19_10_Q_12_8
C_14_13	G_11_4	C_6_5	G_35_23	4.77e-15	0.0239	0.00261		C_14_13_G_11_4	P_35_23_Q_6_5
C_14_13	G_11_4	C_3_2	G_13_5	4.88e-15	0.0143	0.011		C_14_13_G_11_4	P_13_5_Q_3_2
C_14_13	G_11_4	C_6_5	G_11_1	6.22e-15	0.0073	0.00261		C_14_13_G_11_4	P_11_1_Q_6_5
C_14_13	G_11_4	C_5_5	G_36_4	1.74e-14	0.00383	0.0012		C_14_13_G_11_4	P_36_4_Q_5_5
C_14_13	G_11_4	C_5_5	G_18_10	2.78e-14	0.00193	0.0012		C_14_13_G_11_4	P_18_10_Q_5_5
C_14_13	G_11_4	C_6_5	G_28_24	1.86e-13	0.00159	0.00261		C_14_13_G_11_4	P_28_24_Q_6_5
C_14_13	G_12_8	C_5_5	G_39_11	5.66e-15	0.04	0.0012		C_14_13_G_12_8	P_39_11_Q_5_5
C_14_13	G_12_8	C_15_6	G_29_2	1.19e-14	0.0266	0.0104		C_14_13_G_12_8	P_29_2_Q_15_6
C_14_13	G_12_8	C_5_5	G_18_10	1.99e-14	0.00193	0.0012		C_14_13_G_12_8	P_18_10_Q_5_5
C_14_13	G_12_8	C_6_5	G_28_24	3.19e-11	0.00159	0.00261		C_14_13_G_12_8	P_28_24_Q_6_5
C_14_13	G_12_8	C_3_2	G_34_31	2.12e-06	0.00147	0.011		C_14_13_G_12_8	P_34_31_Q_3_2
C_14_13	G_12_8	C_5_5	G_25_7	4.43e-05	0.000979	0.0012		C_14_13_G_12_8	P_25_7_Q_5_5
C_14_13	G_23_19	C_11_5	G_27_22	3.66e-15	0.0186	0.0468		C_14_13_G_23_19	P_27_22_Q_11_5
C_14_13	G_23_19	C_5_5	G_26_2	3.2e-14	0.0435	0.0012		C_14_13_G_23_19	P_26_2_Q_5_5
C_14_13	G_23_19	C_12_6	G_28_25	3.26e-14	0.0168	0.0468		C_14_13_G_23_19	P_28_25_Q_12_6
C_14_13	G_23_19	C_5_5	G_31_31	3.39e-14	0.0379	0.0012		C_14_13_G_23_19	P_31_31_Q_5_5
C_14_13	G_23_19	C_5_5	G_20_17	4.26e-14	0.0186	0.0012		C_14_13_G_23_19	P_20_17_Q_5_5
C_14_13	G_23_19	C_4_4	G_20_9	1.48e-13	0.0174	0.0012		C_14_13_G_23_19	P_20_9_Q_4_4
C_14_13	G_24_6	C_4_4	G_37_4	3.89e-15	0.0266	0.0012		C_14_13_G_24_6	P_37_4_Q_4_4
C_14_13	G_24_6	C_15_3	G_37_4	3.89e-15	0.0141	0.0104		C_14_13_G_24_6	P_37_4_Q_15_3
C_14_13	G_24_6	C_5_5	G_36_4	9.55e-15	0.00383	0.0012		C_14_13_G_24_6	P_36_4_Q_5_5
C_14_13	G_24_6	C_5_5	G_18_10	2.14e-14	0.00193	0.0012		C_14_13_G_24_6	P_18_10_Q_5_5
C_14_13	G_24_6	C_6_5	G_28_24	1.11e-13	0.00159	0.00261		C_14_13_G_24_6	P_28_24_Q_6_5
C_14_7	G_36_29	C_10_5	G_31_29	7.28e-09	0.0394	0.00465		C_14_7_G_36_29	P_31_29_Q_10_5
C_14_7	G_36_29	C_8_3	G_29_25	7.91e-09	0.0258	0.0104		C_14_7_G_36_29	P_29_25_Q_8_3
C_14_7	G_36_29	C_13_7	G_32_13	0.00114	0.0245	0.0144		C_14_7_G_36_29	P_32_13_Q_13_7
C_14_7	G_36_29	C_15_14	G_32_13	0.00114	0.0171	0.0308		C_14_7_G_36_29	P_32_13_Q_15_14
C_14_8	G_11_4	C_11_2	G_13_5	4.88e-15	0.0235	0.0269		C_14_8_G_11_4	P_13_5_Q_11_2
C_14_8	G_11_4	C_11_3	G_38_16	1.09e-14	0.0196	0.0135		C_14_8_G_11_4	P_38_16_Q_11_3
C_14_8	G_11_4	C_15_13	G_32_9	1.42e-14	0.0471	0.00923		C_14_8_G_11_4	P_32_9_Q_15_13
C_14_8	G_11_4	C_11_2	G_36_4	1.74e-14	0.00983	0.0269		C_14_8_G_11_4	P_36_4_Q_11_2
C_14_8	G_11_4	C_11_3	G_31_7	2.78e-14	0.0121	0.0135		C_14_8_G_11_4	P_31_7_Q_11_3
C_14_8	G_11_4	C_6_2	G_18_10	2.78e-14	0.000344	0.0215		C_14_8_G_11_4	P_18_10_Q_6_2
C_14_8	G_11_4	C_15_13	G_15_1	6.15e-07	0.0416	0.00923		C_14_8_G_11_4	P_15_1_Q_15_13
C_14_8	G_11_4	C_15_13	G_4_3	3.91e-05	0.0221	0.00923		C_14_8_G_11_4	P_4_3_Q_15_13
C_14_8	G_12_8	C_15_13	G_39_11	5.66e-15	0.0226	0.00923		C_14_8_G_12_8	P_39_11_Q_15_13
C_14_8	G_12_8	C_11_3	G_31_7	1.99e-14	0.0121	0.0135		C_14_8_G_12_8	P_31_7_Q_11_3
C_14_8	G_12_8	C_6_2	G_18_10	1.99e-14	0.000344	0.0215		C_14_8_G_12_8	P_18_10_Q_6_2
C_14_8	G_12_8	C_15_13	G_26_14	3.72e-09	0.016	0.00923		C_14_8_G_12_8	P_26_14_Q_15_13
C_14_8	G_12_8	C_6_2	G_28_9	0.000125	0.000325	0.0215		C_14_8_G_12_8	P_28_9_Q_6_2
C_14_9	G_31_8	C_15_6	G_9_7	7.77e-16	0.0165	0.02		C_14_9_G_31_8	P_9_7_Q_15_6
C_14_9	G_31_8	C_15_3	G_31_28	1.92e-10	0.00445	0.02		C_14_9_G_31_8	P_31_28_Q_15_3
C_14_9	G_31_8	C_15_3	G_30_3	0.000965	0.00266	0.02		C_14_9_G_31_8	P_30_3_Q_15_3
C_14_9	G_7_3	C_15_3	G_13_7	1.89e-14	0.0116	0.02		C_14_9_G_7_3	P_13_7_Q_15_3
C_14_9	G_7_3	C_15_3	G_38_9	3.42e-14	0.00606	0.02		C_14_9_G_7_3	P_38_9_Q_15_3
C_14_9	G_7_3	C_15_6	G_32_10	1.28e-07	0.0022	0.02		C_14_9_G_7_3	P_32_10_Q_15_6
C_15_13	G_28_15	C_10_5	G_27_4	6.66e-15	0.0264	0.00769		C_15_13_G_28_15	P_27_4_Q_10_5
C_15_13	G_28_15	C_8_3	G_27_22	4.66e-14	0.0205	0.0135		C_15_13_G_28_15	P_27_22_Q_8_3
C_15_13	G_28_15	C_13_7	G_25_4	7.17e-14	0.0381	0.00154		C_15_13_G_28_15	P_25_4_Q_13_7
C_15_13	G_28_15	C_9_7	G_15_1	1.63e-13	0.0154	0.0135		C_15_13_G_28_15	P_15_1_Q_9_7
C_15_13	G_28_15	C_13_7	G_24_18	1.98e-09	0.0296	0.00154		C_15_13_G_28_15	P_24_18_Q_13_7
C_15_13	G_28_15	C_13_7	G_32_13	1.31e-05	0.0245	0.00154		C_15_13_G_28_15	P_32_13_Q_13_7
C_15_13	G_28_15	C_15_14	G_32_13	1.31e-05	0.0171	0.00923		C_15_13_G_28_15	P_32_13_Q_15_14
C_15_13	G_28_15	C_10_5	G_39_20	0.000245	0.0133	0.00769		C_15_13_G_28_15	P_39_20_Q_10_5
C_15_13	G_31_8	C_9_7	G_35_7	6.71e-10	0.0307	0.0135		C_15_13_G_31_8	P_35_7_Q_9_7
C_15_13	G_31_8	C_10_5	G_39_20	3.09e-07	0.0133	0.00769		C_15_13_G_31_8	P_39_20_Q_10_5
C_15_13	G_31_8	C_13_7	G_24_18	1.32e-05	0.0296	0.00154		C_15_13_G_31_8	P_24_18_Q_13_7
C_15_13	G_31_8	C_8_3	G_26_6	0.00213	0.00912	0.0135		C_15_13_G_31_8	P_26_6_Q_8_3
C_15_13	G_5_1	C_9_7	G_7_2	4.02e-14	0.0383	0.0135		C_15_13_G_5_1	P_7_2_Q_9_7
C_15_13	G_5_1	C_13_7	G_27_8	5.62e-14	0.0108	0.00154		C_15_13_G_5_1	P_27_8_Q_13_7
C_15_13	G_5_1	C_8_3	G_26_6	9.15e-14	0.00912	0.0135		C_15_13_G_5_1	P_26_6_Q_8_3
C_15_5	G_3_2	C_7_1	G_34_19	2.49e-14	0.00463	0.0308		C_15_5_G_3_2	P_34_19_Q_7_1
C_15_5	G_3_2	C_13_12	G_35_23	3.14e-14	0.00614	0.00923		C_15_5_G_3_2	P_35_23_Q_13_12
C_15_7	G_11_4	C_13_9	G_13_5	4.88e-15	0.0179	0.00923		C_15_7_G_11_4	P_13_5_Q_13_9
C_15_7	G_11_4	C_15_11	G_12_1	5.33e-15	0.0139	0.0185		C_15_7_G_11_4	P_12_1_Q_15_11
C_15_7	G_11_4	C_13_9	G_37_18	2.22e-14	0.00866	0.00923		C_15_7_G_11_4	P_37_18_Q_13_9
C_15_7	G_17_14	C_13_9	G_26_2	3.2e-14	0.0193	0.00923		C_15_7_G_17_14	P_26_2_Q_13_9
C_15_7	G_8_8	C_7_2	G_39_28	2.56e-10	0.022	0.0308		C_15_7_G_8_8	P_39_28_Q_7_2
C_15_7	G_8_8	C_7_2	G_37_35	4.02e-10	0.0176	0.0308		C_15_7_G_8_8	P_37_35_Q_7_2
C_15_7	G_8_8	C_15_11	G_12_1	3.22e-09	0.0139	0.0185		C_15_7_G_8_8	P_12_1_Q_15_11
C_15_7	G_8_8	C_13_9	G_35_20	2.69e-06	0.0344	0.00923		C_15_7_G_8_8	P_35_20_Q_13_9
C_15_7	G_8_8	C_13_9	G_13_5	1.02e-05	0.0179	0.00923		C_15_7_G_8_8	P_13_5_Q_13_9
C_15_7	G_8_8	C_13_9	G_23_18	1.91e-05	0.0128	0.00923		C_15_7_G_8_8	P_23_18_Q_13_9
C_15_7	G_8_8	C_13_9	G_37_18	3.76e-05	0.00866	0.00923		C_15_7_G_8_8	P_37_18_Q_13_9
C_3_1	G_10_1	C_4_3	G_32_8	1.11e-15	0.047	0.000491		C_3_1_G_10_1	P_32_8_Q_4_3
C_3_1	G_10_1	C_4_1	G_33_30	4.22e-15	0.0206	0.000491		C_3_1_G_10_1	P_33_30_Q_4_1
C_3_1	G_10_1	C_12_10	G_26_19	4.44e-15	0.00652	0.0196		C_3_1_G_10_1	P_26_19_Q_12_10
C_3_1	G_10_1	C_5_5	G_18_10	5.44e-15	0.00193	1.35e-06		C_3_1_G_10_1	P_18_10_Q_5_5
C_3_1	G_10_1	C_6_2	G_18_10	5.44e-15	0.000344	0.0151		C_3_1_G_10_1	P_18_10_Q_6_2
C_3_1	G_10_1	C_6_6	G_31_11	8.33e-15	0.0239	9.61e-08		C_3_1_G_10_1	P_31_11_Q_6_6
C_3_1	G_10_1	C_7_5	G_31_30	2.24e-14	0.00096	0.00261		C_3_1_G_10_1	P_31_30_Q_7_5
C_3_1	G_10_1	C_7_5	G_37_37	3.97e-14	0.000801	0.00261		C_3_1_G_10_1	P_37_37_Q_7_5
C_3_1	G_10_1	C_9_1	G_37_37	3.97e-14	2.03e-05	0.0478		C_3_1_G_10_1	P_37_37_Q_9_1
C_3_1	G_10_1	C_13_3	G_13_7	6.05e-14	0.0003	0.0196		C_3_1_G_10_1	P_13_7_Q_13_3
C_3_1	G_10_1	C_6_5	G_28_24	9.34e-14	0.00159	1.63e-05		C_3_1_G_10_1	P_28_24_Q_6_5
C_3_1	G_10_1	C_7_6	G_36_22	0.000846	0.000468	0.00771		C_3_1_G_10_1	P_36_22_Q_7_6
C_3_1	G_11_4	C_6_5	G_19_10	4.55e-15	0.047	1.63e-05		C_3_1_G_11_4	P_19_10_Q_6_5
C_3_1	G_11_4	C_12_8	G_19_10	4.55e-15	0.0371	0.0478		C_3_1_G_11_4	P_19_10_Q_12_8
C_3_1	G_11_4	C_6_5	G_35_23	4.77e-15	0.0239	1.63e-05		C_3_1_G_11_4	P_35_23_Q_6_5
C_3_1	G_11_4	C_15_5	G_35_23	4.77e-15	0.0237	0.0365		C_3_1_G_11_4	P_35_23_Q_15_5
C_3_1	G_11_4	C_3_2	G_13_5	4.88e-15	0.0143	1.01e-05		C_3_1_G_11_4	P_13_5_Q_3_2
C_3_1	G_11_4	C_10_9	G_38_33	5.33e-15	0.0013	0.0478		C_3_1_G_11_4	P_38_33_Q_10_9
C_3_1	G_11_4	C_6_5	G_11_1	6.22e-15	0.0073	1.63e-05		C_3_1_G_11_4	P_11_1_Q_6_5
C_3_1	G_11_4	C_4_3	G_25_14	6.66e-15	0.00469	0.000491		C_3_1_G_11_4	P_25_14_Q_4_3
C_3_1	G_11_4	C_5_1	G_38_16	1.09e-14	0.00273	0.00242		C_3_1_G_11_4	P_38_16_Q_5_1
C_3_1	G_11_4	C_6_6	G_36_4	1.74e-14	0.0125	9.61e-08		C_3_1_G_11_4	P_36_4_Q_6_6
C_3_1	G_11_4	C_5_5	G_36_4	1.74e-14	0.00383	1.35e-06		C_3_1_G_11_4	P_36_4_Q_5_5
C_3_1	G_11_4	C_5_5	G_18_10	2.78e-14	0.00193	1.35e-06		C_3_1_G_11_4	P_18_10_Q_5_5
C_3_1	G_11_4	C_6_2	G_18_10	2.78e-14	0.000344	0.0151		C_3_1_G_11_4	P_18_10_Q_6_2
C_3_1	G_11_4	C_7_6	G_20_12	4.85e-14	0.000999	0.00771		C_3_1_G_11_4	P_20_12_Q_7_6
C_3_1	G_11_4	C_6_5	G_28_24	1.86e-13	0.00159	1.63e-05		C_3_1_G_11_4	P_28_24_Q_6_5
C_3_1	G_12_8	C_5_5	G_39_11	5.66e-15	0.04	1.35e-06		C_3_1_G_12_8	P_39_11_Q_5_5
C_3_1	G_12_8	C_4_3	G_19_12	8.44e-15	0.0156	0.000491		C_3_1_G_12_8	P_19_12_Q_4_3
C_3_1	G_12_8	C_5_5	G_18_10	1.99e-14	0.00193	1.35e-06		C_3_1_G_12_8	P_18_10_Q_5_5
C_3_1	G_12_8	C_6_2	G_18_10	1.99e-14	0.000344	0.0151		C_3_1_G_12_8	P_18_10_Q_6_2
C_3_1	G_12_8	C_7_6	G_15_7	3.2e-13	0.000468	0.00771		C_3_1_G_12_8	P_15_7_Q_7_6
C_3_1	G_12_8	C_6_5	G_28_24	3.19e-11	0.00159	1.63e-05		C_3_1_G_12_8	P_28_24_Q_6_5
C_3_1	G_12_8	C_3_2	G_34_31	2.12e-06	0.00147	1.01e-05		C_3_1_G_12_8	P_34_31_Q_3_2
C_3_1	G_12_8	C_5_5	G_25_7	4.43e-05	0.000979	1.35e-06		C_3_1_G_12_8	P_25_7_Q_5_5
C_3_1	G_12_8	C_6_2	G_28_9	0.000125	0.000325	0.0151		C_3_1_G_12_8	P_28_9_Q_6_2
C_3_1	G_12_8	C_6_6	G_24_8	0.000315	0.04	9.61e-08		C_3_1_G_12_8	P_24_8_Q_6_6
C_3_1	G_12_8	C_9_1	G_24_11	0.00305	0.000271	0.0478		C_3_1_G_12_8	P_24_11_Q_9_1
C_3_1	G_21_4	C_8_7	G_31_29	3.55e-15	0.0349	0.0151		C_3_1_G_21_4	P_31_29_Q_8_7
C_3_1	G_21_4	C_4_4	G_16_16	6.77e-15	0.00192	1.35e-06		C_3_1_G_21_4	P_16_16_Q_4_4
C_3_1	G_21_4	C_6_4	G_35_2	1.8e-14	0.000639	0.0236		C_3_1_G_21_4	P_35_2_Q_6_4
C_3_1	G_21_4	C_6_5	G_28_24	2.94e-14	0.00159	1.63e-05		C_3_1_G_21_4	P_28_24_Q_6_5
C_3_1	G_21_4	C_6_6	G_24_8	4e-14	0.04	9.61e-08		C_3_1_G_21_4	P_24_8_Q_6_6
C_3_1	G_21_4	C_9_1	G_31_28	1.26e-13	0.000361	0.0478		C_3_1_G_21_4	P_31_28_Q_9_1
C_3_1	G_21_4	C_9_1	G_9_2	1.16e-11	0.000168	0.0478		C_3_1_G_21_4	P_9_2_Q_9_1
C_3_1	G_3_1	C_11_1	G_29_22	4.44e-16	0.0297	0.0196		C_3_1_G_3_1	P_29_22_Q_11_1
C_3_1	G_3_1	C_15_5	G_8_4	2.22e-15	0.0145	0.0365		C_3_1_G_3_1	P_8_4_Q_15_5
C_3_1	G_3_1	C_12_8	G_24_13	3.33e-15	0.00903	0.0478		C_3_1_G_3_1	P_24_13_Q_12_8
C_3_1	G_3_1	C_4_3	G_38_16	5.33e-15	0.0256	0.000491		C_3_1_G_3_1	P_38_16_Q_4_3
C_3_1	G_3_1	C_5_1	G_38_16	5.33e-15	0.00273	0.00242		C_3_1_G_3_1	P_38_16_Q_5_1
C_3_1	G_3_1	C_6_6	G_39_1	9.77e-15	0.0176	9.61e-08		C_3_1_G_3_1	P_39_1_Q_6_6
C_3_1	G_3_1	C_4_4	G_34_16	9.77e-15	0.00581	1.35e-06		C_3_1_G_3_1	P_34_16_Q_4_4
C_3_1	G_3_1	C_8_1	G_13_8	9.77e-15	0.00157	0.00261		C_3_1_G_3_1	P_13_8_Q_8_1
C_3_1	G_3_1	C_14_8	G_35_12	9.77e-15	0.000543	0.0196		C_3_1_G_3_1	P_35_12_Q_14_8
C_3_1	G_3_1	C_4_3	G_25_14	1.63e-14	0.00469	0.000491		C_3_1_G_3_1	P_25_14_Q_4_3
C_3_1	G_3_1	C_7_5	G_37_37	4.17e-14	0.000801	0.00261		C_3_1_G_3_1	P_37_37_Q_7_5
C_3_1	G_3_1	C_9_1	G_37_37	4.17e-14	2.03e-05	0.0478		C_3_1_G_3_1	P_37_37_Q_9_1
C_3_1	G_3_1	C_6_5	G_28_24	4.84e-13	0.00159	1.63e-05		C_3_1_G_3_1	P_28_24_Q_6_5
C_3_1	G_3_1	C_7_6	G_15_7	1.2e-12	0.000468	0.00771		C_3_1_G_3_1	P_15_7_Q_7_6
C_3_1	G_3_1	C_7_5	G_17_4	2.58e-12	0.000314	0.00261		C_3_1_G_3_1	P_17_4_Q_7_5
C_3_1	G_3_1	C_9_1	G_11_4	8.69e-12	1.31e-05	0.0478		C_3_1_G_3_1	P_11_4_Q_9_1
C_3_1	G_3_1	C_5_5	G_18_10	2.53e-09	0.00193	1.35e-06		C_3_1_G_3_1	P_18_10_Q_5_5
C_3_1	G_3_1	C_6_6	G_36_4	1.11e-08	0.0125	9.61e-08		C_3_1_G_3_1	P_36_4_Q_6_6
C_3_1	G_3_1	C_7_5	G_26_16	4.51e-07	8.37e-05	0.00261		C_3_1_G_3_1	P_26_16_Q_7_5
C_3_1	G_3_1	C_9_1	G_26_16	4.51e-07	6.75e-08	0.0478		C_3_1_G_3_1	P_26_16_Q_9_1
C_3_1	G_3_1	C_4_4	G_16_16	6.26e-06	0.00192	1.35e-06		C_3_1_G_3_1	P_16_16_Q_4_4
C_3_1	G_3_1	C_3_2	G_34_31	6.43e-05	0.00147	1.01e-05		C_3_1_G_3_1	P_34_31_Q_3_2
C_3_1	G_3_1	C_7_5	G_39_24	0.000109	3.69e-05	0.00261		C_3_1_G_3_1	P_39_24_Q_7_5
C_3_1	G_3_1	C_5_5	G_25_7	0.00254	0.000979	1.35e-06		C_3_1_G_3_1	P_25_7_Q_5_5
C_3_1	G_3_1	C_6_2	G_33_6	0.0027	1.73e-07	0.0151		C_3_1_G_3_1	P_33_6_Q_6_2
C_3_1	G_8_8	C_5_5	G_34_9	1.18e-14	0.0497	1.35e-06		C_3_1_G_8_8	P_34_9_Q_5_5
C_3_1	G_8_8	C_5_5	G_18_10	2.07e-14	0.00193	1.35e-06		C_3_1_G_8_8	P_18_10_Q_5_5
C_3_1	G_8_8	C_6_2	G_18_10	2.07e-14	0.000344	0.0151		C_3_1_G_8_8	P_18_10_Q_6_2
C_3_1	G_8_8	C_7_6	G_15_7	1.51e-10	0.000468	0.00771		C_3_1_G_8_8	P_15_7_Q_7_6
C_3_1	G_8_8	C_6_5	G_28_24	1.54e-10	0.00159	1.63e-05		C_3_1_G_8_8	P_28_24_Q_6_5
C_3_1	G_8_8	C_3_2	G_34_31	2.8e-06	0.00147	1.01e-05		C_3_1_G_8_8	P_34_31_Q_3_2
C_3_1	G_8_8	C_9_1	G_8_2	8.41e-06	0.000198	0.0478		C_3_1_G_8_8	P_8_2_Q_9_1
C_3_1	G_8_8	C_7_5	G_3_1	0.00083	0.00135	0.00261		C_3_1_G_8_8	P_3_1_Q_7_5
C_3_1	G_8_8	C_5_5	G_25_7	0.00256	0.000979	1.35e-06		C_3_1_G_8_8	P_25_7_Q_5_5
C_3_1	G_8_8	C_9_1	G_34_24	0.00262	3.63e-05	0.0478		C_3_1_G_8_8	P_34_24_Q_9_1
C_3_1	G_8_8	C_6_2	G_28_9	0.00263	0.000325	0.0151		C_3_1_G_8_8	P_28_9_Q_6_2
C_3_2	G_28_15	C_10_5	G_27_4	6.66e-15	0.0264	0.000912		C_3_2_G_28_15	P_27_4_Q_10_5
C_3_2	G_28_15	C_8_3	G_27_22	4.66e-14	0.0205	0.00529		C_3_2_G_28_15	P_27_22_Q_8_3
C_3_2	G_28_15	C_14_5	G_32_13	1.31e-05	0.0171	0.0462		C_3_2_G_28_15	P_32_13_Q_14_5
C_3_2	G_28_15	C_10_5	G_39_20	0.000245	0.0133	0.000912		C_3_2_G_28_15	P_39_20_Q_10_5
C_3_2	G_40_26	C_14_5	G_22_22	1.07e-13	0.0312	0.0462		C_3_2_G_40_26	P_22_22_Q_14_5
C_3_2	G_40_26	C_10_5	G_39_20	4.11e-09	0.0133	0.000912		C_3_2_G_40_26	P_39_20_Q_10_5
C_3_2	G_5_1	C_8_3	G_32_13	7.95e-14	0.0286	0.00529		C_3_2_G_5_1	P_32_13_Q_8_3
C_3_2	G_5_1	C_14_5	G_32_13	7.95e-14	0.0171	0.0462		C_3_2_G_5_1	P_32_13_Q_14_5
C_3_2	G_5_1	C_8_3	G_26_6	9.15e-14	0.00912	0.00529		C_3_2_G_5_1	P_26_6_Q_8_3
C_3_2	G_7_2	C_8_3	G_9_5	2.44e-15	0.0316	0.00529		C_3_2_G_7_2	P_9_5_Q_8_3
C_3_2	G_7_2	C_10_5	G_36_27	1.43e-07	0.0458	0.000912		C_3_2_G_7_2	P_36_27_Q_10_5
C_3_2	G_7_2	C_8_3	G_26_6	0.000787	0.00912	0.00529		C_3_2_G_7_2	P_26_6_Q_8_3
C_3_2	G_7_3	C_8_3	G_32_13	8.67e-14	0.0286	0.00529		C_3_2_G_7_3	P_32_13_Q_8_3
C_3_2	G_7_3	C_14_5	G_32_13	8.67e-14	0.0171	0.0462		C_3_2_G_7_3	P_32_13_Q_14_5
C_3_2	G_7_3	C_8_3	G_26_6	1.19e-13	0.00912	0.00529		C_3_2_G_7_3	P_26_6_Q_8_3
C_3_2	G_7_3	C_10_5	G_37_15	7.92e-11	0.0458	0.000912		C_3_2_G_7_3	P_37_15_Q_10_5
C_3_2	G_7_3	C_10_5	G_31_2	0.000425	0.0198	0.000912		C_3_2_G_7_3	P_31_2_Q_10_5
C_3_3	G_12_1	C_13_5	G_31_10	1.69e-14	0.031	0.0478		C_3_3_G_12_1	P_31_10_Q_13_5
C_3_3	G_12_1	C_6_4	G_25_22	3.51e-14	0.00922	1.35e-06		C_3_3_G_12_1	P_25_22_Q_6_4
C_3_3	G_12_1	C_15_15	G_25_22	3.51e-14	0.00791	0.0196		C_3_3_G_12_1	P_25_22_Q_15_15
C_3_3	G_12_1	C_6_5	G_37_26	1.16e-12	0.00251	0.000601		C_3_3_G_12_1	P_37_26_Q_6_5
C_3_3	G_12_1	C_5_2	G_35_2	1.62e-06	0.00225	9.61e-08		C_3_3_G_12_1	P_35_2_Q_5_2
C_3_3	G_12_1	C_6_4	G_35_2	1.62e-06	0.000639	1.35e-06		C_3_3_G_12_1	P_35_2_Q_6_4
C_3_3	G_19_5	C_11_4	G_25_12	7.17e-13	0.0376	0.0196		C_3_3_G_19_5	P_25_12_Q_11_4
C_3_3	G_19_5	C_3_3	G_36_36	3.67e-11	0.0355	1.35e-06		C_3_3_G_19_5	P_36_36_Q_3_3
C_3_3	G_19_5	C_4_1	G_36_36	3.67e-11	0.0235	1.01e-05		C_3_3_G_19_5	P_36_36_Q_4_1
C_3_3	G_19_5	C_5_2	G_35_2	4.89e-10	0.00225	9.61e-08		C_3_3_G_19_5	P_35_2_Q_5_2
C_3_3	G_19_5	C_6_4	G_35_2	4.89e-10	0.000639	1.35e-06		C_3_3_G_19_5	P_35_2_Q_6_4
C_3_3	G_20_2	C_4_4	G_16_16	1.67e-15	0.00192	0.0236		C_3_3_G_20_2	P_16_16_Q_4_4
C_3_3	G_20_2	C_3_3	G_30_12	8.99e-15	0.0201	1.35e-06		C_3_3_G_20_2	P_30_12_Q_3_3
C_3_3	G_20_2	C_4_1	G_26_26	9.51e-14	0.00961	1.01e-05		C_3_3_G_20_2	P_26_26_Q_4_1
C_3_3	G_20_2	C_6_5	G_28_24	9.69e-14	0.00159	0.000601		C_3_3_G_20_2	P_28_24_Q_6_5
C_3_3	G_20_2	C_5_2	G_35_2	2.26e-12	0.00225	9.61e-08		C_3_3_G_20_2	P_35_2_Q_5_2
C_3_3	G_20_2	C_6_4	G_35_2	2.26e-12	0.000639	1.35e-06		C_3_3_G_20_2	P_35_2_Q_6_4
C_3_3	G_28_11	C_5_4	G_26_18	8.88e-16	0.0418	0.000601		C_3_3_G_28_11	P_26_18_Q_5_4
C_3_3	G_28_11	C_10_6	G_26_18	8.88e-16	0.00701	0.0196		C_3_3_G_28_11	P_26_18_Q_10_6
C_3_3	G_28_11	C_6_4	G_16_1	8.1e-15	0.0458	1.35e-06		C_3_3_G_28_11	P_16_1_Q_6_4
C_3_3	G_28_11	C_8_8	G_16_1	8.1e-15	0.035	0.000824		C_3_3_G_28_11	P_16_1_Q_8_8
C_3_3	G_28_11	C_4_4	G_16_16	1.47e-14	0.00192	0.0236		C_3_3_G_28_11	P_16_16_Q_4_4
C_3_3	G_28_11	C_10_6	G_29_4	1.53e-14	0.00187	0.0196		C_3_3_G_28_11	P_29_4_Q_10_6
C_3_3	G_28_11	C_3_3	G_28_17	2.63e-14	0.0359	1.35e-06		C_3_3_G_28_11	P_28_17_Q_3_3
C_3_3	G_28_11	C_6_4	G_27_20	2.93e-14	0.0284	1.35e-06		C_3_3_G_28_11	P_27_20_Q_6_4
C_3_3	G_28_11	C_8_8	G_27_20	2.93e-14	0.022	0.000824		C_3_3_G_28_11	P_27_20_Q_8_8
C_3_3	G_28_11	C_9_4	G_25_9	1.46e-13	0.0045	0.000229		C_3_3_G_28_11	P_25_9_Q_9_4
C_3_3	G_28_11	C_9_4	G_31_30	1.94e-13	0.00329	0.000229		C_3_3_G_28_11	P_31_30_Q_9_4
C_3_3	G_28_11	C_10_6	G_31_30	1.94e-13	0.00159	0.0196		C_3_3_G_28_11	P_31_30_Q_10_6
C_3_3	G_28_11	C_5_2	G_19_15	2.87e-13	0.0276	9.61e-08		C_3_3_G_28_11	P_19_15_Q_5_2
C_3_3	G_28_11	C_3_3	G_19_15	2.87e-13	0.0127	1.35e-06		C_3_3_G_28_11	P_19_15_Q_3_3
C_3_3	G_28_11	C_4_1	G_19_15	2.87e-13	0.0111	1.01e-05		C_3_3_G_28_11	P_19_15_Q_4_1
C_3_3	G_33_15	C_14_8	G_30_1	1.71e-14	0.0156	0.0196		C_3_3_G_33_15	P_30_1_Q_14_8
C_3_3	G_33_15	C_9_4	G_37_33	2.38e-14	0.00589	0.000229		C_3_3_G_33_15	P_37_33_Q_9_4
C_3_3	G_33_15	C_5_2	G_37_5	1.54e-12	0.0362	9.61e-08		C_3_3_G_33_15	P_37_5_Q_5_2
C_3_3	G_33_15	C_13_6	G_37_5	1.54e-12	0.00496	0.0478		C_3_3_G_33_15	P_37_5_Q_13_6
C_3_3	G_33_15	C_10_6	G_17_4	1.14e-09	0.000761	0.0196		C_3_3_G_33_15	P_17_4_Q_10_6
C_3_3	G_5_1	C_3_3	G_11_5	2.22e-16	0.00691	1.35e-06		C_3_3_G_5_1	P_11_5_Q_3_3
C_3_3	G_5_1	C_5_2	G_10_9	3.33e-15	0.0278	9.61e-08		C_3_3_G_5_1	P_10_9_Q_5_2
C_3_3	G_5_1	C_6_5	G_13_13	1.71e-14	0.00484	0.000601		C_3_3_G_5_1	P_13_13_Q_6_5
C_3_3	G_5_1	C_4_4	G_17_1	1.71e-14	0.00201	0.0236		C_3_3_G_5_1	P_17_1_Q_4_4
C_3_3	G_5_1	C_9_4	G_26_16	4.02e-14	0.000691	0.000229		C_3_3_G_5_1	P_26_16_Q_9_4
C_3_3	G_5_1	C_5_2	G_35_2	7.11e-12	0.00225	9.61e-08		C_3_3_G_5_1	P_35_2_Q_5_2
C_3_3	G_5_1	C_6_4	G_35_2	7.11e-12	0.000639	1.35e-06		C_3_3_G_5_1	P_35_2_Q_6_4
C_3_3	G_7_3	C_7_1	G_38_33	1.22e-15	0.0394	0.0196		C_3_3_G_7_3	P_38_33_Q_7_1
C_3_3	G_7_3	C_7_7	G_27_7	9.55e-15	0.0362	0.00261		C_3_3_G_7_3	P_27_7_Q_7_7
C_3_3	G_7_3	C_15_15	G_33_5	1.13e-14	0.0213	0.0196		C_3_3_G_7_3	P_33_5_Q_15_15
C_3_3	G_7_3	C_7_7	G_32_12	2.26e-14	0.0231	0.00261		C_3_3_G_7_3	P_32_12_Q_7_7
C_3_3	G_7_3	C_13_10	G_32_12	2.26e-14	0.019	0.0478		C_3_3_G_7_3	P_32_12_Q_13_10
C_3_3	G_7_3	C_5_2	G_34_1	2.41e-14	0.0484	9.61e-08		C_3_3_G_7_3	P_34_1_Q_5_2
C_3_3	G_7_3	C_9_4	G_30_9	2.41e-14	0.0302	0.000229		C_3_3_G_7_3	P_30_9_Q_9_4
C_3_3	G_7_3	C_6_5	G_13_13	2.41e-14	0.00484	0.000601		C_3_3_G_7_3	P_13_13_Q_6_5
C_3_3	G_7_3	C_4_4	G_17_1	2.41e-14	0.00201	0.0236		C_3_3_G_7_3	P_17_1_Q_4_4
C_3_3	G_7_3	C_9_4	G_26_16	3.4e-12	0.000691	0.000229		C_3_3_G_7_3	P_26_16_Q_9_4
C_3_3	G_7_3	C_5_2	G_19_15	2.69e-07	0.0276	9.61e-08		C_3_3_G_7_3	P_19_15_Q_5_2
C_3_3	G_7_3	C_3_3	G_19_15	2.69e-07	0.0127	1.35e-06		C_3_3_G_7_3	P_19_15_Q_3_3
C_3_3	G_7_3	C_4_1	G_19_15	2.69e-07	0.0111	1.01e-05		C_3_3_G_7_3	P_19_15_Q_4_1
C_3_3	G_9_8	C_5_5	G_39_11	2.93e-14	0.04	0.0236		C_3_3_G_9_8	P_39_11_Q_5_5
C_3_3	G_9_8	C_7_1	G_39_35	3.6e-14	0.0394	0.0196		C_3_3_G_9_8	P_39_35_Q_7_1
C_3_3	G_9_8	C_11_4	G_16_7	3.62e-14	0.0376	0.0196		C_3_3_G_9_8	P_16_7_Q_11_4
C_3_3	G_9_8	C_14_1	G_16_7	3.62e-14	0.0304	0.0478		C_3_3_G_9_8	P_16_7_Q_14_1
C_3_3	G_9_8	C_5_2	G_19_15	1.1e-11	0.0276	9.61e-08		C_3_3_G_9_8	P_19_15_Q_5_2
C_3_3	G_9_8	C_3_3	G_19_15	1.1e-11	0.0127	1.35e-06		C_3_3_G_9_8	P_19_15_Q_3_3
C_3_3	G_9_8	C_4_1	G_19_15	1.1e-11	0.0111	1.01e-05		C_3_3_G_9_8	P_19_15_Q_4_1
C_3_3	G_9_8	C_6_6	G_38_3	1e-06	0.00787	0.00847		C_3_3_G_9_8	P_38_3_Q_6_6
C_3_3	G_9_8	C_5_2	G_21_13	7.01e-05	0.0218	9.61e-08		C_3_3_G_9_8	P_21_13_Q_5_2
C_3_3	G_9_8	C_6_4	G_21_13	7.01e-05	0.00625	1.35e-06		C_3_3_G_9_8	P_21_13_Q_6_4
C_3_3	G_9_8	C_13_6	G_37_5	0.00019	0.00496	0.0478		C_3_3_G_9_8	P_37_5_Q_13_6
C_4_2	G_28_15	C_10_5	G_27_4	6.66e-15	0.0264	0.0278		C_4_2_G_28_15	P_27_4_Q_10_5
C_4_2	G_28_15	C_9_7	G_15_1	1.63e-13	0.0154	0.00566		C_4_2_G_28_15	P_15_1_Q_9_7
C_4_2	G_28_15	C_10_5	G_39_20	0.000245	0.0133	0.0278		C_4_2_G_28_15	P_39_20_Q_10_5
C_4_2	G_31_8	C_9_7	G_35_7	6.71e-10	0.0307	0.00566		C_4_2_G_31_8	P_35_7_Q_9_7
C_4_2	G_31_8	C_9_7	G_39_20	3.09e-07	0.0155	0.00566		C_4_2_G_31_8	P_39_20_Q_9_7
C_4_2	G_31_8	C_10_5	G_39_20	3.09e-07	0.0133	0.0278		C_4_2_G_31_8	P_39_20_Q_10_5
C_4_2	G_41_33	C_9_7	G_35_7	8.22e-14	0.0307	0.00566		C_4_2_G_41_33	P_35_7_Q_9_7
C_4_2	G_5_1	C_9_7	G_7_2	4.02e-14	0.0383	0.00566		C_4_2_G_5_1	P_7_2_Q_9_7
C_4_2	G_5_1	C_13_7	G_27_8	5.62e-14	0.0108	0.0468		C_4_2_G_5_1	P_27_8_Q_13_7
C_4_2	G_5_1	C_9_7	G_5_2	7.25e-11	0.0306	0.00566		C_4_2_G_5_1	P_5_2_Q_9_7
C_4_2	G_5_1	C_9_7	G_9_2	2.57e-08	0.0169	0.00566		C_4_2_G_5_1	P_9_2_Q_9_7
C_4_2	G_5_1	C_9_7	G_6_5	0.00397	0.0141	0.00566		C_4_2_G_5_1	P_6_5_Q_9_7
C_4_2	G_7_3	C_13_7	G_27_8	3.42e-14	0.0108	0.0468		C_4_2_G_7_3	P_27_8_Q_13_7
C_4_2	G_7_3	C_10_5	G_37_15	7.92e-11	0.0458	0.0278		C_4_2_G_7_3	P_37_15_Q_10_5
C_4_2	G_7_3	C_9_7	G_5_2	1.35e-07	0.0306	0.00566		C_4_2_G_7_3	P_5_2_Q_9_7
C_4_2	G_7_3	C_9_7	G_25_25	0.000104	0.00665	0.00566		C_4_2_G_7_3	P_25_25_Q_9_7
C_4_3	G_12_1	C_6_4	G_25_22	3.51e-14	0.00922	1.55e-06		C_4_3_G_12_1	P_25_22_Q_6_4
C_4_3	G_12_1	C_6_5	G_37_26	1.16e-12	0.00251	0.00771		C_4_3_G_12_1	P_37_26_Q_6_5
C_4_3	G_12_1	C_6_4	G_35_2	1.62e-06	0.000639	1.55e-06		C_4_3_G_12_1	P_35_2_Q_6_4
C_4_3	G_20_2	C_3_3	G_30_12	8.99e-15	0.0201	0.000121		C_4_3_G_20_2	P_30_12_Q_3_3
C_4_3	G_20_2	C_4_1	G_26_26	9.51e-14	0.00961	0.000769		C_4_3_G_20_2	P_26_26_Q_4_1
C_4_3	G_20_2	C_6_5	G_28_24	9.69e-14	0.00159	0.00771		C_4_3_G_20_2	P_28_24_Q_6_5
C_4_3	G_20_2	C_6_4	G_35_2	2.26e-12	0.000639	1.55e-06		C_4_3_G_20_2	P_35_2_Q_6_4
C_4_3	G_33_15	C_9_4	G_37_33	2.38e-14	0.00589	0.0119		C_4_3_G_33_15	P_37_33_Q_9_4
C_4_3	G_33_15	C_5_2	G_37_5	1.54e-12	0.0362	1.01e-05		C_4_3_G_33_15	P_37_5_Q_5_2
C_4_3	G_33_15	C_13_6	G_37_5	1.54e-12	0.00496	0.0221		C_4_3_G_33_15	P_37_5_Q_13_6
C_4_3	G_33_15	C_11_4	G_30_14	2.03e-06	0.0254	0.00702		C_4_3_G_33_15	P_30_14_Q_11_4
C_4_3	G_7_3	C_7_7	G_27_7	9.55e-15	0.0362	0.000502		C_4_3_G_7_3	P_27_7_Q_7_7
C_4_3	G_7_3	C_7_7	G_32_12	2.26e-14	0.0231	0.000502		C_4_3_G_7_3	P_32_12_Q_7_7
C_4_3	G_7_3	C_5_2	G_34_1	2.41e-14	0.0484	1.01e-05		C_4_3_G_7_3	P_34_1_Q_5_2
C_4_3	G_7_3	C_6_5	G_13_13	2.41e-14	0.00484	0.00771		C_4_3_G_7_3	P_13_13_Q_6_5
C_4_3	G_7_3	C_9_4	G_26_16	3.4e-12	0.000691	0.0119		C_4_3_G_7_3	P_26_16_Q_9_4
C_4_3	G_7_3	C_6_4	G_19_15	2.69e-07	0.0243	1.55e-06		C_4_3_G_7_3	P_19_15_Q_6_4
C_4_3	G_7_3	C_3_3	G_19_15	2.69e-07	0.0127	0.000121		C_4_3_G_7_3	P_19_15_Q_3_3
C_4_3	G_7_3	C_4_1	G_19_15	2.69e-07	0.0111	0.000769		C_4_3_G_7_3	P_19_15_Q_4_1
C_4_3	G_7_3	C_11_4	G_31_11	4.98e-05	0.00406	0.00702		C_4_3_G_7_3	P_31_11_Q_11_4
C_4_3	G_7_3	C_6_5	G_37_26	0.00137	0.00251	0.00771		C_4_3_G_7_3	P_37_26_Q_6_5
C_4_3	G_9_8	C_11_4	G_16_7	3.62e-14	0.0376	0.00702		C_4_3_G_9_8	P_16_7_Q_11_4
C_4_3	G_9_8	C_14_1	G_16_7	3.62e-14	0.0304	0.0221		C_4_3_G_9_8	P_16_7_Q_14_1
C_4_3	G_9_8	C_6_4	G_19_15	1.1e-11	0.0243	1.55e-06		C_4_3_G_9_8	P_19_15_Q_6_4
C_4_3	G_9_8	C_3_3	G_19_15	1.1e-11	0.0127	0.000121		C_4_3_G_9_8	P_19_15_Q_3_3
C_4_3	G_9_8	C_4_1	G_19_15	1.1e-11	0.0111	0.000769		C_4_3_G_9_8	P_19_15_Q_4_1
C_4_3	G_9_8	C_6_4	G_21_13	7.01e-05	0.00625	1.55e-06		C_4_3_G_9_8	P_21_13_Q_6_4
C_4_3	G_9_8	C_13_6	G_37_5	0.00019	0.00496	0.0221		C_4_3_G_9_8	P_37_5_Q_13_6
C_4_4	G_10_1	C_4_3	G_32_8	1.11e-15	0.047	0.000491		C_4_4_G_10_1	P_32_8_Q_4_3
C_4_4	G_10_1	C_4_1	G_33_30	4.22e-15	0.0206	0.000491		C_4_4_G_10_1	P_33_30_Q_4_1
C_4_4	G_10_1	C_12_10	G_26_19	4.44e-15	0.00652	0.0196		C_4_4_G_10_1	P_26_19_Q_12_10
C_4_4	G_10_1	C_5_5	G_18_10	5.44e-15	0.00193	1.35e-06		C_4_4_G_10_1	P_18_10_Q_5_5
C_4_4	G_10_1	C_6_2	G_18_10	5.44e-15	0.000344	0.0151		C_4_4_G_10_1	P_18_10_Q_6_2
C_4_4	G_10_1	C_6_6	G_31_11	8.33e-15	0.0239	9.61e-08		C_4_4_G_10_1	P_31_11_Q_6_6
C_4_4	G_10_1	C_7_5	G_31_30	2.24e-14	0.00096	0.00261		C_4_4_G_10_1	P_31_30_Q_7_5
C_4_4	G_10_1	C_7_5	G_37_37	3.97e-14	0.000801	0.00261		C_4_4_G_10_1	P_37_37_Q_7_5
C_4_4	G_10_1	C_9_1	G_37_37	3.97e-14	2.03e-05	0.0478		C_4_4_G_10_1	P_37_37_Q_9_1
C_4_4	G_10_1	C_13_3	G_13_7	6.05e-14	0.0003	0.0196		C_4_4_G_10_1	P_13_7_Q_13_3
C_4_4	G_10_1	C_6_5	G_28_24	9.34e-14	0.00159	1.63e-05		C_4_4_G_10_1	P_28_24_Q_6_5
C_4_4	G_10_1	C_7_6	G_36_22	0.000846	0.000468	0.00771		C_4_4_G_10_1	P_36_22_Q_7_6
C_4_4	G_11_4	C_6_5	G_19_10	4.55e-15	0.047	1.63e-05		C_4_4_G_11_4	P_19_10_Q_6_5
C_4_4	G_11_4	C_12_8	G_19_10	4.55e-15	0.0371	0.0478		C_4_4_G_11_4	P_19_10_Q_12_8
C_4_4	G_11_4	C_6_5	G_35_23	4.77e-15	0.0239	1.63e-05		C_4_4_G_11_4	P_35_23_Q_6_5
C_4_4	G_11_4	C_15_5	G_35_23	4.77e-15	0.0237	0.0365		C_4_4_G_11_4	P_35_23_Q_15_5
C_4_4	G_11_4	C_3_2	G_13_5	4.88e-15	0.0143	1.01e-05		C_4_4_G_11_4	P_13_5_Q_3_2
C_4_4	G_11_4	C_10_9	G_38_33	5.33e-15	0.0013	0.0478		C_4_4_G_11_4	P_38_33_Q_10_9
C_4_4	G_11_4	C_6_5	G_11_1	6.22e-15	0.0073	1.63e-05		C_4_4_G_11_4	P_11_1_Q_6_5
C_4_4	G_11_4	C_4_3	G_25_14	6.66e-15	0.00469	0.000491		C_4_4_G_11_4	P_25_14_Q_4_3
C_4_4	G_11_4	C_5_1	G_38_16	1.09e-14	0.00273	0.00242		C_4_4_G_11_4	P_38_16_Q_5_1
C_4_4	G_11_4	C_6_6	G_36_4	1.74e-14	0.0125	9.61e-08		C_4_4_G_11_4	P_36_4_Q_6_6
C_4_4	G_11_4	C_5_5	G_36_4	1.74e-14	0.00383	1.35e-06		C_4_4_G_11_4	P_36_4_Q_5_5
C_4_4	G_11_4	C_5_5	G_18_10	2.78e-14	0.00193	1.35e-06		C_4_4_G_11_4	P_18_10_Q_5_5
C_4_4	G_11_4	C_6_2	G_18_10	2.78e-14	0.000344	0.0151		C_4_4_G_11_4	P_18_10_Q_6_2
C_4_4	G_11_4	C_7_6	G_20_12	4.85e-14	0.000999	0.00771		C_4_4_G_11_4	P_20_12_Q_7_6
C_4_4	G_11_4	C_6_5	G_28_24	1.86e-13	0.00159	1.63e-05		C_4_4_G_11_4	P_28_24_Q_6_5
C_4_4	G_12_8	C_5_5	G_39_11	5.66e-15	0.04	1.35e-06		C_4_4_G_12_8	P_39_11_Q_5_5
C_4_4	G_12_8	C_4_3	G_19_12	8.44e-15	0.0156	0.000491		C_4_4_G_12_8	P_19_12_Q_4_3
C_4_4	G_12_8	C_5_5	G_18_10	1.99e-14	0.00193	1.35e-06		C_4_4_G_12_8	P_18_10_Q_5_5
C_4_4	G_12_8	C_6_2	G_18_10	1.99e-14	0.000344	0.0151		C_4_4_G_12_8	P_18_10_Q_6_2
C_4_4	G_12_8	C_7_6	G_15_7	3.2e-13	0.000468	0.00771		C_4_4_G_12_8	P_15_7_Q_7_6
C_4_4	G_12_8	C_6_5	G_28_24	3.19e-11	0.00159	1.63e-05		C_4_4_G_12_8	P_28_24_Q_6_5
C_4_4	G_12_8	C_3_2	G_34_31	2.12e-06	0.00147	1.01e-05		C_4_4_G_12_8	P_34_31_Q_3_2
C_4_4	G_12_8	C_5_5	G_25_7	4.43e-05	0.000979	1.35e-06		C_4_4_G_12_8	P_25_7_Q_5_5
C_4_4	G_12_8	C_6_2	G_28_9	0.000125	0.000325	0.0151		C_4_4_G_12_8	P_28_9_Q_6_2
C_4_4	G_12_8	C_6_6	G_24_8	0.000315	0.04	9.61e-08		C_4_4_G_12_8	P_24_8_Q_6_6
C_4_4	G_12_8	C_9_1	G_24_11	0.00305	0.000271	0.0478		C_4_4_G_12_8	P_24_11_Q_9_1
C_4_4	G_24_6	C_14_11	G_20_14	3.77e-15	0.00854	0.0478		C_4_4_G_24_6	P_20_14_Q_14_11
C_4_4	G_24_6	C_4_4	G_37_4	3.89e-15	0.0266	1.35e-06		C_4_4_G_24_6	P_37_4_Q_4_4
C_4_4	G_24_6	C_15_3	G_37_4	3.89e-15	0.0141	0.0196		C_4_4_G_24_6	P_37_4_Q_15_3
C_4_4	G_24_6	C_10_9	G_38_33	4.22e-15	0.0013	0.0478		C_4_4_G_24_6	P_38_33_Q_10_9
C_4_4	G_24_6	C_6_6	G_36_4	9.55e-15	0.0125	9.61e-08		C_4_4_G_24_6	P_36_4_Q_6_6
C_4_4	G_24_6	C_5_5	G_36_4	9.55e-15	0.00383	1.35e-06		C_4_4_G_24_6	P_36_4_Q_5_5
C_4_4	G_24_6	C_5_5	G_18_10	2.14e-14	0.00193	1.35e-06		C_4_4_G_24_6	P_18_10_Q_5_5
C_4_4	G_24_6	C_6_2	G_18_10	2.14e-14	0.000344	0.0151		C_4_4_G_24_6	P_18_10_Q_6_2
C_4_4	G_24_6	C_7_6	G_20_12	2.96e-14	0.000999	0.00771		C_4_4_G_24_6	P_20_12_Q_7_6
C_4_4	G_24_6	C_6_5	G_28_24	1.11e-13	0.00159	1.63e-05		C_4_4_G_24_6	P_28_24_Q_6_5
C_4_4	G_3_1	C_11_1	G_29_22	4.44e-16	0.0297	0.0196		C_4_4_G_3_1	P_29_22_Q_11_1
C_4_4	G_3_1	C_15_5	G_8_4	2.22e-15	0.0145	0.0365		C_4_4_G_3_1	P_8_4_Q_15_5
C_4_4	G_3_1	C_12_8	G_24_13	3.33e-15	0.00903	0.0478		C_4_4_G_3_1	P_24_13_Q_12_8
C_4_4	G_3_1	C_4_3	G_38_16	5.33e-15	0.0256	0.000491		C_4_4_G_3_1	P_38_16_Q_4_3
C_4_4	G_3_1	C_5_1	G_38_16	5.33e-15	0.00273	0.00242		C_4_4_G_3_1	P_38_16_Q_5_1
C_4_4	G_3_1	C_6_6	G_39_1	9.77e-15	0.0176	9.61e-08		C_4_4_G_3_1	P_39_1_Q_6_6
C_4_4	G_3_1	C_4_4	G_34_16	9.77e-15	0.00581	1.35e-06		C_4_4_G_3_1	P_34_16_Q_4_4
C_4_4	G_3_1	C_8_1	G_13_8	9.77e-15	0.00157	0.00261		C_4_4_G_3_1	P_13_8_Q_8_1
C_4_4	G_3_1	C_14_8	G_35_12	9.77e-15	0.000543	0.0196		C_4_4_G_3_1	P_35_12_Q_14_8
C_4_4	G_3_1	C_4_3	G_25_14	1.63e-14	0.00469	0.000491		C_4_4_G_3_1	P_25_14_Q_4_3
C_4_4	G_3_1	C_7_5	G_37_37	4.17e-14	0.000801	0.00261		C_4_4_G_3_1	P_37_37_Q_7_5
C_4_4	G_3_1	C_9_1	G_37_37	4.17e-14	2.03e-05	0.0478		C_4_4_G_3_1	P_37_37_Q_9_1
C_4_4	G_3_1	C_6_5	G_28_24	4.84e-13	0.00159	1.63e-05		C_4_4_G_3_1	P_28_24_Q_6_5
C_4_4	G_3_1	C_7_6	G_15_7	1.2e-12	0.000468	0.00771		C_4_4_G_3_1	P_15_7_Q_7_6
C_4_4	G_3_1	C_7_5	G_17_4	2.58e-12	0.000314	0.00261		C_4_4_G_3_1	P_17_4_Q_7_5
C_4_4	G_3_1	C_9_1	G_11_4	8.69e-12	1.31e-05	0.0478		C_4_4_G_3_1	P_11_4_Q_9_1
C_4_4	G_3_1	C_5_5	G_18_10	2.53e-09	0.00193	1.35e-06		C_4_4_G_3_1	P_18_10_Q_5_5
C_4_4	G_3_1	C_6_6	G_36_4	1.11e-08	0.0125	9.61e-08		C_4_4_G_3_1	P_36_4_Q_6_6
C_4_4	G_3_1	C_7_5	G_26_16	4.51e-07	8.37e-05	0.00261		C_4_4_G_3_1	P_26_16_Q_7_5
C_4_4	G_3_1	C_9_1	G_26_16	4.51e-07	6.75e-08	0.0478		C_4_4_G_3_1	P_26_16_Q_9_1
C_4_4	G_3_1	C_4_4	G_16_16	6.26e-06	0.00192	1.35e-06		C_4_4_G_3_1	P_16_16_Q_4_4
C_4_4	G_3_1	C_3_2	G_34_31	6.43e-05	0.00147	1.01e-05		C_4_4_G_3_1	P_34_31_Q_3_2
C_4_4	G_3_1	C_7_5	G_39_24	0.000109	3.69e-05	0.00261		C_4_4_G_3_1	P_39_24_Q_7_5
C_4_4	G_3_1	C_5_5	G_25_7	0.00254	0.000979	1.35e-06		C_4_4_G_3_1	P_25_7_Q_5_5
C_4_4	G_3_1	C_6_2	G_33_6	0.0027	1.73e-07	0.0151		C_4_4_G_3_1	P_33_6_Q_6_2
C_4_4	G_8_8	C_5_5	G_34_9	1.18e-14	0.0497	1.35e-06		C_4_4_G_8_8	P_34_9_Q_5_5
C_4_4	G_8_8	C_5_5	G_18_10	2.07e-14	0.00193	1.35e-06		C_4_4_G_8_8	P_18_10_Q_5_5
C_4_4	G_8_8	C_6_2	G_18_10	2.07e-14	0.000344	0.0151		C_4_4_G_8_8	P_18_10_Q_6_2
C_4_4	G_8_8	C_7_6	G_15_7	1.51e-10	0.000468	0.00771		C_4_4_G_8_8	P_15_7_Q_7_6
C_4_4	G_8_8	C_6_5	G_28_24	1.54e-10	0.00159	1.63e-05		C_4_4_G_8_8	P_28_24_Q_6_5
C_4_4	G_8_8	C_3_2	G_34_31	2.8e-06	0.00147	1.01e-05		C_4_4_G_8_8	P_34_31_Q_3_2
C_4_4	G_8_8	C_9_1	G_8_2	8.41e-06	0.000198	0.0478		C_4_4_G_8_8	P_8_2_Q_9_1
C_4_4	G_8_8	C_7_5	G_3_1	0.00083	0.00135	0.00261		C_4_4_G_8_8	P_3_1_Q_7_5
C_4_4	G_8_8	C_5_5	G_25_7	0.00256	0.000979	1.35e-06		C_4_4_G_8_8	P_25_7_Q_5_5
C_4_4	G_8_8	C_9_1	G_34_24	0.00262	3.63e-05	0.0478		C_4_4_G_8_8	P_34_24_Q_9_1
C_4_4	G_8_8	C_6_2	G_28_9	0.00263	0.000325	0.0151		C_4_4_G_8_8	P_28_9_Q_6_2
C_5_1	G_10_1	C_4_3	G_32_8	1.11e-15	0.047	0.000491		C_5_1_G_10_1	P_32_8_Q_4_3
C_5_1	G_10_1	C_4_1	G_33_30	4.22e-15	0.0206	0.000491		C_5_1_G_10_1	P_33_30_Q_4_1
C_5_1	G_10_1	C_12_10	G_26_19	4.44e-15	0.00652	0.0196		C_5_1_G_10_1	P_26_19_Q_12_10
C_5_1	G_10_1	C_5_5	G_18_10	5.44e-15	0.00193	1.35e-06		C_5_1_G_10_1	P_18_10_Q_5_5
C_5_1	G_10_1	C_6_2	G_18_10	5.44e-15	0.000344	0.0151		C_5_1_G_10_1	P_18_10_Q_6_2
C_5_1	G_10_1	C_6_6	G_31_11	8.33e-15	0.0239	9.61e-08		C_5_1_G_10_1	P_31_11_Q_6_6
C_5_1	G_10_1	C_7_5	G_31_30	2.24e-14	0.00096	0.00261		C_5_1_G_10_1	P_31_30_Q_7_5
C_5_1	G_10_1	C_7_5	G_37_37	3.97e-14	0.000801	0.00261		C_5_1_G_10_1	P_37_37_Q_7_5
C_5_1	G_10_1	C_9_1	G_37_37	3.97e-14	2.03e-05	0.0478		C_5_1_G_10_1	P_37_37_Q_9_1
C_5_1	G_10_1	C_13_3	G_13_7	6.05e-14	0.0003	0.0196		C_5_1_G_10_1	P_13_7_Q_13_3
C_5_1	G_10_1	C_6_5	G_28_24	9.34e-14	0.00159	1.63e-05		C_5_1_G_10_1	P_28_24_Q_6_5
C_5_1	G_10_1	C_7_6	G_36_22	0.000846	0.000468	0.00771		C_5_1_G_10_1	P_36_22_Q_7_6
C_5_1	G_11_4	C_6_5	G_19_10	4.55e-15	0.047	1.63e-05		C_5_1_G_11_4	P_19_10_Q_6_5
C_5_1	G_11_4	C_12_8	G_19_10	4.55e-15	0.0371	0.0478		C_5_1_G_11_4	P_19_10_Q_12_8
C_5_1	G_11_4	C_6_5	G_35_23	4.77e-15	0.0239	1.63e-05		C_5_1_G_11_4	P_35_23_Q_6_5
C_5_1	G_11_4	C_15_5	G_35_23	4.77e-15	0.0237	0.0365		C_5_1_G_11_4	P_35_23_Q_15_5
C_5_1	G_11_4	C_3_2	G_13_5	4.88e-15	0.0143	1.01e-05		C_5_1_G_11_4	P_13_5_Q_3_2
C_5_1	G_11_4	C_10_9	G_38_33	5.33e-15	0.0013	0.0478		C_5_1_G_11_4	P_38_33_Q_10_9
C_5_1	G_11_4	C_6_5	G_11_1	6.22e-15	0.0073	1.63e-05		C_5_1_G_11_4	P_11_1_Q_6_5
C_5_1	G_11_4	C_4_3	G_25_14	6.66e-15	0.00469	0.000491		C_5_1_G_11_4	P_25_14_Q_4_3
C_5_1	G_11_4	C_5_1	G_38_16	1.09e-14	0.00273	0.00242		C_5_1_G_11_4	P_38_16_Q_5_1
C_5_1	G_11_4	C_6_6	G_36_4	1.74e-14	0.0125	9.61e-08		C_5_1_G_11_4	P_36_4_Q_6_6
C_5_1	G_11_4	C_5_5	G_36_4	1.74e-14	0.00383	1.35e-06		C_5_1_G_11_4	P_36_4_Q_5_5
C_5_1	G_11_4	C_5_5	G_18_10	2.78e-14	0.00193	1.35e-06		C_5_1_G_11_4	P_18_10_Q_5_5
C_5_1	G_11_4	C_6_2	G_18_10	2.78e-14	0.000344	0.0151		C_5_1_G_11_4	P_18_10_Q_6_2
C_5_1	G_11_4	C_7_6	G_20_12	4.85e-14	0.000999	0.00771		C_5_1_G_11_4	P_20_12_Q_7_6
C_5_1	G_11_4	C_6_5	G_28_24	1.86e-13	0.00159	1.63e-05		C_5_1_G_11_4	P_28_24_Q_6_5
C_5_1	G_12_8	C_5_5	G_39_11	5.66e-15	0.04	1.35e-06		C_5_1_G_12_8	P_39_11_Q_5_5
C_5_1	G_12_8	C_4_3	G_19_12	8.44e-15	0.0156	0.000491		C_5_1_G_12_8	P_19_12_Q_4_3
C_5_1	G_12_8	C_5_5	G_18_10	1.99e-14	0.00193	1.35e-06		C_5_1_G_12_8	P_18_10_Q_5_5
C_5_1	G_12_8	C_6_2	G_18_10	1.99e-14	0.000344	0.0151		C_5_1_G_12_8	P_18_10_Q_6_2
C_5_1	G_12_8	C_7_6	G_15_7	3.2e-13	0.000468	0.00771		C_5_1_G_12_8	P_15_7_Q_7_6
C_5_1	G_12_8	C_6_5	G_28_24	3.19e-11	0.00159	1.63e-05		C_5_1_G_12_8	P_28_24_Q_6_5
C_5_1	G_12_8	C_3_2	G_34_31	2.12e-06	0.00147	1.01e-05		C_5_1_G_12_8	P_34_31_Q_3_2
C_5_1	G_12_8	C_5_5	G_25_7	4.43e-05	0.000979	1.35e-06		C_5_1_G_12_8	P_25_7_Q_5_5
C_5_1	G_12_8	C_6_2	G_28_9	0.000125	0.000325	0.0151		C_5_1_G_12_8	P_28_9_Q_6_2
C_5_1	G_12_8	C_6_6	G_24_8	0.000315	0.04	9.61e-08		C_5_1_G_12_8	P_24_8_Q_6_6
C_5_1	G_12_8	C_9_1	G_24_11	0.00305	0.000271	0.0478		C_5_1_G_12_8	P_24_11_Q_9_1
C_5_1	G_17_14	C_11_5	G_27_22	3.66e-15	0.0186	0.0478		C_5_1_G_17_14	P_27_22_Q_11_5
C_5_1	G_17_14	C_13_3	G_32_5	2.4e-14	0.0496	0.0196		C_5_1_G_17_14	P_32_5_Q_13_3
C_5_1	G_17_14	C_7_3	G_24_2	2.45e-14	0.0352	0.0365		C_5_1_G_17_14	P_24_2_Q_7_3
C_5_1	G_17_14	C_5_5	G_26_2	3.2e-14	0.0435	1.35e-06		C_5_1_G_17_14	P_26_2_Q_5_5
C_5_1	G_17_14	C_7_3	G_19_11	3.29e-14	0.033	0.0365		C_5_1_G_17_14	P_19_11_Q_7_3
C_5_1	G_17_14	C_5_5	G_31_31	3.39e-14	0.0379	1.35e-06		C_5_1_G_17_14	P_31_31_Q_5_5
C_5_1	G_17_14	C_5_5	G_20_17	4.26e-14	0.0186	1.35e-06		C_5_1_G_17_14	P_20_17_Q_5_5
C_5_1	G_17_14	C_13_5	G_35_29	4.81e-14	0.0164	0.0478		C_5_1_G_17_14	P_35_29_Q_13_5
C_5_1	G_17_14	C_9_4	G_35_29	4.81e-14	0.0155	0.0484		C_5_1_G_17_14	P_35_29_Q_9_4
C_5_1	G_17_14	C_4_4	G_20_9	1.48e-13	0.0174	1.35e-06		C_5_1_G_17_14	P_20_9_Q_4_4
C_5_1	G_17_14	C_8_1	G_20_9	1.48e-13	0.0108	0.00261		C_5_1_G_17_14	P_20_9_Q_8_1
C_5_1	G_8_8	C_5_5	G_34_9	1.18e-14	0.0497	1.35e-06		C_5_1_G_8_8	P_34_9_Q_5_5
C_5_1	G_8_8	C_5_5	G_18_10	2.07e-14	0.00193	1.35e-06		C_5_1_G_8_8	P_18_10_Q_5_5
C_5_1	G_8_8	C_6_2	G_18_10	2.07e-14	0.000344	0.0151		C_5_1_G_8_8	P_18_10_Q_6_2
C_5_1	G_8_8	C_7_6	G_15_7	1.51e-10	0.000468	0.00771		C_5_1_G_8_8	P_15_7_Q_7_6
C_5_1	G_8_8	C_6_5	G_28_24	1.54e-10	0.00159	1.63e-05		C_5_1_G_8_8	P_28_24_Q_6_5
C_5_1	G_8_8	C_3_2	G_34_31	2.8e-06	0.00147	1.01e-05		C_5_1_G_8_8	P_34_31_Q_3_2
C_5_1	G_8_8	C_9_1	G_8_2	8.41e-06	0.000198	0.0478		C_5_1_G_8_8	P_8_2_Q_9_1
C_5_1	G_8_8	C_7_5	G_3_1	0.00083	0.00135	0.00261		C_5_1_G_8_8	P_3_1_Q_7_5
C_5_1	G_8_8	C_5_5	G_25_7	0.00256	0.000979	1.35e-06		C_5_1_G_8_8	P_25_7_Q_5_5
C_5_1	G_8_8	C_9_1	G_34_24	0.00262	3.63e-05	0.0478		C_5_1_G_8_8	P_34_24_Q_9_1
C_5_1	G_8_8	C_6_2	G_28_9	0.00263	0.000325	0.0151		C_5_1_G_8_8	P_28_9_Q_6_2
C_5_3	G_5_1	C_9_7	G_7_2	4.02e-14	0.0383	0.0283		C_5_3_G_5_1	P_7_2_Q_9_7
C_5_3	G_5_1	C_9_7	G_5_2	7.25e-11	0.0306	0.0283		C_5_3_G_5_1	P_5_2_Q_9_7
C_5_3	G_5_1	C_9_7	G_9_2	2.57e-08	0.0169	0.0283		C_5_3_G_5_1	P_9_2_Q_9_7
C_5_3	G_5_1	C_9_7	G_6_5	0.00397	0.0141	0.0283		C_5_3_G_5_1	P_6_5_Q_9_7
C_5_3	G_7_3	C_9_7	G_5_2	1.35e-07	0.0306	0.0283		C_5_3_G_7_3	P_5_2_Q_9_7
C_5_3	G_7_3	C_9_7	G_25_25	0.000104	0.00665	0.0283		C_5_3_G_7_3	P_25_25_Q_9_7
C_5_5	G_12_1	C_6_4	G_25_22	3.51e-14	0.00922	1.55e-06		C_5_5_G_12_1	P_25_22_Q_6_4
C_5_5	G_12_1	C_15_15	G_25_22	3.51e-14	0.00791	0.00702		C_5_5_G_12_1	P_25_22_Q_15_15
C_5_5	G_12_1	C_6_5	G_37_26	1.16e-12	0.00251	0.00771		C_5_5_G_12_1	P_37_26_Q_6_5
C_5_5	G_12_1	C_6_4	G_35_2	1.62e-06	0.000639	1.55e-06		C_5_5_G_12_1	P_35_2_Q_6_4
C_5_5	G_19_5	C_3_3	G_36_36	3.67e-11	0.0355	0.000121		C_5_5_G_19_5	P_36_36_Q_3_3
C_5_5	G_19_5	C_4_1	G_36_36	3.67e-11	0.0235	0.000769		C_5_5_G_19_5	P_36_36_Q_4_1
C_5_5	G_19_5	C_6_4	G_35_2	4.89e-10	0.000639	1.55e-06		C_5_5_G_19_5	P_35_2_Q_6_4
C_5_5	G_20_2	C_3_3	G_30_12	8.99e-15	0.0201	0.000121		C_5_5_G_20_2	P_30_12_Q_3_3
C_5_5	G_20_2	C_4_1	G_26_26	9.51e-14	0.00961	0.000769		C_5_5_G_20_2	P_26_26_Q_4_1
C_5_5	G_20_2	C_6_5	G_28_24	9.69e-14	0.00159	0.00771		C_5_5_G_20_2	P_28_24_Q_6_5
C_5_5	G_20_2	C_6_4	G_35_2	2.26e-12	0.000639	1.55e-06		C_5_5_G_20_2	P_35_2_Q_6_4
C_5_5	G_33_15	C_9_4	G_37_33	2.38e-14	0.00589	0.0119		C_5_5_G_33_15	P_37_33_Q_9_4
C_5_5	G_33_15	C_10_6	G_36_9	9.75e-14	0.0329	0.00702		C_5_5_G_33_15	P_36_9_Q_10_6
C_5_5	G_33_15	C_5_2	G_37_5	1.54e-12	0.0362	1.01e-05		C_5_5_G_33_15	P_37_5_Q_5_2
C_5_5	G_33_15	C_13_6	G_37_5	1.54e-12	0.00496	0.0221		C_5_5_G_33_15	P_37_5_Q_13_6
C_5_5	G_33_15	C_10_6	G_17_4	1.14e-09	0.000761	0.00702		C_5_5_G_33_15	P_17_4_Q_10_6
C_5_5	G_7_3	C_7_7	G_27_7	9.55e-15	0.0362	0.000502		C_5_5_G_7_3	P_27_7_Q_7_7
C_5_5	G_7_3	C_15_15	G_33_5	1.13e-14	0.0213	0.00702		C_5_5_G_7_3	P_33_5_Q_15_15
C_5_5	G_7_3	C_7_7	G_32_12	2.26e-14	0.0231	0.000502		C_5_5_G_7_3	P_32_12_Q_7_7
C_5_5	G_7_3	C_5_2	G_34_1	2.41e-14	0.0484	1.01e-05		C_5_5_G_7_3	P_34_1_Q_5_2
C_5_5	G_7_3	C_6_5	G_13_13	2.41e-14	0.00484	0.00771		C_5_5_G_7_3	P_13_13_Q_6_5
C_5_5	G_7_3	C_15_1	G_38_22	1.48e-13	0.000965	0.0321		C_5_5_G_7_3	P_38_22_Q_15_1
C_5_5	G_7_3	C_9_4	G_26_16	3.4e-12	0.000691	0.0119		C_5_5_G_7_3	P_26_16_Q_9_4
C_5_5	G_7_3	C_15_15	G_22_4	1.86e-10	0.013	0.00702		C_5_5_G_7_3	P_22_4_Q_15_15
C_5_5	G_7_3	C_6_4	G_19_15	2.69e-07	0.0243	1.55e-06		C_5_5_G_7_3	P_19_15_Q_6_4
C_5_5	G_7_3	C_3_3	G_19_15	2.69e-07	0.0127	0.000121		C_5_5_G_7_3	P_19_15_Q_3_3
C_5_5	G_7_3	C_4_1	G_19_15	2.69e-07	0.0111	0.000769		C_5_5_G_7_3	P_19_15_Q_4_1
C_5_5	G_7_3	C_10_6	G_22_5	1.33e-06	0.00495	0.00702		C_5_5_G_7_3	P_22_5_Q_10_6
C_5_5	G_7_3	C_10_6	G_31_30	0.00017	0.00159	0.00702		C_5_5_G_7_3	P_31_30_Q_10_6
C_6_1	G_33_15	C_9_4	G_37_33	2.38e-14	0.00589	0.0119		C_6_1_G_33_15	P_37_33_Q_9_4
C_6_1	G_33_15	C_5_2	G_37_5	1.54e-12	0.0362	1.01e-05		C_6_1_G_33_15	P_37_5_Q_5_2
C_6_1	G_33_15	C_8_5	G_37_5	1.54e-12	0.0322	0.00702		C_6_1_G_33_15	P_37_5_Q_8_5
C_6_1	G_33_15	C_13_6	G_37_5	1.54e-12	0.00496	0.0221		C_6_1_G_33_15	P_37_5_Q_13_6
C_6_1	G_33_15	C_7_1	G_17_4	1.14e-09	0.0109	0.00702		C_6_1_G_33_15	P_17_4_Q_7_1
C_6_1	G_33_15	C_10_7	G_17_4	1.14e-09	0.0025	0.0321		C_6_1_G_33_15	P_17_4_Q_10_7
C_6_3	G_22_6	C_9_7	G_15_1	5.89e-06	0.0154	0.0283		C_6_3_G_22_6	P_15_1_Q_9_7
C_6_3	G_7_7	C_9_7	G_27_23	2.66e-15	0.0383	0.0283		C_6_3_G_7_7	P_27_23_Q_9_7
C_6_3	G_7_7	C_9_7	G_9_2	2.59e-05	0.0169	0.0283		C_6_3_G_7_7	P_9_2_Q_9_7
C_6_5	G_11_4	C_6_5	G_19_10	4.55e-15	0.047	1.35e-06		C_6_5_G_11_4	P_19_10_Q_6_5
C_6_5	G_11_4	C_12_8	G_19_10	4.55e-15	0.0371	0.0331		C_6_5_G_11_4	P_19_10_Q_12_8
C_6_5	G_11_4	C_6_5	G_35_23	4.77e-15	0.0239	1.35e-06		C_6_5_G_11_4	P_35_23_Q_6_5
C_6_5	G_11_4	C_15_5	G_35_23	4.77e-15	0.0237	0.0209		C_6_5_G_11_4	P_35_23_Q_15_5
C_6_5	G_11_4	C_3_2	G_13_5	4.88e-15	0.0143	0.000121		C_6_5_G_11_4	P_13_5_Q_3_2
C_6_5	G_11_4	C_10_9	G_38_33	5.33e-15	0.0013	0.0331		C_6_5_G_11_4	P_38_33_Q_10_9
C_6_5	G_11_4	C_6_5	G_11_1	6.22e-15	0.0073	1.35e-06		C_6_5_G_11_4	P_11_1_Q_6_5
C_6_5	G_11_4	C_4_3	G_25_14	6.66e-15	0.00469	0.00271		C_6_5_G_11_4	P_25_14_Q_4_3
C_6_5	G_11_4	C_5_1	G_38_16	1.09e-14	0.00273	0.00893		C_6_5_G_11_4	P_38_16_Q_5_1
C_6_5	G_11_4	C_5_5	G_36_4	1.74e-14	0.00383	1.75e-05		C_6_5_G_11_4	P_36_4_Q_5_5
C_6_5	G_11_4	C_5_5	G_18_10	2.78e-14	0.00193	1.75e-05		C_6_5_G_11_4	P_18_10_Q_5_5
C_6_5	G_11_4	C_7_6	G_20_12	4.85e-14	0.000999	0.026		C_6_5_G_11_4	P_20_12_Q_7_6
C_6_5	G_11_4	C_6_5	G_38_11	7.15e-14	0.00378	1.35e-06		C_6_5_G_11_4	P_38_11_Q_6_5
C_6_5	G_11_4	C_6_5	G_28_24	1.86e-13	0.00159	1.35e-06		C_6_5_G_11_4	P_28_24_Q_6_5
C_7_2	G_33_15	C_14_8	G_30_1	1.71e-14	0.0156	0.0345		C_7_2_G_33_15	P_30_1_Q_14_8
C_7_2	G_33_15	C_9_4	G_37_33	2.38e-14	0.00589	0.00162		C_7_2_G_33_15	P_37_33_Q_9_4
C_7_2	G_33_15	C_5_2	G_37_5	1.54e-12	0.0362	0.000229		C_7_2_G_33_15	P_37_5_Q_5_2
C_7_2	G_33_15	C_10_6	G_17_4	1.14e-09	0.000761	0.00192		C_7_2_G_33_15	P_17_4_Q_10_6
C_7_2	G_36_27	C_3_3	G_28_17	3.22e-15	0.0359	0.00229		C_7_2_G_36_27	P_28_17_Q_3_3
C_7_2	G_36_27	C_13_12	G_13_11	3.22e-15	0.0292	0.0323		C_7_2_G_36_27	P_13_11_Q_13_12
C_7_2	G_36_27	C_10_6	G_22_10	8.88e-15	0.00758	0.00192		C_7_2_G_36_27	P_22_10_Q_10_6
C_7_2	G_36_27	C_8_8	G_16_1	1.25e-14	0.035	5.76e-06		C_7_2_G_36_27	P_16_1_Q_8_8
C_7_2	G_36_27	C_8_8	G_27_20	4.06e-14	0.022	5.76e-06		C_7_2_G_36_27	P_27_20_Q_8_8
C_7_2	G_36_27	C_9_4	G_25_9	1.02e-13	0.0045	0.00162		C_7_2_G_36_27	P_25_9_Q_9_4
C_7_2	G_36_27	C_8_8	G_19_15	3.32e-12	0.0182	5.76e-06		C_7_2_G_36_27	P_19_15_Q_8_8
C_7_3	G_36_29	C_10_5	G_31_29	7.28e-09	0.0394	0.0462		C_7_3_G_36_29	P_31_29_Q_10_5
C_7_4	G_5_1	C_12_8	G_19_5	3.33e-15	0.0105	0.0468		C_7_4_G_5_1	P_19_5_Q_12_8
C_7_4	G_5_1	C_12_8	G_24_13	5.44e-06	0.00903	0.0468		C_7_4_G_5_1	P_24_13_Q_12_8
C_7_5	G_35_12	C_9_2	G_22_20	1.24e-14	0.00489	0.0144		C_7_5_G_35_12	P_22_20_Q_9_2
C_7_5	G_35_12	C_10_2	G_36_32	1.93e-14	0.0176	0.00465		C_7_5_G_35_12	P_36_32_Q_10_2
C_7_5	G_35_12	C_10_2	G_35_29	5.9e-14	0.00885	0.00465		C_7_5_G_35_12	P_35_29_Q_10_2
C_7_5	G_35_12	C_8_4	G_21_3	9.02e-14	0.0311	1.52e-05		C_7_5_G_35_12	P_21_3_Q_8_4
C_7_7	G_11_4	C_6_5	G_19_10	4.55e-15	0.047	0.000106		C_7_7_G_11_4	P_19_10_Q_6_5
C_7_7	G_11_4	C_12_8	G_19_10	4.55e-15	0.0371	0.0331		C_7_7_G_11_4	P_19_10_Q_12_8
C_7_7	G_11_4	C_6_5	G_35_23	4.77e-15	0.0239	0.000106		C_7_7_G_11_4	P_35_23_Q_6_5
C_7_7	G_11_4	C_15_5	G_35_23	4.77e-15	0.0237	0.0209		C_7_7_G_11_4	P_35_23_Q_15_5
C_7_7	G_11_4	C_3_2	G_13_5	4.88e-15	0.0143	0.000121		C_7_7_G_11_4	P_13_5_Q_3_2
C_7_7	G_11_4	C_10_9	G_38_33	5.33e-15	0.0013	0.0331		C_7_7_G_11_4	P_38_33_Q_10_9
C_7_7	G_11_4	C_6_5	G_11_1	6.22e-15	0.0073	0.000106		C_7_7_G_11_4	P_11_1_Q_6_5
C_7_7	G_11_4	C_4_3	G_25_14	6.66e-15	0.00469	0.00271		C_7_7_G_11_4	P_25_14_Q_4_3
C_7_7	G_11_4	C_5_1	G_38_16	1.09e-14	0.00273	0.00893		C_7_7_G_11_4	P_38_16_Q_5_1
C_7_7	G_11_4	C_6_6	G_36_4	1.74e-14	0.0125	1.35e-06		C_7_7_G_11_4	P_36_4_Q_6_6
C_7_7	G_11_4	C_5_5	G_36_4	1.74e-14	0.00383	1.75e-05		C_7_7_G_11_4	P_36_4_Q_5_5
C_7_7	G_11_4	C_5_5	G_18_10	2.78e-14	0.00193	1.75e-05		C_7_7_G_11_4	P_18_10_Q_5_5
C_7_7	G_11_4	C_7_6	G_20_12	4.85e-14	0.000999	0.026		C_7_7_G_11_4	P_20_12_Q_7_6
C_7_7	G_11_4	C_6_5	G_28_24	1.86e-13	0.00159	0.000106		C_7_7_G_11_4	P_28_24_Q_6_5
C_7_7	G_11_4	C_9_1	G_5_2	2.04e-13	0.000683	0.0331		C_7_7_G_11_4	P_5_2_Q_9_1
C_7_7	G_12_8	C_5_5	G_39_11	5.66e-15	0.04	1.75e-05		C_7_7_G_12_8	P_39_11_Q_5_5
C_7_7	G_12_8	C_4_3	G_19_12	8.44e-15	0.0156	0.00271		C_7_7_G_12_8	P_19_12_Q_4_3
C_7_7	G_12_8	C_5_5	G_18_10	1.99e-14	0.00193	1.75e-05		C_7_7_G_12_8	P_18_10_Q_5_5
C_7_7	G_12_8	C_7_6	G_15_7	3.2e-13	0.000468	0.026		C_7_7_G_12_8	P_15_7_Q_7_6
C_7_7	G_12_8	C_6_5	G_28_24	3.19e-11	0.00159	0.000106		C_7_7_G_12_8	P_28_24_Q_6_5
C_7_7	G_12_8	C_11_1	G_37_17	5.67e-08	0.000877	0.012		C_7_7_G_12_8	P_37_17_Q_11_1
C_7_7	G_12_8	C_3_2	G_34_31	2.12e-06	0.00147	0.000121		C_7_7_G_12_8	P_34_31_Q_3_2
C_7_7	G_12_8	C_5_5	G_25_7	4.43e-05	0.000979	1.75e-05		C_7_7_G_12_8	P_25_7_Q_5_5
C_7_7	G_12_8	C_6_6	G_24_8	0.000315	0.04	1.35e-06		C_7_7_G_12_8	P_24_8_Q_6_6
C_7_7	G_12_8	C_9_1	G_24_11	0.00305	0.000271	0.0331		C_7_7_G_12_8	P_24_11_Q_9_1
C_7_7	G_17_14	C_13_3	G_32_5	2.4e-14	0.0496	0.012		C_7_7_G_17_14	P_32_5_Q_13_3
C_7_7	G_17_14	C_7_3	G_24_2	2.45e-14	0.0352	0.0209		C_7_7_G_17_14	P_24_2_Q_7_3
C_7_7	G_17_14	C_5_5	G_26_2	3.2e-14	0.0435	1.75e-05		C_7_7_G_17_14	P_26_2_Q_5_5
C_7_7	G_17_14	C_7_3	G_19_11	3.29e-14	0.033	0.0209		C_7_7_G_17_14	P_19_11_Q_7_3
C_7_7	G_17_14	C_5_5	G_31_31	3.39e-14	0.0379	1.75e-05		C_7_7_G_17_14	P_31_31_Q_5_5
C_7_7	G_17_14	C_5_5	G_20_17	4.26e-14	0.0186	1.75e-05		C_7_7_G_17_14	P_20_17_Q_5_5
C_7_7	G_17_14	C_4_4	G_20_9	1.48e-13	0.0174	1.75e-05		C_7_7_G_17_14	P_20_9_Q_4_4
C_7_7	G_17_14	C_8_1	G_20_9	1.48e-13	0.0108	0.0012		C_7_7_G_17_14	P_20_9_Q_8_1
C_8_3	G_21_3	C_7_6	G_30_13	5.95e-14	0.0199	0.0221		C_8_3_G_21_3	P_30_13_Q_7_6
C_8_3	G_21_3	C_4_3	G_19_12	6.16e-14	0.0156	0.0221		C_8_3_G_21_3	P_19_12_Q_4_3
C_8_3	G_21_3	C_9_5	G_39_16	8.3e-14	0.0383	0.0144		C_8_3_G_21_3	P_39_16_Q_9_5
C_8_3	G_21_3	C_9_5	G_21_8	9.96e-11	0.0168	0.0144		C_8_3_G_21_3	P_21_8_Q_9_5
C_8_3	G_21_3	C_10_8	G_31_3	6.37e-10	0.0111	0.0278		C_8_3_G_21_3	P_31_3_Q_10_8
C_8_3	G_21_3	C_7_6	G_15_7	1.28e-07	0.000468	0.0221		C_8_3_G_21_3	P_15_7_Q_7_6
C_8_3	G_21_3	C_14_12	G_33_8	8.23e-05	0.044	0.00595		C_8_3_G_21_3	P_33_8_Q_14_12
C_8_3	G_21_3	C_14_12	G_25_14	0.000876	0.0268	0.00595		C_8_3_G_21_3	P_25_14_Q_14_12
C_8_3	G_21_3	C_13_11	G_25_14	0.000876	0.00748	0.0144		C_8_3_G_21_3	P_25_14_Q_13_11
C_8_6	G_36_29	C_10_5	G_31_29	7.28e-09	0.0394	0.00769		C_8_6_G_36_29	P_31_29_Q_10_5
C_8_6	G_36_29	C_8_3	G_29_25	7.91e-09	0.0258	0.0135		C_8_6_G_36_29	P_29_25_Q_8_3
C_8_6	G_36_29	C_15_14	G_32_13	0.00114	0.0171	0.00923		C_8_6_G_36_29	P_32_13_Q_15_14
C_8_7	G_10_1	C_4_3	G_32_8	1.11e-15	0.047	0.000491		C_8_7_G_10_1	P_32_8_Q_4_3
C_8_7	G_10_1	C_4_1	G_33_30	4.22e-15	0.0206	0.000491		C_8_7_G_10_1	P_33_30_Q_4_1
C_8_7	G_10_1	C_12_10	G_26_19	4.44e-15	0.00652	0.0196		C_8_7_G_10_1	P_26_19_Q_12_10
C_8_7	G_10_1	C_5_5	G_18_10	5.44e-15	0.00193	1.35e-06		C_8_7_G_10_1	P_18_10_Q_5_5
C_8_7	G_10_1	C_6_2	G_18_10	5.44e-15	0.000344	0.0151		C_8_7_G_10_1	P_18_10_Q_6_2
C_8_7	G_10_1	C_6_6	G_31_11	8.33e-15	0.0239	9.61e-08		C_8_7_G_10_1	P_31_11_Q_6_6
C_8_7	G_10_1	C_7_5	G_31_30	2.24e-14	0.00096	0.00261		C_8_7_G_10_1	P_31_30_Q_7_5
C_8_7	G_10_1	C_7_5	G_37_37	3.97e-14	0.000801	0.00261		C_8_7_G_10_1	P_37_37_Q_7_5
C_8_7	G_10_1	C_9_1	G_37_37	3.97e-14	2.03e-05	0.0478		C_8_7_G_10_1	P_37_37_Q_9_1
C_8_7	G_10_1	C_13_3	G_13_7	6.05e-14	0.0003	0.0196		C_8_7_G_10_1	P_13_7_Q_13_3
C_8_7	G_10_1	C_6_5	G_28_24	9.34e-14	0.00159	1.63e-05		C_8_7_G_10_1	P_28_24_Q_6_5
C_8_7	G_10_1	C_7_6	G_36_22	0.000846	0.000468	0.00771		C_8_7_G_10_1	P_36_22_Q_7_6
C_8_7	G_11_4	C_6_5	G_19_10	4.55e-15	0.047	1.63e-05		C_8_7_G_11_4	P_19_10_Q_6_5
C_8_7	G_11_4	C_12_8	G_19_10	4.55e-15	0.0371	0.0478		C_8_7_G_11_4	P_19_10_Q_12_8
C_8_7	G_11_4	C_6_5	G_35_23	4.77e-15	0.0239	1.63e-05		C_8_7_G_11_4	P_35_23_Q_6_5
C_8_7	G_11_4	C_15_5	G_35_23	4.77e-15	0.0237	0.0365		C_8_7_G_11_4	P_35_23_Q_15_5
C_8_7	G_11_4	C_3_2	G_13_5	4.88e-15	0.0143	1.01e-05		C_8_7_G_11_4	P_13_5_Q_3_2
C_8_7	G_11_4	C_10_9	G_38_33	5.33e-15	0.0013	0.0478		C_8_7_G_11_4	P_38_33_Q_10_9
C_8_7	G_11_4	C_6_5	G_11_1	6.22e-15	0.0073	1.63e-05		C_8_7_G_11_4	P_11_1_Q_6_5
C_8_7	G_11_4	C_4_3	G_25_14	6.66e-15	0.00469	0.000491		C_8_7_G_11_4	P_25_14_Q_4_3
C_8_7	G_11_4	C_5_1	G_38_16	1.09e-14	0.00273	0.00242		C_8_7_G_11_4	P_38_16_Q_5_1
C_8_7	G_11_4	C_6_6	G_36_4	1.74e-14	0.0125	9.61e-08		C_8_7_G_11_4	P_36_4_Q_6_6
C_8_7	G_11_4	C_5_5	G_36_4	1.74e-14	0.00383	1.35e-06		C_8_7_G_11_4	P_36_4_Q_5_5
C_8_7	G_11_4	C_5_5	G_18_10	2.78e-14	0.00193	1.35e-06		C_8_7_G_11_4	P_18_10_Q_5_5
C_8_7	G_11_4	C_6_2	G_18_10	2.78e-14	0.000344	0.0151		C_8_7_G_11_4	P_18_10_Q_6_2
C_8_7	G_11_4	C_7_6	G_20_12	4.85e-14	0.000999	0.00771		C_8_7_G_11_4	P_20_12_Q_7_6
C_8_7	G_11_4	C_6_5	G_28_24	1.86e-13	0.00159	1.63e-05		C_8_7_G_11_4	P_28_24_Q_6_5
C_8_7	G_8_8	C_5_5	G_34_9	1.18e-14	0.0497	1.35e-06		C_8_7_G_8_8	P_34_9_Q_5_5
C_8_7	G_8_8	C_5_5	G_18_10	2.07e-14	0.00193	1.35e-06		C_8_7_G_8_8	P_18_10_Q_5_5
C_8_7	G_8_8	C_6_2	G_18_10	2.07e-14	0.000344	0.0151		C_8_7_G_8_8	P_18_10_Q_6_2
C_8_7	G_8_8	C_7_6	G_15_7	1.51e-10	0.000468	0.00771		C_8_7_G_8_8	P_15_7_Q_7_6
C_8_7	G_8_8	C_6_5	G_28_24	1.54e-10	0.00159	1.63e-05		C_8_7_G_8_8	P_28_24_Q_6_5
C_8_7	G_8_8	C_3_2	G_34_31	2.8e-06	0.00147	1.01e-05		C_8_7_G_8_8	P_34_31_Q_3_2
C_8_7	G_8_8	C_9_1	G_8_2	8.41e-06	0.000198	0.0478		C_8_7_G_8_8	P_8_2_Q_9_1
C_8_7	G_8_8	C_7_5	G_3_1	0.00083	0.00135	0.00261		C_8_7_G_8_8	P_3_1_Q_7_5
C_8_7	G_8_8	C_5_5	G_25_7	0.00256	0.000979	1.35e-06		C_8_7_G_8_8	P_25_7_Q_5_5
C_8_7	G_8_8	C_9_1	G_34_24	0.00262	3.63e-05	0.0478		C_8_7_G_8_8	P_34_24_Q_9_1
C_8_7	G_8_8	C_6_2	G_28_9	0.00263	0.000325	0.0151		C_8_7_G_8_8	P_28_9_Q_6_2
C_8_8	G_20_2	C_4_4	G_16_16	1.67e-15	0.00192	0.026		C_8_8_G_20_2	P_16_16_Q_4_4
C_8_8	G_20_2	C_3_3	G_30_12	8.99e-15	0.0201	0.000121		C_8_8_G_20_2	P_30_12_Q_3_3
C_8_8	G_20_2	C_4_1	G_26_26	9.51e-14	0.00961	0.000769		C_8_8_G_20_2	P_26_26_Q_4_1
C_8_8	G_20_2	C_6_5	G_28_24	9.69e-14	0.00159	0.00771		C_8_8_G_20_2	P_28_24_Q_6_5
C_8_8	G_20_2	C_6_4	G_35_2	2.26e-12	0.000639	1.55e-06		C_8_8_G_20_2	P_35_2_Q_6_4
C_9_1	G_38_10	C_15_10	G_37_12	2.03e-14	0.00927	0.0331		C_9_1_G_38_10	P_37_12_Q_15_10
C_9_1	G_38_10	C_13_3	G_32_5	2.4e-14	0.0496	0.012		C_9_1_G_38_10	P_32_5_Q_13_3
C_9_1	G_38_10	C_7_3	G_24_2	2.45e-14	0.0352	0.0209		C_9_1_G_38_10	P_24_2_Q_7_3
C_9_1	G_38_10	C_5_5	G_26_2	3.2e-14	0.0435	1.75e-05		C_9_1_G_38_10	P_26_2_Q_5_5
C_9_1	G_38_10	C_7_3	G_19_11	3.29e-14	0.033	0.0209		C_9_1_G_38_10	P_19_11_Q_7_3
C_9_1	G_38_10	C_5_5	G_31_31	3.39e-14	0.0379	1.75e-05		C_9_1_G_38_10	P_31_31_Q_5_5
C_9_1	G_38_10	C_10_10	G_31_31	3.39e-14	0.00196	0.012		C_9_1_G_38_10	P_31_31_Q_10_10
C_9_1	G_38_10	C_5_5	G_20_17	4.26e-14	0.0186	1.75e-05		C_9_1_G_38_10	P_20_17_Q_5_5
C_9_1	G_38_10	C_4_4	G_20_9	1.48e-13	0.0174	1.75e-05		C_9_1_G_38_10	P_20_9_Q_4_4
C_9_3	G_26_14	C_10_5	G_39_28	8.64e-06	0.0329	0.0321		C_9_3_G_26_14	P_39_28_Q_10_5
C_9_3	G_26_14	C_8_3	G_29_25	4.75e-05	0.0258	0.011		C_9_3_G_26_14	P_29_25_Q_8_3
C_9_5	G_5_1	C_13_5	G_11_5	2.22e-16	0.0391	0.0221		C_9_5_G_5_1	P_11_5_Q_13_5
C_9_5	G_5_1	C_7_1	G_38_33	3.33e-15	0.0394	0.00702		C_9_5_G_5_1	P_38_33_Q_7_1
C_9_5	G_5_1	C_12_8	G_19_5	3.33e-15	0.0105	0.0221		C_9_5_G_5_1	P_19_5_Q_12_8
C_9_5	G_5_1	C_8_5	G_20_11	1.71e-14	0.0386	0.00702		C_9_5_G_5_1	P_20_11_Q_8_5
C_9_5	G_5_1	C_6_5	G_13_13	1.71e-14	0.00484	0.00771		C_9_5_G_5_1	P_13_13_Q_6_5
C_9_5	G_5_1	C_6_5	G_28_24	7.47e-14	0.00159	0.00771		C_9_5_G_5_1	P_28_24_Q_6_5
C_9_5	G_5_1	C_8_5	G_35_2	7.11e-12	0.0312	0.00702		C_9_5_G_5_1	P_35_2_Q_8_5
C_9_5	G_5_1	C_11_5	G_27_21	3.29e-07	7.94e-05	0.0221		C_9_5_G_5_1	P_27_21_Q_11_5
C_9_5	G_7_2	C_11_6	G_2_1	1.49e-11	0.0133	0.00081		C_9_5_G_7_2	P_2_1_Q_11_6
C_9_5	G_7_2	C_13_5	G_31_30	3.61e-07	0.00192	0.0221		C_9_5_G_7_2	P_31_30_Q_13_5
C_9_6	G_27_25	C_13_3	G_32_5	2.4e-14	0.0496	0.0196		C_9_6_G_27_25	P_32_5_Q_13_3
C_9_6	G_27_25	C_7_3	G_24_2	2.45e-14	0.0352	0.0365		C_9_6_G_27_25	P_24_2_Q_7_3
C_9_6	G_27_25	C_5_5	G_26_2	3.2e-14	0.0435	0.000106		C_9_6_G_27_25	P_26_2_Q_5_5
C_9_6	G_27_25	C_7_3	G_19_11	3.29e-14	0.033	0.0365		C_9_6_G_27_25	P_19_11_Q_7_3
C_9_6	G_27_25	C_5_5	G_31_31	3.39e-14	0.0379	0.000106		C_9_6_G_27_25	P_31_31_Q_5_5
C_9_6	G_27_25	C_5_5	G_20_17	4.26e-14	0.0186	0.000106		C_9_6_G_27_25	P_20_17_Q_5_5
C_9_6	G_27_25	C_4_4	G_20_9	1.48e-13	0.0174	0.000106		C_9_6_G_27_25	P_20_9_Q_4_4
C_9_6	G_27_25	C_8_1	G_20_9	1.48e-13	0.0108	0.00261		C_9_6_G_27_25	P_20_9_Q_8_1
C_9_8	G_12_8	C_5_5	G_39_11	5.66e-15	0.04	0.000639		C_9_8_G_12_8	P_39_11_Q_5_5
C_9_8	G_12_8	C_4_3	G_19_12	8.44e-15	0.0156	0.026		C_9_8_G_12_8	P_19_12_Q_4_3
C_9_8	G_12_8	C_5_5	G_18_10	1.99e-14	0.00193	0.000639		C_9_8_G_12_8	P_18_10_Q_5_5
C_9_8	G_12_8	C_6_2	G_18_10	1.99e-14	0.000344	0.00741		C_9_8_G_12_8	P_18_10_Q_6_2
C_9_8	G_12_8	C_9_2	G_32_1	7.93e-14	1.78e-05	0.0331		C_9_8_G_12_8	P_32_1_Q_9_2
C_9_8	G_12_8	C_3_2	G_34_31	2.12e-06	0.00147	0.00271		C_9_8_G_12_8	P_34_31_Q_3_2
C_9_8	G_12_8	C_5_5	G_25_7	4.43e-05	0.000979	0.000639		C_9_8_G_12_8	P_25_7_Q_5_5
C_9_8	G_12_8	C_6_2	G_28_9	0.000125	0.000325	0.00741		C_9_8_G_12_8	P_28_9_Q_6_2
