# Supplementary material for: Uncovering the complex genetics of human character
Source: Mol Psychiatry. 2018 Oct 3;25(10):2295–312. doi: 10.1038/s41380-018-0263-6 (PMC7515844; doi:10.1038/s41380-018-0263-6)
Supplement: Supplementary file 31 — Table S20 [file 41380_2018_263_MOESM31_ESM.xlsx]

## Sheet: Table S20
Table S20. Genes uncovered in this study that were previously reported in association with TCI personality traits (temperament and/or character).
ENSMBL (QUERY)	Gene (Query)	Type	Family or Pathway	Link	ENSBML (REFERENCE)	Gene (REFERENCE)
ENSG00000262607	IQSEC3	protein_coding	KEGG: Endocytosis	hsa04144		ADRB1 ADRB2 ADRB3 EGF
ENSG00000122786	CALD1	protein_coding	Reactome: Muscle contraction	R-HSA-397014		CACNA1C PRKG1
			WikiPathways: Myometrial Relaxation and Contraction Pathways	WP289
			KEGG: Vascular smooth muscle contraction	hsa04270
ENSG00000196482	ESRRG	protein_coding	FAMILY: Nuclear hormone receptors		ENSG00000143171	RXRG
ENSG00000137571	SLCO5A1	protein_coding	FAMILY: Solute carriers		ENSG00000036565	SLC18A1
					ENSG00000103546	SLC6A2
					ENSG00000276996	SLC6A3
					ENSG00000108576	SLC6A4
ENSG00000182168	UNC5C	protein_coding	FAMILY: I-set domain containing		ENSG00000149294	NCAM1
ENSG00000124786	SLC35B3	protein_coding	FAMILY: Solute carriers		ENSG00000036565	SLC18A1
					ENSG00000103546	SLC6A2
					ENSG00000276996	SLC6A3
					ENSG00000108576	SLC6A4
ENSG00000189221	MAOA	protein_coding	EXACT
ENSG00000109814	UGDH	protein_coding	Reactome: Phase II conjugation	R-HSA-156580		GCH1 ALDH2 COMT CYP17A1 CYP19A1 CYP2A6 CYP2B6 CYP2C19 DBH GAD2 MAOA NOS1 NOS3 PEMT PLCE1 SPTLC3 TDO2 TPH1 TPH2 TH
			Reactome: Biological oxidations	R-HSA-211859
			Reactome: Metabolism	R-HSA-1430728
			KEGG: Metabolic pathways	hsa01100
			KEGG: Ascorbate and aldarate metabolism	hsa00053
			KEGG: Pentose and glucuronate interconversions	hsa00040
ENSG00000101144	BMP7	protein_coding	FAMILY: Endogenous ligands		ENSG00000176697	BDNF
					ENSG00000157017	GHRL
					ENSG00000197386	HTT
					ENSG00000181195	PENK
ENSG00000172673	THEMIS	protein_coding	EXACT
ENSG00000132874	SLC14A2	protein_coding	FAMILY: Solute carriers		ENSG00000036565	SLC18A1
					ENSG00000103546	SLC6A2
					ENSG00000276996	SLC6A3
					ENSG00000108576	SLC6A4
ENSG00000205155	PSENEN	protein_coding	Reactome: Axon guidance	R-HSA-422475		APOE CACNA1C NOS1
			Reactome: Developmental Biology	R-HSA-1266738
			Reactome: Signaling by NOTCH2	R-HSA-1980145
			Reactome: Activated NOTCH1 Transmits Signal to the Nucleus	R-HSA-2122948
			Reactome: Signaling by NOTCH1	R-HSA-1980143
			Reactome: Signaling by NOTCH	R-HSA-157118
			Reactome: Nuclear signaling by ERBB4	R-HSA-1251985
			Reactome: Signaling by ERBB4	R-HSA-1236394
			Reactome: Regulated proteolysis of p75NTR	R-HSA-193692
			Reactome: Cell death signalling via NRAGE, NRIF and NADE	R-HSA-204998
			Reactome: p75 NTR receptor-mediated signalling	R-HSA-193704
			Reactome: Signalling by NGF	R-HSA-166520
			Reactome: Signal Transduction	R-HSA-162582
			Reactome: Diseases of signal transduction	R-HSA-5663202
			Reactome: Disease	R-HSA-1643685
			WikiPathways: Alzheimers Disease	WP2059
			WikiPathways: Delta-Notch Signaling Pathway	WP61
			Pathway Interaction Database: p75(NTR)-mediated signaling	p75ntrpathway
			KEGG: Alzheimer's disease	hsa05010
ENSG00000100311	PDGFB	protein_coding	Reactome: RET signaling	R-HSA-8853659
			KEGG: EGFR tyrosine kinase inhibitor resistance	hsa01521
			Reactome: PI5P, PP2A and IER3 Regulate PI3K/AKT Signaling	R-HSA-6811558
			KEGG: Phospholipase D signaling pathway	hsa04072
			Reactome: NCAM signaling for neurite out-growth	R-HSA-375165
			Reactome: Axon guidance	R-HSA-422475
			Reactome: Developmental Biology	R-HSA-1266738
			Reactome: Extracellular matrix organization	R-HSA-1474244
			Reactome: Signaling by Leptin	R-HSA-2586552
			Reactome: IRS-related events triggered by IGF1R	R-HSA-2428928
			Reactome: IGF1R signaling cascade	R-HSA-2428924
			Reactome: Signaling by Type 1 Insulin-like Growth Factor 1 Receptor (IGF1R)	R-HSA-2404192
			Reactome: Gastrin-CREB signalling pathway via PKC and MAPK	R-HSA-881907
			Reactome: Signaling by GPCR	R-HSA-372790
			Reactome: MAPK1/MAPK3 signaling	R-HSA-5684996
			Reactome: MAPK family signaling cascades	R-HSA-5683057
			Reactome: PI3K events in ERBB4 signaling	R-HSA-1250342
			Reactome: SHC1 events in ERBB4 signaling	R-HSA-1250347
			Reactome: Signaling by ERBB4	R-HSA-1236394
			Reactome: Signaling by SCF-KIT	R-HSA-1433557
ENSG00000111181	SLC6A12	protein_coding	FAMILY: Solute carriers		ENSG00000036565	SLC18A1
					ENSG00000103546	SLC6A2
					ENSG00000276996	SLC6A3
					ENSG00000108576	SLC6A4
ENSG00000116704	SLC35D1	protein_coding	FAMILY: Solute carriers		ENSG00000036565	SLC18A1
					ENSG00000103546	SLC6A2
					ENSG00000276996	SLC6A3
					ENSG00000108576	SLC6A4
ENSG00000277893	SRD5A2	protein_coding	Reactome: Metabolism of lipids and lipoproteins	R-HSA-556833		CREB1 EGF COMT CYP17A1 CYP19A1
			Reactome: Metabolism	R-HSA-1430728
			BIOCYC: superpathway of steroid hormone biosynthesis	HUMAN_PWY-7305
			KEGG: Prostate cancer	hsa05215
			KEGG: Steroid hormone biosynthesis	hsa00140
ENSG00000174672	BRSK2	protein_coding	Pathway Interaction Database: LKB1 signaling events	lkb1_pathway
ENSG00000134262	AP4B1	protein_coding	Reactome: Membrane Trafficking	R-HSA-199991
			Reactome: Vesicle-mediated transport	R-HSA-5653656
ENSG00000101333	PLCB4	protein_coding	FAMILY: Phospholipases		ENSG00000138193	PLCE1
ENSG00000158296	SLC13A3	protein_coding	FAMILY: Solute carriers		ENSG00000036565	SLC18A1
					ENSG00000103546	SLC6A2
					ENSG00000276996	SLC6A3
					ENSG00000108576	SLC6A4
ENSG00000124615	MOCS1	protein_coding	Reactome: Metabolism of vitamins and cofactors	R-HSA-196854		GCH1 ALDH2 COMT CYP17A1 CYP19A1 CYP2A6 CYP2B6 CYP2C19 DBH GAD2 MAOA NOS1 NOS3 PEMT PLCE1 SPTLC3 TDO2 TPH1 TPH2 TH
			Reactome: Metabolism	R-HSA-1430728
			KEGG: Metabolic pathways	hsa01100
			KEGG: Folate biosynthesis	hsa00790
ENSG00000159267	HLCS	protein_coding	Reactome: Metabolism of vitamins and cofactors	R-HSA-196854		GCH1 ALDH2 COMT CYP17A1 CYP19A1 CYP2A6 CYP2B6 CYP2C19 DBH GAD2 MAOA NOS1 NOS3 PEMT PLCE1 SPTLC3 TDO2 TPH1 TPH2 TH
			Reactome: Metabolism	R-HSA-1430728
			KEGG: Metabolic pathways	hsa01100
ENSG00000100934	SEC23A	protein_coding	Reactome: Cargo concentration in the ER	R-HSA-5694530
			Reactome: Metabolism of lipids and lipoproteins	R-HSA-556833
			Reactome: Metabolism	R-HSA-1430728
			Reactome: Membrane Trafficking	R-HSA-199991
			Reactome: Vesicle-mediated transport	R-HSA-5653656
			Reactome: MHC class II antigen presentation	R-HSA-2132295
			Reactome: Adaptive Immune System	R-HSA-1280218
			Reactome: Immune System	R-HSA-168256
			Reactome: COPII (Coat Protein 2) Mediated Vesicle Transport	R-HSA-204005
			Reactome: ER to Golgi Anterograde Transport	R-HSA-199977
			Reactome: Transport to the Golgi and subsequent modification	R-HSA-948021
			Reactome: Asparagine N-linked glycosylation	R-HSA-446203
			Reactome: Post-translational protein modification	R-HSA-597592
			Reactome: Metabolism of proteins	R-HSA-392499
			WikiPathways: SREBP signalling	WP1982
ENSG00000133019	CHRM3	protein_coding	FAMILY: Cholinergic receptors muscarinic		ENSG00000181072	CHRM2
ENSG00000159216	RUNX1	protein_coding	Reactome: Transport of glucose and other sugars, bile salts and organic acids, metal ions and amine compounds	R-HSA-425366		RXRG EGF RXRG
			Reactome: SLC-mediated transmembrane transport	R-HSA-425407
			Reactome: Transmembrane transport of small molecules	R-HSA-382551
			Reactome: Factors involved in megakaryocyte development and platelet production	R-HSA-983231
			KEGG: Transcriptional misregulation in cancer	hsa05202
			KEGG: Pathways in cancer	hsa05200
ENSG00000108242	CYP2C18	protein_coding	FAMILY: Cytochrome P450 family 2		ENSG00000255974	CYP2A6
					ENSG00000165841	CYP2C19
					ENSG00000275211	CYP2D6
ENSG00000143171	RXRG	protein_coding	EXACT
ENSG00000065882	TBC1D1	protein_coding	Reactome: Membrane Trafficking	R-HSA-199991		CREB1 LEP
			Reactome: Vesicle-mediated transport	R-HSA-5653656
			KEGG: AMPK signaling pathway	hsa04152
ENSG00000077616	NAALAD2	protein_coding	Reactome: Metabolism of amino acids and derivatives	R-HSA-71291
			Reactome: Metabolism	R-HSA-1430728
ENSG00000145675	PIK3R1	protein_coding	FAMILY: SH2 domain containing		ENSG00000113263	ITK
ENSG00000144118	RALB	protein_coding	FAMILY: RAS type GTPase family		ENSG00000165023	DIRAS2
ENSG00000134504	KCTD1	protein_coding	Reactome: Transcriptional regulation by the AP-2 (TFAP2) family of transcription factors	R-HSA-8864260
			Reactome: Generic Transcription Pathway	R-HSA-212436
			Reactome: Gene Expression	R-HSA-74160
ENSG00000168621	GDNF	protein_coding	FAMILY: Endogenous ligands		ENSG00000176697	BDNF
					ENSG00000157017	GHRL
					ENSG00000197386	HTT
					ENSG00000181195	PENK
ENSG00000196235	SUPT5H	protein_coding	Reactome: Transcriptional Regulation by TP53	R-HSA-3700989
			Reactome: Generic Transcription Pathway	R-HSA-212436
			Reactome: Gene Expression	R-HSA-74160
			Reactome: HIV Life Cycle	R-HSA-162587
			Reactome: HIV Infection	R-HSA-162906
			Reactome: Infectious disease	R-HSA-5663205
			Reactome: Disease	R-HSA-1643685
ENSG00000169933	FRMPD4	protein_coding	FAMILY: PDZ domain containing		ENSG00000089250	NOS1
ENSG00000077063	CTTNBP2	protein_coding	FAMILY: Ankyrin repeat domain containing		ENSG00000151150	ANK3
					ENSG00000170209	ANKK1
ENSG00000158125	XDH	protein_coding	Reactome: Metabolism	R-HSA-1430728		GCH1 ALDH2 COMT CYP17A1 CYP19A1 CYP2A6 CYP2B6 CYP2C19 DBH GAD2 MAOA NOS1 NOS3 PEMT PLCE1 SPTLC3 TDO2 TPH1 TPH2 TH
			WikiPathways: Oxidative Stress	WP408
			KEGG: Metabolic pathways	hsa01100
			KEGG: Drug metabolism - other enzymes	hsa00983
			KEGG: Caffeine metabolism	hsa00232
ENSG00000102572	STK24	protein_coding	Reactome: Apoptotic cleavage of cellular proteins	R-HSA-111465
			Reactome: Apoptotic execution phase	R-HSA-75153
			Reactome: Apoptosis	R-HSA-109581
			Reactome: Programmed Cell Death	R-HSA-5357801
ENSG00000091428	RAPGEF4	protein_coding	KEGG: Phospholipase D signaling pathway	hsa04072		HTR1A HTR1B HTR6 ADRB1 ADRB2 BDNF CREB1 CACNA1C CHRM2 DRD1 DRD2 DRD5 GHRL GHSR OXTR PLCE1 PPP1R1B CNR1 EGF ITK
			Reactome: Regulation of insulin secretion	R-HSA-422356
			Reactome: Integration of energy metabolism	R-HSA-163685
			Reactome: Metabolism	R-HSA-1430728
			Reactome: Signal Transduction	R-HSA-162582
			Reactome: Platelet Aggregation (Plug Formation)	R-HSA-76009
			Reactome: Platelet activation, signaling and aggregation	R-HSA-76002
			Reactome: Hemostasis	R-HSA-109582
			Reactome: Rap1 signalling	R-HSA-392517
			Reactome: Adaptive Immune System	R-HSA-1280218
			Reactome: Immune System	R-HSA-168256
			KEGG: cAMP signaling pathway	hsa04024
			KEGG: Adrenergic signaling in cardiomyocytes	hsa04261
			KEGG: Rap1 signaling pathway	hsa04015
			KEGG: Insulin secretion	hsa04911
			KEGG: Leukocyte transendothelial migration	hsa04670
ENSG00000157827	FMNL2	protein_coding	Reactome: Signal Transduction	R-HSA-162582
ENSG00000153113	CAST	protein_coding	Reactome: Degradation of the extracellular matrix	R-HSA-1474228
			Reactome: Extracellular matrix organization	R-HSA-1474244
			Reactome: Gene Expression	R-HSA-74160
			WikiPathways: TNF-alpha/NF-kB Signaling Pathway	WP231
			WikiPathways: Diurnally regulated genes with circadian orthologs	WP410
ENSG00000133401	PDZD2	protein_coding	FAMILY: PDZ domain containing		ENSG00000089250	NOS1
ENSG00000150672	DLG2	protein_coding	FAMILY: Protein phosphatase 1 regulatory subunits		ENSG00000196277	GRM7
ENSG00000137968	SLC44A5	protein_coding	FAMILY: Solute carriers		ENSG00000036565	SLC18A1
					ENSG00000103546	SLC6A2
					ENSG00000276996	SLC6A3
					ENSG00000108576	SLC6A4
ENSG00000188312	CENPP	protein_coding	Reactome: Cell Cycle, Mitotic	R-HSA-69278
			Reactome: Cell Cycle	R-HSA-1640170
			Reactome: Signal Transduction	R-HSA-162582
ENSG00000183230	CTNNA3	protein_coding	KEGG: Hippo signaling pathway	hsa04390		CSNK1E CACNA1C EGF RXRG ITK
			WikiPathways: Arrhythmogenic right ventricular cardiomyopathy	WP2118
			KEGG: Arrhythmogenic right ventricular cardiomyopathy (ARVC)	hsa05412
			KEGG: Endometrial cancer	hsa05213
			KEGG: Pathways in cancer	hsa05200
			KEGG: Leukocyte transendothelial migration	hsa04670
			KEGG: Adherens junction	hsa04520
ENSG00000157106	SMG1	protein_coding	Reactome: Gene Expression	R-HSA-74160
ENSG00000138109	CYP2C9	protein_coding	FAMILY: Cytochrome P450 family 2		ENSG00000255974	CYP2A6
					ENSG00000165841	CYP2C19
					ENSG00000275211	CYP2D6
ENSG00000060982	BCAT1	protein_coding	Reactome: Metabolism of amino acids and derivatives	R-HSA-71291		GCH1 ALDH2 COMT CYP17A1 CYP19A1 CYP2A6 CYP2B6 CYP2C19 DBH GAD2 MAOA NOS1 NOS3 PEMT PLCE1 SPTLC3 TDO2 TPH1 TPH2 TH
			Reactome: Metabolism	R-HSA-1430728
			KEGG: Metabolic pathways	hsa01100
			KEGG: Valine, leucine and isoleucine degradation	hsa00280
ENSG00000233441	CYP2AB1P	transcribed_unprocessed_pseudogene	FAMILY: Cytochrome P450 family 2		ENSG00000255974	CYP2A6
					ENSG00000165841	CYP2C19
					ENSG00000275211	CYP2D6
ENSG00000187391	MAGI2	protein_coding	FAMILY: PDZ domain containing		ENSG00000089250	NOS1
ENSG00000128683	GAD1	protein_coding	Reactome: GABA synthesis	R-HSA-888568		CACNA1C GABRA1 GABRA3 GABRA5 GABRA6 GAD2 KCNJ6 GCH1 ALDH2 COMT CYP17A1 CYP19A1 CYP2A6 CYP2B6 CYP2C19 DBH GAD2 MAOA NOS1 NOS3 PEMT PLCE1 SPTLC3 TDO2 TPH1 TPH2 TH
			Reactome: GABA synthesis, release, reuptake and degradation	R-HSA-888590
			Reactome: Neurotransmitter Release Cycle	R-HSA-112310
			Reactome: Transmission across Chemical Synapses	R-HSA-112315
			Reactome: Neuronal System	R-HSA-112316
			KEGG: GABA (gamma-Aminobutyrate) shunt	hsa_M00027
			KEGG: GABAergic synapse	hsa04727
			WikiPathways: Biogenic Amine Synthesis	WP550
			WikiPathways: Alanine and aspartate metabolism	WP106
			KEGG: Metabolic pathways	hsa01100
			KEGG: Alanine, aspartate and glutamate metabolism	hsa00250
			KEGG: Type I diabetes mellitus	hsa04940
			KEGG: Butanoate metabolism	hsa00650
			KEGG: Taurine and hypotaurine metabolism	hsa00430
			KEGG: beta-Alanine metabolism	hsa00410
ENSG00000138185	ENTPD1	protein_coding	FAMILY: CD molecules		ENSG00000159640	ACE
					ENSG00000274935	LILRA1
ENSG00000100346	CACNA1I	protein_coding	FAMILY: Calcium voltage-gated channel subunits		ENSG00000151067	CACNA1C
ENSG00000151883	PARP8	protein_coding	FAMILY: Poly(ADP-ribose) polymerases		ENSG00000163659	TIPARP
ENSG00000071282	LMCD1	protein_coding	FAMILY: LIM domain containing		ENSG00000099204	ABLIM1
ENSG00000150316	CWC15	protein_coding	Reactome: Gene Expression	R-HSA-74160
ENSG00000089250	NOS1	protein_coding	EXACT
ENSG00000090932	DLL3	protein_coding	KEGG: Breast cancer	hsa05224
			KEGG: Endocrine resistance	hsa01522
ENSG00000214285	NPS	protein_coding	FAMILY: Endogenous ligands		ENSG00000176697	BDNF
					ENSG00000157017	GHRL
					ENSG00000197386	HTT
					ENSG00000181195	PENK
ENSG00000109158	GABRA4	protein_coding	FAMILY: Gamma-aminobutyric acid type A receptor subunits		ENSG00000022355	GABRA1
					ENSG00000011677	GABRA3
					ENSG00000186297	GABRA5
					ENSG00000145863	GABRA6
ENSG00000115919	KYNU	protein_coding	Reactome: Histidine, lysine, phenylalanine, tyrosine, proline and tryptophan catabolism	R-HSA-6788656		GCH1 ALDH2 COMT CYP17A1 CYP19A1 CYP2A6 CYP2B6 CYP2C19 DBH GAD2 MAOA NOS1 NOS3 PEMT PLCE1 SPTLC3 TDO2 TPH1 TPH2 TH
			Reactome: Tryptophan catabolism	R-HSA-71240
			Reactome: Metabolism of amino acids and derivatives	R-HSA-71291
			Reactome: Metabolism	R-HSA-1430728
			BIOCYC: L-kynurenine degradation	HUMAN_PWY-6309
			BIOCYC: superpathway of tryptophan utilization	HUMAN_PWY66-401
			WikiPathways: Tryptophan metabolism	WP465
			BIOCYC: tryptophan degradation	HUMAN_TRYPTOPHAN-DEGRADATION-1
			BIOCYC: tryptophan degradation to 2-amino-3-carboxymuconate semialdehyde	HUMAN_PWY-5651
			BIOCYC: NAD de novo biosynthesis	HUMAN_NADSYN-PWY
			KEGG: Metabolic pathways	hsa01100
			KEGG: Tryptophan metabolism	hsa00380
ENSG00000281758	KCNIP4	protein_coding	EXACT
ENSG00000118655	DCLRE1B	protein_coding	Reactome: Fanconi Anemia Pathway	R-HSA-6783310
			Reactome: DNA Repair	R-HSA-73894
ENSG00000115944	COX7A2L	protein_coding	Reactome: Metabolism	R-HSA-1430728		LEP BDNF CREB1 DRD1 DRD2 SLC18A1 SLC18A2 SLC6A3 TH APOE CACNA1C NOS1
			Reactome: Transcriptional Regulation by TP53	R-HSA-3700989
			Reactome: Generic Transcription Pathway	R-HSA-212436
			Reactome: Gene Expression	R-HSA-74160
			KEGG: Non-alcoholic fatty liver disease (NAFLD)	hsa04932
			KEGG: Cardiac muscle contraction	hsa04260
			KEGG: Huntington's disease	hsa05016
			KEGG: Parkinson's disease	hsa05012
			KEGG: Alzheimer's disease	hsa05010
ENSG00000081026	MAGI3	protein_coding	FAMILY: PDZ domain containing		ENSG00000089250	NOS1
ENSG00000070010	UFD1L	protein_coding	Reactome: Ub-specific processing proteases	R-HSA-5689880
			Reactome: Deubiquitination	R-HSA-5688426
			Reactome: DNA Repair	R-HSA-73894
			Reactome: Post-translational protein modification	R-HSA-597592
			Reactome: Metabolism of proteins	R-HSA-392499
ENSG00000198929	NOS1AP	protein_coding	KEGG: Circadian entrainment	hsa04713		CREB1 CACNA1C NOS1 KCNJ6 KCNJ9 PRKG1
			WikiPathways: SIDS Susceptibility Pathways	WP706
ENSG00000017427	IGF1	protein_coding	FAMILY: Endogenous ligands		ENSG00000176697	BDNF
					ENSG00000157017	GHRL
					ENSG00000197386	HTT
					ENSG00000181195	PENK
ENSG00000086991	NOX4	protein_coding	Reactome: Cellular responses to stress	R-HSA-2262752
			WikiPathways: Spinal Cord Injury	WP2431
			WikiPathways: Oxidative Stress	WP408
			Pathway Interaction Database: Signaling events mediated by PTP1B	ptp1bpathway
ENSG00000060709	RIMBP2	protein_coding	FAMILY: Protein phosphatase 1 regulatory subunits		ENSG00000196277	GRM7
ENSG00000267796	LIN37	protein_coding	Reactome: G2/M Transition	R-HSA-69275
			Reactome: Mitotic G2-G2/M phases	R-HSA-453274
			Reactome: G0 and Early G1	R-HSA-1538133
			Reactome: Mitotic G1-G1/S phases	R-HSA-453279
			Reactome: Cell Cycle, Mitotic	R-HSA-69278
			Reactome: Cell Cycle	R-HSA-1640170
ENSG00000145216	FIP1L1	protein_coding	Reactome: Gene Expression	R-HSA-74160
ENSG00000147316	MCPH1	protein_coding	Reactome: Cell Cycle, Mitotic	R-HSA-69278
			Reactome: Cell Cycle	R-HSA-1640170
ENSG00000178789	CD300LB	protein_coding	FAMILY: V-set domain containing		ENSG00000010610	CD4
ENSG00000105738	SIPA1L3	protein_coding	FAMILY: PDZ domain containing		ENSG00000089250	NOS1
unknown	FLJ42102		EXACT
ENSG00000164690	SHH	protein_coding	Reactome: Release of Hh-Np from the secreting cell	R-HSA-5362798		ANK3 PLCE1 EGF RXRG ABLIM1 CSNK1E
			Reactome: Hedgehog ligand biogenesis	R-HSA-5358346
			Reactome: Signaling by Hedgehog	R-HSA-5358351
			Reactome: Class B/2 (Secretin family receptors)	R-HSA-373080
			Reactome: GPCR ligand binding	R-HSA-500792
			Reactome: Signaling by GPCR	R-HSA-372790
			Reactome: Signal Transduction	R-HSA-162582
			Reactome: Diseases of signal transduction	R-HSA-5663202
			Reactome: Disease	R-HSA-1643685
			KEGG: Proteoglycans in cancer	hsa05205
			WikiPathways: Integrated Pancreatic Cancer Pathway	WP2377
			WikiPathways: TWEAK Signaling Pathway	WP2036
			Pathway Interaction Database: Hedgehog signaling events mediated by Gli proteins	hedgehog_glipathway
			KEGG: Pathways in cancer	hsa05200
			KEGG: Axon guidance	hsa04360
			KEGG: Hedgehog signaling pathway	hsa04340
ENSG00000100592	DAAM1	protein_coding	Reactome: Beta-catenin independent WNT signaling	R-HSA-3858494		CSNK1E
			Reactome: Signaling by Wnt	R-HSA-195721
			Reactome: Signal Transduction	R-HSA-162582
			WikiPathways: Wnt Signaling Pathway NetPath	WP363
			KEGG: Wnt signaling pathway	hsa04310
ENSG00000124370	MCEE	protein_coding	Reactome: Mitochondrial Fatty Acid Beta-Oxidation	R-HSA-77289		GCH1 ALDH2 COMT CYP17A1 CYP19A1 CYP2A6 CYP2B6 CYP2C19 DBH GAD2 MAOA NOS1 NOS3 PEMT PLCE1 SPTLC3 TDO2 TPH1 TPH2 TH
			Reactome: Fatty acid, triacylglycerol, and ketone body metabolism	R-HSA-535734
			Reactome: Metabolism of lipids and lipoproteins	R-HSA-556833
			Reactome: Metabolism	R-HSA-1430728
			KEGG: Metabolic pathways	hsa01100
			KEGG: Valine, leucine and isoleucine degradation	hsa00280
ENSG00000179520	SLC17A8	protein_coding	FAMILY: Solute carriers		ENSG00000036565	SLC18A1
					ENSG00000103546	SLC6A2
					ENSG00000276996	SLC6A3
					ENSG00000108576	SLC6A4
ENSG00000117597	DIEXF	protein_coding	Reactome: rRNA processing in the nucleus and cytosol	R-HSA-8868773
			Reactome: Major pathway of rRNA processing in the nucleolus and cytosol	R-HSA-6791226
			Reactome: rRNA processing	R-HSA-72312
			Reactome: Gene Expression	R-HSA-74160
ENSG00000187672	ERC2	protein_coding	WikiPathways: Diurnally regulated genes with circadian orthologs	WP410
ENSG00000105971	CAV2	protein_coding	Reactome: Regulation of insulin secretion	R-HSA-422356		ANK3 PLCE1 CHRNA4 CHRNA7 CHRNB2 DRD1 KCNJ6 KCNJ9 CACNA1C CNR1 HTR1A HTR1B HTR2A HTR2B HTR2C HTR3A HTR3B HTR6 CYP2C19 CYP2D6 MAOA SLC18A1 SLC18A2 SLC6A4 TPH1 TPH2 CREB1 CALY COMT CLOCK DRD2 DRD3 DRD4 DRD5 PPP1R1B TH GABRA1 GABRA3 GABRA5 GABRA6 GAD2 CHRNA3 CHRNA7 GRIK3 GRM7 SLC1A2 ADRB1 ADRB2 ADRB3 EGF
			Reactome: Integration of energy metabolism	R-HSA-163685
			Reactome: Metabolism	R-HSA-1430728
			Reactome: Transmission across Chemical Synapses	R-HSA-112315
			Reactome: Neuronal System	R-HSA-112316
			KEGG: Proteoglycans in cancer	hsa05205
			WikiPathways: Synaptic Vesicle Pathway	WP2267
			KEGG: Nicotine addiction	hsa05033
			KEGG: Morphine addiction	hsa05032
			KEGG: Retrograde endocannabinoid signaling	hsa04723
			KEGG: Serotonergic synapse	hsa04726
			KEGG: Dopaminergic synapse	hsa04728
			KEGG: GABAergic synapse	hsa04727
			KEGG: Synaptic vesicle cycle	hsa04721
			KEGG: Cholinergic synapse	hsa04725
			KEGG: Glutamatergic synapse	hsa04724
			WikiPathways: Calcium Regulation in the Cardiac Cell	WP536
			WikiPathways: Focal Adhesion	WP306
			WikiPathways: EGFR1 Signaling Pathway	WP437
			KEGG: Endocytosis	hsa04144
ENSG00000179915	NRXN1	protein_coding	Reactome: Extracellular matrix organization	R-HSA-1474244		CD4 NCAM1
			Reactome: Neuronal System	R-HSA-112316
			KEGG: Cell adhesion molecules (CAMs)	hsa04514
ENSG00000087258	GNAO1	protein_coding	Reactome: Ca2+ pathway	R-HSA-4086398		CACNA1C NOS3 OXTR KCNJ6 KCNJ9 CNR1 DRD2 EGF PLCE1 FKBP5 CREB1 NOS3 CACNA1C NOS1 PRKG1 BDNF DRD1 MAOA NTRK2 PPP1R1B SLC18A1 SLC18A2 SLC6A3 TH GABRA1 GABRA3 GABRA5 GABRA6 HTR1A HTR1B HTR2A HTR2B HTR2C HTR3A HTR3B HTR6 CYP2C19 CYP2D6 SLC6A4 TPH1 TPH2 CREB1 CALY COMT CLOCK DRD3 DRD4 DRD5
			Reactome: Beta-catenin independent WNT signaling	R-HSA-3858494
			Reactome: Signaling by Wnt	R-HSA-195721
			Reactome: PLC beta mediated events	R-HSA-112043
			Reactome: G-protein mediated events	R-HSA-112040
			Reactome: Opioid Signalling	R-HSA-111885
			Reactome: Signaling by GPCR	R-HSA-372790
			Reactome: Signal Transduction	R-HSA-162582
			Reactome: Metabolism of proteins	R-HSA-392499
			KEGG: Oxytocin signaling pathway	hsa04921
			WikiPathways: Corticotropin-releasing hormone	WP2355
			KEGG: Rap1 signaling pathway	hsa04015
			KEGG: Estrogen signaling pathway	hsa04915
			KEGG: Circadian entrainment	hsa04713
			WikiPathways: TSH signaling pathway	WP2032
			KEGG: Alcoholism	hsa05034
			KEGG: Morphine addiction	hsa05032
			KEGG: Retrograde endocannabinoid signaling	hsa04723
			KEGG: Serotonergic synapse	hsa04726
			KEGG: Dopaminergic synapse	hsa04728
ENSG00000176463	SLCO3A1	protein_coding	FAMILY: Solute carriers		ENSG00000036565	SLC18A1
					ENSG00000103546	SLC6A2
					ENSG00000276996	SLC6A3
					ENSG00000108576	SLC6A4
ENSG00000041515	MYO16	protein_coding	FAMILY: Protein phosphatase 1 regulatory subunits		ENSG00000196277	GRM7
ENSG00000171094	ALK	protein_coding	FAMILY: Receptor Tyrosine Kinases		ENSG00000148053	NTRK2
ENSG00000148053	NTRK2	protein_coding	EXACT
ENSG00000160180	TFF3	protein_coding	Pathway Interaction Database: HIF-1-alpha transcription factor network	hif1_tfpathway
ENSG00000151623	NR3C2	protein_coding	FAMILY: Nuclear hormone receptors		ENSG00000143171	RXRG
ENSG00000168959	GRM5	protein_coding	FAMILY: Protein phosphatase 1 regulatory subunits		ENSG00000196277	GRM7
ENSG00000146592	CREB5	protein_coding	FAMILY: Basic leucine zipper proteins		ENSG00000118260	CREB1
ENSG00000133835	HSD17B4	protein_coding	FAMILY: Short chain dehydrogenase/reductase superfamily		ENSG00000116096	SPR
ENSG00000089057	SLC23A2	protein_coding	FAMILY: Solute carriers		ENSG00000036565	SLC18A1
					ENSG00000103546	SLC6A2
					ENSG00000276996	SLC6A3
					ENSG00000108576	SLC6A4
ENSG00000136237	RAPGEF5	protein_coding	KEGG: Rap1 signaling pathway	hsa04015		CNR1 DRD2 EGF PLCE1
			KEGG: Ras signaling pathway	hsa04014
ENSG00000162882	HAAO	protein_coding	Reactome: Histidine, lysine, phenylalanine, tyrosine, proline and tryptophan catabolism	R-HSA-6788656		GCH1 ALDH2 COMT CYP17A1 CYP19A1 CYP2A6 CYP2B6 CYP2C19 DBH GAD2 MAOA NOS1 NOS3 PEMT PLCE1 SPTLC3 TDO2 TPH1 TPH2 TH
			Reactome: Tryptophan catabolism	R-HSA-71240
			Reactome: Metabolism of amino acids and derivatives	R-HSA-71291
			Reactome: Metabolism	R-HSA-1430728
			BIOCYC: L-kynurenine degradation	HUMAN_PWY-6309
			BIOCYC: superpathway of tryptophan utilization	HUMAN_PWY66-401
			WikiPathways: Tryptophan metabolism	WP465
			BIOCYC: tryptophan degradation	HUMAN_TRYPTOPHAN-DEGRADATION-1
			BIOCYC: tryptophan degradation to 2-amino-3-carboxymuconate semialdehyde	HUMAN_PWY-5651
			BIOCYC: NAD de novo biosynthesis	HUMAN_NADSYN-PWY
			KEGG: Metabolic pathways	hsa01100
			KEGG: Tryptophan metabolism	hsa00380
ENSG00000166897	ELFN2	protein_coding	FAMILY: Protein phosphatase 1 regulatory subunits		ENSG00000196277	GRM7
ENSG00000144366	GULP1	protein_coding	Pathway Interaction Database: Arf6 signaling events	arf6_pathway
ENSG00000198739	LRRTM3	protein_coding	Reactome: Neuronal System	R-HSA-112316
ENSG00000189056	RELN	protein_coding	Reactome: Lipoprotein metabolism	R-HSA-174824		CREB1 CHRM2 EGF NOS3
			Reactome: Lipid digestion, mobilization, and transport	R-HSA-73923
			Reactome: Metabolism of lipids and lipoproteins	R-HSA-556833
			Reactome: Metabolism	R-HSA-1430728
			KEGG: PI3K-Akt signaling pathway	hsa04151
			WikiPathways: Focal Adhesion	WP306
			KEGG: Focal adhesion	hsa04510
ENSG00000187122	SLIT1	protein_coding	Reactome: Signaling by Robo receptor	R-HSA-376176		ABLIM1
			Reactome: Netrin-1 signaling	R-HSA-373752
			Reactome: Axon guidance	R-HSA-422475
			Reactome: Developmental Biology	R-HSA-1266738
			WikiPathways: Spinal Cord Injury	WP2431
			KEGG: Axon guidance	hsa04360
ENSG00000151892	GFRA1	protein_coding	Reactome: RET signaling	R-HSA-8853659
			Reactome: NCAM1 interactions	R-HSA-419037
			Reactome: NCAM signaling for neurite out-growth	R-HSA-375165
			Reactome: Axon guidance	R-HSA-422475
			Reactome: Developmental Biology	R-HSA-1266738
			Reactome: Signaling by Leptin	R-HSA-2586552
			Reactome: IRS-related events triggered by IGF1R	R-HSA-2428928
			Reactome: IGF1R signaling cascade	R-HSA-2428924
			Reactome: Signaling by Type 1 Insulin-like Growth Factor 1 Receptor (IGF1R)	R-HSA-2404192
			Reactome: Gastrin-CREB signalling pathway via PKC and MAPK	R-HSA-881907
			Reactome: Signaling by GPCR	R-HSA-372790
			Reactome: MAPK1/MAPK3 signaling	R-HSA-5684996
			Reactome: MAPK family signaling cascades	R-HSA-5683057
			Reactome: SHC1 events in ERBB4 signaling	R-HSA-1250347
			Reactome: Signaling by ERBB4	R-HSA-1236394
			Reactome: Signaling by SCF-KIT	R-HSA-1433557
			Reactome: VEGFR2 mediated cell proliferation	R-HSA-5218921
			Reactome: VEGFA-VEGFR2 Pathway	R-HSA-4420097
			Reactome: Signaling by VEGF	R-HSA-194138
			Reactome: Downstream signal transduction	R-HSA-186763
ENSG00000180773	SLC36A4	protein_coding	FAMILY: Solute carriers		ENSG00000036565	SLC18A1
					ENSG00000103546	SLC6A2
					ENSG00000276996	SLC6A3
					ENSG00000108576	SLC6A4
ENSG00000188641	DPYD	protein_coding	Reactome: Metabolism	R-HSA-1430728		GCH1 ALDH2 COMT CYP17A1 CYP19A1 CYP2A6 CYP2B6 CYP2C19 DBH GAD2 MAOA NOS1 NOS3 PEMT PLCE1 SPTLC3 TDO2 TPH1 TPH2 TH
			WikiPathways: Fluoropyrimidine Activity	WP1601
			KEGG: Metabolic pathways	hsa01100
			KEGG: Drug metabolism - other enzymes	hsa00983
			KEGG: beta-Alanine metabolism	hsa00410
ENSG00000169218	RSPO1	protein_coding	FAMILY: Endogenous ligands		ENSG00000176697	BDNF
					ENSG00000157017	GHRL
					ENSG00000197386	HTT
					ENSG00000181195	PENK
ENSG00000162729	IGSF8	protein_coding	FAMILY: V-set domain containing		ENSG00000010610	CD4
ENSG00000164938	TP53INP1	protein_coding	Reactome: Regulation of TP53 Activity through Phosphorylation	R-HSA-6804756		CREB1
			Reactome: Regulation of TP53 Activity	R-HSA-5633007
			Reactome: Transcriptional Regulation by TP53	R-HSA-3700989
			Reactome: Generic Transcription Pathway	R-HSA-212436
			Reactome: Gene Expression	R-HSA-74160
			KEGG: HTLV-I infection	hsa05166
			Pathway Interaction Database: Direct p53 effectors	p53downstreampathway
ENSG00000093009	CDC45	protein_coding	Reactome: DNA Replication	R-HSA-69306
			Reactome: DNA Replication Pre-Initiation	R-HSA-69002
			Reactome: M/G1 Transition	R-HSA-68874
			Reactome: Synthesis of DNA	R-HSA-69239
			Reactome: S Phase	R-HSA-69242
			Reactome: Activation of the pre-replicative complex	R-HSA-68962
			Reactome: G1/S Transition	R-HSA-69206
			Reactome: Mitotic G1-G1/S phases	R-HSA-453279
			Reactome: Cell Cycle, Mitotic	R-HSA-69278
			Reactome: Activation of ATR in response to replication stress	R-HSA-176187
			Reactome: G2/M Checkpoints	R-HSA-69481
			Reactome: Cell Cycle Checkpoints	R-HSA-69620
			Reactome: Cell Cycle	R-HSA-1640170
			WikiPathways: RB in Cancer	WP2446
			WikiPathways: Cell cycle	WP179
			WikiPathways: G1 to S cell cycle control	WP45
			WikiPathways: DNA Replication	WP466
			KEGG: Cell cycle	hsa04110
ENSG00000185532	PRKG1	protein_coding	EXACT
ENSG00000153093	ACOXL	protein_coding	Reactome: Metabolism of lipids and lipoproteins	R-HSA-556833
			Reactome: Metabolism	R-HSA-1430728
ENSG00000165591	FAAH2	protein_coding	Reactome: Arachidonic acid metabolism	R-HSA-2142753
			Reactome: Metabolism of lipids and lipoproteins	R-HSA-556833
			Reactome: Metabolism	R-HSA-1430728
ENSG00000164764	SBSPON	protein_coding	Reactome: Diseases of glycosylation	R-HSA-3781865
			Reactome: Disease	R-HSA-1643685
			Reactome: Post-translational protein modification	R-HSA-597592
			Reactome: Metabolism of proteins	R-HSA-392499
ENSG00000164494	PDSS2	protein_coding	Reactome: Metabolism of lipids and lipoproteins	R-HSA-556833
			Reactome: Metabolism	R-HSA-1430728
ENSG00000116117	PARD3B	protein_coding	FAMILY: PDZ domain containing		ENSG00000089250	NOS1
