# Supplementary material for: Uncovering the complex genetics of human character
Source: Mol Psychiatry. 2018 Oct 3;25(10):2295–312. doi: 10.1038/s41380-018-0263-6 (PMC7515844; doi:10.1038/s41380-018-0263-6)
Supplement: Supplementary file 32 — Table S21 [file 41380_2018_263_MOESM32_ESM.xlsx]

## Sheet: Table S21
Table S21. Summary of genes uncovered in this study that were previously reported in association with TCI Character measures. (Rectangles contain same genes with different names, ‘? ‘ indicates a relationship with TCI, and ‘YES’ exhibits a specific relationship with a Character item.)
Reference Literature	Identified Gene	Identified Family	Identified Pathway	Not Identified	Directly Character
5-HT1A					YES
HTR1A			X		YES
HTR1B			X		?
5-HT1B					?
5HT1B					?
5-HT2A					YES
5HT2A					YES
HTR2A			X		YES
HTR2B			X		YES
5-HT2C					YES
HTR2C			X		YES
HTR3A			X		?
HTR3B			X		?
5-HT6					?
HTR6			X		?
CD4		X	X		?
CHRFAM7A				X	?
DIRAS2		X			?
FKBP5			X		YES
FKBP51					YES
GCH					YES
GCH1			X		YES
ITK		X	X		?
KCNIP4	X				?
S100B				X	YES
TIPARP		X			YES
ABLIM1		X	X		YES
ADRA2A				X	?
ADRA2B				X	YES
ADRB1			X		YES
ADRB2			X		YES
ADRB3			X		YES
ALDH2			X		?
ACE		X			?
ANK3		X	X		?
ANKK1		X			YES
APOE			X		?
BDNF		X	X		YES
CREB1		X	X		YES
CACNA1C		X	X		?
CALY			X		?
CB1				X	?
CSNK1E			X		YES
COMT			X		YES
CHI3L1				X	YES
YKL-40					YES
CHRM2		X	X		?
CHRNA3			X		?
CHRNA4			X		?
CHRNA5				X	?
CHRNA7			X		YES
CHRNA9				X	?
CHRNB2			X		?
CHRNB3				X	YES
CLOCK			X		YES
CRHR				X	?
CRHR1					?
CRHR2				X	?
CYP17		X			YES
CYP19		X			?
CYP2A6		X	X		?
P450		X			YES
CYP2C19		X	X		YES
CYP2D6		X	X		?
DISC1		X			?
DBH			X		YES
DRD1			X		YES
DRD2			X		YES
DRD3			X		YES
D3DR					YES
D4DR					YES
DRD4			X		YES
DRD5			X		YES
EGF			X		YES
GABRA1		X	X		?
GABRA3		X	X		?
GABRA5		X	X		?
GABRA6		X	X		YES
GHRL		X	X		YES
GAD2			X		?
GRIK3			X		YES
GRM7		X	X		?
GHSR			X		YES
HNMT				X	?
CK1				X	YES
LEP			X		?
LILRA1		X			YES
MC3R				X	?
MAO-A					YES
MAOA	X		X		YES
NCAM1		X	X		YES
NTRK2	X	X	X		?
NOS1	X	X	X		YES
NOS3			X		YES
OXTR			X		YES
PLP				X	?
PNMT				X	YES
PLCE1		X	X		?
GIRK2				X	YES
GIRK3				X	YES
PENK		X			?
ACTH				X	?
PRKG1	X		X		YES
DARPP-32				X	YES
RFX4				X	YES
RXRG	X	X	X		?
SPTLC3			X		?
SHBG				X	YES
EAAT-2				X	YES
EAAT2					YES
SLC18A1		X	X		YES
VMAT2				X	?
NET					YES
SLC6A2		X			YES
DAT					YES
DAT1					YES
SLC6A3		SLC6A3	X		YES
5-HTT					YES
5-HTTLPR					YES
5HTT					YES
5HTTLPR					YES
SLC6A4		X	X		YES
HTT		X			YES
SERT					YES
STON2				X	YES
TACR1					YES
SPR		X			YES
TESK2				X	YES
TTC12				X	?
THEMIS	X				YES
TAAR9				X	YES
AP-2B				X	YES
TDO2			X		?
TPH1			X		YES
TPH2			X		YES
TH			X		?
