# Supplementary material for: Uncovering the complex genetics of human character
Source: Mol Psychiatry. 2018 Oct 3;25(10):2295–312. doi: 10.1038/s41380-018-0263-6 (PMC7515844; doi:10.1038/s41380-018-0263-6)
Supplement: Supplementary file 33 — Table S22 [file 41380_2018_263_MOESM33_ESM.xlsx]

## Sheet: Sheet1
Table S22. Analysis of the variance in the 3 samples. Raw data indicates the SNPs recognized by the SNP sets identified by PGMRA (p-value <1E-05) associated with the Character phenotype (Table 1), and those from their homologs (best match only) in the other samples (Table S15). Outliers were identified as described in Methods.
	Raw Genetic Variants		Adjusted for Environmental Variables
Sample	Raw Data	Control Outliers	Raw Data	Control Outliers
Finnish	0.4567	0.5739	0.4525	55.90% only matched variables
			0.4513	56.34 % all variables
German	0.5003	0.5804
Korean	0.3591	0.5039
