# Supplementary material for: Uncovering the complex genetics of human character
Source: Mol Psychiatry. 2018 Oct 3;25(10):2295–312. doi: 10.1038/s41380-018-0263-6 (PMC7515844; doi:10.1038/s41380-018-0263-6)
Supplement: Supplementary file 34 — Table S23 [file 41380_2018_263_MOESM34_ESM.xlsx]

## Sheet: A
Table 23. Environmental analysis. (A) Definition of environmental variables.
Environmental variables	Years available	Variable names in the data	First Author, Year published	Title of the article
Tolerance	1980, 1983	tolerance80, tolerance83	Keltikangas-Jä̈rvinen, 2004	Nature and nurture in novelty seeking
Emotional warmth (significance)	1980, 1983	sig80, sig83	Jokela, 2007	Serotonin Receptor 2A Gene and the Influence of Childhood Maternal Nurturance on Adulthood Depressive Symptoms
Strict Discplinary Style	1980, 1983	discip80, discip83	Keltikangas-Jä̈rvinen, 2004	Nature and nurture in novelty seeking
Socioeconomic Status	1980, 1983	zincome80, zincome83	Jokela, 2007	The Serotonin Receptor 2A Gene Moderates the Influence of Parental Socioeconomic Status on Adulthood Harm Avoidance
Urban/Rural Residency in adulthood	2001	residency101	Jokela, 2007	The Influence of Urban/Rural Residency on Depressive Symptoms is Moderated by the Serotonin Receptor 2A Gene
Urban/Rural Residency in childhood	1980, 1983	residency80, residency83	Lahti, 2006	Socio-demographic characteristics moderate the association between DRD4 and Novelty seeking
Life events	2001	events	Elovainio, 2007	Genetic Variants in the DRD2 Gene Moderate the Relationship Between Stressful Life Events and Depressive Symptoms in Adults: Cardiovascular Risk in Young Finns Study
Education	1980, 1983	zeduy80, zedu83	Keltikangas-Jä̈rvinen, 2010	Does genetic background moderate the association between parental education and school achievement?

## Sheet: B
(B) Direct associations of Character sets and Environmental sets
Character set	Environmental set	p-values	Environmental variables
C_10_10	E_9_7	0.000596197	Hzincome80	Hzincome83
C_10_2	E_13_13	0.0067496	RuralResidency101
C_10_7	E_15_14	0.00136872	RuralResidency80	Hzincome83	Hzincome80
C_10_7	E_13_6	0.00236801	RuralResidency80	Hzincome83	Hzincome80
C_11_10	E_3_2	0.0050021	Events	Lzincome80	RuralResidency101
C_11_4	E_7_5	0.00152913	RuralResidency101
C_14_1	E_5_2	0.000879406	RuralResidency80	RuralResidency83
C_14_1	E_14_7	0.0022046	Hzeduy83	Hzeduy80
C_14_1	E_10_1	0.00552334	Hzeduy83	Hzeduy80
C_14_1	E_6_4	0.0062654	Hzincome80	Hzincome83
C_14_1	E_6_2	0.00913201	Events	Lzincome80	RuralResidency101
C_14_11	E_7_5	0.0050166	RuralResidency101
C_14_11	E_14_14	0.00659738	Hzincome80
C_14_11	E_13_4	0.00749356	Hzincome80
C_14_13	E_8_6	0.0019868	RuralResidency101
C_14_5	E_14_10	0.00289341	UrbanResidency80	Hzincome83
C_15_7	E_7_5	0.0016023	RuralResidency101
C_15_7	E_8_6	0.00952568	RuralResidency101
C_3_1	E_15_14	0.00137143	RuralResidency80	Hzincome83	Hzincome80
C_3_1	E_8_1	0.00848006	RuralResidency80	RuralResidency83
C_4_4	E_15_14	0.00758704	RuralResidency80	Hzincome83	Hzincome80
C_6_3	E_8_8	0.00958027	Tolerance83	Tolerance80	Sig83
C_7_7	E_14_14	0.00278603	Hzincome80
C_7_7	E_7_5	0.00675893	RuralResidency101
C_7_7	E_8_6	0.00811572	RuralResidency101
C_7_7	E_11_4	0.00890923	RuralResidency101
C_9_3	E_13_4	0.00106602	Hzincome80
C_9_3	E_15_3	0.00124763	Hzincome80	Hzincome83
C_9_3	E_14_14	0.00401472	Hzincome80

## Sheet: C
(C) Direct associations of SNP sets and Environmental sets
SNP set	Environmental set	p-values	Environmental variables
G_12_8	E_14_3	0.00347024	Hzincome83
G_19_9	E_7_2	0.00298052	Events
G_19_9	E_15_15	0.00939067	Events
G_20_3	E_14_10	0.00494625	UrbanResidency80	Hzincome83
G_21_3	E_15_2	0.00408768	Hzeduy83	Hzeduy80
G_28_11	E_8_7	0.00912245	Events
G_3_1	E_7_5	7.14788e-05	RuralResidency101
G_3_1	E_4_3	0.00287966	UrbanResidency80	UrbanResidency83
G_3_1	E_14_3	0.00572305	Hzincome83
G_3_1	E_5_1	0.0077754	UrbanResidency80	UrbanResidency83
G_3_1	E_15_8	0.00825249	RuralResidency101
G_3_1	E_14_2	0.00871657	RuralResidency101
G_3_2	E_7_2	0.00444301	Events
G_36_29	E_14_1	0.00217947	Tolerance80
G_36_29	E_15_15	0.00663964	Events
G_41_33	E_6_1	0.00872786	RuralResidency101
G_41_33	E_15_5	0.00955224	Sig83	Sig80
G_5_1	E_7_2	0.00629619	Events
G_7_2	E_6_2	0.00267766	RuralResidency80	RuralResidency83
G_7_2	E_13_10	0.00291647	Hzeduy83	Hzeduy80
G_7_2	E_15_2	0.00479721	Hzeduy83	Hzeduy80
G_7_3	E_10_2	0.00114619	Events
G_7_3	E_8_5	0.00159921	Lzincome80	Lzincome83
G_7_3	E_15_15	0.00173895	Events
G_7_3	E_14_5	0.00221231	Events
G_7_3	E_13_11	0.00383341	Events
G_7_3	E_13_9	0.00447029	Lzincome80	Lzincome83
G_7_3	E_14_12	0.00484597	Lzincome80	Lzincome83
G_8_8	E_14_3	0.00526274	Hzincome83
G_8_8	E_15_2	0.00840613	Hzeduy83	Hzeduy80
G_9_8	E_8_5	0.000212355	Lzincome80	Lzincome83
G_9_8	E_7_4	0.000299919	Lzincome80	Lzincome83
G_9_8	E_14_12	0.000334008	Lzincome80	Lzincome83
G_9_8	E_13_9	0.000979127	Lzincome80	Lzincome83
G_9_8	E_9_6	0.00123575	Lzincome80	Lzincome83
G_9_8	E_11_11	0.00306073	Lzincome80	Lzincome83
G_9_8	E_3_2	0.00409447	Events	Lzincome80	RuralResidency101
G_9_8	E_5_5	0.0042975	RuralResidency101
G_9_8	E_7_2	0.00440277	Events
G_9_8	E_5_4	0.00842937	UrbanResidency101	Lzeduy80	Lzeduy83	Lzincome80

## Sheet: D
(D) Indirect associations between SNP sets and Character sets dependent on Environmental sets as mediators (i.e., proxy)
SNP sets	Env sets - proxy				New Char set	p-value	Profile	sd1	sd2	sd3	sd4	sd5	co1	co2	co3	co4	co5	st1	st2	st3	Lsd1	Lsd2	Lsd3	Lsd4	Lsd5	Lco1	Lco2	Lco3	Lco4	Lco5	Lst1	Lst2	Lst3
G_19_9	E_15_15	Events			C_10_5/C_8_7	0.00939067	Organized	Yes	Yes	Yes	Yes	Yes	Yes	Yes	Yes	Yes	Yes														Yes	Yes	Yes
G_20_3	E_14_10	UrbanResidency80	Hzincome83		C_14_5	0.00494625	Dependent				Yes												Yes										Yes
G_21_3	E_15_2	Hzeduy83	Hzeduy80		C_15_12	0.00408768	Dependent				yes							yes
G_3_1	E_7_5	RuralResidency101			C_11_4	0.00152913	Apathetic
G_3_1	E_7_5	RuralResidency101			C_14_11	0.0050166	Apathetic																			Yes	Yes	Yes	Yes		Yes	Yes
G_3_1	E_7_5	RuralResidency101			C_7_7	0.00675893	Organized	Yes	Yes	Yes		Yes	Yes	Yes	Yes	Yes	Yes														Yes	Yes	Yes
G_36_29	E_15_15	Events			C_10_5/C_8_7	0.00663964	Organized	Yes	Yes	Yes	Yes	Yes	Yes	Yes	Yes	Yes	Yes														Yes	Yes	Yes
G_7_2	E_6_2	RuralResidency80	RuralResidency83		C_14_1	0.00913201	Creative	Yes	Yes								Yes	Yes		Yes				Yes		Yes						Yes
G_7_2	E_13_10	Hzeduy83	Hzeduy80		C_15_12	0.00291647	Dependent				yes							yes
G_7_3	E_10_2	Events			C_7_6	0.00659026	Organized	yes			yes		yes	yes	yes																yes	yes
G_8_8	E_15_2	Hzeduy83	Hzeduy80		C_15_12	0.00840613	Dependent				yes							yes
G_9_8	E_3_2	Events	Lzincome80	RuralResidency101	C_10_9	0.00701985	Dependent				yes												yes
G_9_8	E_3_2	Events	Lzincome80	RuralResidency101	C_11_10	0.0050021	Apathetic				Yes		Yes						Yes			Yes	Yes		Yes				Yes	Yes
